# Supplementary material for: Modularity and three-dimensional isostructurality of novel synthons in sulfonamide–lactam cocrystals
Source: IUCrJ. 2015 May 1;2(Pt 4):389–401. doi: 10.1107/S2052252515004960 (PMC4491311; doi:10.1107/S2052252515004960)
Supplement: Supplementary file 1 [file m-02-00389-sup1.cif]

data_global
_publcif_datablock.id '{e6c00078-b2a2-48fe-bade-f4053a1f4afd}'

_audit_update_record
;
2015-04-30 # Formatted by IUCr publCIF system
;
_journal_date_recd_electronic      2014-12-16
_journal_date_to_coeditor         ?
_journal_date_from_coeditor       ?
_journal_date_accepted     2015-03-11
_journal_date_printers_first      ?
_journal_date_printers_final      ?
_journal_date_proofs_out          ?
_journal_date_proofs_in           ?
_journal_coeditor_name            ?
_journal_coeditor_code      ZX5004
_journal_coeditor_notes
; ?
;
_journal_paper_category      FA
_journal_techeditor_code      M150496
_iucr_compatibility_tag          ACTA95
_journal_techeditor_notes  
; ?
;
_journal_coden_ASTM               ?
_journal_name_full                ?
_journal_year                     ?
_journal_volume                   ?
_journal_issue                    ?
_journal_page_first               ?
_journal_page_last                ?
_journal_suppl_publ_number        ?
_journal_suppl_publ_pages         ?

data_2ABSACPR 
_publcif_datablock.id '{ff55f32d-463c-46a0-a5da-c6956429db7c}'

_database_code_depnum_ccdc_archive 'CCDC 1039189'

_audit_creation_method            SHELXL-97 
_chemical_name_systematic 
; 
 ? 
; 
_chemical_name_common             ? 
_chemical_melting_point           341
_chemical_formula_moiety          C6H8N2O2S,C6H11NO  
_chemical_formula_sum
 'C12 H19 N3 O3 S' 
_chemical_formula_weight          285.36 

loop_ 
 _atom_type_symbol 
 _atom_type_description 
 _atom_type_scat_dispersion_real 
 _atom_type_scat_dispersion_imag 
 _atom_type_scat_source 
 'C'  'C'   0.0033   0.0016 
 'International Tables Vol C Tables 4.2.6.8 and 6.1.1.4' 
 'H'  'H'   0.0000   0.0000 
 'International Tables Vol C Tables 4.2.6.8 and 6.1.1.4' 
 'N'  'N'   0.0061   0.0033 
 'International Tables Vol C Tables 4.2.6.8 and 6.1.1.4' 
 'O'  'O'   0.0106   0.0060 
 'International Tables Vol C Tables 4.2.6.8 and 6.1.1.4' 
 'S'  'S'   0.1246   0.1234 
 'International Tables Vol C Tables 4.2.6.8 and 6.1.1.4' 

_symmetry_cell_setting            monoclinic 
_symmetry_space_group_name_H-M    'P121/n1' 

loop_ 
 _symmetry_equiv_pos_as_xyz 
 'x, y, z' 
 '-x+1/2, y+1/2, -z+1/2' 
 '-x, -y, -z' 
 'x-1/2, -y-1/2, z-1/2' 

_cell_length_a                    7.2731(4) 
_cell_length_b                    15.9052(10) 
_cell_length_c                    12.7766(6) 
_cell_angle_alpha                 90.00 
_cell_angle_beta                  99.291(5) 
_cell_angle_gamma                 90.00 
_cell_volume                      1458.60(15) 
_cell_formula_units_Z             4 
_cell_measurement_temperature     298(2) 
_cell_measurement_reflns_used     2272 
_cell_measurement_theta_min       3.1280 
_cell_measurement_theta_max       28.7260 

_exptl_crystal_description        PLATE 
_exptl_crystal_colour             COLORLES 
_exptl_crystal_size_max           0.22 
_exptl_crystal_size_mid           0.21
_exptl_crystal_size_min           0.20
_exptl_crystal_density_meas       ? 
_exptl_crystal_density_diffrn     1.299 
_exptl_crystal_density_method     'not measured' 
_exptl_crystal_F_000              608 
_exptl_absorpt_coefficient_mu     0.230 
_exptl_absorpt_correction_type    'multi-scan' 
_exptl_absorpt_correction_T_min   0.87418 
_exptl_absorpt_correction_T_max   1.00000 
_exptl_absorpt_process_details    SADABS

_exptl_special_details 
; 
 ? 
; 

_diffrn_ambient_temperature       298(2) 
_diffrn_radiation_wavelength      0.71073 
_diffrn_radiation_type            MoK\a 
_diffrn_radiation_source          'fine-focus sealed tube' 
_diffrn_radiation_monochromator   graphite 
_diffrn_measurement_device_type   'Xcalibur, Eos, Gemini' 
_diffrn_measurement_method        '\w scans' 
_diffrn_detector_area_resol_mean  ? 
_diffrn_standards_number          ? 
_diffrn_standards_interval_count  ? 
_diffrn_standards_interval_time   ? 
_diffrn_standards_decay_%         ? 
_diffrn_reflns_number             5525 
_diffrn_reflns_av_R_equivalents   0.0204 
_diffrn_reflns_av_sigmaI/netI     0.0293 
_diffrn_reflns_limit_h_min        -8 
_diffrn_reflns_limit_h_max        8 
_diffrn_reflns_limit_k_min        -16 
_diffrn_reflns_limit_k_max        18 
_diffrn_reflns_limit_l_min        -15 
_diffrn_reflns_limit_l_max        14 
_diffrn_reflns_theta_min          3.03 
_diffrn_reflns_theta_max          24.71 
_reflns_number_total              2488 
_reflns_number_gt                 1993 
_reflns_threshold_expression      >2sigma(I) 

_computing_data_collection        ? 
_computing_cell_refinement        ? 
_computing_data_reduction         ? 
_computing_structure_solution     'SHELXS-97 (Sheldrick, 1990)' 
_computing_structure_refinement   'SHELXL-97 (Sheldrick, 1997)' 
_computing_molecular_graphics     ? 
_computing_publication_material   ? 

_refine_special_details 
;
Refinement of <i>F</i>^2^ against ALL reflections. The weighted <i>R</i>-factor
<i>wR</i> and goodness of fit <i>S</i> are based on <i>F</i>^2^, conventional
<i>R</i>-factors <i>R</i> are based on <i>F</i>, with <i>F</i> set to zero for
negative <i>F</i>^2^. The threshold expression of <i>F</i>^2^ >
\s(<i>F</i>^2^) is used only for calculating <i>R</i>-factors(gt) <i>etc</i>.
and is not relevant to the choice of reflections for refinement.
<i>R</i>-factors based on <i>F</i>^2^ are statistically about twice as large
as those based on <i>F</i>, and <i>R</i>- factors based on ALL data will be
even larger.
; 

_refine_ls_structure_factor_coef  Fsqd  
_refine_ls_matrix_type            full 
_refine_ls_weighting_scheme       calc  
_refine_ls_weighting_details 
 'calc w=1/[\s^2^(Fo^2^)+(0.0513P)^2^+0.2431P] where P=(Fo^2^+2Fc^2^)/3' 
_atom_sites_solution_primary      direct 
_atom_sites_solution_secondary    difmap 
_atom_sites_solution_hydrogens    geom 
_refine_ls_hydrogen_treatment     mixed 
_refine_ls_extinction_method      none 
_refine_ls_extinction_coef        ? 
_refine_ls_number_reflns          2488 
_refine_ls_number_parameters      179 
_refine_ls_number_restraints      0 
_refine_ls_R_factor_all           0.0508 
_refine_ls_R_factor_gt            0.0383 
_refine_ls_wR_factor_ref          0.0995 
_refine_ls_wR_factor_gt           0.0932 
_refine_ls_goodness_of_fit_ref    1.017 
_refine_ls_restrained_S_all       1.017 
_refine_ls_shift/su_max           0.001 
_refine_ls_shift/su_mean          0.000 

loop_ 
 _atom_site_label 
 _atom_site_type_symbol 
 _atom_site_fract_x 
 _atom_site_fract_y 
 _atom_site_fract_z 
 _atom_site_U_iso_or_equiv 
 _atom_site_adp_type 
 _atom_site_occupancy 
 _atom_site_symmetry_multiplicity 
 _atom_site_calc_flag 
 _atom_site_refinement_flags 
 _atom_site_disorder_assembly 
 _atom_site_disorder_group 
S1 S 0.03105(7) 0.83445(3) 0.15700(4) 0.04286(18) Uani 1 1 d . . . 
O3 O -0.19797(19) 0.47718(9) 0.56486(11) 0.0533(4) Uani 1 1 d . . . 
O2 O 0.1587(2) 0.84605(10) 0.25335(11) 0.0589(4) Uani 1 1 d . . . 
N3 N 0.0943(2) 0.43705(11) 0.62356(13) 0.0507(4) Uani 1 1 d . . . 
H3A H 0.1222 0.4525 0.5636 0.061 Uiso 1 1 calc R . . 
O1 O -0.1464(2) 0.79747(10) 0.16181(12) 0.0603(4) Uani 1 1 d . . . 
C6 C 0.0484(3) 0.74236(12) -0.02378(16) 0.0451(5) Uani 1 1 d . . . 
N1 N -0.0085(3) 0.92530(12) 0.10533(15) 0.0484(5) Uani 1 1 d . . . 
H1A H -0.094(3) 0.9264(14) 0.0607(19) 0.058 Uiso 1 1 d . . . 
H1B H 0.094(3) 0.9551(14) 0.0993(17) 0.058 Uiso 1 1 d . . . 
C1 C 0.1442(3) 0.77321(12) 0.07254(15) 0.0397(5) Uani 1 1 d . . . 
C7 C -0.0815(3) 0.44355(12) 0.63577(16) 0.0444(5) Uani 1 1 d . . . 
N2 N -0.1366(3) 0.75970(12) -0.05867(15) 0.0623(5) Uani 1 1 d . . . 
H2A H -0.1843 0.7206 -0.1015 0.075 Uiso 1 1 d R . . 
H2B H -0.1948 0.7615 -0.0050 0.075 Uiso 1 1 d R . . 
C4 C 0.3371(4) 0.68114(16) -0.0565(2) 0.0709(7) Uani 1 1 d . . . 
H4 H 0.4020 0.6502 -0.1004 0.085 Uiso 1 1 calc R . . 
C2 C 0.3335(3) 0.75770(14) 0.10226(18) 0.0548(6) Uani 1 1 d . . . 
H2 H 0.3958 0.7791 0.1660 0.066 Uiso 1 1 calc R . . 
C12 C 0.2458(3) 0.40596(15) 0.70280(18) 0.0571(6) Uani 1 1 d . . . 
H12A H 0.3589 0.4036 0.6717 0.069 Uiso 1 1 calc R . . 
H12B H 0.2168 0.3492 0.7226 0.069 Uiso 1 1 calc R . . 
C5 C 0.1519(4) 0.69616(14) -0.08703(19) 0.0616(6) Uani 1 1 d . . . 
H5 H 0.0927 0.6751 -0.1517 0.074 Uiso 1 1 calc R . . 
C8 C -0.1377(3) 0.41193(16) 0.73576(17) 0.0586(6) Uani 1 1 d . . . 
H8A H -0.0966 0.3541 0.7468 0.070 Uiso 1 1 calc R . . 
H8B H -0.2726 0.4124 0.7280 0.070 Uiso 1 1 calc R . . 
C11 C 0.2803(3) 0.45962(16) 0.80099(19) 0.0643(6) Uani 1 1 d . . . 
H11A H 0.2742 0.5183 0.7800 0.077 Uiso 1 1 calc R . . 
H11B H 0.4053 0.4488 0.8379 0.077 Uiso 1 1 calc R . . 
C9 C -0.0588(3) 0.46304(17) 0.83262(19) 0.0688(7) Uani 1 1 d . . . 
H9A H -0.1332 0.4525 0.8878 0.083 Uiso 1 1 calc R . . 
H9B H -0.0708 0.5222 0.8145 0.083 Uiso 1 1 calc R . . 
C10 C 0.1438(3) 0.44484(17) 0.87691(18) 0.0690(7) Uani 1 1 d . . . 
H10A H 0.1802 0.4797 0.9391 0.083 Uiso 1 1 calc R . . 
H10B H 0.1539 0.3866 0.8998 0.083 Uiso 1 1 calc R . . 
C3 C 0.4291(3) 0.71126(16) 0.0386(2) 0.0696(7) Uani 1 1 d . . . 
H3 H 0.5552 0.7002 0.0595 0.083 Uiso 1 1 calc R . . 

loop_ 
 _atom_site_aniso_label 
 _atom_site_aniso_U_11 
 _atom_site_aniso_U_22 
 _atom_site_aniso_U_33 
 _atom_site_aniso_U_23 
 _atom_site_aniso_U_13 
 _atom_site_aniso_U_12 
S1 0.0492(3) 0.0467(3) 0.0322(3) 0.0030(2) 0.0050(2) -0.0020(2) 
O3 0.0480(8) 0.0652(9) 0.0446(8) 0.0064(7) 0.0011(7) 0.0006(7) 
O2 0.0724(10) 0.0662(10) 0.0335(8) -0.0019(7) -0.0049(7) 0.0041(8) 
N3 0.0524(10) 0.0610(11) 0.0399(10) 0.0068(8) 0.0112(8) 0.0056(9) 
O1 0.0579(9) 0.0670(10) 0.0602(10) 0.0016(8) 0.0223(7) -0.0130(8) 
C6 0.0564(12) 0.0396(10) 0.0376(11) 0.0039(9) 0.0029(9) -0.0034(9) 
N1 0.0477(10) 0.0479(10) 0.0468(11) 0.0035(9) -0.0005(8) 0.0001(9) 
C1 0.0449(10) 0.0387(10) 0.0351(11) 0.0057(8) 0.0050(8) -0.0035(9) 
C7 0.0483(11) 0.0428(11) 0.0419(11) -0.0004(10) 0.0061(9) -0.0044(10) 
N2 0.0644(12) 0.0665(12) 0.0494(11) -0.0080(10) -0.0104(9) -0.0059(10) 
C4 0.0858(19) 0.0631(15) 0.0726(18) 0.0013(14) 0.0393(15) 0.0115(14) 
C2 0.0480(12) 0.0614(14) 0.0538(14) 0.0040(11) 0.0048(10) -0.0017(11) 
C12 0.0512(12) 0.0625(14) 0.0590(14) 0.0121(12) 0.0131(10) 0.0117(11) 
C5 0.0923(19) 0.0513(13) 0.0419(13) -0.0046(11) 0.0130(12) -0.0024(13) 
C8 0.0512(12) 0.0729(15) 0.0530(14) 0.0141(12) 0.0124(10) -0.0060(11) 
C11 0.0612(14) 0.0700(15) 0.0572(15) 0.0110(13) -0.0037(11) -0.0081(12) 
C9 0.0814(17) 0.0810(17) 0.0478(14) 0.0040(13) 0.0221(12) 0.0121(14) 
C10 0.0879(18) 0.0730(16) 0.0430(13) 0.0024(12) 0.0013(12) -0.0026(14) 
C3 0.0549(14) 0.0759(17) 0.0813(19) 0.0082(15) 0.0213(13) 0.0084(13) 

_geom_special_details 
;
All e.s.d.'s (except the e.s.d. in the dihedral angle between two l.s. planes)
are estimated using the full covariance matrix. The cell e.s.d.'s are taken
into account individually in the estimation of e.s.d.'s in distances, angles
and torsion angles; correlations between e.s.d.'s in cell parameters are only
used when they are defined by crystal symmetry. An approximate (isotropic)
treatment of cell e.s.d.'s is used for estimating e.s.d.'s involving l.s.
planes.
; 

loop_ 
 _geom_bond_atom_site_label_1 
 _geom_bond_atom_site_label_2 
 _geom_bond_distance 
 _geom_bond_site_symmetry_2 
 _geom_bond_publ_flag 
S1 O1 1.4283(15) . ? 
S1 O2 1.4290(14) . ? 
S1 N1 1.5954(18) . ? 
S1 C1 1.754(2) . ? 
O3 C7 1.256(2) . ? 
N3 C7 1.317(2) . ? 
N3 C12 1.457(3) . ? 
N3 H3A 0.8600 . ? 
C6 N2 1.375(2) . ? 
C6 C5 1.399(3) . ? 
C6 C1 1.401(3) . ? 
N1 H1A 0.77(2) . ? 
N1 H1B 0.90(2) . ? 
C1 C2 1.390(3) . ? 
C7 C8 1.490(3) . ? 
N2 H2A 0.8631 . ? 
N2 H2B 0.8626 . ? 
C4 C5 1.361(3) . ? 
C4 C3 1.375(4) . ? 
C4 H4 0.9300 . ? 
C2 C3 1.369(3) . ? 
C2 H2 0.9300 . ? 
C12 C11 1.505(3) . ? 
C12 H12A 0.9700 . ? 
C12 H12B 0.9700 . ? 
C5 H5 0.9300 . ? 
C8 C9 1.514(3) . ? 
C8 H8A 0.9700 . ? 
C8 H8B 0.9700 . ? 
C11 C10 1.514(3) . ? 
C11 H11A 0.9700 . ? 
C11 H11B 0.9700 . ? 
C9 C10 1.519(3) . ? 
C9 H9A 0.9700 . ? 
C9 H9B 0.9700 . ? 
C10 H10A 0.9700 . ? 
C10 H10B 0.9700 . ? 
C3 H3 0.9300 . ? 

loop_ 
 _geom_angle_atom_site_label_1 
 _geom_angle_atom_site_label_2 
 _geom_angle_atom_site_label_3 
 _geom_angle 
 _geom_angle_site_symmetry_1 
 _geom_angle_site_symmetry_3 
 _geom_angle_publ_flag 
O1 S1 O2 118.80(10) . . ? 
O1 S1 N1 106.67(10) . . ? 
O2 S1 N1 106.76(10) . . ? 
O1 S1 C1 108.34(9) . . ? 
O2 S1 C1 107.32(9) . . ? 
N1 S1 C1 108.63(9) . . ? 
C7 N3 C12 125.74(18) . . ? 
C7 N3 H3A 117.1 . . ? 
C12 N3 H3A 117.1 . . ? 
N2 C6 C5 120.5(2) . . ? 
N2 C6 C1 122.43(19) . . ? 
C5 C6 C1 116.96(19) . . ? 
S1 N1 H1A 113.3(17) . . ? 
S1 N1 H1B 114.7(14) . . ? 
H1A N1 H1B 120(2) . . ? 
C2 C1 C6 120.54(19) . . ? 
C2 C1 S1 118.23(15) . . ? 
C6 C1 S1 121.22(15) . . ? 
O3 C7 N3 120.19(19) . . ? 
O3 C7 C8 121.05(18) . . ? 
N3 C7 C8 118.75(18) . . ? 
C6 N2 H2A 109.4 . . ? 
C6 N2 H2B 109.2 . . ? 
H2A N2 H2B 109.2 . . ? 
C5 C4 C3 120.7(2) . . ? 
C5 C4 H4 119.7 . . ? 
C3 C4 H4 119.7 . . ? 
C3 C2 C1 120.6(2) . . ? 
C3 C2 H2 119.7 . . ? 
C1 C2 H2 119.7 . . ? 
N3 C12 C11 113.09(18) . . ? 
N3 C12 H12A 109.0 . . ? 
C11 C12 H12A 109.0 . . ? 
N3 C12 H12B 109.0 . . ? 
C11 C12 H12B 109.0 . . ? 
H12A C12 H12B 107.8 . . ? 
C4 C5 C6 121.8(2) . . ? 
C4 C5 H5 119.1 . . ? 
C6 C5 H5 119.1 . . ? 
C7 C8 C9 113.53(19) . . ? 
C7 C8 H8A 108.9 . . ? 
C9 C8 H8A 108.9 . . ? 
C7 C8 H8B 108.9 . . ? 
C9 C8 H8B 108.9 . . ? 
H8A C8 H8B 107.7 . . ? 
C12 C11 C10 114.09(19) . . ? 
C12 C11 H11A 108.7 . . ? 
C10 C11 H11A 108.7 . . ? 
C12 C11 H11B 108.7 . . ? 
C10 C11 H11B 108.7 . . ? 
H11A C11 H11B 107.6 . . ? 
C8 C9 C10 114.8(2) . . ? 
C8 C9 H9A 108.6 . . ? 
C10 C9 H9A 108.6 . . ? 
C8 C9 H9B 108.6 . . ? 
C10 C9 H9B 108.6 . . ? 
H9A C9 H9B 107.5 . . ? 
C11 C10 C9 115.38(19) . . ? 
C11 C10 H10A 108.4 . . ? 
C9 C10 H10A 108.4 . . ? 
C11 C10 H10B 108.4 . . ? 
C9 C10 H10B 108.4 . . ? 
H10A C10 H10B 107.5 . . ? 
C2 C3 C4 119.4(2) . . ? 
C2 C3 H3 120.3 . . ? 
C4 C3 H3 120.3 . . ? 

_diffrn_measured_fraction_theta_max    0.999 
_diffrn_reflns_theta_full              24.71 
_diffrn_measured_fraction_theta_full   0.999 
_refine_diff_density_max    0.150 
_refine_diff_density_min   -0.320 
_refine_diff_density_rms    0.040 

data_BSAAZL 
_publcif_datablock.id '{6ae9f214-f6c1-4470-8cfd-e02939af13f3}'

_database_code_depnum_ccdc_archive 'CCDC 1039196'

_audit_creation_method            SHELXL-97 
_chemical_name_systematic 
; 
 ? 
; 
_chemical_name_common             ? 
_chemical_melting_point           ? 
_chemical_formula_moiety          C6H7NO2S,C7H13NO  
_chemical_formula_sum 
 'C13 H20 N2 O3 S' 
_chemical_formula_weight          284.37 

loop_ 
 _atom_type_symbol 
 _atom_type_description 
 _atom_type_scat_dispersion_real 
 _atom_type_scat_dispersion_imag 
 _atom_type_scat_source 
 'C'  'C'   0.0033   0.0016 
 'International Tables Vol C Tables 4.2.6.8 and 6.1.1.4' 
 'H'  'H'   0.0000   0.0000 
 'International Tables Vol C Tables 4.2.6.8 and 6.1.1.4' 
 'N'  'N'   0.0061   0.0033 
 'International Tables Vol C Tables 4.2.6.8 and 6.1.1.4' 
 'O'  'O'   0.0106   0.0060 
 'International Tables Vol C Tables 4.2.6.8 and 6.1.1.4' 
 'S'  'S'   0.1246   0.1234 
 'International Tables Vol C Tables 4.2.6.8 and 6.1.1.4' 

_symmetry_cell_setting            'Monoclinic' 
_symmetry_space_group_name_H-M    'P2(1)/n  ' 

loop_ 
 _symmetry_equiv_pos_as_xyz 
 'x, y, z' 
 '-x+1/2, y+1/2, -z+1/2' 
 '-x, -y, -z' 
 'x-1/2, -y-1/2, z-1/2' 

_cell_length_a                    7.3020(9) 
_cell_length_b                    17.189(2) 
_cell_length_c                    12.2835(16) 
_cell_angle_alpha                 90.00 
_cell_angle_beta                  106.760(2) 
_cell_angle_gamma                 90.00 
_cell_volume                      1476.2(3) 
_cell_formula_units_Z             4 
_cell_measurement_temperature     298(2) 
_cell_measurement_reflns_used     3397 
_cell_measurement_theta_min       2.93 
_cell_measurement_theta_max       23.26 

_exptl_crystal_description        PLATE 
_exptl_crystal_colour             COLORLES 
_exptl_crystal_size_max           0.22 
_exptl_crystal_size_mid           0.20 
_exptl_crystal_size_min           0.20 
_exptl_crystal_density_meas       ? 
_exptl_crystal_density_diffrn     1.279 
_exptl_crystal_density_method     'not measured' 
_exptl_crystal_F_000              608 
_exptl_absorpt_coefficient_mu     0.225 
_exptl_absorpt_correction_type    'none' 
_exptl_absorpt_correction_T_min   ? 
_exptl_absorpt_correction_T_max   ? 
_exptl_absorpt_process_details    ? 

_exptl_special_details 
; 
 ? 
; 

_diffrn_ambient_temperature       298(2) 
_diffrn_radiation_wavelength      0.71073 
_diffrn_radiation_type            MoK\a 
_diffrn_radiation_source          'fine-focus sealed tube' 
_diffrn_radiation_monochromator   graphite 
_diffrn_measurement_device_type   'CCD area detector' 
_diffrn_measurement_method        'phi and omega scans' 
_diffrn_detector_area_resol_mean  ? 
_diffrn_standards_number          ? 
_diffrn_standards_interval_count  ? 
_diffrn_standards_interval_time   ? 
_diffrn_standards_decay_%         ? 
_diffrn_reflns_number             13710 
_diffrn_reflns_av_R_equivalents   0.0373 
_diffrn_reflns_av_sigmaI/netI     0.0252 
_diffrn_reflns_limit_h_min        -8 
_diffrn_reflns_limit_h_max        8 
_diffrn_reflns_limit_k_min        -20 
_diffrn_reflns_limit_k_max        20 
_diffrn_reflns_limit_l_min        -14 
_diffrn_reflns_limit_l_max        14 
_diffrn_reflns_theta_min          2.10 
_diffrn_reflns_theta_max          24.71 
_reflns_number_total              2520 
_reflns_number_gt                 2154 
_reflns_threshold_expression      >2sigma(I) 

_computing_data_collection        ? 
_computing_cell_refinement        ? 
_computing_data_reduction         ? 
_computing_structure_solution     'SHELXS-97 (Sheldrick, 1990)' 
_computing_structure_refinement   'SHELXL-97 (Sheldrick, 1997)' 
_computing_molecular_graphics     ? 
_computing_publication_material   ? 

_refine_special_details 
;
Refinement of <i>F</i>^2^ against ALL reflections. The weighted <i>R</i>-factor
<i>wR</i> and goodness of fit <i>S</i> are based on <i>F</i>^2^, conventional
<i>R</i>-factors <i>R</i> are based on <i>F</i>, with <i>F</i> set to zero for
negative <i>F</i>^2^. The threshold expression of <i>F</i>^2^ >
\s(<i>F</i>^2^) is used only for calculating <i>R</i>-factors(gt) <i>etc</i>.
and is not relevant to the choice of reflections for refinement.
<i>R</i>-factors based on <i>F</i>^2^ are statistically about twice as large
as those based on <i>F</i>, and <i>R</i>- factors based on ALL data will be
even larger.
; 

_refine_ls_structure_factor_coef  Fsqd  
_refine_ls_matrix_type            full 
_refine_ls_weighting_scheme       calc  
_refine_ls_weighting_details 
 'calc w=1/[\s^2^(Fo^2^)+(0.0573P)^2^+0.8349P] where P=(Fo^2^+2Fc^2^)/3' 
_atom_sites_solution_primary      direct 
_atom_sites_solution_secondary    difmap 
_atom_sites_solution_hydrogens    geom 
_refine_ls_hydrogen_treatment     mixed 
_refine_ls_extinction_method      none 
_refine_ls_extinction_coef        ? 
_refine_ls_number_reflns          2520 
_refine_ls_number_parameters      184 
_refine_ls_number_restraints      0 
_refine_ls_R_factor_all           0.0699 
_refine_ls_R_factor_gt            0.0597 
_refine_ls_wR_factor_ref          0.1419 
_refine_ls_wR_factor_gt           0.1353 
_refine_ls_goodness_of_fit_ref    1.092 
_refine_ls_restrained_S_all       1.092 
_refine_ls_shift/su_max           0.000 
_refine_ls_shift/su_mean          0.000 

loop_ 
 _atom_site_label 
 _atom_site_type_symbol 
 _atom_site_fract_x 
 _atom_site_fract_y 
 _atom_site_fract_z 
 _atom_site_U_iso_or_equiv 
 _atom_site_adp_type 
 _atom_site_occupancy 
 _atom_site_symmetry_multiplicity 
 _atom_site_calc_flag 
 _atom_site_refinement_flags 
 _atom_site_disorder_assembly 
 _atom_site_disorder_group 
S1 S 0.38938(11) 0.14789(5) 0.32694(6) 0.0614(3) Uani 1 1 d . . . 
O3 O 0.6840(3) 0.53498(12) 0.94445(16) 0.0631(5) Uani 1 1 d . . . 
N2 N 0.3761(3) 0.56077(15) 0.8646(2) 0.0566(6) Uani 1 1 d . . . 
C7 C 0.5577(4) 0.57061(15) 0.8708(2) 0.0519(7) Uani 1 1 d . . . 
N1 N 0.4595(4) 0.06644(16) 0.3858(2) 0.0624(7) Uani 1 1 d . . . 
C1 C 0.2838(4) 0.20092(15) 0.4165(2) 0.0509(7) Uani 1 1 d . . . 
C6 C 0.3969(5) 0.24554(18) 0.5024(2) 0.0649(8) Uani 1 1 d . . . 
H6 H 0.5285 0.2473 0.5140 0.078 Uiso 1 1 calc R . . 
O1 O 0.5566(4) 0.18886(15) 0.3219(2) 0.0918(8) Uani 1 1 d . . . 
C2 C 0.0897(4) 0.19751(18) 0.4000(3) 0.0649(8) Uani 1 1 d . . . 
H2 H 0.0131 0.1669 0.3422 0.078 Uiso 1 1 calc R . . 
O2 O 0.2438(4) 0.13196(16) 0.22504(17) 0.0936(8) Uani 1 1 d . . . 
C13 C 0.2123(4) 0.5940(2) 0.7798(3) 0.0677(8) Uani 1 1 d . . . 
H13A H 0.2483 0.6442 0.7562 0.081 Uiso 1 1 calc R . . 
H13B H 0.1099 0.6026 0.8142 0.081 Uiso 1 1 calc R . . 
C12 C 0.1394(4) 0.5429(2) 0.6764(3) 0.0764(10) Uani 1 1 d . . . 
H12A H 0.0416 0.5712 0.6200 0.092 Uiso 1 1 calc R . . 
H12B H 0.0791 0.4974 0.6979 0.092 Uiso 1 1 calc R . . 
C8 C 0.6142(4) 0.62429(18) 0.7904(3) 0.0678(8) Uani 1 1 d . . . 
H8A H 0.7423 0.6434 0.8265 0.081 Uiso 1 1 calc R . . 
H8B H 0.5286 0.6687 0.7760 0.081 Uiso 1 1 calc R . . 
C10 C 0.4123(5) 0.5781(2) 0.5924(3) 0.0832(10) Uani 1 1 d . . . 
H10A H 0.3448 0.6273 0.5867 0.100 Uiso 1 1 calc R . . 
H10B H 0.4280 0.5668 0.5182 0.100 Uiso 1 1 calc R . . 
C9 C 0.6104(5) 0.5875(2) 0.6774(3) 0.0773(10) Uani 1 1 d . . . 
H9A H 0.6696 0.5366 0.6922 0.093 Uiso 1 1 calc R . . 
H9B H 0.6881 0.6190 0.6424 0.093 Uiso 1 1 calc R . . 
C11 C 0.2909(6) 0.5156(2) 0.6214(3) 0.0867(11) Uani 1 1 d . . . 
H11A H 0.3745 0.4791 0.6726 0.104 Uiso 1 1 calc R . . 
H11B H 0.2272 0.4876 0.5523 0.104 Uiso 1 1 calc R . . 
C3 C 0.0098(5) 0.2398(2) 0.4696(3) 0.0812(10) Uani 1 1 d . . . 
H3 H -0.1215 0.2380 0.4589 0.097 Uiso 1 1 calc R . . 
C4 C 0.1229(7) 0.2846(2) 0.5545(3) 0.0874(11) Uani 1 1 d . . . 
H4 H 0.0684 0.3133 0.6013 0.105 Uiso 1 1 calc R . . 
C5 C 0.3157(7) 0.2872(2) 0.5707(3) 0.0856(11) Uani 1 1 d . . . 
H5 H 0.3921 0.3177 0.6288 0.103 Uiso 1 1 calc R . . 
H1A H 0.556(4) 0.0704(17) 0.437(3) 0.055(9) Uiso 1 1 d . . . 
H1B H 0.367(4) 0.0358(18) 0.394(2) 0.063(9) Uiso 1 1 d . . . 
H2A H 0.350(4) 0.5300(17) 0.910(3) 0.056(9) Uiso 1 1 d . . . 

loop_ 
 _atom_site_aniso_label 
 _atom_site_aniso_U_11 
 _atom_site_aniso_U_22 
 _atom_site_aniso_U_33 
 _atom_site_aniso_U_23 
 _atom_site_aniso_U_13 
 _atom_site_aniso_U_12 
S1 0.0675(5) 0.0681(5) 0.0491(4) 0.0095(3) 0.0176(3) 0.0087(4) 
O3 0.0502(11) 0.0787(14) 0.0541(11) 0.0086(10) 0.0050(9) 0.0043(10) 
N2 0.0512(14) 0.0715(16) 0.0477(13) 0.0093(12) 0.0155(11) 0.0044(12) 
C7 0.0542(16) 0.0519(15) 0.0465(15) -0.0062(12) 0.0093(13) -0.0030(13) 
N1 0.0509(15) 0.0663(17) 0.0639(17) 0.0031(13) 0.0072(14) 0.0013(13) 
C1 0.0572(16) 0.0496(15) 0.0417(14) 0.0096(12) 0.0077(12) 0.0015(12) 
C6 0.0689(19) 0.0658(19) 0.0542(17) 0.0034(15) 0.0086(15) -0.0071(15) 
O1 0.0985(18) 0.0885(17) 0.1086(19) 0.0215(14) 0.0617(15) -0.0026(14) 
C2 0.0614(19) 0.071(2) 0.0570(17) 0.0009(15) 0.0087(14) -0.0012(15) 
O2 0.1033(18) 0.118(2) 0.0458(12) -0.0055(12) -0.0006(12) 0.0350(15) 
C13 0.0514(17) 0.086(2) 0.0670(19) 0.0105(17) 0.0195(14) 0.0184(15) 
C12 0.0546(18) 0.103(3) 0.0623(19) 0.0138(18) 0.0027(15) -0.0069(17) 
C8 0.0568(18) 0.0632(19) 0.080(2) 0.0119(16) 0.0139(16) -0.0092(14) 
C10 0.102(3) 0.093(3) 0.0595(19) 0.0084(18) 0.0313(19) 0.012(2) 
C9 0.070(2) 0.095(2) 0.076(2) 0.0293(19) 0.0355(18) 0.0144(18) 
C11 0.103(3) 0.089(3) 0.062(2) -0.0165(18) 0.014(2) -0.014(2) 
C3 0.074(2) 0.091(3) 0.087(3) 0.014(2) 0.037(2) 0.0150(19) 
C4 0.134(4) 0.073(2) 0.069(2) 0.0041(19) 0.051(2) 0.017(2) 
C5 0.122(3) 0.074(2) 0.0550(19) -0.0068(17) 0.015(2) -0.013(2) 

_geom_special_details 
;
All e.s.d.'s (except the e.s.d. in the dihedral angle between two l.s. planes)
are estimated using the full covariance matrix. The cell e.s.d.'s are taken
into account individually in the estimation of e.s.d.'s in distances, angles
and torsion angles; correlations between e.s.d.'s in cell parameters are only
used when they are defined by crystal symmetry. An approximate (isotropic)
treatment of cell e.s.d.'s is used for estimating e.s.d.'s involving l.s.
planes.
; 

loop_ 
 _geom_bond_atom_site_label_1 
 _geom_bond_atom_site_label_2 
 _geom_bond_distance 
 _geom_bond_site_symmetry_2 
 _geom_bond_publ_flag 
S1 O2 1.416(2) . ? 
S1 O1 1.426(2) . ? 
S1 N1 1.591(3) . ? 
S1 C1 1.768(3) . ? 
O3 C7 1.250(3) . ? 
N2 C7 1.317(3) . ? 
N2 C13 1.457(3) . ? 
N2 H2A 0.83(3) . ? 
C7 C8 1.495(4) . ? 
N1 H1A 0.80(3) . ? 
N1 H1B 0.88(3) . ? 
C1 C6 1.372(4) . ? 
C1 C2 1.374(4) . ? 
C6 C5 1.363(5) . ? 
C6 H6 0.9300 . ? 
C2 C3 1.375(4) . ? 
C2 H2 0.9300 . ? 
C13 C12 1.511(5) . ? 
C13 H13A 0.9700 . ? 
C13 H13B 0.9700 . ? 
C12 C11 1.526(5) . ? 
C12 H12A 0.9700 . ? 
C12 H12B 0.9700 . ? 
C8 C9 1.517(5) . ? 
C8 H8A 0.9700 . ? 
C8 H8B 0.9700 . ? 
C10 C11 1.500(5) . ? 
C10 C9 1.529(5) . ? 
C10 H10A 0.9700 . ? 
C10 H10B 0.9700 . ? 
C9 H9A 0.9700 . ? 
C9 H9B 0.9700 . ? 
C11 H11A 0.9700 . ? 
C11 H11B 0.9700 . ? 
C3 C4 1.365(5) . ? 
C3 H3 0.9300 . ? 
C4 C5 1.364(5) . ? 
C4 H4 0.9300 . ? 
C5 H5 0.9300 . ? 

loop_ 
 _geom_angle_atom_site_label_1 
 _geom_angle_atom_site_label_2 
 _geom_angle_atom_site_label_3 
 _geom_angle 
 _geom_angle_site_symmetry_1 
 _geom_angle_site_symmetry_3 
 _geom_angle_publ_flag 
O2 S1 O1 119.42(17) . . ? 
O2 S1 N1 107.04(17) . . ? 
O1 S1 N1 106.66(16) . . ? 
O2 S1 C1 107.39(14) . . ? 
O1 S1 C1 107.74(14) . . ? 
N1 S1 C1 108.17(13) . . ? 
C7 N2 C13 126.6(3) . . ? 
C7 N2 H2A 118(2) . . ? 
C13 N2 H2A 116(2) . . ? 
O3 C7 N2 120.0(3) . . ? 
O3 C7 C8 119.6(2) . . ? 
N2 C7 C8 120.4(3) . . ? 
S1 N1 H1A 112(2) . . ? 
S1 N1 H1B 114.8(19) . . ? 
H1A N1 H1B 119(3) . . ? 
C6 C1 C2 120.3(3) . . ? 
C6 C1 S1 119.5(2) . . ? 
C2 C1 S1 120.2(2) . . ? 
C5 C6 C1 119.7(3) . . ? 
C5 C6 H6 120.2 . . ? 
C1 C6 H6 120.2 . . ? 
C1 C2 C3 119.3(3) . . ? 
C1 C2 H2 120.3 . . ? 
C3 C2 H2 120.3 . . ? 
N2 C13 C12 113.0(3) . . ? 
N2 C13 H13A 109.0 . . ? 
C12 C13 H13A 109.0 . . ? 
N2 C13 H13B 109.0 . . ? 
C12 C13 H13B 109.0 . . ? 
H13A C13 H13B 107.8 . . ? 
C13 C12 C11 115.2(3) . . ? 
C13 C12 H12A 108.5 . . ? 
C11 C12 H12A 108.5 . . ? 
C13 C12 H12B 108.5 . . ? 
C11 C12 H12B 108.5 . . ? 
H12A C12 H12B 107.5 . . ? 
C7 C8 C9 114.3(3) . . ? 
C7 C8 H8A 108.7 . . ? 
C9 C8 H8A 108.7 . . ? 
C7 C8 H8B 108.7 . . ? 
C9 C8 H8B 108.7 . . ? 
H8A C8 H8B 107.6 . . ? 
C11 C10 C9 114.9(3) . . ? 
C11 C10 H10A 108.5 . . ? 
C9 C10 H10A 108.5 . . ? 
C11 C10 H10B 108.5 . . ? 
C9 C10 H10B 108.5 . . ? 
H10A C10 H10B 107.5 . . ? 
C8 C9 C10 115.6(3) . . ? 
C8 C9 H9A 108.4 . . ? 
C10 C9 H9A 108.4 . . ? 
C8 C9 H9B 108.4 . . ? 
C10 C9 H9B 108.4 . . ? 
H9A C9 H9B 107.4 . . ? 
C10 C11 C12 116.0(3) . . ? 
C10 C11 H11A 108.3 . . ? 
C12 C11 H11A 108.3 . . ? 
C10 C11 H11B 108.3 . . ? 
C12 C11 H11B 108.3 . . ? 
H11A C11 H11B 107.4 . . ? 
C4 C3 C2 120.1(3) . . ? 
C4 C3 H3 119.9 . . ? 
C2 C3 H3 119.9 . . ? 
C5 C4 C3 120.1(3) . . ? 
C5 C4 H4 119.9 . . ? 
C3 C4 H4 119.9 . . ? 
C6 C5 C4 120.4(3) . . ? 
C6 C5 H5 119.8 . . ? 
C4 C5 H5 119.8 . . ? 

_diffrn_measured_fraction_theta_max    1.000 
_diffrn_reflns_theta_full              24.71 
_diffrn_measured_fraction_theta_full   1.000 
_refine_diff_density_max    0.258 
_refine_diff_density_min   -0.270 
_refine_diff_density_rms    0.049 

data_4ClBSACPR 
_publcif_datablock.id '{44fb6c3f-7f62-4ff1-8b5d-03e1a9d7af91}'

_database_code_depnum_ccdc_archive 'CCDC 1039194'

_audit_creation_method            SHELXL-97 
_chemical_name_systematic 
; 
 ? 
; 
_chemical_name_common             ? 
_chemical_melting_point           355 
_chemical_formula_moiety          C6H6ClNO2S,C6H11NO 
_chemical_formula_sum 
 'C12 H17 Cl N2 O3 S' 
_chemical_formula_weight          304.79 

loop_ 
 _atom_type_symbol 
 _atom_type_description 
 _atom_type_scat_dispersion_real 
 _atom_type_scat_dispersion_imag 
 _atom_type_scat_source 
 'C'  'C'   0.0033   0.0016 
 'International Tables Vol C Tables 4.2.6.8 and 6.1.1.4' 
 'H'  'H'   0.0000   0.0000 
 'International Tables Vol C Tables 4.2.6.8 and 6.1.1.4' 
 'N'  'N'   0.0061   0.0033 
 'International Tables Vol C Tables 4.2.6.8 and 6.1.1.4' 
 'O'  'O'   0.0106   0.0060 
 'International Tables Vol C Tables 4.2.6.8 and 6.1.1.4' 
 'S'  'S'   0.1246   0.1234 
 'International Tables Vol C Tables 4.2.6.8 and 6.1.1.4' 
 'Cl'  'Cl'   0.1484   0.1585 
 'International Tables Vol C Tables 4.2.6.8 and 6.1.1.4' 

_symmetry_cell_setting            orthorhombic 
_symmetry_space_group_name_H-M    'P 21 21 21' 

loop_ 
 _symmetry_equiv_pos_as_xyz 
 'x, y, z' 
 '-x+1/2, -y, z+1/2' 
 'x+1/2, -y+1/2, -z' 
 '-x, y+1/2, -z+1/2' 

_cell_length_a                    7.1564(13) 
_cell_length_b                    13.369(2) 
_cell_length_c                    15.276(3) 
_cell_angle_alpha                 90.00 
_cell_angle_beta                  90.00 
_cell_angle_gamma                 90.00 
_cell_volume                      1461.5(5) 
_cell_formula_units_Z             4 
_cell_measurement_temperature     297(2) 
_cell_measurement_reflns_used     543
_cell_measurement_theta_min       2.8406 
_cell_measurement_theta_max       26.3142 

_exptl_crystal_description        PLATE 
_exptl_crystal_colour             COLORLES 
_exptl_crystal_size_max           0.23 
_exptl_crystal_size_mid           0.20 
_exptl_crystal_size_min           0.20 
_exptl_crystal_density_meas       ? 
_exptl_crystal_density_diffrn     1.385 
_exptl_crystal_density_method     'not measured' 
_exptl_crystal_F_000              640 
_exptl_absorpt_coefficient_mu     0.409 
_exptl_absorpt_correction_type    'multi-scan' 
_exptl_absorpt_correction_T_min   0.33312 
_exptl_absorpt_correction_T_max   1.00000 
_exptl_absorpt_process_details    SADABS 

_exptl_special_details 
; 
 ? 
; 

_diffrn_ambient_temperature       297(2) 
_diffrn_radiation_wavelength      0.71073 
_diffrn_radiation_type            MoK\a 
_diffrn_radiation_source          'fine-focus sealed tube' 
_diffrn_radiation_monochromator   graphite 
_diffrn_measurement_device_type   'Xcalibur, Eos, Gemini' 
_diffrn_measurement_method        '\w scans' 
_diffrn_detector_area_resol_mean  ? 
_diffrn_standards_number          ? 
_diffrn_standards_interval_count  ? 
_diffrn_standards_interval_time   ? 
_diffrn_standards_decay_%         ? 
_diffrn_reflns_number             4403 
_diffrn_reflns_av_R_equivalents   0.0823 
_diffrn_reflns_av_sigmaI/netI     0.2202 
_diffrn_reflns_limit_h_min        -8 
_diffrn_reflns_limit_h_max        7 
_diffrn_reflns_limit_k_min        -12 
_diffrn_reflns_limit_k_max        16 
_diffrn_reflns_limit_l_min        -12 
_diffrn_reflns_limit_l_max        19 
_diffrn_reflns_theta_min          3.05 
_diffrn_reflns_theta_max          26.37 
_reflns_number_total              2851 
_reflns_number_gt                 1152 
_reflns_threshold_expression      >2sigma(I) 

_computing_data_collection        ? 
_computing_cell_refinement        ? 
_computing_data_reduction         ? 
_computing_structure_solution     'SHELXS-97 (Sheldrick, 1990)' 
_computing_structure_refinement   'SHELXL-97 (Sheldrick, 1997)' 
_computing_molecular_graphics     ? 
_computing_publication_material   ? 

_refine_special_details 
;
Refinement of <i>F</i>^2^ against ALL reflections. The weighted <i>R</i>-factor
<i>wR</i> and goodness of fit <i>S</i> are based on <i>F</i>^2^, conventional
<i>R</i>-factors <i>R</i> are based on <i>F</i>, with <i>F</i> set to zero for
negative <i>F</i>^2^. The threshold expression of <i>F</i>^2^ >
\s(<i>F</i>^2^) is used only for calculating <i>R</i>-factors(gt) <i>etc</i>.
and is not relevant to the choice of reflections for refinement.
<i>R</i>-factors based on <i>F</i>^2^ are statistically about twice as large
as those based on <i>F</i>, and <i>R</i>- factors based on ALL data will be
even larger.
; 

_refine_ls_structure_factor_coef  Fsqd  
_refine_ls_matrix_type            full 
_refine_ls_weighting_scheme       calc  
_refine_ls_weighting_details 
 'calc w=1/[\s^2^(Fo^2^)+(0.0114P)^2^+0.0000P] where P=(Fo^2^+2Fc^2^)/3' 
_atom_sites_solution_primary      direct 
_atom_sites_solution_secondary    difmap 
_atom_sites_solution_hydrogens    geom 
_refine_ls_hydrogen_treatment     mixed 
_refine_ls_extinction_method      none 
_refine_ls_extinction_coef        ? 
_refine_ls_abs_structure_details 
 'Flack H D (1983), Acta Cryst. A39, 876-881' 
_refine_ls_abs_structure_Flack    0.11(15) 
_refine_ls_number_reflns          2851 
_refine_ls_number_parameters      178 
_refine_ls_number_restraints      0 
_refine_ls_R_factor_all           0.2263 
_refine_ls_R_factor_gt            0.0896 
_refine_ls_wR_factor_ref          0.1141 
_refine_ls_wR_factor_gt           0.0874 
_refine_ls_goodness_of_fit_ref    0.968 
_refine_ls_restrained_S_all       0.968 
_refine_ls_shift/su_max           0.000 
_refine_ls_shift/su_mean          0.000 

loop_ 
 _atom_site_label 
 _atom_site_type_symbol 
 _atom_site_fract_x 
 _atom_site_fract_y 
 _atom_site_fract_z 
 _atom_site_U_iso_or_equiv 
 _atom_site_adp_type 
 _atom_site_occupancy 
 _atom_site_symmetry_multiplicity 
 _atom_site_calc_flag 
 _atom_site_refinement_flags 
 _atom_site_disorder_assembly 
 _atom_site_disorder_group 
S3 S 0.0196(3) 0.35614(15) 0.88356(14) 0.0535(6) Uani 1 1 d . . . 
Cl1 Cl 0.5566(3) 0.07660(16) 0.67777(13) 0.0877(8) Uani 1 1 d . . . 
O2 O 0.0844(6) 0.4564(3) 0.8748(3) 0.0713(16) Uani 1 1 d . . . 
O3 O -0.0805(7) 1.1190(3) 0.9736(3) 0.0632(17) Uani 1 1 d . . . 
C7 C 0.0056(12) 1.0508(6) 0.9436(5) 0.054(2) Uani 1 1 d . . . 
C6 C 0.0971(10) 0.1977(5) 0.7767(4) 0.0458(19) Uani 1 1 d . . . 
H6 H -0.0304 0.1844 0.7780 0.055 Uiso 1 1 calc R . . 
C3 C 0.4741(11) 0.2386(5) 0.7731(5) 0.055(2) Uani 1 1 d . . . 
H3 H 0.6014 0.2523 0.7714 0.066 Uiso 1 1 calc R . . 
C4 C 0.4035(11) 0.1560(5) 0.7312(4) 0.048(2) Uani 1 1 d . . . 
O1 O -0.1687(6) 0.3320(4) 0.8608(3) 0.0827(19) Uani 1 1 d . . . 
C2 C 0.3530(10) 0.3013(5) 0.8181(4) 0.052(2) Uani 1 1 d . . . 
H2 H 0.3983 0.3579 0.8464 0.063 Uiso 1 1 calc R . . 
C5 C 0.2143(11) 0.1350(5) 0.7310(4) 0.055(2) Uani 1 1 d . . . 
H5 H 0.1675 0.0801 0.7009 0.066 Uiso 1 1 calc R . . 
C1 C 0.1653(9) 0.2791(5) 0.8203(4) 0.0382(18) Uani 1 1 d . . . 
N1 N 0.0459(9) 0.3254(4) 0.9837(4) 0.0539(19) Uani 1 1 d . . . 
H1A H 0.005(11) 0.273(4) 1.002(5) 0.065 Uiso 1 1 d . . . 
H1B H 0.167(8) 0.349(5) 1.003(4) 0.065 Uiso 1 1 d . . . 
N2 N 0.1869(9) 1.0380(4) 0.9556(4) 0.065(2) Uani 1 1 d . . . 
H2A H 0.2385 1.0812 0.9896 0.078 Uiso 1 1 calc R . . 
C8 C -0.0874(10) 0.9702(6) 0.8853(5) 0.072(2) Uani 1 1 d . . . 
H8A H -0.2174 0.9883 0.8768 0.086 Uiso 1 1 calc R . . 
H8B H -0.0275 0.9711 0.8284 0.086 Uiso 1 1 calc R . . 
C10 C 0.1078(11) 0.8120(6) 0.9053(6) 0.078(3) Uani 1 1 d . . . 
H10A H 0.0981 0.7442 0.9275 0.093 Uiso 1 1 calc R . . 
H10B H 0.1291 0.8076 0.8427 0.093 Uiso 1 1 calc R . . 
C12 C 0.3120(11) 0.9637(7) 0.9210(6) 0.092(3) Uani 1 1 d . . . 
H12A H 0.4381 0.9809 0.9387 0.110 Uiso 1 1 calc R . . 
H12B H 0.3075 0.9672 0.8576 0.110 Uiso 1 1 calc R . . 
C9 C -0.0795(11) 0.8652(6) 0.9207(5) 0.083(3) Uani 1 1 d . . . 
H9A H -0.1781 0.8262 0.8936 0.099 Uiso 1 1 calc R . . 
H9B H -0.1039 0.8672 0.9831 0.099 Uiso 1 1 calc R . . 
C11 C 0.2757(12) 0.8613(7) 0.9469(6) 0.094(3) Uani 1 1 d . . . 
H11A H 0.2595 0.8598 1.0100 0.112 Uiso 1 1 calc R . . 
H11B H 0.3854 0.8216 0.9333 0.112 Uiso 1 1 calc R . . 

loop_ 
 _atom_site_aniso_label 
 _atom_site_aniso_U_11 
 _atom_site_aniso_U_22 
 _atom_site_aniso_U_33 
 _atom_site_aniso_U_23 
 _atom_site_aniso_U_13 
 _atom_site_aniso_U_12 
S3 0.0373(13) 0.0552(14) 0.0680(14) 0.0000(13) 0.0053(11) 0.0072(12) 
Cl1 0.095(2) 0.0763(14) 0.0922(16) -0.0156(15) 0.0284(15) 0.0242(15) 
O2 0.067(4) 0.044(3) 0.103(4) 0.021(3) 0.016(3) 0.018(3) 
O3 0.060(4) 0.050(4) 0.080(4) -0.019(3) 0.014(3) 0.002(3) 
C7 0.036(6) 0.056(6) 0.071(6) 0.007(5) -0.006(5) -0.028(5) 
C6 0.035(5) 0.053(5) 0.050(5) 0.009(4) -0.001(4) -0.013(4) 
C3 0.040(5) 0.059(5) 0.066(5) -0.012(5) 0.006(5) -0.006(5) 
C4 0.056(6) 0.043(5) 0.045(5) 0.005(4) 0.007(4) 0.014(5) 
O1 0.026(3) 0.108(5) 0.114(5) -0.023(4) -0.007(3) 0.014(3) 
C2 0.050(6) 0.057(5) 0.049(5) -0.014(5) 0.001(4) 0.001(5) 
C5 0.068(6) 0.042(5) 0.054(5) -0.016(5) -0.005(5) -0.010(5) 
C1 0.032(5) 0.038(5) 0.044(4) -0.004(4) 0.000(4) -0.005(4) 
N1 0.049(5) 0.045(4) 0.068(5) 0.007(4) 0.018(4) -0.011(4) 
N2 0.055(5) 0.039(4) 0.100(5) -0.024(4) -0.019(4) 0.009(4) 
C8 0.046(5) 0.072(6) 0.097(7) -0.002(6) 0.002(5) -0.011(5) 
C10 0.079(7) 0.050(5) 0.104(7) 0.004(5) 0.007(6) -0.003(6) 
C12 0.044(6) 0.079(7) 0.152(10) -0.012(8) -0.015(6) 0.003(6) 
C9 0.065(7) 0.072(7) 0.112(8) -0.011(6) -0.007(5) -0.027(6) 
C11 0.075(8) 0.068(7) 0.138(8) 0.003(7) -0.037(6) 0.018(7) 

_geom_special_details 
;
All e.s.d.'s (except the e.s.d. in the dihedral angle between two l.s. planes)
are estimated using the full covariance matrix. The cell e.s.d.'s are taken
into account individually in the estimation of e.s.d.'s in distances, angles
and torsion angles; correlations between e.s.d.'s in cell parameters are only
used when they are defined by crystal symmetry. An approximate (isotropic)
treatment of cell e.s.d.'s is used for estimating e.s.d.'s involving l.s.
planes.
; 

loop_ 
 _geom_bond_atom_site_label_1 
 _geom_bond_atom_site_label_2 
 _geom_bond_distance 
 _geom_bond_site_symmetry_2 
 _geom_bond_publ_flag 
S3 O2 1.424(5) . ? 
S3 O1 1.429(5) . ? 
S3 N1 1.595(6) . ? 
S3 C1 1.756(7) . ? 
Cl1 C4 1.730(7) . ? 
O3 C7 1.192(8) . ? 
C7 N2 1.321(8) . ? 
C7 C8 1.549(9) . ? 
C6 C1 1.366(8) . ? 
C6 C5 1.375(8) . ? 
C6 H6 0.9300 . ? 
C3 C4 1.373(8) . ? 
C3 C2 1.388(8) . ? 
C3 H3 0.9300 . ? 
C4 C5 1.383(9) . ? 
C2 C1 1.376(8) . ? 
C2 H2 0.9300 . ? 
C5 H5 0.9300 . ? 
N1 H1A 0.82(6) . ? 
N1 H1B 0.97(6) . ? 
N2 C12 1.438(8) . ? 
N2 H2A 0.8600 . ? 
C8 C9 1.505(8) . ? 
C8 H8A 0.9700 . ? 
C8 H8B 0.9700 . ? 
C10 C11 1.512(10) . ? 
C10 C9 1.535(9) . ? 
C10 H10A 0.9700 . ? 
C10 H10B 0.9700 . ? 
C12 C11 1.449(9) . ? 
C12 H12A 0.9700 . ? 
C12 H12B 0.9700 . ? 
C9 H9A 0.9700 . ? 
C9 H9B 0.9700 . ? 
C11 H11A 0.9700 . ? 
C11 H11B 0.9700 . ? 

loop_ 
 _geom_angle_atom_site_label_1 
 _geom_angle_atom_site_label_2 
 _geom_angle_atom_site_label_3 
 _geom_angle 
 _geom_angle_site_symmetry_1 
 _geom_angle_site_symmetry_3 
 _geom_angle_publ_flag 
O2 S3 O1 119.8(3) . . ? 
O2 S3 N1 107.1(3) . . ? 
O1 S3 N1 106.6(3) . . ? 
O2 S3 C1 107.9(3) . . ? 
O1 S3 C1 107.1(3) . . ? 
N1 S3 C1 107.8(3) . . ? 
O3 C7 N2 123.6(8) . . ? 
O3 C7 C8 122.1(7) . . ? 
N2 C7 C8 114.3(8) . . ? 
C1 C6 C5 121.0(7) . . ? 
C1 C6 H6 119.5 . . ? 
C5 C6 H6 119.5 . . ? 
C4 C3 C2 119.2(7) . . ? 
C4 C3 H3 120.4 . . ? 
C2 C3 H3 120.4 . . ? 
C3 C4 C5 121.6(7) . . ? 
C3 C4 Cl1 118.7(7) . . ? 
C5 C4 Cl1 119.7(7) . . ? 
C1 C2 C3 119.4(7) . . ? 
C1 C2 H2 120.3 . . ? 
C3 C2 H2 120.3 . . ? 
C6 C5 C4 118.2(7) . . ? 
C6 C5 H5 120.9 . . ? 
C4 C5 H5 120.9 . . ? 
C6 C1 C2 120.6(7) . . ? 
C6 C1 S3 121.6(6) . . ? 
C2 C1 S3 117.8(6) . . ? 
S3 N1 H1A 121(5) . . ? 
S3 N1 H1B 108(4) . . ? 
H1A N1 H1B 120(7) . . ? 
C7 N2 C12 130.5(7) . . ? 
C7 N2 H2A 114.7 . . ? 
C12 N2 H2A 114.7 . . ? 
C9 C8 C7 115.2(7) . . ? 
C9 C8 H8A 108.5 . . ? 
C7 C8 H8A 108.5 . . ? 
C9 C8 H8B 108.5 . . ? 
C7 C8 H8B 108.5 . . ? 
H8A C8 H8B 107.5 . . ? 
C11 C10 C9 115.3(6) . . ? 
C11 C10 H10A 108.4 . . ? 
C9 C10 H10A 108.4 . . ? 
C11 C10 H10B 108.4 . . ? 
C9 C10 H10B 108.4 . . ? 
H10A C10 H10B 107.5 . . ? 
N2 C12 C11 116.1(8) . . ? 
N2 C12 H12A 108.2 . . ? 
C11 C12 H12A 108.2 . . ? 
N2 C12 H12B 108.2 . . ? 
C11 C12 H12B 108.2 . . ? 
H12A C12 H12B 107.4 . . ? 
C8 C9 C10 114.2(7) . . ? 
C8 C9 H9A 108.7 . . ? 
C10 C9 H9A 108.7 . . ? 
C8 C9 H9B 108.7 . . ? 
C10 C9 H9B 108.7 . . ? 
H9A C9 H9B 107.6 . . ? 
C12 C11 C10 116.1(8) . . ? 
C12 C11 H11A 108.3 . . ? 
C10 C11 H11A 108.3 . . ? 
C12 C11 H11B 108.3 . . ? 
C10 C11 H11B 108.3 . . ? 
H11A C11 H11B 107.4 . . ? 

_diffrn_measured_fraction_theta_max    0.999 
_diffrn_reflns_theta_full              26.37 
_diffrn_measured_fraction_theta_full   0.999 
_refine_diff_density_max    0.247 
_refine_diff_density_min   -0.247 
_refine_diff_density_rms    0.055 

data_SNACPR 
_publcif_datablock.id '{e9413eff-41ec-4c5a-b79f-512e0244b8cb}'

_database_code_depnum_ccdc_archive 'CCDC 1039188'

_audit_creation_method            SHELXL-97 
_chemical_name_systematic 
; 
 ? 
; 
_chemical_name_common             ? 
_chemical_melting_point           368 
_chemical_formula_moiety          C6H8N2O2S,C6H11NO  
_chemical_formula_sum 
 'C12 H19 N3 O3 S' 
_chemical_formula_weight          285.36 

loop_ 
 _atom_type_symbol 
 _atom_type_description 
 _atom_type_scat_dispersion_real 
 _atom_type_scat_dispersion_imag 
 _atom_type_scat_source 
 'C'  'C'   0.0033   0.0016 
 'International Tables Vol C Tables 4.2.6.8 and 6.1.1.4' 
 'H'  'H'   0.0000   0.0000 
 'International Tables Vol C Tables 4.2.6.8 and 6.1.1.4' 
 'N'  'N'   0.0061   0.0033 
 'International Tables Vol C Tables 4.2.6.8 and 6.1.1.4' 
 'O'  'O'   0.0106   0.0060 
 'International Tables Vol C Tables 4.2.6.8 and 6.1.1.4' 
 'S'  'S'   0.1246   0.1234 
 'International Tables Vol C Tables 4.2.6.8 and 6.1.1.4' 

_symmetry_cell_setting            orthorhombic 
_symmetry_space_group_name_H-M    'P 21 21 21' 

loop_ 
 _symmetry_equiv_pos_as_xyz 
 'x, y, z' 
 '-x+1/2, -y, z+1/2' 
 'x+1/2, -y+1/2, -z' 
 '-x, y+1/2, -z+1/2' 

_cell_length_a                    7.0957(6) 
_cell_length_b                    13.1280(13) 
_cell_length_c                    15.3425(18) 
_cell_angle_alpha                 90.00 
_cell_angle_beta                  90.00 
_cell_angle_gamma                 90.00 
_cell_volume                      1429.2(2) 
_cell_formula_units_Z             4 
_cell_measurement_temperature     298(2) 
_cell_measurement_reflns_used     831
_cell_measurement_theta_min       2.6498 
_cell_measurement_theta_max       24.6592 

_exptl_crystal_description        PLATE 
_exptl_crystal_colour             COLORLES 
_exptl_crystal_size_max           0.22 
_exptl_crystal_size_mid           0.20 
_exptl_crystal_size_min           0.20 
_exptl_crystal_density_meas       ? 
_exptl_crystal_density_diffrn     1.326 
_exptl_crystal_density_method     'not measured' 
_exptl_crystal_F_000              608 
_exptl_absorpt_coefficient_mu     0.235 
_exptl_absorpt_correction_type    'multi-scan' 
_exptl_absorpt_correction_T_min   0.66726 
_exptl_absorpt_correction_T_max   1.00000
_exptl_absorpt_process_details    SADABS

_exptl_special_details 
; 
 ? 
; 

_diffrn_ambient_temperature       298(2) 
_diffrn_radiation_wavelength      0.71073 
_diffrn_radiation_type            MoK\a 
_diffrn_radiation_source          'fine-focus sealed tube' 
_diffrn_radiation_monochromator   graphite 
_diffrn_measurement_device_type   'Xcalibur, Eos, Gemini' 
_diffrn_measurement_method        '\w scans' 
_diffrn_detector_area_resol_mean  ? 
_diffrn_standards_number          ? 
_diffrn_standards_interval_count  ? 
_diffrn_standards_interval_time   ? 
_diffrn_standards_decay_%         ? 
_diffrn_reflns_number             3692 
_diffrn_reflns_av_R_equivalents   0.0417 
_diffrn_reflns_av_sigmaI/netI     0.1027 
_diffrn_reflns_limit_h_min        -7 
_diffrn_reflns_limit_h_max        8 
_diffrn_reflns_limit_k_min        -8 
_diffrn_reflns_limit_k_max        15 
_diffrn_reflns_limit_l_min        -18 
_diffrn_reflns_limit_l_max        15 
_diffrn_reflns_theta_min          2.66 
_diffrn_reflns_theta_max          24.71 
_reflns_number_total              2354 
_reflns_number_gt                 1318 
_reflns_threshold_expression      >2sigma(I) 

_computing_data_collection        ? 
_computing_cell_refinement        ? 
_computing_data_reduction         ? 
_computing_structure_solution     'SHELXS-97 (Sheldrick, 1990)' 
_computing_structure_refinement   'SHELXL-97 (Sheldrick, 1997)' 
_computing_molecular_graphics     ? 
_computing_publication_material   ? 

_refine_special_details 
;
Refinement of <i>F</i>^2^ against ALL reflections. The weighted <i>R</i>-factor
<i>wR</i> and goodness of fit <i>S</i> are based on <i>F</i>^2^, conventional
<i>R</i>-factors <i>R</i> are based on <i>F</i>, with <i>F</i> set to zero for
negative <i>F</i>^2^. The threshold expression of <i>F</i>^2^ >
\s(<i>F</i>^2^) is used only for calculating <i>R</i>-factors(gt) <i>etc</i>.
and is not relevant to the choice of reflections for refinement.
<i>R</i>-factors based on <i>F</i>^2^ are statistically about twice as large
as those based on <i>F</i>, and <i>R</i>- factors based on ALL data will be
even larger.
; 

_refine_ls_structure_factor_coef  Fsqd  
_refine_ls_matrix_type            full 
_refine_ls_weighting_scheme       calc  
_refine_ls_weighting_details 
 'calc w=1/[\s^2^(Fo^2^)+(0.0117P)^2^+0.0000P] where P=(Fo^2^+2Fc^2^)/3' 
_atom_sites_solution_primary      direct 
_atom_sites_solution_secondary    difmap 
_atom_sites_solution_hydrogens    geom 
_refine_ls_hydrogen_treatment     mixed 
_refine_ls_extinction_method      none 
_refine_ls_extinction_coef        ? 
_refine_ls_abs_structure_details 
 'Flack H D (1983), Acta Cryst. A39, 876-881' 
_refine_ls_abs_structure_Flack    0.03(14) 
_refine_ls_number_reflns          2354 
_refine_ls_number_parameters      179 
_refine_ls_number_restraints      0 
_refine_ls_R_factor_all           0.1062 
_refine_ls_R_factor_gt            0.0529 
_refine_ls_wR_factor_ref          0.0796 
_refine_ls_wR_factor_gt           0.0638 
_refine_ls_goodness_of_fit_ref    0.901 
_refine_ls_restrained_S_all       0.901 
_refine_ls_shift/su_max           0.000 
_refine_ls_shift/su_mean          0.000 

loop_ 
 _atom_site_label 
 _atom_site_type_symbol 
 _atom_site_fract_x 
 _atom_site_fract_y 
 _atom_site_fract_z 
 _atom_site_U_iso_or_equiv 
 _atom_site_adp_type 
 _atom_site_occupancy 
 _atom_site_symmetry_multiplicity 
 _atom_site_calc_flag 
 _atom_site_refinement_flags 
 _atom_site_disorder_assembly 
 _atom_site_disorder_group 
C11 C 0.1350(6) 0.8611(4) 0.0600(3) 0.0805(15) Uani 1 1 d . . . 
H11A H 0.1392 0.8645 -0.0031 0.097 Uiso 1 1 calc R . . 
H11B H 0.0275 0.8195 0.0761 0.097 Uiso 1 1 calc R . . 
S1 S 0.90765(16) 0.13847(9) 0.87588(9) 0.0599(3) Uani 1 1 d . . . 
O1 O 1.1072(3) 0.1426(2) 0.8626(2) 0.0811(10) Uani 1 1 d . . . 
O3 O 0.4913(4) 1.1203(2) 0.0183(2) 0.0694(9) Uani 1 1 d . . . 
N3 N 0.2251(5) 1.0426(3) 0.0533(2) 0.0660(11) Uani 1 1 d . . . 
H3A H 0.1666 1.0888 0.0242 0.079 Uiso 1 1 calc R . . 
O2 O 0.8131(4) 0.0430(2) 0.8621(2) 0.0735(9) Uani 1 1 d . . . 
C4 C 0.6531(7) 0.3859(3) 0.7083(3) 0.0562(13) Uani 1 1 d . . . 
C3 C 0.8468(6) 0.3754(4) 0.7166(3) 0.0591(13) Uani 1 1 d . . . 
H3 H 0.9266 0.4201 0.6875 0.071 Uiso 1 1 calc R . . 
C5 C 0.5389(6) 0.3167(3) 0.7511(3) 0.0640(14) Uani 1 1 d . . . 
H5 H 0.4088 0.3224 0.7459 0.077 Uiso 1 1 calc R . . 
C6 C 0.6134(6) 0.2399(3) 0.8012(3) 0.0583(13) Uani 1 1 d . . . 
H6 H 0.5342 0.1944 0.8297 0.070 Uiso 1 1 calc R . . 
N1 N 0.8708(5) 0.1686(3) 0.9750(3) 0.0589(12) Uani 1 1 d . . . 
H1A H 0.899(6) 0.224(3) 0.997(3) 0.071 Uiso 1 1 d . . . 
H1B H 0.759(5) 0.148(3) 0.999(2) 0.071 Uiso 1 1 d . . . 
N2 N 0.5796(6) 0.4620(3) 0.6575(2) 0.0828(13) Uani 1 1 d . . . 
H2A H 0.6504 0.5161 0.6592 0.099 Uiso 1 1 d R . . 
H2B H 0.4693 0.4781 0.6780 0.099 Uiso 1 1 d R . . 
C1 C 0.8058(6) 0.2308(3) 0.8090(3) 0.0462(11) Uani 1 1 d . . . 
C7 C 0.4103(7) 1.0499(4) 0.0552(3) 0.0565(12) Uani 1 1 d . . . 
C2 C 0.9211(6) 0.3000(3) 0.7672(3) 0.0542(12) Uani 1 1 d . . . 
H2 H 1.0511 0.2951 0.7736 0.065 Uiso 1 1 calc R . . 
C9 C 0.4958(7) 0.8638(4) 0.0672(3) 0.0813(15) Uani 1 1 d . . . 
H9A H 0.6011 0.8224 0.0865 0.098 Uiso 1 1 calc R . . 
H9B H 0.5021 0.8679 0.0041 0.098 Uiso 1 1 calc R . . 
C8 C 0.5188(6) 0.9689(4) 0.1037(3) 0.0744(15) Uani 1 1 d . . . 
H8A H 0.6516 0.9866 0.1029 0.089 Uiso 1 1 calc R . . 
H8B H 0.4780 0.9686 0.1641 0.089 Uiso 1 1 calc R . . 
C12 C 0.1071(6) 0.9650(3) 0.0948(3) 0.0763(15) Uani 1 1 d . . . 
H12A H -0.0242 0.9837 0.0875 0.092 Uiso 1 1 calc R . . 
H12B H 0.1336 0.9644 0.1568 0.092 Uiso 1 1 calc R . . 
C10 C 0.3129(7) 0.8098(3) 0.0924(3) 0.0804(15) Uani 1 1 d . . . 
H10A H 0.3166 0.7409 0.0696 0.096 Uiso 1 1 calc R . . 
H10B H 0.3070 0.8051 0.1554 0.096 Uiso 1 1 calc R . . 

loop_ 
 _atom_site_aniso_label 
 _atom_site_aniso_U_11 
 _atom_site_aniso_U_22 
 _atom_site_aniso_U_33 
 _atom_site_aniso_U_23 
 _atom_site_aniso_U_13 
 _atom_site_aniso_U_12 
C11 0.081(3) 0.064(3) 0.096(4) -0.006(4) -0.008(3) -0.013(3) 
S1 0.0530(6) 0.0473(6) 0.0794(9) 0.0010(9) -0.0003(7) 0.0085(7) 
O1 0.0404(15) 0.084(2) 0.119(3) 0.014(3) 0.0020(17) 0.0153(18) 
O3 0.0709(19) 0.0444(18) 0.093(2) 0.007(2) 0.0158(18) -0.0027(18) 
N3 0.058(2) 0.046(2) 0.094(3) 0.016(3) -0.011(2) 0.006(2) 
O2 0.079(2) 0.0400(16) 0.102(2) -0.005(2) -0.006(2) 0.0026(17) 
C4 0.069(3) 0.051(3) 0.048(3) -0.006(3) -0.011(2) -0.001(3) 
C3 0.056(3) 0.063(3) 0.058(3) 0.003(3) 0.008(2) -0.007(3) 
C5 0.046(3) 0.062(3) 0.085(4) 0.003(3) -0.016(3) -0.003(3) 
C6 0.043(3) 0.052(3) 0.080(4) 0.005(3) -0.007(2) -0.008(2) 
N1 0.065(2) 0.047(2) 0.064(3) 0.004(2) 0.001(2) -0.001(2) 
N2 0.093(3) 0.069(3) 0.086(3) 0.007(3) -0.006(3) 0.011(3) 
C1 0.047(2) 0.045(3) 0.046(3) -0.002(3) -0.004(2) 0.006(2) 
C7 0.052(3) 0.051(3) 0.067(3) -0.002(3) -0.005(3) 0.012(3) 
C2 0.044(2) 0.060(3) 0.059(3) 0.000(3) -0.001(2) 0.008(3) 
C9 0.086(3) 0.061(3) 0.097(4) 0.002(4) -0.003(3) 0.032(4) 
C8 0.049(3) 0.075(3) 0.100(4) 0.007(4) -0.003(3) 0.011(3) 
C12 0.057(3) 0.064(3) 0.107(4) 0.002(4) -0.006(3) -0.003(3) 
C10 0.101(4) 0.046(3) 0.094(4) 0.005(3) 0.007(4) 0.004(3) 

_geom_special_details 
;
All e.s.d.'s (except the e.s.d. in the dihedral angle between two l.s. planes)
are estimated using the full covariance matrix. The cell e.s.d.'s are taken
into account individually in the estimation of e.s.d.'s in distances, angles
and torsion angles; correlations between e.s.d.'s in cell parameters are only
used when they are defined by crystal symmetry. An approximate (isotropic)
treatment of cell e.s.d.'s is used for estimating e.s.d.'s involving l.s.
planes.
; 

loop_ 
 _geom_bond_atom_site_label_1 
 _geom_bond_atom_site_label_2 
 _geom_bond_distance 
 _geom_bond_site_symmetry_2 
 _geom_bond_publ_flag 
C11 C12 1.478(6) . ? 
C11 C10 1.514(5) . ? 
C11 H11A 0.9700 . ? 
C11 H11B 0.9700 . ? 
S1 O1 1.431(2) . ? 
S1 O2 1.437(3) . ? 
S1 N1 1.593(4) . ? 
S1 C1 1.745(4) . ? 
O3 C7 1.227(5) . ? 
N3 C7 1.318(5) . ? 
N3 C12 1.465(5) . ? 
N3 H3A 0.8600 . ? 
C4 N2 1.370(5) . ? 
C4 C5 1.383(5) . ? 
C4 C3 1.387(5) . ? 
C3 C2 1.364(5) . ? 
C3 H3 0.9300 . ? 
C5 C6 1.373(5) . ? 
C5 H5 0.9300 . ? 
C6 C1 1.376(5) . ? 
C6 H6 0.9300 . ? 
N1 H1A 0.83(4) . ? 
N1 H1B 0.91(3) . ? 
N2 H2A 0.8706 . ? 
N2 H2B 0.8693 . ? 
C1 C2 1.380(5) . ? 
C7 C8 1.510(5) . ? 
C2 H2 0.9300 . ? 
C9 C8 1.499(6) . ? 
C9 C10 1.528(5) . ? 
C9 H9A 0.9700 . ? 
C9 H9B 0.9700 . ? 
C8 H8A 0.9700 . ? 
C8 H8B 0.9700 . ? 
C12 H12A 0.9700 . ? 
C12 H12B 0.9700 . ? 
C10 H10A 0.9700 . ? 
C10 H10B 0.9700 . ? 

loop_ 
 _geom_angle_atom_site_label_1 
 _geom_angle_atom_site_label_2 
 _geom_angle_atom_site_label_3 
 _geom_angle 
 _geom_angle_site_symmetry_1 
 _geom_angle_site_symmetry_3 
 _geom_angle_publ_flag 
C12 C11 C10 113.8(4) . . ? 
C12 C11 H11A 108.8 . . ? 
C10 C11 H11A 108.8 . . ? 
C12 C11 H11B 108.8 . . ? 
C10 C11 H11B 108.8 . . ? 
H11A C11 H11B 107.7 . . ? 
O1 S1 O2 118.3(2) . . ? 
O1 S1 N1 106.8(2) . . ? 
O2 S1 N1 106.3(2) . . ? 
O1 S1 C1 107.5(2) . . ? 
O2 S1 C1 109.03(19) . . ? 
N1 S1 C1 108.7(2) . . ? 
C7 N3 C12 127.7(4) . . ? 
C7 N3 H3A 116.2 . . ? 
C12 N3 H3A 116.2 . . ? 
N2 C4 C5 121.7(4) . . ? 
N2 C4 C3 120.1(5) . . ? 
C5 C4 C3 118.1(4) . . ? 
C2 C3 C4 120.5(4) . . ? 
C2 C3 H3 119.8 . . ? 
C4 C3 H3 119.8 . . ? 
C6 C5 C4 121.5(4) . . ? 
C6 C5 H5 119.2 . . ? 
C4 C5 H5 119.2 . . ? 
C5 C6 C1 119.6(4) . . ? 
C5 C6 H6 120.2 . . ? 
C1 C6 H6 120.2 . . ? 
S1 N1 H1A 124(4) . . ? 
S1 N1 H1B 117(2) . . ? 
H1A N1 H1B 108(4) . . ? 
C4 N2 H2A 111.0 . . ? 
C4 N2 H2B 108.3 . . ? 
H2A N2 H2B 108.0 . . ? 
C6 C1 C2 119.4(4) . . ? 
C6 C1 S1 121.5(3) . . ? 
C2 C1 S1 119.0(3) . . ? 
O3 C7 N3 120.8(4) . . ? 
O3 C7 C8 121.3(4) . . ? 
N3 C7 C8 117.9(4) . . ? 
C3 C2 C1 120.8(4) . . ? 
C3 C2 H2 119.6 . . ? 
C1 C2 H2 119.6 . . ? 
C8 C9 C10 115.1(4) . . ? 
C8 C9 H9A 108.5 . . ? 
C10 C9 H9A 108.5 . . ? 
C8 C9 H9B 108.5 . . ? 
C10 C9 H9B 108.5 . . ? 
H9A C9 H9B 107.5 . . ? 
C9 C8 C7 114.1(4) . . ? 
C9 C8 H8A 108.7 . . ? 
C7 C8 H8A 108.7 . . ? 
C9 C8 H8B 108.7 . . ? 
C7 C8 H8B 108.7 . . ? 
H8A C8 H8B 107.6 . . ? 
N3 C12 C11 114.1(4) . . ? 
N3 C12 H12A 108.7 . . ? 
C11 C12 H12A 108.7 . . ? 
N3 C12 H12B 108.7 . . ? 
C11 C12 H12B 108.7 . . ? 
H12A C12 H12B 107.6 . . ? 
C11 C10 C9 114.8(4) . . ? 
C11 C10 H10A 108.6 . . ? 
C9 C10 H10A 108.6 . . ? 
C11 C10 H10B 108.6 . . ? 
C9 C10 H10B 108.6 . . ? 
H10A C10 H10B 107.6 . . ? 

_diffrn_measured_fraction_theta_max    0.999 
_diffrn_reflns_theta_full              24.71 
_diffrn_measured_fraction_theta_full   0.999 
_refine_diff_density_max    0.181 
_refine_diff_density_min   -0.207 
_refine_diff_density_rms    0.036 

data_4BrBSACPR
_publcif_datablock.id '{665b0f37-4d51-4f60-aad4-cd323a567d2e}'

_database_code_depnum_ccdc_archive 'CCDC 1039192'

_audit_creation_method            SHELXL-97 
_chemical_name_systematic 
; 
 ? 
; 
_chemical_name_common             ? 
_chemical_melting_point           363 
_chemical_formula_moiety          C6H6BrNO2S,C6H11NO 
_chemical_formula_sum 
 'C12 H17 Br N2 O3 S' 
_chemical_formula_weight          349.25 

loop_ 
 _atom_type_symbol 
 _atom_type_description 
 _atom_type_scat_dispersion_real 
 _atom_type_scat_dispersion_imag 
 _atom_type_scat_source 
 'C'  'C'   0.0033   0.0016 
 'International Tables Vol C Tables 4.2.6.8 and 6.1.1.4' 
 'H'  'H'   0.0000   0.0000 
 'International Tables Vol C Tables 4.2.6.8 and 6.1.1.4' 
 'N'  'N'   0.0061   0.0033 
 'International Tables Vol C Tables 4.2.6.8 and 6.1.1.4' 
 'O'  'O'   0.0106   0.0060 
 'International Tables Vol C Tables 4.2.6.8 and 6.1.1.4' 
 'S'  'S'   0.1246   0.1234 
 'International Tables Vol C Tables 4.2.6.8 and 6.1.1.4' 
 'Br'  'Br'  -0.2901   2.4595 
 'International Tables Vol C Tables 4.2.6.8 and 6.1.1.4' 

_symmetry_cell_setting            'Orthorhombic' 
_symmetry_space_group_name_H-M    'P2(1)2(1)2(1) ' 

loop_ 
 _symmetry_equiv_pos_as_xyz 
 'x, y, z' 
 '-x+1/2, -y, z+1/2' 
 '-x, y+1/2, -z+1/2' 
 'x+1/2, -y+1/2, -z' 

_cell_length_a                    7.156(3) 
_cell_length_b                    13.538(5) 
_cell_length_c                    15.406(6) 
_cell_angle_alpha                 90.00 
_cell_angle_beta                  90.00 
_cell_angle_gamma                 90.00 
_cell_volume                      1492.3(9) 
_cell_formula_units_Z             4 
_cell_measurement_temperature     298(2) 
_cell_measurement_reflns_used     3565 
_cell_measurement_theta_min       2.64 
_cell_measurement_theta_max       20.14 

_exptl_crystal_description        PLATE 
_exptl_crystal_colour             COLORLES 
_exptl_crystal_size_max           0.22 
_exptl_crystal_size_mid           0.20 
_exptl_crystal_size_min           0.20 
_exptl_crystal_density_meas       ? 
_exptl_crystal_density_diffrn     1.554 
_exptl_crystal_density_method     'not measured' 
_exptl_crystal_F_000              712 
_exptl_absorpt_coefficient_mu     2.899 
_exptl_absorpt_correction_type    'none' 
_exptl_absorpt_correction_T_min   ? 
_exptl_absorpt_correction_T_max   ? 
_exptl_absorpt_process_details    ? 

_exptl_special_details 
; 
 ? 
; 

_diffrn_ambient_temperature       298(2) 
_diffrn_radiation_wavelength      0.71073 
_diffrn_radiation_type            MoK\a 
_diffrn_radiation_source          'fine-focus sealed tube' 
_diffrn_radiation_monochromator   graphite 
_diffrn_measurement_device_type   'CCD area detector' 
_diffrn_measurement_method        'phi and omega scans' 
_diffrn_detector_area_resol_mean  ? 
_diffrn_standards_number          ? 
_diffrn_standards_interval_count  ? 
_diffrn_standards_interval_time   ? 
_diffrn_standards_decay_%         ? 
_diffrn_reflns_number             15786 
_diffrn_reflns_av_R_equivalents   0.0569 
_diffrn_reflns_av_sigmaI/netI     0.0525 
_diffrn_reflns_limit_h_min        -8 
_diffrn_reflns_limit_h_max        8 
_diffrn_reflns_limit_k_min        -16 
_diffrn_reflns_limit_k_max        16 
_diffrn_reflns_limit_l_min        -19 
_diffrn_reflns_limit_l_max        19 
_diffrn_reflns_theta_min          2.00 
_diffrn_reflns_theta_max          26.38 
_reflns_number_total              3029 
_reflns_number_gt                 2405 
_reflns_threshold_expression      >2sigma(I) 

_computing_data_collection        ? 
_computing_cell_refinement        ? 
_computing_data_reduction         ? 
_computing_structure_solution     'SHELXS-97 (Sheldrick, 1990)' 
_computing_structure_refinement   'SHELXL-97 (Sheldrick, 1997)' 
_computing_molecular_graphics     ? 
_computing_publication_material   ? 

_refine_special_details 
;
Refinement of <i>F</i>^2^ against ALL reflections. The weighted <i>R</i>-factor
<i>wR</i> and goodness of fit <i>S</i> are based on <i>F</i>^2^, conventional
<i>R</i>-factors <i>R</i> are based on <i>F</i>, with <i>F</i> set to zero for
negative <i>F</i>^2^. The threshold expression of <i>F</i>^2^ >
\s(<i>F</i>^2^) is used only for calculating <i>R</i>-factors(gt) <i>etc</i>.
and is not relevant to the choice of reflections for refinement.
<i>R</i>-factors based on <i>F</i>^2^ are statistically about twice as large
as those based on <i>F</i>, and <i>R</i>- factors based on ALL data will be
even larger.
; 

_refine_ls_structure_factor_coef  Fsqd  
_refine_ls_matrix_type            full 
_refine_ls_weighting_scheme       calc  
_refine_ls_weighting_details 
 'calc w=1/[\s^2^(Fo^2^)+(0.0368P)^2^+0.1698P] where P=(Fo^2^+2Fc^2^)/3' 
_atom_sites_solution_primary      direct 
_atom_sites_solution_secondary    difmap 
_atom_sites_solution_hydrogens    geom 
_refine_ls_hydrogen_treatment     mixed 
_refine_ls_extinction_method      none 
_refine_ls_extinction_coef        ? 
_refine_ls_abs_structure_details 
 'Flack H D (1983), Acta Cryst. A39, 876-881' 
_refine_ls_abs_structure_Flack    0.018(11) 
_refine_ls_number_reflns          3029 
_refine_ls_number_parameters      184 
_refine_ls_number_restraints      0 
_refine_ls_R_factor_all           0.0557 
_refine_ls_R_factor_gt            0.0398 
_refine_ls_wR_factor_ref          0.0931 
_refine_ls_wR_factor_gt           0.0858 
_refine_ls_goodness_of_fit_ref    1.025 
_refine_ls_restrained_S_all       1.025 
_refine_ls_shift/su_max           0.001 
_refine_ls_shift/su_mean          0.000 

loop_ 
 _atom_site_label 
 _atom_site_type_symbol 
 _atom_site_fract_x 
 _atom_site_fract_y 
 _atom_site_fract_z 
 _atom_site_U_iso_or_equiv 
 _atom_site_adp_type 
 _atom_site_occupancy 
 _atom_site_symmetry_multiplicity 
 _atom_site_calc_flag 
 _atom_site_refinement_flags 
 _atom_site_disorder_assembly 
 _atom_site_disorder_group 
Br Br 1.06812(7) 0.57142(4) 0.17536(3) 0.0783(2) Uani 1 1 d . . . 
S1 S 0.51258(13) 0.85223(8) 0.38623(7) 0.0535(3) Uani 1 1 d . . . 
O2 O 0.3242(4) 0.8284(3) 0.3656(2) 0.0826(11) Uani 1 1 d . . . 
C2 C 0.5904(5) 0.6967(3) 0.2777(2) 0.0499(9) Uani 1 1 d . . . 
H2 H 0.4628 0.6838 0.2782 0.060 Uiso 1 1 calc R . . 
O1 O 0.5740(4) 0.9520(2) 0.3772(2) 0.0722(8) Uani 1 1 d . . . 
O3 O 1.0804(4) 0.3851(2) 0.97299(19) 0.0658(8) Uani 1 1 d . . . 
C7 C 0.9938(6) 0.4547(3) 0.9408(3) 0.0538(10) Uani 1 1 d . . . 
C4 C 0.8969(5) 0.6561(3) 0.2329(2) 0.0494(9) Uani 1 1 d . . . 
C6 C 0.8509(5) 0.7955(3) 0.3230(3) 0.0534(9) Uani 1 1 d . . . 
H6 H 0.8987 0.8488 0.3540 0.064 Uiso 1 1 calc R . . 
N1 N 0.5439(6) 0.8229(3) 0.4860(2) 0.0564(9) Uani 1 1 d . . . 
C12 C 0.6865(7) 0.5376(4) 0.9179(4) 0.0802(15) Uani 1 1 d . . . 
H12A H 0.5591 0.5213 0.9340 0.096 Uiso 1 1 calc R . . 
H12B H 0.6944 0.5350 0.8551 0.096 Uiso 1 1 calc R . . 
C10 C 0.8940(8) 0.6866(3) 0.9025(4) 0.0803(15) Uani 1 1 d . . . 
H10A H 0.8698 0.6895 0.8406 0.096 Uiso 1 1 calc R . . 
H10B H 0.9062 0.7540 0.9231 0.096 Uiso 1 1 calc R . . 
C1 C 0.6596(5) 0.7767(3) 0.3234(3) 0.0456(8) Uani 1 1 d . . . 
C5 C 0.9678(6) 0.7358(3) 0.2773(3) 0.0566(10) Uani 1 1 d . . . 
H5 H 1.0953 0.7488 0.2760 0.068 Uiso 1 1 calc R . . 
C3 C 0.7081(6) 0.6364(3) 0.2317(2) 0.0536(10) Uani 1 1 d . . . 
H3 H 0.6613 0.5831 0.2003 0.064 Uiso 1 1 calc R . . 
C8 C 1.0852(6) 0.5294(3) 0.8836(3) 0.0651(11) Uani 1 1 d . . . 
H8A H 1.0259 0.5271 0.8270 0.078 Uiso 1 1 calc R . . 
H8B H 1.2151 0.5109 0.8759 0.078 Uiso 1 1 calc R . . 
C9 C 1.0780(8) 0.6342(3) 0.9166(3) 0.0745(13) Uani 1 1 d . . . 
H9A H 1.1758 0.6718 0.8882 0.089 Uiso 1 1 calc R . . 
H9B H 1.1050 0.6338 0.9783 0.089 Uiso 1 1 calc R . . 
N2 N 0.8108(5) 0.4630(3) 0.9539(3) 0.0706(12) Uani 1 1 d . . . 
C11 C 0.7264(8) 0.6401(4) 0.9465(4) 0.0852(16) Uani 1 1 d . . . 
H11A H 0.7472 0.6400 1.0087 0.102 Uiso 1 1 calc R . . 
H11B H 0.6173 0.6806 0.9351 0.102 Uiso 1 1 calc R . . 
H1B H 0.525(6) 0.773(3) 0.495(3) 0.045(14) Uiso 1 1 d . . . 
H1A H 0.662(6) 0.841(3) 0.507(3) 0.060(13) Uiso 1 1 d . . . 
H2A H 0.764(6) 0.413(3) 0.979(3) 0.064(14) Uiso 1 1 d . . . 

loop_ 
 _atom_site_aniso_label 
 _atom_site_aniso_U_11 
 _atom_site_aniso_U_22 
 _atom_site_aniso_U_33 
 _atom_site_aniso_U_23 
 _atom_site_aniso_U_13 
 _atom_site_aniso_U_12 
Br 0.0896(4) 0.0694(3) 0.0759(3) -0.0139(3) 0.0210(3) 0.0173(3) 
S1 0.0395(5) 0.0528(5) 0.0681(6) -0.0021(5) 0.0024(5) 0.0072(4) 
O2 0.0397(16) 0.100(3) 0.108(3) -0.021(2) -0.0044(16) 0.0112(16) 
C2 0.042(2) 0.056(2) 0.052(2) 0.0051(17) -0.0039(18) -0.0043(19) 
O1 0.0761(19) 0.0488(17) 0.092(2) 0.0098(14) 0.0176(17) 0.0170(15) 
O3 0.0651(17) 0.0500(16) 0.082(2) 0.0108(14) -0.0087(17) 0.0012(15) 
C7 0.055(2) 0.044(2) 0.063(2) -0.0002(18) 0.000(2) -0.0067(18) 
C4 0.054(3) 0.048(2) 0.046(2) -0.0008(16) 0.0045(18) 0.0043(19) 
C6 0.049(2) 0.052(2) 0.059(2) -0.013(2) -0.003(2) -0.0033(17) 
N1 0.056(3) 0.046(2) 0.067(2) -0.0053(18) 0.0105(19) -0.0012(19) 
C12 0.051(3) 0.070(3) 0.119(4) 0.014(3) 0.005(3) 0.004(2) 
C10 0.098(4) 0.050(2) 0.094(4) 0.013(2) 0.010(3) -0.005(3) 
C1 0.0398(19) 0.049(2) 0.048(2) 0.0058(19) -0.0010(18) 0.0001(15) 
C5 0.040(2) 0.069(3) 0.062(2) -0.009(2) 0.0007(18) 0.0010(19) 
C3 0.067(3) 0.047(2) 0.047(2) -0.0039(18) -0.0047(19) -0.012(2) 
C8 0.052(2) 0.074(3) 0.069(3) 0.004(2) 0.006(2) -0.005(2) 
C9 0.079(3) 0.065(3) 0.080(3) 0.012(2) -0.007(3) -0.023(3) 
N2 0.056(2) 0.056(2) 0.099(3) 0.022(2) 0.014(2) -0.0046(19) 
C11 0.088(4) 0.071(3) 0.097(4) -0.002(3) 0.017(3) 0.026(3) 

_geom_special_details 
;
All e.s.d.'s (except the e.s.d. in the dihedral angle between two l.s. planes)
are estimated using the full covariance matrix. The cell e.s.d.'s are taken
into account individually in the estimation of e.s.d.'s in distances, angles
and torsion angles; correlations between e.s.d.'s in cell parameters are only
used when they are defined by crystal symmetry. An approximate (isotropic)
treatment of cell e.s.d.'s is used for estimating e.s.d.'s involving l.s.
planes.
; 

loop_ 
 _geom_bond_atom_site_label_1 
 _geom_bond_atom_site_label_2 
 _geom_bond_distance 
 _geom_bond_site_symmetry_2 
 _geom_bond_publ_flag 
Br C4 1.898(4) . ? 
S1 O2 1.422(3) . ? 
S1 O1 1.427(3) . ? 
S1 N1 1.602(4) . ? 
S1 C1 1.757(4) . ? 
C2 C3 1.371(6) . ? 
C2 C1 1.383(5) . ? 
O3 C7 1.232(5) . ? 
C7 N2 1.329(6) . ? 
C7 C8 1.492(6) . ? 
C4 C5 1.374(5) . ? 
C4 C3 1.377(6) . ? 
C6 C5 1.360(5) . ? 
C6 C1 1.392(5) . ? 
C12 N2 1.456(6) . ? 
C12 C11 1.483(7) . ? 
C10 C9 1.511(7) . ? 
C10 C11 1.515(7) . ? 
C8 C9 1.508(6) . ? 

loop_ 
 _geom_angle_atom_site_label_1 
 _geom_angle_atom_site_label_2 
 _geom_angle_atom_site_label_3 
 _geom_angle 
 _geom_angle_site_symmetry_1 
 _geom_angle_site_symmetry_3 
 _geom_angle_publ_flag 
O2 S1 O1 119.0(2) . . ? 
O2 S1 N1 106.9(2) . . ? 
O1 S1 N1 106.5(2) . . ? 
O2 S1 C1 108.2(2) . . ? 
O1 S1 C1 108.21(18) . . ? 
N1 S1 C1 107.49(19) . . ? 
C3 C2 C1 120.7(4) . . ? 
O3 C7 N2 120.0(4) . . ? 
O3 C7 C8 122.3(4) . . ? 
N2 C7 C8 117.7(4) . . ? 
C5 C4 C3 121.4(4) . . ? 
C5 C4 Br 117.9(3) . . ? 
C3 C4 Br 120.7(3) . . ? 
C5 C6 C1 119.9(4) . . ? 
N2 C12 C11 114.7(5) . . ? 
C9 C10 C11 115.5(4) . . ? 
C2 C1 C6 119.5(4) . . ? 
C2 C1 S1 121.4(3) . . ? 
C6 C1 S1 119.0(3) . . ? 
C6 C5 C4 119.8(4) . . ? 
C2 C3 C4 118.7(4) . . ? 
C7 C8 C9 115.0(4) . . ? 
C8 C9 C10 115.0(4) . . ? 
C7 N2 C12 127.1(4) . . ? 
C12 C11 C10 114.1(5) . . ? 

_diffrn_measured_fraction_theta_max    0.998 
_diffrn_reflns_theta_full              26.38 
_diffrn_measured_fraction_theta_full   0.998 
_refine_diff_density_max    0.455 
_refine_diff_density_min   -0.229 
_refine_diff_density_rms    0.050 

data_OTSAVLM 
_publcif_datablock.id '{200e1bba-1993-492f-a49a-bfd9dfb1fd04}'

_database_code_depnum_ccdc_archive 'CCDC 1039199'

_audit_creation_method            SHELXL-97 
_chemical_name_systematic 
; 
 ? 
; 
_chemical_name_common             ? 
_chemical_melting_point           343 
_chemical_formula_moiety          C7H9NO2S,C5H9NO 
_chemical_formula_sum 
 'C12 H18 N2 O3 S' 
_chemical_formula_weight          270.34 

loop_ 
 _atom_type_symbol 
 _atom_type_description 
 _atom_type_scat_dispersion_real 
 _atom_type_scat_dispersion_imag 
 _atom_type_scat_source 
 'C'  'C'   0.0033   0.0016 
 'International Tables Vol C Tables 4.2.6.8 and 6.1.1.4' 
 'H'  'H'   0.0000   0.0000 
 'International Tables Vol C Tables 4.2.6.8 and 6.1.1.4' 
 'N'  'N'   0.0061   0.0033 
 'International Tables Vol C Tables 4.2.6.8 and 6.1.1.4' 
 'O'  'O'   0.0106   0.0060 
 'International Tables Vol C Tables 4.2.6.8 and 6.1.1.4' 
 'S'  'S'   0.1246   0.1234 
 'International Tables Vol C Tables 4.2.6.8 and 6.1.1.4' 

_symmetry_cell_setting            monoclinic 
_symmetry_space_group_name_H-M    'P 1 21/n 1' 

loop_ 
 _symmetry_equiv_pos_as_xyz 
 'x, y, z' 
 '-x+1/2, y+1/2, -z+1/2' 
 '-x, -y, -z' 
 'x-1/2, -y-1/2, z-1/2' 

_cell_length_a                    5.3367(6) 
_cell_length_b                    15.9206(17) 
_cell_length_c                    16.070(3) 
_cell_angle_alpha                 90.00 
_cell_angle_beta                  98.308(12) 
_cell_angle_gamma                 90.00 
_cell_volume                      1351.0(3) 
_cell_formula_units_Z             4 
_cell_measurement_temperature     298(2) 
_cell_measurement_reflns_used     735 
_cell_measurement_theta_min       2.5535 
_cell_measurement_theta_max       26.3132 

_exptl_crystal_description        PLATE 
_exptl_crystal_colour             COLORLES 
_exptl_crystal_size_max           0.22 
_exptl_crystal_size_mid           0.20 
_exptl_crystal_size_min           0.20 
_exptl_crystal_density_meas       ? 
_exptl_crystal_density_diffrn     1.329 
_exptl_crystal_density_method     'not measured' 
_exptl_crystal_F_000              576 
_exptl_absorpt_coefficient_mu     0.242 
_exptl_absorpt_correction_type    'multi-scan' 
_exptl_absorpt_correction_T_min   0.75527 
_exptl_absorpt_correction_T_max   1.00000 
_exptl_absorpt_process_details    SADABS 

_exptl_special_details 
; 
 ? 
; 

_diffrn_ambient_temperature       298(2) 
_diffrn_radiation_wavelength      0.71073 
_diffrn_radiation_type            MoK\a 
_diffrn_radiation_source          'fine-focus sealed tube' 
_diffrn_radiation_monochromator   graphite 
_diffrn_measurement_device_type   'Xcalibur, Eos, Gemini' 
_diffrn_measurement_method        '\w scans' 
_diffrn_detector_area_resol_mean  ? 
_diffrn_standards_number          ? 
_diffrn_standards_interval_count  ? 
_diffrn_standards_interval_time   ? 
_diffrn_standards_decay_%         ? 
_diffrn_reflns_number             5072 
_diffrn_reflns_av_R_equivalents   0.0671 
_diffrn_reflns_av_sigmaI/netI     0.0969 
_diffrn_reflns_limit_h_min        -6 
_diffrn_reflns_limit_h_max        6 
_diffrn_reflns_limit_k_min        -19 
_diffrn_reflns_limit_k_max        11 
_diffrn_reflns_limit_l_min        -14 
_diffrn_reflns_limit_l_max        20 
_diffrn_reflns_theta_min          2.56 
_diffrn_reflns_theta_max          26.37 
_reflns_number_total              2759 
_reflns_number_gt                 1420 
_reflns_threshold_expression      >2sigma(I) 

_computing_data_collection        ? 
_computing_cell_refinement        ? 
_computing_data_reduction         ? 
_computing_structure_solution     'SHELXS-97 (Sheldrick, 1990)' 
_computing_structure_refinement   'SHELXL-97 (Sheldrick, 1997)' 
_computing_molecular_graphics     ? 
_computing_publication_material   ? 

_refine_special_details 
;
Refinement of <i>F</i>^2^ against ALL reflections. The weighted <i>R</i>-factor
<i>wR</i> and goodness of fit <i>S</i> are based on <i>F</i>^2^, conventional
<i>R</i>-factors <i>R</i> are based on <i>F</i>, with <i>F</i> set to zero for
negative <i>F</i>^2^. The threshold expression of <i>F</i>^2^ >
\s(<i>F</i>^2^) is used only for calculating <i>R</i>-factors(gt) <i>etc</i>.
and is not relevant to the choice of reflections for refinement.
<i>R</i>-factors based on <i>F</i>^2^ are statistically about twice as large
as those based on <i>F</i>, and <i>R</i>- factors based on ALL data will be
even larger.
; 

_refine_ls_structure_factor_coef  Fsqd  
_refine_ls_matrix_type            full 
_refine_ls_weighting_scheme       calc  
_refine_ls_weighting_details 
 'calc w=1/[\s^2^(Fo^2^)+(0.0264P)^2^+0.0000P] where P=(Fo^2^+2Fc^2^)/3' 
_atom_sites_solution_primary      direct 
_atom_sites_solution_secondary    difmap 
_atom_sites_solution_hydrogens    geom 
_refine_ls_hydrogen_treatment     mixed 
_refine_ls_extinction_method      none 
_refine_ls_extinction_coef        ? 
_refine_ls_number_reflns          2759 
_refine_ls_number_parameters      170 
_refine_ls_number_restraints      0 
_refine_ls_R_factor_all           0.1379 
_refine_ls_R_factor_gt            0.0645 
_refine_ls_wR_factor_ref          0.1183 
_refine_ls_wR_factor_gt           0.0930 
_refine_ls_goodness_of_fit_ref    1.019 
_refine_ls_restrained_S_all       1.019 
_refine_ls_shift/su_max           0.000 
_refine_ls_shift/su_mean          0.000 

loop_ 
 _atom_site_label 
 _atom_site_type_symbol 
 _atom_site_fract_x 
 _atom_site_fract_y 
 _atom_site_fract_z 
 _atom_site_U_iso_or_equiv 
 _atom_site_adp_type 
 _atom_site_occupancy 
 _atom_site_symmetry_multiplicity 
 _atom_site_calc_flag 
 _atom_site_refinement_flags 
 _atom_site_disorder_assembly 
 _atom_site_disorder_group 
S1 S 0.21166(16) 0.62191(5) 0.22403(6) 0.0519(3) Uani 1 1 d . . . 
O1 O 0.4643(4) 0.63090(14) 0.26693(16) 0.0674(7) Uani 1 1 d . . . 
N1 N 0.0300(5) 0.63558(19) 0.29386(19) 0.0519(8) Uani 1 1 d . . . 
H1B H -0.142(6) 0.6375(19) 0.270(2) 0.062 Uiso 1 1 d . . . 
H1A H 0.071(6) 0.608(2) 0.340(2) 0.062 Uiso 1 1 d . . . 
O2 O 0.1267(5) 0.67551(15) 0.15492(16) 0.0756(8) Uani 1 1 d . . . 
C6 C 0.3592(7) 0.4596(2) 0.2264(2) 0.0591(10) Uani 1 1 d . . . 
H6 H 0.4935 0.4790 0.2650 0.071 Uiso 1 1 calc R . . 
C1 C 0.1792(6) 0.5159(2) 0.1901(2) 0.0450(8) Uani 1 1 d . . . 
C2 C -0.0255(6) 0.4890(2) 0.1329(2) 0.0561(9) Uani 1 1 d . . . 
C5 C 0.3448(8) 0.3759(3) 0.2070(3) 0.0780(12) Uani 1 1 d . . . 
H5 H 0.4691 0.3389 0.2311 0.094 Uiso 1 1 calc R . . 
C4 C 0.1447(10) 0.3478(3) 0.1515(3) 0.0837(13) Uani 1 1 d . . . 
H4 H 0.1301 0.2910 0.1384 0.100 Uiso 1 1 calc R . . 
C3 C -0.0337(8) 0.4028(3) 0.1153(3) 0.0807(13) Uani 1 1 d . . . 
H3 H -0.1670 0.3822 0.0770 0.097 Uiso 1 1 calc R . . 
C7 C -0.2302(7) 0.5456(3) 0.0899(2) 0.0835(13) Uani 1 1 d . . . 
H7A H -0.2841 0.5834 0.1304 0.125 Uiso 1 1 calc R . . 
H7B H -0.3714 0.5122 0.0652 0.125 Uiso 1 1 calc R . . 
H7C H -0.1657 0.5772 0.0468 0.125 Uiso 1 1 calc R . . 
O3 O 0.2324(4) 0.52137(14) 0.42358(14) 0.0557(7) Uani 1 1 d . . . 
N2 N 0.3028(5) 0.39875(16) 0.49027(17) 0.0488(7) Uani 1 1 d . . . 
H2A H 0.4360 0.4209 0.5183 0.059 Uiso 1 1 calc R . . 
C8 C 0.1675(6) 0.4473(2) 0.4342(2) 0.0432(8) Uani 1 1 d . . . 
C9 C -0.0668(6) 0.4125(2) 0.3845(2) 0.0495(9) Uani 1 1 d . . . 
H9A H -0.0685 0.4275 0.3259 0.059 Uiso 1 1 calc R . . 
H9B H -0.2122 0.4389 0.4034 0.059 Uiso 1 1 calc R . . 
C11 C -0.0199(6) 0.2893(2) 0.4793(2) 0.0649(11) Uani 1 1 d . . . 
H11A H -0.0413 0.2290 0.4825 0.078 Uiso 1 1 calc R . . 
H11B H -0.1287 0.3156 0.5151 0.078 Uiso 1 1 calc R . . 
C12 C 0.2510(6) 0.3118(2) 0.5098(2) 0.0582(10) Uani 1 1 d . . . 
H12A H 0.2862 0.3033 0.5702 0.070 Uiso 1 1 calc R . . 
H12B H 0.3617 0.2751 0.4836 0.070 Uiso 1 1 calc R . . 
C10 C -0.0955(7) 0.3178(2) 0.3903(2) 0.0667(11) Uani 1 1 d . . . 
H10A H -0.2701 0.3022 0.3714 0.080 Uiso 1 1 calc R . . 
H10B H 0.0101 0.2904 0.3541 0.080 Uiso 1 1 calc R . . 

loop_ 
 _atom_site_aniso_label 
 _atom_site_aniso_U_11 
 _atom_site_aniso_U_22 
 _atom_site_aniso_U_33 
 _atom_site_aniso_U_23 
 _atom_site_aniso_U_13 
 _atom_site_aniso_U_12 
S1 0.0399(5) 0.0461(5) 0.0694(7) 0.0066(5) 0.0071(5) -0.0035(4) 
O1 0.0331(13) 0.0648(16) 0.103(2) -0.0125(15) 0.0054(13) -0.0082(12) 
N1 0.0356(16) 0.059(2) 0.060(2) -0.0034(15) 0.0014(16) 0.0025(15) 
O2 0.0841(19) 0.0597(16) 0.083(2) 0.0323(15) 0.0125(15) 0.0004(14) 
C6 0.055(2) 0.051(2) 0.067(3) 0.005(2) -0.002(2) 0.0044(19) 
C1 0.042(2) 0.049(2) 0.044(2) 0.0022(17) 0.0068(17) -0.0017(17) 
C2 0.056(2) 0.067(3) 0.045(2) -0.006(2) 0.0045(19) 0.001(2) 
C5 0.089(3) 0.059(3) 0.084(3) 0.008(2) 0.007(3) 0.020(2) 
C4 0.103(4) 0.064(3) 0.084(4) -0.018(3) 0.015(3) 0.001(3) 
C3 0.082(3) 0.085(3) 0.070(3) -0.026(3) -0.006(2) -0.013(3) 
C7 0.064(3) 0.115(4) 0.062(3) -0.003(3) -0.024(2) 0.011(3) 
O3 0.0553(15) 0.0478(15) 0.0601(17) 0.0014(12) -0.0047(12) -0.0090(12) 
N2 0.0392(16) 0.0479(18) 0.055(2) -0.0025(15) -0.0066(14) -0.0017(14) 
C8 0.0371(19) 0.051(2) 0.041(2) -0.0084(19) 0.0046(17) 0.0009(18) 
C9 0.043(2) 0.059(2) 0.044(2) -0.0055(18) -0.0035(17) -0.0045(17) 
C11 0.062(3) 0.050(2) 0.080(3) 0.002(2) 0.003(2) -0.0144(19) 
C12 0.063(3) 0.049(2) 0.061(3) 0.0023(19) 0.0023(19) 0.0006(19) 
C10 0.056(2) 0.068(3) 0.071(3) -0.009(2) -0.006(2) -0.011(2) 

_geom_special_details 
;
All e.s.d.'s (except the e.s.d. in the dihedral angle between two l.s. planes)
are estimated using the full covariance matrix. The cell e.s.d.'s are taken
into account individually in the estimation of e.s.d.'s in distances, angles
and torsion angles; correlations between e.s.d.'s in cell parameters are only
used when they are defined by crystal symmetry. An approximate (isotropic)
treatment of cell e.s.d.'s is used for estimating e.s.d.'s involving l.s.
planes.
; 

loop_ 
 _geom_bond_atom_site_label_1 
 _geom_bond_atom_site_label_2 
 _geom_bond_distance 
 _geom_bond_site_symmetry_2 
 _geom_bond_publ_flag 
S1 O2 1.422(2) . ? 
S1 O1 1.430(2) . ? 
S1 N1 1.600(3) . ? 
S1 C1 1.775(3) . ? 
N1 H1B 0.95(3) . ? 
N1 H1A 0.86(3) . ? 
C6 C5 1.368(5) . ? 
C6 C1 1.380(4) . ? 
C6 H6 0.9300 . ? 
C1 C2 1.389(4) . ? 
C2 C3 1.401(5) . ? 
C2 C7 1.504(5) . ? 
C5 C4 1.364(5) . ? 
C5 H5 0.9300 . ? 
C4 C3 1.361(5) . ? 
C4 H4 0.9300 . ? 
C3 H3 0.9300 . ? 
C7 H7A 0.9600 . ? 
C7 H7B 0.9600 . ? 
C7 H7C 0.9600 . ? 
O3 C8 1.248(4) . ? 
N2 C8 1.320(4) . ? 
N2 C12 1.456(4) . ? 
N2 H2A 0.8600 . ? 
C8 C9 1.489(4) . ? 
C9 C10 1.519(5) . ? 
C9 H9A 0.9700 . ? 
C9 H9B 0.9700 . ? 
C11 C10 1.498(5) . ? 
C11 C12 1.501(4) . ? 
C11 H11A 0.9700 . ? 
C11 H11B 0.9700 . ? 
C12 H12A 0.9700 . ? 
C12 H12B 0.9700 . ? 
C10 H10A 0.9700 . ? 
C10 H10B 0.9700 . ? 

loop_ 
 _geom_angle_atom_site_label_1 
 _geom_angle_atom_site_label_2 
 _geom_angle_atom_site_label_3 
 _geom_angle 
 _geom_angle_site_symmetry_1 
 _geom_angle_site_symmetry_3 
 _geom_angle_publ_flag 
O2 S1 O1 119.24(15) . . ? 
O2 S1 N1 108.01(16) . . ? 
O1 S1 N1 105.83(16) . . ? 
O2 S1 C1 108.95(16) . . ? 
O1 S1 C1 106.66(15) . . ? 
N1 S1 C1 107.62(15) . . ? 
S1 N1 H1B 111.7(19) . . ? 
S1 N1 H1A 115(2) . . ? 
H1B N1 H1A 118(3) . . ? 
C5 C6 C1 121.5(4) . . ? 
C5 C6 H6 119.2 . . ? 
C1 C6 H6 119.2 . . ? 
C6 C1 C2 120.9(3) . . ? 
C6 C1 S1 117.1(3) . . ? 
C2 C1 S1 121.9(3) . . ? 
C1 C2 C3 115.7(3) . . ? 
C1 C2 C7 124.7(3) . . ? 
C3 C2 C7 119.6(4) . . ? 
C4 C5 C6 118.8(4) . . ? 
C4 C5 H5 120.6 . . ? 
C6 C5 H5 120.6 . . ? 
C3 C4 C5 120.1(4) . . ? 
C3 C4 H4 119.9 . . ? 
C5 C4 H4 119.9 . . ? 
C4 C3 C2 123.0(4) . . ? 
C4 C3 H3 118.5 . . ? 
C2 C3 H3 118.5 . . ? 
C2 C7 H7A 109.5 . . ? 
C2 C7 H7B 109.5 . . ? 
H7A C7 H7B 109.5 . . ? 
C2 C7 H7C 109.5 . . ? 
H7A C7 H7C 109.5 . . ? 
H7B C7 H7C 109.5 . . ? 
C8 N2 C12 127.0(3) . . ? 
C8 N2 H2A 116.5 . . ? 
C12 N2 H2A 116.5 . . ? 
O3 C8 N2 120.7(3) . . ? 
O3 C8 C9 120.4(3) . . ? 
N2 C8 C9 118.9(3) . . ? 
C8 C9 C10 114.8(3) . . ? 
C8 C9 H9A 108.6 . . ? 
C10 C9 H9A 108.6 . . ? 
C8 C9 H9B 108.6 . . ? 
C10 C9 H9B 108.6 . . ? 
H9A C9 H9B 107.5 . . ? 
C10 C11 C12 110.7(3) . . ? 
C10 C11 H11A 109.5 . . ? 
C12 C11 H11A 109.5 . . ? 
C10 C11 H11B 109.5 . . ? 
C12 C11 H11B 109.5 . . ? 
H11A C11 H11B 108.1 . . ? 
N2 C12 C11 111.1(3) . . ? 
N2 C12 H12A 109.4 . . ? 
C11 C12 H12A 109.4 . . ? 
N2 C12 H12B 109.4 . . ? 
C11 C12 H12B 109.4 . . ? 
H12A C12 H12B 108.0 . . ? 
C11 C10 C9 110.1(3) . . ? 
C11 C10 H10A 109.6 . . ? 
C9 C10 H10A 109.6 . . ? 
C11 C10 H10B 109.6 . . ? 
C9 C10 H10B 109.6 . . ? 
H10A C10 H10B 108.2 . . ? 

_diffrn_measured_fraction_theta_max    0.999 
_diffrn_reflns_theta_full              26.37 
_diffrn_measured_fraction_theta_full   0.999 
_refine_diff_density_max    0.205 
_refine_diff_density_min   -0.237 
_refine_diff_density_rms    0.047 

data_2ClBSACPR 
_publcif_datablock.id '{a30a02d8-6f92-42e6-ac6b-60c701facf4a}'

_database_code_depnum_ccdc_archive 'CCDC 1039190'

_audit_creation_method            SHELXL-97 
_chemical_name_systematic 
; 
 ? 
; 
_chemical_name_common             ? 
_chemical_melting_point           355 
_chemical_formula_moiety          C6H6ClNO2S,C6H11NO 
_chemical_formula_sum 
 'C12 H17 Cl N2 O3 S' 
_chemical_formula_weight          304.79 

loop_ 
 _atom_type_symbol 
 _atom_type_description 
 _atom_type_scat_dispersion_real 
 _atom_type_scat_dispersion_imag 
 _atom_type_scat_source 
 'C'  'C'   0.0033   0.0016 
 'International Tables Vol C Tables 4.2.6.8 and 6.1.1.4' 
 'H'  'H'   0.0000   0.0000 
 'International Tables Vol C Tables 4.2.6.8 and 6.1.1.4' 
 'N'  'N'   0.0061   0.0033 
 'International Tables Vol C Tables 4.2.6.8 and 6.1.1.4' 
 'O'  'O'   0.0106   0.0060 
 'International Tables Vol C Tables 4.2.6.8 and 6.1.1.4' 
 'S'  'S'   0.1246   0.1234 
 'International Tables Vol C Tables 4.2.6.8 and 6.1.1.4' 
 'Cl'  'Cl'   0.1484   0.1585 
 'International Tables Vol C Tables 4.2.6.8 and 6.1.1.4' 

_symmetry_cell_setting            monoclinic 
_symmetry_space_group_name_H-M    'P121/c1' 

loop_ 
 _symmetry_equiv_pos_as_xyz 
 'x, y, z' 
 '-x, y+1/2, -z+1/2' 
 '-x, -y, -z' 
 'x, -y-1/2, z-1/2' 

_cell_length_a                    9.8782(6) 
_cell_length_b                    14.1720(6) 
_cell_length_c                    10.8753(6) 
_cell_angle_alpha                 90.00 
_cell_angle_beta                  112.850(7) 
_cell_angle_gamma                 90.00 
_cell_volume                      1402.98(12) 
_cell_formula_units_Z             4 
_cell_measurement_temperature     298(2) 
_cell_measurement_reflns_used     2558 
_cell_measurement_theta_min       3.6470 
_cell_measurement_theta_max       28.9370 

_exptl_crystal_description        BLOCK 
_exptl_crystal_colour             COLORLES 
_exptl_crystal_size_max           0.22 
_exptl_crystal_size_mid           0.22
_exptl_crystal_size_min           0.20 
_exptl_crystal_density_meas       ? 
_exptl_crystal_density_diffrn     1.443 
_exptl_crystal_density_method     'not measured' 
_exptl_crystal_F_000              640 
_exptl_absorpt_coefficient_mu     0.426 
_exptl_absorpt_correction_type    'multi-scan' 
_exptl_absorpt_correction_T_min   0.87589 
_exptl_absorpt_correction_T_max   1.00000 
_exptl_absorpt_process_details    SADABS 

_exptl_special_details 
; 
 ? 
; 

_diffrn_ambient_temperature       298(2) 
_diffrn_radiation_wavelength      0.71073 
_diffrn_radiation_type            MoK\a 
_diffrn_radiation_source          'fine-focus sealed tube' 
_diffrn_radiation_monochromator   graphite 
_diffrn_measurement_device_type   'Xcalibur, Eos, Gemini' 
_diffrn_measurement_method        '\w scans' 
_diffrn_detector_area_resol_mean  ? 
_diffrn_standards_number          ? 
_diffrn_standards_interval_count  ? 
_diffrn_standards_interval_time   ? 
_diffrn_standards_decay_%         ? 
_diffrn_reflns_number             5810 
_diffrn_reflns_av_R_equivalents   0.0209 
_diffrn_reflns_av_sigmaI/netI     0.0253 
_diffrn_reflns_limit_h_min        -12 
_diffrn_reflns_limit_h_max        11 
_diffrn_reflns_limit_k_min        -17 
_diffrn_reflns_limit_k_max        16 
_diffrn_reflns_limit_l_min        -13 
_diffrn_reflns_limit_l_max        10 
_diffrn_reflns_theta_min          2.87 
_diffrn_reflns_theta_max          26.37 
_reflns_number_total              2870 
_reflns_number_gt                 2483 
_reflns_threshold_expression      >2sigma(I) 

_computing_data_collection        ? 
_computing_cell_refinement        ? 
_computing_data_reduction         ? 
_computing_structure_solution     'SHELXS-97 (Sheldrick, 1990)' 
_computing_structure_refinement   'SHELXL-97 (Sheldrick, 1997)' 
_computing_molecular_graphics     ? 
_computing_publication_material   ? 

_refine_special_details 
;
Refinement of <i>F</i>^2^ against ALL reflections. The weighted <i>R</i>-factor
<i>wR</i> and goodness of fit <i>S</i> are based on <i>F</i>^2^, conventional
<i>R</i>-factors <i>R</i> are based on <i>F</i>, with <i>F</i> set to zero for
negative <i>F</i>^2^. The threshold expression of <i>F</i>^2^ >
\s(<i>F</i>^2^) is used only for calculating <i>R</i>-factors(gt) <i>etc</i>.
and is not relevant to the choice of reflections for refinement.
<i>R</i>-factors based on <i>F</i>^2^ are statistically about twice as large
as those based on <i>F</i>, and <i>R</i>- factors based on ALL data will be
even larger.
; 

_refine_ls_structure_factor_coef  Fsqd  
_refine_ls_matrix_type            full 
_refine_ls_weighting_scheme       calc  
_refine_ls_weighting_details 
 'calc w=1/[\s^2^(Fo^2^)+(0.0514P)^2^+0.3887P] where P=(Fo^2^+2Fc^2^)/3' 
_atom_sites_solution_primary      direct 
_atom_sites_solution_secondary    difmap 
_atom_sites_solution_hydrogens    geom 
_refine_ls_hydrogen_treatment     mixed 
_refine_ls_extinction_method      none 
_refine_ls_extinction_coef        ? 
_refine_ls_number_reflns          2870 
_refine_ls_number_parameters      178 
_refine_ls_number_restraints      0 
_refine_ls_R_factor_all           0.0454 
_refine_ls_R_factor_gt            0.0385 
_refine_ls_wR_factor_ref          0.1031 
_refine_ls_wR_factor_gt           0.0975 
_refine_ls_goodness_of_fit_ref    1.093 
_refine_ls_restrained_S_all       1.093 
_refine_ls_shift/su_max           0.000 
_refine_ls_shift/su_mean          0.000 

loop_ 
 _atom_site_label 
 _atom_site_type_symbol 
 _atom_site_fract_x 
 _atom_site_fract_y 
 _atom_site_fract_z 
 _atom_site_U_iso_or_equiv 
 _atom_site_adp_type 
 _atom_site_occupancy 
 _atom_site_symmetry_multiplicity 
 _atom_site_calc_flag 
 _atom_site_refinement_flags 
 _atom_site_disorder_assembly 
 _atom_site_disorder_group 
S1 S 0.88136(5) 0.24056(3) 0.00962(4) 0.03143(14) Uani 1 1 d . . . 
Cl1 Cl 1.11885(6) 0.31602(4) -0.10232(6) 0.05419(18) Uani 1 1 d . . . 
O3 O 0.53802(18) 0.37511(10) 0.98172(13) 0.0492(4) Uani 1 1 d . . . 
O2 O 0.80116(16) 0.25905(10) -0.12931(13) 0.0427(3) Uani 1 1 d . . . 
N1 N 0.7628(2) 0.23340(13) 0.07521(18) 0.0398(4) Uani 1 1 d . . . 
H1A H 0.689(3) 0.2760(17) 0.045(2) 0.048 Uiso 1 1 d . . . 
H1B H 0.797(3) 0.2214(17) 0.155(2) 0.048 Uiso 1 1 d . . . 
N2 N 0.39497(19) 0.47318(11) 0.82491(15) 0.0422(4) Uani 1 1 d . . . 
H2A H 0.4202 0.5170 0.8843 0.051 Uiso 1 1 calc R . . 
C1 C 0.99475(18) 0.34009(12) 0.08009(16) 0.0301(4) Uani 1 1 d . . . 
C7 C 0.4489(2) 0.38834(13) 0.86453(18) 0.0370(4) Uani 1 1 d . . . 
O1 O 0.97322(16) 0.15904(9) 0.04756(16) 0.0488(4) Uani 1 1 d . . . 
C6 C 0.9817(2) 0.38791(13) 0.18640(17) 0.0388(4) Uani 1 1 d . . . 
H6 H 0.9127 0.3683 0.2197 0.047 Uiso 1 1 calc R . . 
C2 C 1.0992(2) 0.37035(13) 0.03259(18) 0.0361(4) Uani 1 1 d . . . 
C12 C 0.2965(2) 0.50019(16) 0.6900(2) 0.0490(5) Uani 1 1 d . . . 
H12A H 0.2686 0.5657 0.6907 0.059 Uiso 1 1 calc R . . 
H12B H 0.2079 0.4624 0.6637 0.059 Uiso 1 1 calc R . . 
C5 C 1.0706(3) 0.46446(15) 0.2428(2) 0.0507(5) Uani 1 1 d . . . 
H5 H 1.0612 0.4964 0.3138 0.061 Uiso 1 1 calc R . . 
C9 C 0.4531(2) 0.31855(15) 0.6516(2) 0.0447(5) Uani 1 1 d . . . 
H9A H 0.5545 0.3396 0.6875 0.054 Uiso 1 1 calc R . . 
H9B H 0.4504 0.2569 0.6119 0.054 Uiso 1 1 calc R . . 
C10 C 0.3633(3) 0.38646(16) 0.5430(2) 0.0531(6) Uani 1 1 d . . . 
H10A H 0.2626 0.3643 0.5054 0.064 Uiso 1 1 calc R . . 
H10B H 0.4005 0.3852 0.4726 0.064 Uiso 1 1 calc R . . 
C8 C 0.4020(2) 0.30847(14) 0.76585(19) 0.0441(5) Uani 1 1 d . . . 
H8A H 0.2956 0.3044 0.7293 0.053 Uiso 1 1 calc R . . 
H8B H 0.4403 0.2499 0.8125 0.053 Uiso 1 1 calc R . . 
C3 C 1.1882(2) 0.44687(15) 0.0899(2) 0.0498(5) Uani 1 1 d . . . 
H3 H 1.2582 0.4668 0.0580 0.060 Uiso 1 1 calc R . . 
C11 C 0.3639(3) 0.48789(16) 0.5881(2) 0.0521(5) Uani 1 1 d . . . 
H11A H 0.4644 0.5105 0.6258 0.063 Uiso 1 1 calc R . . 
H11B H 0.3103 0.5266 0.5109 0.063 Uiso 1 1 calc R . . 
C4 C 1.1723(3) 0.49336(15) 0.1947(2) 0.0542(6) Uani 1 1 d . . . 
H4 H 1.2316 0.5451 0.2331 0.065 Uiso 1 1 calc R . . 

loop_ 
 _atom_site_aniso_label 
 _atom_site_aniso_U_11 
 _atom_site_aniso_U_22 
 _atom_site_aniso_U_33 
 _atom_site_aniso_U_23 
 _atom_site_aniso_U_13 
 _atom_site_aniso_U_12 
S1 0.0345(2) 0.0300(2) 0.0307(2) -0.00086(16) 0.01362(18) -0.00041(17) 
Cl1 0.0570(3) 0.0622(4) 0.0593(3) -0.0022(3) 0.0400(3) 0.0006(3) 
O3 0.0688(10) 0.0419(8) 0.0327(7) -0.0008(6) 0.0151(7) 0.0099(7) 
O2 0.0435(7) 0.0539(8) 0.0287(7) -0.0045(6) 0.0117(6) -0.0061(6) 
N1 0.0392(9) 0.0446(9) 0.0378(9) 0.0043(7) 0.0175(7) -0.0019(7) 
N2 0.0559(10) 0.0352(8) 0.0331(8) -0.0044(7) 0.0143(7) 0.0062(7) 
C1 0.0310(8) 0.0289(8) 0.0281(8) 0.0039(7) 0.0088(7) 0.0030(7) 
C7 0.0460(10) 0.0360(10) 0.0344(9) -0.0013(8) 0.0215(8) -0.0002(8) 
O1 0.0524(8) 0.0315(7) 0.0640(9) 0.0019(6) 0.0242(7) 0.0074(6) 
C6 0.0451(10) 0.0395(10) 0.0304(9) -0.0006(8) 0.0129(8) 0.0010(8) 
C2 0.0335(9) 0.0368(9) 0.0375(9) 0.0051(8) 0.0133(8) 0.0034(7) 
C12 0.0503(12) 0.0453(12) 0.0444(11) -0.0003(9) 0.0107(9) 0.0120(9) 
C5 0.0599(13) 0.0414(11) 0.0405(11) -0.0094(9) 0.0083(10) 0.0000(10) 
C9 0.0466(11) 0.0471(11) 0.0435(11) -0.0121(9) 0.0208(9) 0.0016(9) 
C10 0.0668(14) 0.0595(14) 0.0351(10) -0.0057(10) 0.0219(10) -0.0040(11) 
C8 0.0582(12) 0.0341(10) 0.0415(11) -0.0052(8) 0.0211(9) -0.0034(9) 
C3 0.0379(11) 0.0472(12) 0.0591(13) 0.0095(10) 0.0132(10) -0.0066(9) 
C11 0.0651(14) 0.0502(12) 0.0368(11) 0.0048(9) 0.0151(10) -0.0015(11) 
C4 0.0515(13) 0.0397(11) 0.0553(13) -0.0033(10) 0.0031(10) -0.0097(10) 

_geom_special_details 
;
All e.s.d.'s (except the e.s.d. in the dihedral angle between two l.s. planes)
are estimated using the full covariance matrix. The cell e.s.d.'s are taken
into account individually in the estimation of e.s.d.'s in distances, angles
and torsion angles; correlations between e.s.d.'s in cell parameters are only
used when they are defined by crystal symmetry. An approximate (isotropic)
treatment of cell e.s.d.'s is used for estimating e.s.d.'s involving l.s.
planes.
; 

loop_ 
 _geom_bond_atom_site_label_1 
 _geom_bond_atom_site_label_2 
 _geom_bond_distance 
 _geom_bond_site_symmetry_2 
 _geom_bond_publ_flag 
S1 O1 1.4274(14) . ? 
S1 O2 1.4315(14) . ? 
S1 N1 1.5934(17) . ? 
S1 C1 1.7791(18) . ? 
Cl1 C2 1.7334(19) . ? 
O3 C7 1.250(2) . ? 
N1 H1A 0.91(2) . ? 
N1 H1B 0.81(2) . ? 
N2 C7 1.318(2) . ? 
N2 C12 1.462(2) . ? 
N2 H2A 0.8600 . ? 
C1 C2 1.389(2) . ? 
C1 C6 1.389(2) . ? 
C7 C8 1.504(3) . ? 
C6 C5 1.381(3) . ? 
C6 H6 0.9300 . ? 
C2 C3 1.383(3) . ? 
C12 C11 1.508(3) . ? 
C12 H12A 0.9700 . ? 
C12 H12B 0.9700 . ? 
C5 C4 1.363(3) . ? 
C5 H5 0.9300 . ? 
C9 C10 1.514(3) . ? 
C9 C8 1.519(3) . ? 
C9 H9A 0.9700 . ? 
C9 H9B 0.9700 . ? 
C10 C11 1.518(3) . ? 
C10 H10A 0.9700 . ? 
C10 H10B 0.9700 . ? 
C8 H8A 0.9700 . ? 
C8 H8B 0.9700 . ? 
C3 C4 1.376(3) . ? 
C3 H3 0.9300 . ? 
C11 H11A 0.9700 . ? 
C11 H11B 0.9700 . ? 
C4 H4 0.9300 . ? 

loop_ 
 _geom_angle_atom_site_label_1 
 _geom_angle_atom_site_label_2 
 _geom_angle_atom_site_label_3 
 _geom_angle 
 _geom_angle_site_symmetry_1 
 _geom_angle_site_symmetry_3 
 _geom_angle_publ_flag 
O1 S1 O2 118.84(9) . . ? 
O1 S1 N1 108.32(9) . . ? 
O2 S1 N1 106.41(9) . . ? 
O1 S1 C1 107.09(8) . . ? 
O2 S1 C1 107.90(8) . . ? 
N1 S1 C1 107.86(9) . . ? 
S1 N1 H1A 114.9(15) . . ? 
S1 N1 H1B 114.5(17) . . ? 
H1A N1 H1B 118(2) . . ? 
C7 N2 C12 126.44(16) . . ? 
C7 N2 H2A 116.8 . . ? 
C12 N2 H2A 116.8 . . ? 
C2 C1 C6 118.80(17) . . ? 
C2 C1 S1 121.26(14) . . ? 
C6 C1 S1 119.93(14) . . ? 
O3 C7 N2 120.35(17) . . ? 
O3 C7 C8 120.97(17) . . ? 
N2 C7 C8 118.68(17) . . ? 
C5 C6 C1 120.27(19) . . ? 
C5 C6 H6 119.9 . . ? 
C1 C6 H6 119.9 . . ? 
C3 C2 C1 120.54(18) . . ? 
C3 C2 Cl1 118.01(15) . . ? 
C1 C2 Cl1 121.42(14) . . ? 
N2 C12 C11 113.33(18) . . ? 
N2 C12 H12A 108.9 . . ? 
C11 C12 H12A 108.9 . . ? 
N2 C12 H12B 108.9 . . ? 
C11 C12 H12B 108.9 . . ? 
H12A C12 H12B 107.7 . . ? 
C4 C5 C6 120.1(2) . . ? 
C4 C5 H5 119.9 . . ? 
C6 C5 H5 119.9 . . ? 
C10 C9 C8 114.67(18) . . ? 
C10 C9 H9A 108.6 . . ? 
C8 C9 H9A 108.6 . . ? 
C10 C9 H9B 108.6 . . ? 
C8 C9 H9B 108.6 . . ? 
H9A C9 H9B 107.6 . . ? 
C9 C10 C11 114.99(17) . . ? 
C9 C10 H10A 108.5 . . ? 
C11 C10 H10A 108.5 . . ? 
C9 C10 H10B 108.5 . . ? 
C11 C10 H10B 108.5 . . ? 
H10A C10 H10B 107.5 . . ? 
C7 C8 C9 113.88(17) . . ? 
C7 C8 H8A 108.8 . . ? 
C9 C8 H8A 108.8 . . ? 
C7 C8 H8B 108.8 . . ? 
C9 C8 H8B 108.8 . . ? 
H8A C8 H8B 107.7 . . ? 
C4 C3 C2 119.5(2) . . ? 
C4 C3 H3 120.3 . . ? 
C2 C3 H3 120.3 . . ? 
C12 C11 C10 113.55(19) . . ? 
C12 C11 H11A 108.9 . . ? 
C10 C11 H11A 108.9 . . ? 
C12 C11 H11B 108.9 . . ? 
C10 C11 H11B 108.9 . . ? 
H11A C11 H11B 107.7 . . ? 
C5 C4 C3 120.8(2) . . ? 
C5 C4 H4 119.6 . . ? 
C3 C4 H4 119.6 . . ? 

_diffrn_measured_fraction_theta_max    0.999 
_diffrn_reflns_theta_full              26.37 
_diffrn_measured_fraction_theta_full   0.999 
_refine_diff_density_max    0.249 
_refine_diff_density_min   -0.479 
_refine_diff_density_rms    0.075 

data_BSACPR 
_publcif_datablock.id '{649310c0-c732-4b83-9218-60674abe29ca}'

_database_code_depnum_ccdc_archive 'CCDC 1039197'

_audit_creation_method            SHELXL-97 
_chemical_name_systematic 
; 
 ? 
; 
_chemical_name_common             ? 
_chemical_melting_point           353 
_chemical_formula_moiety          C6H7NO2S,C6H11NO 
_chemical_formula_sum 
 'C12 H18 N2 O3 S' 
_chemical_formula_weight          270.34 

loop_ 
 _atom_type_symbol 
 _atom_type_description 
 _atom_type_scat_dispersion_real 
 _atom_type_scat_dispersion_imag 
 _atom_type_scat_source 
 'C'  'C'   0.0033   0.0016 
 'International Tables Vol C Tables 4.2.6.8 and 6.1.1.4' 
 'H'  'H'   0.0000   0.0000 
 'International Tables Vol C Tables 4.2.6.8 and 6.1.1.4' 
 'N'  'N'   0.0061   0.0033 
 'International Tables Vol C Tables 4.2.6.8 and 6.1.1.4' 
 'O'  'O'   0.0106   0.0060 
 'International Tables Vol C Tables 4.2.6.8 and 6.1.1.4' 
 'S'  'S'   0.1246   0.1234 
 'International Tables Vol C Tables 4.2.6.8 and 6.1.1.4' 

_symmetry_cell_setting            orthorhombic 
_symmetry_space_group_name_H-M    'P 21 21 21' 

loop_ 
 _symmetry_equiv_pos_as_xyz 
 'x, y, z' 
 '-x+1/2, -y, z+1/2' 
 'x+1/2, -y+1/2, -z' 
 '-x, y+1/2, -z+1/2' 

_cell_length_a                    7.0700(9) 
_cell_length_b                    12.7624(13) 
_cell_length_c                    14.977(2) 
_cell_angle_alpha                 90.00 
_cell_angle_beta                  90.00 
_cell_angle_gamma                 90.00 
_cell_volume                      1351.4(3) 
_cell_formula_units_Z             4 
_cell_measurement_temperature     298(2) 
_cell_measurement_reflns_used     1165 
_cell_measurement_theta_min       3.9620 
_cell_measurement_theta_max       26.7220 

_exptl_crystal_description        PLATE 
_exptl_crystal_colour             COLORLES
_exptl_crystal_size_max           0.22
_exptl_crystal_size_mid           0.20 
_exptl_crystal_size_min           0.20 
_exptl_crystal_density_meas       ? 
_exptl_crystal_density_diffrn     1.329 
_exptl_crystal_density_method     'not measured' 
_exptl_crystal_F_000              576 
_exptl_absorpt_coefficient_mu     0.242 
_exptl_absorpt_correction_type    'multi-scan' 
_exptl_absorpt_correction_T_min   0.78752 
_exptl_absorpt_correction_T_max   1.00000 
_exptl_absorpt_process_details    SADABS

_exptl_special_details 
; 
 ? 
; 

_diffrn_ambient_temperature       298(2) 
_diffrn_radiation_wavelength      0.71073 
_diffrn_radiation_type            MoK\a 
_diffrn_radiation_source          'fine-focus sealed tube' 
_diffrn_radiation_monochromator   graphite 
_diffrn_measurement_device_type   'Xcalibur, Eos, Gemini' 
_diffrn_measurement_method        '\w scans' 
_diffrn_detector_area_resol_mean  ? 
_diffrn_standards_number          ? 
_diffrn_standards_interval_count  ? 
_diffrn_standards_interval_time   ? 
_diffrn_standards_decay_%         ? 
_diffrn_reflns_number             3348 
_diffrn_reflns_av_R_equivalents   0.0386 
_diffrn_reflns_av_sigmaI/netI     0.0631 
_diffrn_reflns_limit_h_min        -8 
_diffrn_reflns_limit_h_max        7 
_diffrn_reflns_limit_k_min        -7 
_diffrn_reflns_limit_k_max        15 
_diffrn_reflns_limit_l_min        -17 
_diffrn_reflns_limit_l_max        16 
_diffrn_reflns_theta_min          2.72 
_diffrn_reflns_theta_max          24.99 
_reflns_number_total              2197 
_reflns_number_gt                 1595 
_reflns_threshold_expression      >2sigma(I) 

_computing_data_collection        ? 
_computing_cell_refinement        ? 
_computing_data_reduction         ? 
_computing_structure_solution     'SHELXS-97 (Sheldrick, 1990)' 
_computing_structure_refinement   'SHELXL-97 (Sheldrick, 1997)' 
_computing_molecular_graphics     ? 
_computing_publication_material   ? 

_refine_special_details 
;
Refinement of <i>F</i>^2^ against ALL reflections. The weighted <i>R</i>-factor
<i>wR</i> and goodness of fit <i>S</i> are based on <i>F</i>^2^, conventional
<i>R</i>-factors <i>R</i> are based on <i>F</i>, with <i>F</i> set to zero for
negative <i>F</i>^2^. The threshold expression of <i>F</i>^2^ >
\s(<i>F</i>^2^) is used only for calculating <i>R</i>-factors(gt) <i>etc</i>.
and is not relevant to the choice of reflections for refinement.
<i>R</i>-factors based on <i>F</i>^2^ are statistically about twice as large
as those based on <i>F</i>, and <i>R</i>- factors based on ALL data will be
even larger.
; 

_refine_ls_structure_factor_coef  Fsqd  
_refine_ls_matrix_type            full 
_refine_ls_weighting_scheme       calc  
_refine_ls_weighting_details 
 'calc w=1/[\s^2^(Fo^2^)+(0.0352P)^2^+2.5208P] where P=(Fo^2^+2Fc^2^)/3' 
_atom_sites_solution_primary      direct 
_atom_sites_solution_secondary    difmap 
_atom_sites_solution_hydrogens    geom 
_refine_ls_hydrogen_treatment     mixed 
_refine_ls_extinction_method      none 
_refine_ls_extinction_coef        ? 
_refine_ls_abs_structure_details 
 'Flack H D (1983), Acta Cryst. A39, 876-881' 
_refine_ls_abs_structure_Flack    0.0(2) 
_refine_ls_number_reflns          2197 
_refine_ls_number_parameters      169 
_refine_ls_number_restraints      0 
_refine_ls_R_factor_all           0.1088 
_refine_ls_R_factor_gt            0.0777 
_refine_ls_wR_factor_ref          0.1806 
_refine_ls_wR_factor_gt           0.1703 
_refine_ls_goodness_of_fit_ref    1.231 
_refine_ls_restrained_S_all       1.231 
_refine_ls_shift/su_max           0.000 
_refine_ls_shift/su_mean          0.000 

loop_ 
 _atom_site_label 
 _atom_site_type_symbol 
 _atom_site_fract_x 
 _atom_site_fract_y 
 _atom_site_fract_z 
 _atom_site_U_iso_or_equiv 
 _atom_site_adp_type 
 _atom_site_occupancy 
 _atom_site_symmetry_multiplicity 
 _atom_site_calc_flag 
 _atom_site_refinement_flags 
 _atom_site_disorder_assembly 
 _atom_site_disorder_group 
S1 S 0.9052(3) 0.65992(13) 0.85943(13) 0.0524(5) Uani 1 1 d . . . 
O3 O -0.0036(7) 0.3842(3) 0.5082(4) 0.0641(15) Uani 1 1 d . . . 
O1 O 1.0954(7) 0.6811(4) 0.8374(4) 0.0775(17) Uani 1 1 d . . . 
N1 N 0.8857(10) 0.6723(4) 0.9646(5) 0.0551(16) Uani 1 1 d . . . 
N2 N 0.2566(10) 0.4789(5) 0.5098(5) 0.078(2) Uani 1 1 d . . . 
H2A H 0.3203 0.4215 0.5094 0.094 Uiso 1 1 calc R . . 
O2 O 0.8294(8) 0.5611(3) 0.8371(4) 0.0693(16) Uani 1 1 d . . . 
C1 C 0.7647(10) 0.7583(5) 0.8109(4) 0.0435(17) Uani 1 1 d . . . 
C6 C 0.8499(10) 0.8423(6) 0.7703(4) 0.0527(17) Uani 1 1 d . . . 
H6 H 0.9810 0.8473 0.7675 0.063 Uiso 1 1 calc R . . 
C5 C 0.7369(13) 0.9193(6) 0.7339(5) 0.066(2) Uani 1 1 d . . . 
H5 H 0.7921 0.9769 0.7062 0.079 Uiso 1 1 calc R . . 
C4 C 0.5473(12) 0.9116(7) 0.7381(6) 0.071(3) Uani 1 1 d . . . 
H4 H 0.4724 0.9639 0.7132 0.085 Uiso 1 1 calc R . . 
C7 C 0.0729(12) 0.4691(5) 0.5108(6) 0.064(2) Uani 1 1 d . . . 
C3 C 0.4644(11) 0.8276(7) 0.7785(5) 0.068(2) Uani 1 1 d . . . 
H3 H 0.3333 0.8233 0.7819 0.082 Uiso 1 1 calc R . . 
C2 C 0.5738(11) 0.7495(6) 0.8142(5) 0.060(2) Uani 1 1 d . . . 
H2 H 0.5177 0.6912 0.8404 0.072 Uiso 1 1 calc R . . 
C11 C 0.3443(14) 0.6399(7) 0.5866(7) 0.094(3) Uani 1 1 d . . . 
H11A H 0.4467 0.6905 0.5869 0.113 Uiso 1 1 calc R . . 
H11B H 0.3599 0.5961 0.6390 0.113 Uiso 1 1 calc R . . 
C12 C 0.3665(13) 0.5750(7) 0.5093(9) 0.109(4) Uani 1 1 d . . . 
H12A H 0.4992 0.5569 0.5035 0.131 Uiso 1 1 calc R . . 
H12B H 0.3315 0.6154 0.4570 0.131 Uiso 1 1 calc R . . 
C10 C 0.1627(13) 0.6987(6) 0.5965(6) 0.076(3) Uani 1 1 d . . . 
H10A H 0.1544 0.7498 0.5487 0.092 Uiso 1 1 calc R . . 
H10B H 0.1661 0.7369 0.6524 0.092 Uiso 1 1 calc R . . 
C8 C -0.0411(12) 0.5691(6) 0.5152(8) 0.090(3) Uani 1 1 d . . . 
H8A H -0.0103 0.6114 0.4634 0.108 Uiso 1 1 calc R . . 
H8B H -0.1742 0.5511 0.5112 0.108 Uiso 1 1 calc R . . 
C9 C -0.0129(13) 0.6327(7) 0.5950(7) 0.085(3) Uani 1 1 d . . . 
H9A H -0.0103 0.5864 0.6463 0.102 Uiso 1 1 calc R . . 
H9B H -0.1214 0.6786 0.6018 0.102 Uiso 1 1 calc R . . 
H1A H 0.785(13) 0.646(7) 0.988(7) 0.102 Uiso 1 1 d . . . 
H1B H 0.906(14) 0.730(7) 0.975(7) 0.102 Uiso 1 1 d . . . 

loop_ 
 _atom_site_aniso_label 
 _atom_site_aniso_U_11 
 _atom_site_aniso_U_22 
 _atom_site_aniso_U_33 
 _atom_site_aniso_U_23 
 _atom_site_aniso_U_13 
 _atom_site_aniso_U_12 
S1 0.0468(10) 0.0466(8) 0.0640(12) -0.0008(10) 0.0053(10) 0.0048(9) 
O3 0.064(3) 0.044(3) 0.085(4) -0.006(3) -0.014(3) -0.001(3) 
O1 0.046(3) 0.082(4) 0.105(5) 0.013(3) 0.016(3) 0.010(3) 
N1 0.058(4) 0.038(3) 0.070(4) 0.005(3) -0.011(3) 0.000(3) 
N2 0.055(4) 0.044(4) 0.135(7) -0.016(4) 0.008(5) 0.004(3) 
O2 0.084(4) 0.046(3) 0.078(4) -0.014(3) 0.008(3) 0.003(3) 
C1 0.043(5) 0.056(4) 0.032(4) -0.002(3) -0.008(3) -0.001(3) 
C6 0.045(4) 0.066(4) 0.046(4) 0.007(4) 0.007(3) -0.004(4) 
C5 0.076(6) 0.066(5) 0.055(6) 0.016(4) -0.002(5) -0.008(5) 
C4 0.071(8) 0.072(6) 0.068(6) 0.012(5) -0.031(5) 0.008(5) 
C7 0.063(6) 0.044(4) 0.085(6) -0.018(4) -0.011(5) 0.006(4) 
C3 0.044(5) 0.091(6) 0.070(6) 0.005(5) -0.016(4) 0.001(5) 
C2 0.048(5) 0.063(4) 0.068(5) 0.011(4) -0.010(4) -0.009(4) 
C11 0.079(6) 0.068(5) 0.136(9) -0.010(6) -0.002(6) -0.019(5) 
C12 0.067(7) 0.069(6) 0.191(12) -0.036(7) 0.019(8) -0.010(5) 
C10 0.092(7) 0.061(4) 0.077(6) -0.023(4) 0.005(6) -0.004(5) 
C8 0.063(6) 0.065(5) 0.141(10) -0.025(6) -0.015(6) 0.015(4) 
C9 0.075(6) 0.075(6) 0.105(8) -0.037(5) 0.012(5) 0.009(5) 

_geom_special_details 
;
All e.s.d.'s (except the e.s.d. in the dihedral angle between two l.s. planes)
are estimated using the full covariance matrix. The cell e.s.d.'s are taken
into account individually in the estimation of e.s.d.'s in distances, angles
and torsion angles; correlations between e.s.d.'s in cell parameters are only
used when they are defined by crystal symmetry. An approximate (isotropic)
treatment of cell e.s.d.'s is used for estimating e.s.d.'s involving l.s.
planes.
; 

loop_ 
 _geom_bond_atom_site_label_1 
 _geom_bond_atom_site_label_2 
 _geom_bond_distance 
 _geom_bond_site_symmetry_2 
 _geom_bond_publ_flag 
S1 O2 1.410(5) . ? 
S1 O1 1.410(5) . ? 
S1 N1 1.589(7) . ? 
S1 C1 1.758(7) . ? 
O3 C7 1.212(8) . ? 
N1 H1A 0.86(9) . ? 
N1 H1B 0.76(8) . ? 
N2 C7 1.305(9) . ? 
N2 C12 1.451(10) . ? 
N2 H2A 0.8600 . ? 
C1 C2 1.356(10) . ? 
C1 C6 1.372(9) . ? 
C6 C5 1.379(10) . ? 
C6 H6 0.9300 . ? 
C5 C4 1.345(11) . ? 
C5 H5 0.9300 . ? 
C4 C3 1.364(11) . ? 
C4 H4 0.9300 . ? 
C7 C8 1.511(10) . ? 
C3 C2 1.370(10) . ? 
C3 H3 0.9300 . ? 
C2 H2 0.9300 . ? 
C11 C12 1.433(13) . ? 
C11 C10 1.494(12) . ? 
C11 H11A 0.9700 . ? 
C11 H11B 0.9700 . ? 
C12 H12A 0.9700 . ? 
C12 H12B 0.9700 . ? 
C10 C9 1.500(11) . ? 
C10 H10A 0.9700 . ? 
C10 H10B 0.9700 . ? 
C8 C9 1.458(12) . ? 
C8 H8A 0.9700 . ? 
C8 H8B 0.9700 . ? 
C9 H9A 0.9700 . ? 
C9 H9B 0.9700 . ? 

loop_ 
 _geom_angle_atom_site_label_1 
 _geom_angle_atom_site_label_2 
 _geom_angle_atom_site_label_3 
 _geom_angle 
 _geom_angle_site_symmetry_1 
 _geom_angle_site_symmetry_3 
 _geom_angle_publ_flag 
O2 S1 O1 118.6(3) . . ? 
O2 S1 N1 106.9(3) . . ? 
O1 S1 N1 107.2(4) . . ? 
O2 S1 C1 109.0(3) . . ? 
O1 S1 C1 107.7(3) . . ? 
N1 S1 C1 106.9(3) . . ? 
S1 N1 H1A 116(7) . . ? 
S1 N1 H1B 106(8) . . ? 
H1A N1 H1B 116(10) . . ? 
C7 N2 C12 127.9(7) . . ? 
C7 N2 H2A 116.0 . . ? 
C12 N2 H2A 116.0 . . ? 
C2 C1 C6 121.2(7) . . ? 
C2 C1 S1 119.2(6) . . ? 
C6 C1 S1 119.6(6) . . ? 
C1 C6 C5 118.5(7) . . ? 
C1 C6 H6 120.7 . . ? 
C5 C6 H6 120.7 . . ? 
C4 C5 C6 120.5(8) . . ? 
C4 C5 H5 119.8 . . ? 
C6 C5 H5 119.8 . . ? 
C5 C4 C3 120.4(8) . . ? 
C5 C4 H4 119.8 . . ? 
C3 C4 H4 119.8 . . ? 
O3 C7 N2 122.0(7) . . ? 
O3 C7 C8 121.2(8) . . ? 
N2 C7 C8 116.7(7) . . ? 
C4 C3 C2 120.2(7) . . ? 
C4 C3 H3 119.9 . . ? 
C2 C3 H3 119.9 . . ? 
C1 C2 C3 119.2(7) . . ? 
C1 C2 H2 120.4 . . ? 
C3 C2 H2 120.4 . . ? 
C12 C11 C10 117.6(9) . . ? 
C12 C11 H11A 107.9 . . ? 
C10 C11 H11A 107.9 . . ? 
C12 C11 H11B 107.9 . . ? 
C10 C11 H11B 107.9 . . ? 
H11A C11 H11B 107.2 . . ? 
C11 C12 N2 115.2(9) . . ? 
C11 C12 H12A 108.5 . . ? 
N2 C12 H12A 108.5 . . ? 
C11 C12 H12B 108.5 . . ? 
N2 C12 H12B 108.5 . . ? 
H12A C12 H12B 107.5 . . ? 
C11 C10 C9 115.4(6) . . ? 
C11 C10 H10A 108.4 . . ? 
C9 C10 H10A 108.4 . . ? 
C11 C10 H10B 108.4 . . ? 
C9 C10 H10B 108.4 . . ? 
H10A C10 H10B 107.5 . . ? 
C9 C8 C7 115.7(8) . . ? 
C9 C8 H8A 108.4 . . ? 
C7 C8 H8A 108.4 . . ? 
C9 C8 H8B 108.4 . . ? 
C7 C8 H8B 108.4 . . ? 
H8A C8 H8B 107.4 . . ? 
C8 C9 C10 116.0(8) . . ? 
C8 C9 H9A 108.3 . . ? 
C10 C9 H9A 108.3 . . ? 
C8 C9 H9B 108.3 . . ? 
C10 C9 H9B 108.3 . . ? 
H9A C9 H9B 107.4 . . ? 

_diffrn_measured_fraction_theta_max    0.996 
_diffrn_reflns_theta_full              24.99 
_diffrn_measured_fraction_theta_full   0.996 
_refine_diff_density_max    0.371 
_refine_diff_density_min   -0.237 
_refine_diff_density_rms    0.061 

data_4ClBSAVLM
_publcif_datablock.id '{2198d17f-4001-4fe3-b6eb-2ea6e9e3e8e1}'

_database_code_depnum_ccdc_archive 'CCDC 1039195'

_audit_creation_method            SHELXL-97 
_chemical_name_systematic 
; 
 ? 
; 
_chemical_name_common             ? 
_chemical_melting_point           363 
_chemical_formula_moiety          C6H6ClNO2S,C5H9NO 
_chemical_formula_sum 
 'C11 H15 Cl N2 O3 S' 
_chemical_formula_weight          290.76 

loop_ 
 _atom_type_symbol 
 _atom_type_description 
 _atom_type_scat_dispersion_real 
 _atom_type_scat_dispersion_imag 
 _atom_type_scat_source 
 'C'  'C'   0.0033   0.0016 
 'International Tables Vol C Tables 4.2.6.8 and 6.1.1.4' 
 'H'  'H'   0.0000   0.0000 
 'International Tables Vol C Tables 4.2.6.8 and 6.1.1.4' 
 'N'  'N'   0.0061   0.0033 
 'International Tables Vol C Tables 4.2.6.8 and 6.1.1.4' 
 'O'  'O'   0.0106   0.0060 
 'International Tables Vol C Tables 4.2.6.8 and 6.1.1.4' 
 'S'  'S'   0.1246   0.1234 
 'International Tables Vol C Tables 4.2.6.8 and 6.1.1.4' 
 'Cl'  'Cl'   0.1484   0.1585 
 'International Tables Vol C Tables 4.2.6.8 and 6.1.1.4' 

_symmetry_cell_setting            monoclinic 
_symmetry_space_group_name_H-M    'C2/c' 

loop_ 
 _symmetry_equiv_pos_as_xyz 
 'x, y, z' 
 '-x, y, -z+1/2' 
 'x+1/2, y+1/2, z' 
 '-x+1/2, y+1/2, -z+1/2' 
 '-x, -y, -z' 
 'x, -y, z-1/2' 
 '-x+1/2, -y+1/2, -z' 
 'x+1/2, -y+1/2, z-1/2' 

_cell_length_a                    25.701(4) 
_cell_length_b                    6.8096(4) 
_cell_length_c                    19.177(3) 
_cell_angle_alpha                 90.00 
_cell_angle_beta                  127.40(2) 
_cell_angle_gamma                 90.00 
_cell_volume                      2666.3(6) 
_cell_formula_units_Z             8 
_cell_measurement_temperature     297(2) 
_cell_measurement_reflns_used     1025 
_cell_measurement_theta_min       2.6686 
_cell_measurement_theta_max       26.3134 

_exptl_crystal_description        PLATE 
_exptl_crystal_colour             ? 
_exptl_crystal_size_max           0.22 
_exptl_crystal_size_mid           0.20 
_exptl_crystal_size_min           0.20 
_exptl_crystal_density_meas       ? 
_exptl_crystal_density_diffrn     1.449 
_exptl_crystal_density_method     'not measured' 
_exptl_crystal_F_000              1216 
_exptl_absorpt_coefficient_mu     0.445 
_exptl_absorpt_correction_type    'multi-scan' 
_exptl_absorpt_correction_T_min   0.84418 
_exptl_absorpt_correction_T_max   1.0000 
_exptl_absorpt_process_details    SADABS

_exptl_special_details 
; 
 ? 
; 

_diffrn_ambient_temperature       297(2) 
_diffrn_radiation_wavelength      0.71073 
_diffrn_radiation_type            MoK\a 
_diffrn_radiation_source          'fine-focus sealed tube' 
_diffrn_radiation_monochromator   graphite 
_diffrn_measurement_device_type   'Xcalibur, Eos, Gemini'
_diffrn_measurement_method        '\w scans'
_diffrn_detector_area_resol_mean  ? 
_diffrn_standards_number          ? 
_diffrn_standards_interval_count  ? 
_diffrn_standards_interval_time   ? 
_diffrn_standards_decay_%         ? 
_diffrn_reflns_number             5127 
_diffrn_reflns_av_R_equivalents   0.0434 
_diffrn_reflns_av_sigmaI/netI     0.0651 
_diffrn_reflns_limit_h_min        -32 
_diffrn_reflns_limit_h_max        30 
_diffrn_reflns_limit_k_min        -8 
_diffrn_reflns_limit_k_max        8 
_diffrn_reflns_limit_l_min        -23 
_diffrn_reflns_limit_l_max        22 
_diffrn_reflns_theta_min          2.67 
_diffrn_reflns_theta_max          26.37 
_reflns_number_total              2732 
_reflns_number_gt                 1677 
_reflns_threshold_expression      >2sigma(I) 

_computing_data_collection        ? 
_computing_cell_refinement        ? 
_computing_data_reduction         ? 
_computing_structure_solution     'SHELXS-97 (Sheldrick, 1990)' 
_computing_structure_refinement   'SHELXL-97 (Sheldrick, 1997)' 
_computing_molecular_graphics     ? 
_computing_publication_material   ? 

_refine_special_details 
;
Refinement of <i>F</i>^2^ against ALL reflections. The weighted <i>R</i>-factor
<i>wR</i> and goodness of fit <i>S</i> are based on <i>F</i>^2^, conventional
<i>R</i>-factors <i>R</i> are based on <i>F</i>, with <i>F</i> set to zero for
negative <i>F</i>^2^. The threshold expression of <i>F</i>^2^ >
\s(<i>F</i>^2^) is used only for calculating <i>R</i>-factors(gt) <i>etc</i>.
and is not relevant to the choice of reflections for refinement.
<i>R</i>-factors based on <i>F</i>^2^ are statistically about twice as large
as those based on <i>F</i>, and <i>R</i>- factors based on ALL data will be
even larger.
; 

_refine_ls_structure_factor_coef  Fsqd  
_refine_ls_matrix_type            full 
_refine_ls_weighting_scheme       calc  
_refine_ls_weighting_details 
 'calc w=1/[\s^2^(Fo^2^)+(0.0486P)^2^+0.0000P] where P=(Fo^2^+2Fc^2^)/3' 
_atom_sites_solution_primary      direct 
_atom_sites_solution_secondary    difmap 
_atom_sites_solution_hydrogens    geom 
_refine_ls_hydrogen_treatment     mixed 
_refine_ls_extinction_method      none 
_refine_ls_extinction_coef        ? 
_refine_ls_number_reflns          2732 
_refine_ls_number_parameters      169 
_refine_ls_number_restraints      0 
_refine_ls_R_factor_all           0.1080 
_refine_ls_R_factor_gt            0.0595 
_refine_ls_wR_factor_ref          0.1344 
_refine_ls_wR_factor_gt           0.1105 
_refine_ls_goodness_of_fit_ref    1.067 
_refine_ls_restrained_S_all       1.067 
_refine_ls_shift/su_max           0.000 
_refine_ls_shift/su_mean          0.000 

loop_ 
 _atom_site_label 
 _atom_site_type_symbol 
 _atom_site_fract_x 
 _atom_site_fract_y 
 _atom_site_fract_z 
 _atom_site_U_iso_or_equiv 
 _atom_site_adp_type 
 _atom_site_occupancy 
 _atom_site_symmetry_multiplicity 
 _atom_site_calc_flag 
 _atom_site_refinement_flags 
 _atom_site_disorder_assembly 
 _atom_site_disorder_group 
S1 S 0.16418(4) 0.16415(12) 0.08089(6) 0.0460(3) Uani 1 1 d . . . 
Cl1 Cl -0.00099(5) 0.68185(17) 0.14868(7) 0.0780(4) Uani 1 1 d . . . 
O3 O 0.20659(12) 0.9636(3) 0.79188(15) 0.0587(7) Uani 1 1 d . . . 
O1 O 0.13721(13) -0.0290(3) 0.06081(17) 0.0665(7) Uani 1 1 d . . . 
N2 N 0.19285(13) 0.6912(4) 0.84382(18) 0.0490(7) Uani 1 1 d . . . 
H2A H 0.2174 0.6308 0.8343 0.059 Uiso 1 1 calc R . . 
C1 C 0.11457(15) 0.3131(4) 0.09443(19) 0.0388(7) Uani 1 1 d . . . 
N1 N 0.23469(14) 0.1540(4) 0.17504(19) 0.0473(8) Uani 1 1 d . . . 
H1A H 0.2575(17) 0.251(5) 0.186(2) 0.057 Uiso 1 1 d . . . 
H1B H 0.2308(16) 0.120(5) 0.213(2) 0.057 Uiso 1 1 d . . . 
C7 C 0.18276(15) 0.8793(5) 0.8239(2) 0.0414(8) Uani 1 1 d . . . 
C2 C 0.12843(16) 0.5096(4) 0.1121(2) 0.0454(8) Uani 1 1 d . . . 
H2 H 0.1615 0.5658 0.1124 0.054 Uiso 1 1 calc R . . 
C5 C 0.02822(17) 0.3436(5) 0.1073(2) 0.0558(9) Uani 1 1 d . . . 
H5 H -0.0061 0.2893 0.1046 0.067 Uiso 1 1 calc R . . 
C4 C 0.04376(16) 0.5395(5) 0.1269(2) 0.0481(8) Uani 1 1 d . . . 
O2 O 0.17318(12) 0.2594(3) 0.02267(15) 0.0593(7) Uani 1 1 d . . . 
C6 C 0.06435(16) 0.2295(5) 0.0916(2) 0.0508(9) Uani 1 1 d . . . 
H6 H 0.0550 0.0966 0.0791 0.061 Uiso 1 1 calc R . . 
C8 C 0.14281(18) 0.9907(5) 0.8431(2) 0.0559(9) Uani 1 1 d . . . 
H8A H 0.1134 1.0774 0.7940 0.067 Uiso 1 1 calc R . . 
H8B H 0.1719 1.0722 0.8944 0.067 Uiso 1 1 calc R . . 
C3 C 0.09319(16) 0.6229(5) 0.1294(2) 0.0497(8) Uani 1 1 d . . . 
H3 H 0.1030 0.7554 0.1428 0.060 Uiso 1 1 calc R . . 
C10 C 0.14434(18) 0.7008(5) 0.9207(2) 0.0555(9) Uani 1 1 d . . . 
H10A H 0.1192 0.6229 0.9331 0.067 Uiso 1 1 calc R . . 
H10B H 0.1819 0.7547 0.9756 0.067 Uiso 1 1 calc R . . 
C11 C 0.16699(18) 0.5738(5) 0.8803(2) 0.0578(10) Uani 1 1 d . . . 
H11A H 0.2008 0.4852 0.9244 0.069 Uiso 1 1 calc R . . 
H11B H 0.1306 0.4950 0.8341 0.069 Uiso 1 1 calc R . . 
C9 C 0.10283(18) 0.8639(5) 0.8592(2) 0.0596(10) Uani 1 1 d . . . 
H9A H 0.0865 0.9429 0.8843 0.071 Uiso 1 1 calc R . . 
H9B H 0.0656 0.8099 0.8041 0.071 Uiso 1 1 calc R . . 

loop_ 
 _atom_site_aniso_label 
 _atom_site_aniso_U_11 
 _atom_site_aniso_U_22 
 _atom_site_aniso_U_33 
 _atom_site_aniso_U_23 
 _atom_site_aniso_U_13 
 _atom_site_aniso_U_12 
S1 0.0600(6) 0.0403(5) 0.0533(5) -0.0008(4) 0.0425(5) 0.0038(4) 
Cl1 0.0590(6) 0.1005(8) 0.0823(7) -0.0150(6) 0.0469(6) 0.0162(6) 
O3 0.0755(17) 0.0565(14) 0.0664(16) -0.0072(12) 0.0548(15) -0.0120(13) 
O1 0.0878(19) 0.0430(14) 0.0893(19) -0.0178(13) 0.0646(17) -0.0110(13) 
N2 0.0567(18) 0.0414(16) 0.0651(19) 0.0011(13) 0.0455(17) 0.0096(13) 
C1 0.0409(19) 0.0375(18) 0.0385(18) 0.0011(13) 0.0243(16) 0.0013(14) 
N1 0.055(2) 0.0468(17) 0.0545(19) 0.0086(15) 0.0408(17) 0.0087(14) 
C7 0.0422(19) 0.044(2) 0.0386(18) -0.0044(15) 0.0251(16) -0.0015(15) 
C2 0.047(2) 0.0433(19) 0.056(2) 0.0034(16) 0.0359(18) 0.0021(16) 
C5 0.043(2) 0.068(2) 0.065(2) 0.0023(19) 0.0373(19) -0.0016(19) 
C4 0.042(2) 0.059(2) 0.0411(19) -0.0003(16) 0.0246(17) 0.0105(18) 
O2 0.0809(18) 0.0635(15) 0.0573(15) 0.0087(12) 0.0543(15) 0.0092(13) 
C6 0.052(2) 0.0448(19) 0.059(2) -0.0002(16) 0.0359(19) -0.0034(17) 
C8 0.073(2) 0.046(2) 0.064(2) 0.0114(17) 0.050(2) 0.0189(18) 
C3 0.049(2) 0.0406(18) 0.060(2) -0.0016(16) 0.0335(19) 0.0012(16) 
C10 0.062(2) 0.061(2) 0.061(2) 0.0058(18) 0.046(2) 0.0044(19) 
C11 0.070(3) 0.045(2) 0.066(2) 0.0063(17) 0.045(2) 0.0030(18) 
C9 0.058(2) 0.072(2) 0.065(2) 0.001(2) 0.046(2) 0.010(2) 

_geom_special_details 
;
All e.s.d.'s (except the e.s.d. in the dihedral angle between two l.s. planes)
are estimated using the full covariance matrix. The cell e.s.d.'s are taken
into account individually in the estimation of e.s.d.'s in distances, angles
and torsion angles; correlations between e.s.d.'s in cell parameters are only
used when they are defined by crystal symmetry. An approximate (isotropic)
treatment of cell e.s.d.'s is used for estimating e.s.d.'s involving l.s.
planes.
; 

loop_ 
 _geom_bond_atom_site_label_1 
 _geom_bond_atom_site_label_2 
 _geom_bond_distance 
 _geom_bond_site_symmetry_2 
 _geom_bond_publ_flag 
S1 O2 1.426(2) . ? 
S1 O1 1.427(2) . ? 
S1 N1 1.604(3) . ? 
S1 C1 1.768(3) . ? 
Cl1 C4 1.738(3) . ? 
O3 C7 1.241(4) . ? 
N2 C7 1.316(4) . ? 
N2 C11 1.461(4) . ? 
N2 H2A 0.8600 . ? 
C1 C2 1.373(4) . ? 
C1 C6 1.381(4) . ? 
N1 H1A 0.82(3) . ? 
N1 H1B 0.83(3) . ? 
C7 C8 1.491(4) . ? 
C2 C3 1.375(4) . ? 
C2 H2 0.9300 . ? 
C5 C6 1.377(5) . ? 
C5 C4 1.378(5) . ? 
C5 H5 0.9300 . ? 
C4 C3 1.365(4) . ? 
C6 H6 0.9300 . ? 
C8 C9 1.511(5) . ? 
C8 H8A 0.9700 . ? 
C8 H8B 0.9700 . ? 
C3 H3 0.9300 . ? 
C10 C9 1.495(5) . ? 
C10 C11 1.495(5) . ? 
C10 H10A 0.9700 . ? 
C10 H10B 0.9700 . ? 
C11 H11A 0.9700 . ? 
C11 H11B 0.9700 . ? 
C9 H9A 0.9700 . ? 
C9 H9B 0.9700 . ? 

loop_ 
 _geom_angle_atom_site_label_1 
 _geom_angle_atom_site_label_2 
 _geom_angle_atom_site_label_3 
 _geom_angle 
 _geom_angle_site_symmetry_1 
 _geom_angle_site_symmetry_3 
 _geom_angle_publ_flag 
O2 S1 O1 119.42(15) . . ? 
O2 S1 N1 106.94(15) . . ? 
O1 S1 N1 107.19(16) . . ? 
O2 S1 C1 109.17(14) . . ? 
O1 S1 C1 107.05(15) . . ? 
N1 S1 C1 106.37(14) . . ? 
C7 N2 C11 127.2(3) . . ? 
C7 N2 H2A 116.4 . . ? 
C11 N2 H2A 116.4 . . ? 
C2 C1 C6 120.5(3) . . ? 
C2 C1 S1 119.6(2) . . ? 
C6 C1 S1 119.9(2) . . ? 
S1 N1 H1A 113(2) . . ? 
S1 N1 H1B 110(2) . . ? 
H1A N1 H1B 117(4) . . ? 
O3 C7 N2 121.6(3) . . ? 
O3 C7 C8 120.5(3) . . ? 
N2 C7 C8 117.9(3) . . ? 
C1 C2 C3 119.8(3) . . ? 
C1 C2 H2 120.1 . . ? 
C3 C2 H2 120.1 . . ? 
C6 C5 C4 118.9(3) . . ? 
C6 C5 H5 120.5 . . ? 
C4 C5 H5 120.5 . . ? 
C3 C4 C5 121.4(3) . . ? 
C3 C4 Cl1 119.8(3) . . ? 
C5 C4 Cl1 118.8(3) . . ? 
C5 C6 C1 119.8(3) . . ? 
C5 C6 H6 120.1 . . ? 
C1 C6 H6 120.1 . . ? 
C7 C8 C9 114.5(3) . . ? 
C7 C8 H8A 108.6 . . ? 
C9 C8 H8A 108.6 . . ? 
C7 C8 H8B 108.6 . . ? 
C9 C8 H8B 108.6 . . ? 
H8A C8 H8B 107.6 . . ? 
C4 C3 C2 119.5(3) . . ? 
C4 C3 H3 120.2 . . ? 
C2 C3 H3 120.2 . . ? 
C9 C10 C11 109.7(3) . . ? 
C9 C10 H10A 109.7 . . ? 
C11 C10 H10A 109.7 . . ? 
C9 C10 H10B 109.7 . . ? 
C11 C10 H10B 109.7 . . ? 
H10A C10 H10B 108.2 . . ? 
N2 C11 C10 111.4(3) . . ? 
N2 C11 H11A 109.3 . . ? 
C10 C11 H11A 109.3 . . ? 
N2 C11 H11B 109.3 . . ? 
C10 C11 H11B 109.3 . . ? 
H11A C11 H11B 108.0 . . ? 
C10 C9 C8 109.8(3) . . ? 
C10 C9 H9A 109.7 . . ? 
C8 C9 H9A 109.7 . . ? 
C10 C9 H9B 109.7 . . ? 
C8 C9 H9B 109.7 . . ? 
H9A C9 H9B 108.2 . . ? 

_diffrn_measured_fraction_theta_max    0.999 
_diffrn_reflns_theta_full              26.37 
_diffrn_measured_fraction_theta_full   0.999 
_refine_diff_density_max    0.267 
_refine_diff_density_min   -0.381 
_refine_diff_density_rms    0.079 

data_4BrBSAVLM 
_publcif_datablock.id '{e69b45eb-4585-4770-9ddd-4016e8a94097}'

_database_code_depnum_ccdc_archive 'CCDC 1039193'

_audit_creation_method            SHELXL-97 
_chemical_name_systematic 
; 
 ? 
; 
_chemical_name_common             ? 
_chemical_melting_point           367 
_chemical_formula_moiety          C6H6BrNO2S,C5H9NO 
_chemical_formula_sum 
 'C11 H15 Br N2 O3 S' 
_chemical_formula_weight          335.22 

loop_ 
 _atom_type_symbol 
 _atom_type_description 
 _atom_type_scat_dispersion_real 
 _atom_type_scat_dispersion_imag 
 _atom_type_scat_source 
 'C'  'C'   0.0033   0.0016 
 'International Tables Vol C Tables 4.2.6.8 and 6.1.1.4' 
 'H'  'H'   0.0000   0.0000 
 'International Tables Vol C Tables 4.2.6.8 and 6.1.1.4' 
 'N'  'N'   0.0061   0.0033 
 'International Tables Vol C Tables 4.2.6.8 and 6.1.1.4' 
 'O'  'O'   0.0106   0.0060 
 'International Tables Vol C Tables 4.2.6.8 and 6.1.1.4' 
 'S'  'S'   0.1246   0.1234 
 'International Tables Vol C Tables 4.2.6.8 and 6.1.1.4' 
 'Br'  'Br'  -0.2901   2.4595 
 'International Tables Vol C Tables 4.2.6.8 and 6.1.1.4' 

_symmetry_cell_setting            'Monoclinic' 
_symmetry_space_group_name_H-M    'C2/c  ' 

loop_ 
 _symmetry_equiv_pos_as_xyz 
 'x, y, z' 
 '-x, y, -z+1/2' 
 'x+1/2, y+1/2, z' 
 '-x+1/2, y+1/2, -z+1/2' 
 '-x, -y, -z' 
 'x, -y, z-1/2' 
 '-x+1/2, -y+1/2, -z' 
 'x+1/2, -y+1/2, z-1/2' 

_cell_length_a                    25.914(3) 
_cell_length_b                    6.8687(9) 
_cell_length_c                    19.202(2) 
_cell_angle_alpha                 90.00 
_cell_angle_beta                  126.873(2) 
_cell_angle_gamma                 90.00 
_cell_volume                      2734.1(6) 
_cell_formula_units_Z             8 
_cell_measurement_temperature     298(2) 
_cell_measurement_reflns_used     4015 
_cell_measurement_theta_min       2.65 
_cell_measurement_theta_max       25.39 

_exptl_crystal_description        PLATE 
_exptl_crystal_colour             COLORLES 
_exptl_crystal_size_max           0.22 
_exptl_crystal_size_mid           0.20
_exptl_crystal_size_min           0.20
_exptl_crystal_density_meas       ? 
_exptl_crystal_density_diffrn     1.629 
_exptl_crystal_density_method     'not measured' 
_exptl_crystal_F_000              1360 
_exptl_absorpt_coefficient_mu     3.161 
_exptl_absorpt_correction_type    'none' 
_exptl_absorpt_correction_T_min   ? 
_exptl_absorpt_correction_T_max   ? 
_exptl_absorpt_process_details    ? 

_exptl_special_details 
; 
 ? 
; 

_diffrn_ambient_temperature       298(2) 
_diffrn_radiation_wavelength      0.71073 
_diffrn_radiation_type            MoK\a 
_diffrn_radiation_source          'fine-focus sealed tube' 
_diffrn_radiation_monochromator   graphite 
_diffrn_measurement_device_type   'CCD area detector' 
_diffrn_measurement_method        'phi and omega scans' 
_diffrn_detector_area_resol_mean  ? 
_diffrn_standards_number          ? 
_diffrn_standards_interval_count  ? 
_diffrn_standards_interval_time   ? 
_diffrn_standards_decay_%         ? 
_diffrn_reflns_number             14029 
_diffrn_reflns_av_R_equivalents   0.0304 
_diffrn_reflns_av_sigmaI/netI     0.0241 
_diffrn_reflns_limit_h_min        -32 
_diffrn_reflns_limit_h_max        32 
_diffrn_reflns_limit_k_min        -8 
_diffrn_reflns_limit_k_max        8 
_diffrn_reflns_limit_l_min        -23 
_diffrn_reflns_limit_l_max        23 
_diffrn_reflns_theta_min          1.96 
_diffrn_reflns_theta_max          26.35 
_reflns_number_total              2790 
_reflns_number_gt                 2216 
_reflns_threshold_expression      >2sigma(I) 

_computing_data_collection        ? 
_computing_cell_refinement        ? 
_computing_data_reduction         ? 
_computing_structure_solution     'SHELXS-97 (Sheldrick, 1990)' 
_computing_structure_refinement   'SHELXL-97 (Sheldrick, 1997)' 
_computing_molecular_graphics     ? 
_computing_publication_material   ? 

_refine_special_details 
;
Refinement of <i>F</i>^2^ against ALL reflections. The weighted <i>R</i>-factor
<i>wR</i> and goodness of fit <i>S</i> are based on <i>F</i>^2^, conventional
<i>R</i>-factors <i>R</i> are based on <i>F</i>, with <i>F</i> set to zero for
negative <i>F</i>^2^. The threshold expression of <i>F</i>^2^ >
\s(<i>F</i>^2^) is used only for calculating <i>R</i>-factors(gt) <i>etc</i>.
and is not relevant to the choice of reflections for refinement.
<i>R</i>-factors based on <i>F</i>^2^ are statistically about twice as large
as those based on <i>F</i>, and <i>R</i>- factors based on ALL data will be
even larger.
; 

_refine_ls_structure_factor_coef  Fsqd  
_refine_ls_matrix_type            full 
_refine_ls_weighting_scheme       calc  
_refine_ls_weighting_details 
 'calc w=1/[\s^2^(Fo^2^)+(0.0541P)^2^+0.8825P] where P=(Fo^2^+2Fc^2^)/3' 
_atom_sites_solution_primary      direct 
_atom_sites_solution_secondary    difmap 
_atom_sites_solution_hydrogens    geom 
_refine_ls_hydrogen_treatment     mixed 
_refine_ls_extinction_method      none 
_refine_ls_extinction_coef        ? 
_refine_ls_number_reflns          2790 
_refine_ls_number_parameters      175 
_refine_ls_number_restraints      0 
_refine_ls_R_factor_all           0.0468 
_refine_ls_R_factor_gt            0.0348 
_refine_ls_wR_factor_ref          0.0939 
_refine_ls_wR_factor_gt           0.0877 
_refine_ls_goodness_of_fit_ref    1.029 
_refine_ls_restrained_S_all       1.029 
_refine_ls_shift/su_max           0.000 
_refine_ls_shift/su_mean          0.000 

loop_ 
 _atom_site_label 
 _atom_site_type_symbol 
 _atom_site_fract_x 
 _atom_site_fract_y 
 _atom_site_fract_z 
 _atom_site_U_iso_or_equiv 
 _atom_site_adp_type 
 _atom_site_occupancy 
 _atom_site_symmetry_multiplicity 
 _atom_site_calc_flag 
 _atom_site_refinement_flags 
 _atom_site_disorder_assembly 
 _atom_site_disorder_group 
Br1 Br -0.003156(14) 0.69679(5) 0.14703(2) 0.07718(16) Uani 1 1 d . . . 
S1 S 0.16814(3) 0.16446(9) 0.08449(4) 0.04800(18) Uani 1 1 d . . . 
O1 O 0.14262(10) -0.0289(3) 0.06658(13) 0.0690(5) Uani 1 1 d . . . 
N2 N 0.19222(12) 0.3131(3) 0.34335(16) 0.0533(6) Uani 1 1 d . . . 
O3 O 0.20743(10) 0.0431(3) 0.29329(12) 0.0617(5) Uani 1 1 d . . . 
C7 C 0.18364(12) 0.1262(4) 0.32543(15) 0.0440(5) Uani 1 1 d . . . 
N1 N 0.23788(12) 0.1604(4) 0.17853(15) 0.0510(5) Uani 1 1 d . . . 
C1 C 0.11787(12) 0.3130(3) 0.09613(15) 0.0431(5) Uani 1 1 d . . . 
C4 C 0.04600(11) 0.5392(4) 0.12539(15) 0.0492(6) Uani 1 1 d . . . 
O2 O 0.17723(10) 0.2564(3) 0.02588(12) 0.0622(5) Uani 1 1 d . . . 
C5 C 0.03196(13) 0.3442(4) 0.10870(19) 0.0588(7) Uani 1 1 d . . . 
H5 H -0.0017 0.2903 0.1069 0.071 Uiso 1 1 calc R . . 
C6 C 0.06871(13) 0.2296(4) 0.09456(19) 0.0551(6) Uani 1 1 d . . . 
H6 H 0.0604 0.0970 0.0840 0.066 Uiso 1 1 calc R . . 
C10 C 0.14516(15) 0.3028(4) 0.42200(19) 0.0596(7) Uani 1 1 d . . . 
H10A H 0.1825 0.2517 0.4766 0.072 Uiso 1 1 calc R . . 
H10B H 0.1200 0.3793 0.4343 0.072 Uiso 1 1 calc R . . 
C2 C 0.13035(12) 0.5088(3) 0.11092(16) 0.0491(6) Uani 1 1 d . . . 
H2 H 0.1629 0.5643 0.1105 0.059 Uiso 1 1 calc R . . 
C3 C 0.09429(13) 0.6235(4) 0.12650(17) 0.0532(6) Uani 1 1 d . . . 
H3 H 0.1028 0.7559 0.1375 0.064 Uiso 1 1 calc R . . 
C8 C 0.14546(14) 0.0129(4) 0.34662(19) 0.0586(7) Uani 1 1 d . . . 
H8A H 0.1749 -0.0650 0.3981 0.070 Uiso 1 1 calc R . . 
H8B H 0.1170 -0.0756 0.2990 0.070 Uiso 1 1 calc R . . 
C11 C 0.16695(14) 0.4302(4) 0.38022(18) 0.0607(7) Uani 1 1 d . . . 
H11A H 0.1309 0.5075 0.3346 0.073 Uiso 1 1 calc R . . 
H11B H 0.2002 0.5186 0.4234 0.073 Uiso 1 1 calc R . . 
C9 C 0.10520(15) 0.1386(5) 0.3626(2) 0.0667(8) Uani 1 1 d . . . 
H9A H 0.0682 0.1897 0.3077 0.080 Uiso 1 1 calc R . . 
H9B H 0.0896 0.0605 0.3885 0.080 Uiso 1 1 calc R . . 
H1A H 0.2336(13) 0.127(4) 0.2156(18) 0.059(8) Uiso 1 1 d . . . 
H1B H 0.2591(15) 0.271(4) 0.190(2) 0.066(9) Uiso 1 1 d . . . 
H2A H 0.2102(13) 0.365(4) 0.3314(18) 0.053(8) Uiso 1 1 d . . . 

loop_ 
 _atom_site_aniso_label 
 _atom_site_aniso_U_11 
 _atom_site_aniso_U_22 
 _atom_site_aniso_U_33 
 _atom_site_aniso_U_23 
 _atom_site_aniso_U_13 
 _atom_site_aniso_U_12 
Br1 0.0590(2) 0.1037(3) 0.0761(2) -0.01461(16) 0.04444(19) 0.01633(16) 
S1 0.0623(4) 0.0435(3) 0.0554(4) -0.0004(3) 0.0445(3) 0.0047(3) 
O1 0.0909(14) 0.0480(10) 0.0923(14) -0.0169(10) 0.0678(13) -0.0075(10) 
N2 0.0642(14) 0.0494(14) 0.0668(15) -0.0004(10) 0.0502(13) -0.0107(10) 
O3 0.0793(13) 0.0598(11) 0.0699(12) 0.0079(9) 0.0576(11) 0.0112(9) 
C7 0.0466(13) 0.0466(14) 0.0430(12) 0.0034(10) 0.0290(11) 0.0008(11) 
N1 0.0607(14) 0.0504(13) 0.0586(14) 0.0088(10) 0.0447(12) 0.0128(11) 
C1 0.0467(13) 0.0456(14) 0.0446(12) 0.0044(10) 0.0315(11) 0.0062(10) 
C4 0.0433(13) 0.0624(16) 0.0445(13) 0.0028(11) 0.0277(11) 0.0126(11) 
O2 0.0821(13) 0.0688(11) 0.0610(11) 0.0079(9) 0.0565(11) 0.0116(10) 
C5 0.0530(15) 0.0697(18) 0.0695(18) 0.0058(14) 0.0452(15) 0.0036(13) 
C6 0.0597(16) 0.0467(13) 0.0700(17) -0.0006(12) 0.0449(15) -0.0023(12) 
C10 0.0682(18) 0.0629(17) 0.0658(17) -0.0024(13) 0.0498(16) 0.0011(13) 
C2 0.0520(14) 0.0454(13) 0.0612(15) 0.0010(11) 0.0400(13) -0.0007(11) 
C3 0.0564(15) 0.0450(13) 0.0634(16) -0.0016(12) 0.0387(14) 0.0061(11) 
C8 0.0753(18) 0.0506(15) 0.0666(16) -0.0091(12) 0.0515(15) -0.0187(13) 
C11 0.0800(19) 0.0451(15) 0.0711(18) -0.0027(12) 0.0528(17) -0.0009(13) 
C9 0.0657(18) 0.0780(19) 0.0761(19) -0.0058(15) 0.0530(16) -0.0168(15) 

_geom_special_details 
;
All e.s.d.'s (except the e.s.d. in the dihedral angle between two l.s. planes)
are estimated using the full covariance matrix. The cell e.s.d.'s are taken
into account individually in the estimation of e.s.d.'s in distances, angles
and torsion angles; correlations between e.s.d.'s in cell parameters are only
used when they are defined by crystal symmetry. An approximate (isotropic)
treatment of cell e.s.d.'s is used for estimating e.s.d.'s involving l.s.
planes.
; 

loop_ 
 _geom_bond_atom_site_label_1 
 _geom_bond_atom_site_label_2 
 _geom_bond_distance 
 _geom_bond_site_symmetry_2 
 _geom_bond_publ_flag 
Br1 C4 1.898(2) . ? 
S1 O2 1.4280(18) . ? 
S1 O1 1.431(2) . ? 
S1 N1 1.616(2) . ? 
S1 C1 1.771(2) . ? 
N2 C7 1.313(3) . ? 
N2 C11 1.461(3) . ? 
O3 C7 1.242(3) . ? 
C7 C8 1.494(3) . ? 
C1 C2 1.373(3) . ? 
C1 C6 1.380(3) . ? 
C4 C3 1.367(4) . ? 
C4 C5 1.374(4) . ? 
C5 C6 1.382(4) . ? 
C10 C9 1.493(4) . ? 
C10 C11 1.507(4) . ? 
C2 C3 1.385(3) . ? 
C8 C9 1.520(4) . ? 

loop_ 
 _geom_angle_atom_site_label_1 
 _geom_angle_atom_site_label_2 
 _geom_angle_atom_site_label_3 
 _geom_angle 
 _geom_angle_site_symmetry_1 
 _geom_angle_site_symmetry_3 
 _geom_angle_publ_flag 
O2 S1 O1 119.48(12) . . ? 
O2 S1 N1 106.60(13) . . ? 
O1 S1 N1 107.35(13) . . ? 
O2 S1 C1 109.04(11) . . ? 
O1 S1 C1 107.23(11) . . ? 
N1 S1 C1 106.45(11) . . ? 
C7 N2 C11 127.6(2) . . ? 
O3 C7 N2 121.5(2) . . ? 
O3 C7 C8 120.2(2) . . ? 
N2 C7 C8 118.3(2) . . ? 
C2 C1 C6 120.7(2) . . ? 
C2 C1 S1 119.39(18) . . ? 
C6 C1 S1 119.82(18) . . ? 
C3 C4 C5 121.9(2) . . ? 
C3 C4 Br1 118.89(19) . . ? 
C5 C4 Br1 119.23(19) . . ? 
C4 C5 C6 118.9(2) . . ? 
C1 C6 C5 119.7(2) . . ? 
C9 C10 C11 110.0(2) . . ? 
C1 C2 C3 119.8(2) . . ? 
C4 C3 C2 119.0(2) . . ? 
C7 C8 C9 113.9(2) . . ? 
N2 C11 C10 111.0(2) . . ? 
C10 C9 C8 109.8(2) . . ? 

_diffrn_measured_fraction_theta_max    0.996 
_diffrn_reflns_theta_full              26.35 
_diffrn_measured_fraction_theta_full   0.996 
_refine_diff_density_max    0.564 
_refine_diff_density_min   -0.389 
_refine_diff_density_rms    0.060 

data_PTSAVLM 
_publcif_datablock.id '{7e11362c-8d94-464e-b874-a95e4fa90ee4}'

_database_code_depnum_ccdc_archive 'CCDC 1039200'

_audit_creation_method            SHELXL-97 
_chemical_name_systematic 
; 
 ? 
; 
_chemical_name_common             ? 
_chemical_melting_point           347 
_chemical_formula_moiety          C7H9NO2S,C5H9NO 
_chemical_formula_sum 
 'C12 H18 N2 O3 S' 
_chemical_formula_weight          270.34 

loop_ 
 _atom_type_symbol 
 _atom_type_description 
 _atom_type_scat_dispersion_real 
 _atom_type_scat_dispersion_imag 
 _atom_type_scat_source 
 'C'  'C'   0.0033   0.0016 
 'International Tables Vol C Tables 4.2.6.8 and 6.1.1.4' 
 'H'  'H'   0.0000   0.0000 
 'International Tables Vol C Tables 4.2.6.8 and 6.1.1.4' 
 'N'  'N'   0.0061   0.0033 
 'International Tables Vol C Tables 4.2.6.8 and 6.1.1.4' 
 'O'  'O'   0.0106   0.0060 
 'International Tables Vol C Tables 4.2.6.8 and 6.1.1.4' 
 'S'  'S'   0.1246   0.1234 
 'International Tables Vol C Tables 4.2.6.8 and 6.1.1.4' 

_symmetry_cell_setting            'Triclinic' 
_symmetry_space_group_name_H-M    'P-1' 

loop_ 
 _symmetry_equiv_pos_as_xyz 
 'x, y, z' 
 '-x, -y, -z' 

_cell_length_a                    5.210(3) 
_cell_length_b                    8.449(4) 
_cell_length_c                    16.104(8) 
_cell_angle_alpha                 82.894(8) 
_cell_angle_beta                  82.798(8) 
_cell_angle_gamma                 81.772(8) 
_cell_volume                      692.0(6) 
_cell_formula_units_Z             2 
_cell_measurement_temperature     298(2) 
_cell_measurement_reflns_used     1964 
_cell_measurement_theta_min       2.45 
_cell_measurement_theta_max       23.82 

_exptl_crystal_description        PLATE 
_exptl_crystal_colour             COLORLES 
_exptl_crystal_size_max           0.22 
_exptl_crystal_size_mid           0.20 
_exptl_crystal_size_min           0.20 
_exptl_crystal_density_meas       ? 
_exptl_crystal_density_diffrn     1.298 
_exptl_crystal_density_method     'not measured' 
_exptl_crystal_F_000              288 
_exptl_absorpt_coefficient_mu     0.236 
_exptl_absorpt_correction_type    'none'
_exptl_absorpt_correction_T_min   ? 
_exptl_absorpt_correction_T_max   ? 
_exptl_absorpt_process_details    ? 

_exptl_special_details 
; 
 ? 
; 

_diffrn_ambient_temperature       298(2) 
_diffrn_radiation_wavelength      0.71073 
_diffrn_radiation_type            MoK\a 
_diffrn_radiation_source          'fine-focus sealed tube' 
_diffrn_radiation_monochromator   graphite 
_diffrn_measurement_device_type   'CCD area detector' 
_diffrn_measurement_method        'phi and omega scans' 
_diffrn_detector_area_resol_mean  ? 
_diffrn_standards_number          ? 
_diffrn_standards_interval_count  ? 
_diffrn_standards_interval_time   ? 
_diffrn_standards_decay_%         ? 
_diffrn_reflns_number             7341 
_diffrn_reflns_av_R_equivalents   0.0234 
_diffrn_reflns_av_sigmaI/netI     0.0300 
_diffrn_reflns_limit_h_min        -6 
_diffrn_reflns_limit_h_max        6 
_diffrn_reflns_limit_k_min        -10 
_diffrn_reflns_limit_k_max        10 
_diffrn_reflns_limit_l_min        -20 
_diffrn_reflns_limit_l_max        19 
_diffrn_reflns_theta_min          1.28 
_diffrn_reflns_theta_max          26.37 
_reflns_number_total              2819 
_reflns_number_gt                 1969 
_reflns_threshold_expression      >2sigma(I) 

_computing_data_collection        ? 
_computing_cell_refinement        ? 
_computing_data_reduction         ? 
_computing_structure_solution     'SHELXS-97 (Sheldrick, 1990)' 
_computing_structure_refinement   'SHELXL-97 (Sheldrick, 1997)' 
_computing_molecular_graphics     ? 
_computing_publication_material   ? 

_refine_special_details 
;
Refinement of <i>F</i>^2^ against ALL reflections. The weighted <i>R</i>-factor
<i>wR</i> and goodness of fit <i>S</i> are based on <i>F</i>^2^, conventional
<i>R</i>-factors <i>R</i> are based on <i>F</i>, with <i>F</i> set to zero for
negative <i>F</i>^2^. The threshold expression of <i>F</i>^2^ >
\s(<i>F</i>^2^) is used only for calculating <i>R</i>-factors(gt) <i>etc</i>.
and is not relevant to the choice of reflections for refinement.
<i>R</i>-factors based on <i>F</i>^2^ are statistically about twice as large
as those based on <i>F</i>, and <i>R</i>- factors based on ALL data will be
even larger.
; 

_refine_ls_structure_factor_coef  Fsqd  
_refine_ls_matrix_type            full 
_refine_ls_weighting_scheme       calc  
_refine_ls_weighting_details 
 'calc w=1/[\s^2^(Fo^2^)+(0.0881P)^2^+0.0472P] where P=(Fo^2^+2Fc^2^)/3' 
_atom_sites_solution_primary      direct 
_atom_sites_solution_secondary    difmap 
_atom_sites_solution_hydrogens    geom 
_refine_ls_hydrogen_treatment     mixed 
_refine_ls_extinction_method      none 
_refine_ls_extinction_coef        ? 
_refine_ls_number_reflns          2819 
_refine_ls_number_parameters      176 
_refine_ls_number_restraints      0 
_refine_ls_R_factor_all           0.0734 
_refine_ls_R_factor_gt            0.0504 
_refine_ls_wR_factor_ref          0.1526 
_refine_ls_wR_factor_gt           0.1391 
_refine_ls_goodness_of_fit_ref    1.042 
_refine_ls_restrained_S_all       1.042 
_refine_ls_shift/su_max           0.001 
_refine_ls_shift/su_mean          0.000 

loop_ 
 _atom_site_label 
 _atom_site_type_symbol 
 _atom_site_fract_x 
 _atom_site_fract_y 
 _atom_site_fract_z 
 _atom_site_U_iso_or_equiv 
 _atom_site_adp_type 
 _atom_site_occupancy 
 _atom_site_symmetry_multiplicity 
 _atom_site_calc_flag 
 _atom_site_refinement_flags 
 _atom_site_disorder_assembly 
 _atom_site_disorder_group 
S1 S 1.10112(11) 0.19293(7) 0.72741(4) 0.0619(3) Uani 1 1 d . . . 
O3 O 0.8702(3) 0.41356(19) 0.91796(10) 0.0688(5) Uani 1 1 d . . . 
N2 N 0.7568(4) 0.6588(2) 0.95856(14) 0.0597(5) Uani 1 1 d . . . 
C8 C 0.7356(4) 0.5482(3) 0.91038(14) 0.0537(5) Uani 1 1 d . . . 
N1 N 0.8887(4) 0.1678(3) 0.80706(15) 0.0599(5) Uani 1 1 d . . . 
C1 C 1.0056(4) 0.3814(3) 0.67244(14) 0.0535(5) Uani 1 1 d . . . 
O2 O 1.0896(4) 0.0718(2) 0.67443(13) 0.0934(7) Uani 1 1 d . . . 
O1 O 1.3393(3) 0.2030(2) 0.76034(15) 0.0947(7) Uani 1 1 d . . . 
C12 C 0.6188(5) 0.8210(3) 0.95606(18) 0.0737(7) Uani 1 1 d . . . 
H12A H 0.7382 0.8964 0.9311 0.088 Uiso 1 1 calc R . . 
H12B H 0.5601 0.8456 1.0132 0.088 Uiso 1 1 calc R . . 
C4 C 0.8259(5) 0.6833(3) 0.59678(16) 0.0682(7) Uani 1 1 d . . . 
C11 C 0.3906(6) 0.8430(4) 0.9073(2) 0.0909(9) Uani 1 1 d . . . 
H11A H 0.2450 0.8012 0.9425 0.109 Uiso 1 1 calc R . . 
H11B H 0.3405 0.9571 0.8924 0.109 Uiso 1 1 calc R . . 
C6 C 1.1026(5) 0.5156(3) 0.68710(19) 0.0790(8) Uani 1 1 d . . . 
H6 H 1.2325 0.5064 0.7227 0.095 Uiso 1 1 calc R . . 
C2 C 0.8195(6) 0.3973(3) 0.61818(17) 0.0821(8) Uani 1 1 d . . . 
H2 H 0.7526 0.3073 0.6062 0.099 Uiso 1 1 calc R . . 
C10 C 0.4426(7) 0.7627(4) 0.8306(2) 0.1003(11) Uani 1 1 d . . . 
H10A H 0.5719 0.8144 0.7922 0.120 Uiso 1 1 calc R . . 
H10B H 0.2837 0.7751 0.8036 0.120 Uiso 1 1 calc R . . 
C9 C 0.5402(5) 0.5845(3) 0.84744(16) 0.0707(7) Uani 1 1 d . . . 
H9A H 0.3924 0.5270 0.8677 0.085 Uiso 1 1 calc R . . 
H9B H 0.6190 0.5450 0.7949 0.085 Uiso 1 1 calc R . . 
C5 C 1.0095(6) 0.6651(3) 0.64949(19) 0.0792(8) Uani 1 1 d . . . 
H5 H 1.0762 0.7554 0.6611 0.095 Uiso 1 1 calc R . . 
C7 C 0.7207(7) 0.8483(4) 0.5574(2) 0.1055(11) Uani 1 1 d . . . 
H7A H 0.8460 0.9213 0.5573 0.158 Uiso 1 1 calc R . . 
H7B H 0.5606 0.8866 0.5893 0.158 Uiso 1 1 calc R . . 
H7C H 0.6889 0.8415 0.5006 0.158 Uiso 1 1 calc R . . 
C3 C 0.7320(7) 0.5486(4) 0.5813(2) 0.0975(10) Uani 1 1 d . . . 
H3 H 0.6047 0.5589 0.5447 0.117 Uiso 1 1 calc R . . 
H1A H 0.756(5) 0.158(3) 0.7922(15) 0.054(7) Uiso 1 1 d . . . 
H1B H 0.885(5) 0.240(3) 0.8399(16) 0.071(9) Uiso 1 1 d . . . 
H2A H 0.850(5) 0.637(3) 0.9921(16) 0.058(7) Uiso 1 1 d . . . 

loop_ 
 _atom_site_aniso_label 
 _atom_site_aniso_U_11 
 _atom_site_aniso_U_22 
 _atom_site_aniso_U_33 
 _atom_site_aniso_U_23 
 _atom_site_aniso_U_13 
 _atom_site_aniso_U_12 
S1 0.0507(4) 0.0481(4) 0.0836(5) 0.0001(3) -0.0138(3) 0.0045(2) 
O3 0.0761(11) 0.0595(10) 0.0727(11) -0.0121(8) -0.0338(9) 0.0114(8) 
N2 0.0561(12) 0.0552(12) 0.0694(13) -0.0061(10) -0.0288(11) 0.0057(9) 
C8 0.0486(12) 0.0555(13) 0.0563(13) 0.0003(11) -0.0154(10) -0.0016(10) 
N1 0.0556(13) 0.0507(12) 0.0747(15) 0.0014(10) -0.0215(11) -0.0055(9) 
C1 0.0452(11) 0.0502(12) 0.0630(14) -0.0021(10) -0.0085(10) 0.0000(9) 
O2 0.1218(17) 0.0521(10) 0.1003(14) -0.0214(10) -0.0043(12) 0.0137(10) 
O1 0.0483(10) 0.0814(13) 0.1487(18) 0.0282(12) -0.0358(11) -0.0023(8) 
C12 0.0704(16) 0.0559(14) 0.0935(19) -0.0057(13) -0.0284(14) 0.0117(12) 
C4 0.0780(17) 0.0606(15) 0.0592(14) 0.0070(11) -0.0071(13) 0.0017(12) 
C11 0.087(2) 0.0695(18) 0.114(2) -0.0013(17) -0.0433(18) 0.0168(14) 
C6 0.0770(18) 0.0620(16) 0.105(2) 0.0058(14) -0.0459(16) -0.0155(13) 
C2 0.111(2) 0.0632(17) 0.0815(18) -0.0033(14) -0.0445(17) -0.0175(15) 
C10 0.116(3) 0.093(2) 0.089(2) -0.0051(17) -0.0550(19) 0.0324(18) 
C9 0.0697(16) 0.0709(16) 0.0732(16) -0.0021(13) -0.0332(13) 0.0026(12) 
C5 0.091(2) 0.0518(15) 0.098(2) 0.0037(14) -0.0275(17) -0.0144(13) 
C7 0.127(3) 0.077(2) 0.100(2) 0.0254(17) -0.025(2) 0.0079(18) 
C3 0.123(3) 0.082(2) 0.094(2) 0.0120(17) -0.067(2) -0.0061(18) 

_geom_special_details 
;
All e.s.d.'s (except the e.s.d. in the dihedral angle between two l.s. planes)
are estimated using the full covariance matrix. The cell e.s.d.'s are taken
into account individually in the estimation of e.s.d.'s in distances, angles
and torsion angles; correlations between e.s.d.'s in cell parameters are only
used when they are defined by crystal symmetry. An approximate (isotropic)
treatment of cell e.s.d.'s is used for estimating e.s.d.'s involving l.s.
planes.
; 

loop_ 
 _geom_bond_atom_site_label_1 
 _geom_bond_atom_site_label_2 
 _geom_bond_distance 
 _geom_bond_site_symmetry_2 
 _geom_bond_publ_flag 
S1 O2 1.423(2) . ? 
S1 O1 1.426(2) . ? 
S1 N1 1.600(2) . ? 
S1 C1 1.762(2) . ? 
O3 C8 1.249(3) . ? 
N2 C8 1.311(3) . ? 
N2 C12 1.452(3) . ? 
N2 H2A 0.76(3) . ? 
C8 C9 1.500(3) . ? 
N1 H1A 0.78(3) . ? 
N1 H1B 0.85(3) . ? 
C1 C6 1.362(3) . ? 
C1 C2 1.366(3) . ? 
C12 C11 1.483(4) . ? 
C12 H12A 0.9700 . ? 
C12 H12B 0.9700 . ? 
C4 C5 1.337(4) . ? 
C4 C3 1.362(4) . ? 
C4 C7 1.516(3) . ? 
C11 C10 1.459(4) . ? 
C11 H11A 0.9700 . ? 
C11 H11B 0.9700 . ? 
C6 C5 1.381(4) . ? 
C6 H6 0.9300 . ? 
C2 C3 1.381(4) . ? 
C2 H2 0.9300 . ? 
C10 C9 1.521(4) . ? 
C10 H10A 0.9700 . ? 
C10 H10B 0.9700 . ? 
C9 H9A 0.9700 . ? 
C9 H9B 0.9700 . ? 
C5 H5 0.9300 . ? 
C7 H7A 0.9600 . ? 
C7 H7B 0.9600 . ? 
C7 H7C 0.9600 . ? 
C3 H3 0.9300 . ? 

loop_ 
 _geom_angle_atom_site_label_1 
 _geom_angle_atom_site_label_2 
 _geom_angle_atom_site_label_3 
 _geom_angle 
 _geom_angle_site_symmetry_1 
 _geom_angle_site_symmetry_3 
 _geom_angle_publ_flag 
O2 S1 O1 119.81(13) . . ? 
O2 S1 N1 107.32(14) . . ? 
O1 S1 N1 106.20(14) . . ? 
O2 S1 C1 108.18(12) . . ? 
O1 S1 C1 107.38(11) . . ? 
N1 S1 C1 107.36(10) . . ? 
C8 N2 C12 127.3(2) . . ? 
C8 N2 H2A 117.7(19) . . ? 
C12 N2 H2A 115.0(19) . . ? 
O3 C8 N2 120.9(2) . . ? 
O3 C8 C9 120.4(2) . . ? 
N2 C8 C9 118.7(2) . . ? 
S1 N1 H1A 110.0(17) . . ? 
S1 N1 H1B 110.7(17) . . ? 
H1A N1 H1B 116(3) . . ? 
C6 C1 C2 118.7(2) . . ? 
C6 C1 S1 120.85(19) . . ? 
C2 C1 S1 120.30(19) . . ? 
N2 C12 C11 112.7(2) . . ? 
N2 C12 H12A 109.1 . . ? 
C11 C12 H12A 109.1 . . ? 
N2 C12 H12B 109.1 . . ? 
C11 C12 H12B 109.1 . . ? 
H12A C12 H12B 107.8 . . ? 
C5 C4 C3 117.7(2) . . ? 
C5 C4 C7 121.2(3) . . ? 
C3 C4 C7 121.1(3) . . ? 
C10 C11 C12 112.8(3) . . ? 
C10 C11 H11A 109.0 . . ? 
C12 C11 H11A 109.0 . . ? 
C10 C11 H11B 109.0 . . ? 
C12 C11 H11B 109.0 . . ? 
H11A C11 H11B 107.8 . . ? 
C1 C6 C5 120.5(2) . . ? 
C1 C6 H6 119.7 . . ? 
C5 C6 H6 119.7 . . ? 
C1 C2 C3 119.2(3) . . ? 
C1 C2 H2 120.4 . . ? 
C3 C2 H2 120.4 . . ? 
C11 C10 C9 112.7(2) . . ? 
C11 C10 H10A 109.1 . . ? 
C9 C10 H10A 109.1 . . ? 
C11 C10 H10B 109.1 . . ? 
C9 C10 H10B 109.1 . . ? 
H10A C10 H10B 107.8 . . ? 
C8 C9 C10 113.6(2) . . ? 
C8 C9 H9A 108.8 . . ? 
C10 C9 H9A 108.8 . . ? 
C8 C9 H9B 108.8 . . ? 
C10 C9 H9B 108.8 . . ? 
H9A C9 H9B 107.7 . . ? 
C4 C5 C6 121.6(3) . . ? 
C4 C5 H5 119.2 . . ? 
C6 C5 H5 119.2 . . ? 
C4 C7 H7A 109.5 . . ? 
C4 C7 H7B 109.5 . . ? 
H7A C7 H7B 109.5 . . ? 
C4 C7 H7C 109.5 . . ? 
H7A C7 H7C 109.5 . . ? 
H7B C7 H7C 109.5 . . ? 
C4 C3 C2 122.3(3) . . ? 
C4 C3 H3 118.9 . . ? 
C2 C3 H3 118.9 . . ? 

_diffrn_measured_fraction_theta_max    0.991 
_diffrn_reflns_theta_full              26.37 
_diffrn_measured_fraction_theta_full   0.991 
_refine_diff_density_max    0.429 
_refine_diff_density_min   -0.146 
_refine_diff_density_rms    0.044 

data_2ClBSAVLM 
_publcif_datablock.id '{de896d98-b227-42e6-891d-35361ee6a1de}'

_database_code_depnum_ccdc_archive 'CCDC 1039191'

_audit_creation_method            SHELXL-97 
_chemical_name_systematic 
; 
 ? 
; 
_chemical_name_common             ? 
_chemical_melting_point           353 
_chemical_formula_moiety          C6H6ClNO2S,C5H9NO 
_chemical_formula_sum 
 'C11 H15 Cl N2 O3 S' 
_chemical_formula_weight          290.76 

loop_ 
 _atom_type_symbol 
 _atom_type_description 
 _atom_type_scat_dispersion_real 
 _atom_type_scat_dispersion_imag 
 _atom_type_scat_source 
 'C'  'C'   0.0033   0.0016 
 'International Tables Vol C Tables 4.2.6.8 and 6.1.1.4' 
 'N'  'N'   0.0061   0.0033 
 'International Tables Vol C Tables 4.2.6.8 and 6.1.1.4' 
 'O'  'O'   0.0106   0.0060 
 'International Tables Vol C Tables 4.2.6.8 and 6.1.1.4' 
 'S'  'S'   0.1246   0.1234 
 'International Tables Vol C Tables 4.2.6.8 and 6.1.1.4' 
 'Cl'  'Cl'   0.1484   0.1585 
 'International Tables Vol C Tables 4.2.6.8 and 6.1.1.4' 
 'H'  'H'   0.0000   0.0000 
 'International Tables Vol C Tables 4.2.6.8 and 6.1.1.4' 

_symmetry_cell_setting            monoclinic 
_symmetry_space_group_name_H-M    'P121/c1' 

loop_ 
 _symmetry_equiv_pos_as_xyz 
 'x, y, z' 
 '-x, y+1/2, -z+1/2' 
 '-x, -y, -z' 
 'x, -y-1/2, z-1/2' 

_cell_length_a                    10.521(2) 
_cell_length_b                    13.7661(12) 
_cell_length_c                    10.3407(16) 
_cell_angle_alpha                 90.00 
_cell_angle_beta                  116.31(2) 
_cell_angle_gamma                 90.00 
_cell_volume                      1342.5(3) 
_cell_formula_units_Z             4 
_cell_measurement_temperature     298(2) 
_cell_measurement_reflns_used     1920 
_cell_measurement_theta_min       3.7420 
_cell_measurement_theta_max       28.7950 

_exptl_crystal_description        BLOCK 
_exptl_crystal_colour             COLORLES
_exptl_crystal_size_max           0.22 
_exptl_crystal_size_mid           0.22 
_exptl_crystal_size_min           0.20 
_exptl_crystal_density_meas       ? 
_exptl_crystal_density_diffrn     1.439 
_exptl_crystal_density_method     'not measured' 
_exptl_crystal_F_000              608 
_exptl_absorpt_coefficient_mu     0.442 
_exptl_absorpt_correction_type    'multi-scan' 
_exptl_absorpt_correction_T_min   0.70693 
_exptl_absorpt_correction_T_max   1.0000 
_exptl_absorpt_process_details    SADABS 

_exptl_special_details 
; 
 ? 
; 

_diffrn_ambient_temperature       298(2) 
_diffrn_radiation_wavelength      0.71073 
_diffrn_radiation_type            MoK\a 
_diffrn_radiation_source          'fine-focus sealed tube' 
_diffrn_radiation_monochromator   graphite 
_diffrn_measurement_device_type   'Xcalibur, Eos, Gemini' 
_diffrn_measurement_method        '\w scans' 
_diffrn_detector_area_resol_mean  ? 
_diffrn_standards_number          ? 
_diffrn_standards_interval_count  ? 
_diffrn_standards_interval_time   ? 
_diffrn_standards_decay_%         ? 
_diffrn_reflns_number             5058 
_diffrn_reflns_av_R_equivalents   0.0383 
_diffrn_reflns_av_sigmaI/netI     0.0517 
_diffrn_reflns_limit_h_min        -12 
_diffrn_reflns_limit_h_max        13 
_diffrn_reflns_limit_k_min        -15 
_diffrn_reflns_limit_k_max        17 
_diffrn_reflns_limit_l_min        -11 
_diffrn_reflns_limit_l_max        12 
_diffrn_reflns_theta_min          2.73 
_diffrn_reflns_theta_max          26.37 
_reflns_number_total              2731 
_reflns_number_gt                 2039 
_reflns_threshold_expression      >2sigma(I) 

_computing_data_collection        ? 
_computing_cell_refinement        ? 
_computing_data_reduction         ? 
_computing_structure_solution     'SHELXS-97 (Sheldrick, 1990)' 
_computing_structure_refinement   'SHELXL-97 (Sheldrick, 1997)' 
_computing_molecular_graphics     ? 
_computing_publication_material   ? 

_refine_special_details 
;
Refinement of <i>F</i>^2^ against ALL reflections. The weighted <i>R</i>-factor
<i>wR</i> and goodness of fit <i>S</i> are based on <i>F</i>^2^, conventional
<i>R</i>-factors <i>R</i> are based on <i>F</i>, with <i>F</i> set to zero for
negative <i>F</i>^2^. The threshold expression of <i>F</i>^2^ >
\s(<i>F</i>^2^) is used only for calculating <i>R</i>-factors(gt) <i>etc</i>.
and is not relevant to the choice of reflections for refinement.
<i>R</i>-factors based on <i>F</i>^2^ are statistically about twice as large
as those based on <i>F</i>, and <i>R</i>- factors based on ALL data will be
even larger.
; 

_refine_ls_structure_factor_coef  Fsqd  
_refine_ls_matrix_type            full 
_refine_ls_weighting_scheme       calc  
_refine_ls_weighting_details 
 'calc w=1/[\s^2^(Fo^2^)+(0.0596P)^2^+0.0000P] where P=(Fo^2^+2Fc^2^)/3' 
_atom_sites_solution_primary      direct 
_atom_sites_solution_secondary    difmap 
_atom_sites_solution_hydrogens    geom 
_refine_ls_hydrogen_treatment     mixed 
_refine_ls_extinction_method      none 
_refine_ls_extinction_coef        ? 
_refine_ls_number_reflns          2731 
_refine_ls_number_parameters      169 
_refine_ls_number_restraints      0 
_refine_ls_R_factor_all           0.0618 
_refine_ls_R_factor_gt            0.0435 
_refine_ls_wR_factor_ref          0.1144 
_refine_ls_wR_factor_gt           0.1052 
_refine_ls_goodness_of_fit_ref    0.983 
_refine_ls_restrained_S_all       0.983 
_refine_ls_shift/su_max           0.000 
_refine_ls_shift/su_mean          0.000 

loop_ 
 _atom_site_label 
 _atom_site_type_symbol 
 _atom_site_fract_x 
 _atom_site_fract_y 
 _atom_site_fract_z 
 _atom_site_U_iso_or_equiv 
 _atom_site_adp_type 
 _atom_site_occupancy 
 _atom_site_symmetry_multiplicity 
 _atom_site_calc_flag 
 _atom_site_refinement_flags 
 _atom_site_disorder_assembly 
 _atom_site_disorder_group 
S1 S 0.19111(6) 0.19966(4) 0.48704(5) 0.03615(18) Uani 1 1 d . . . 
Cl1 Cl 0.05379(7) 0.11264(4) 0.16036(6) 0.0540(2) Uani 1 1 d . . . 
O1 O 0.26755(18) 0.20526(11) 0.64070(15) 0.0487(4) Uani 1 1 d . . . 
O2 O 0.05885(17) 0.24899(11) 0.41564(16) 0.0495(4) Uani 1 1 d . . . 
C1 C 0.1601(2) 0.07383(14) 0.4485(2) 0.0328(5) Uani 1 1 d . . . 
N1 N 0.2947(2) 0.24040(14) 0.4250(2) 0.0437(5) Uani 1 1 d . . . 
H1B H 0.257(3) 0.2485(18) 0.335(3) 0.052 Uiso 1 1 d . . . 
H1A H 0.372(3) 0.2141(19) 0.462(3) 0.052 Uiso 1 1 d . . . 
O3 O 0.54379(19) 0.12661(13) 0.55417(18) 0.0610(5) Uani 1 1 d . . . 
C2 C 0.1944(2) 0.01049(17) 0.5627(2) 0.0437(6) Uani 1 1 d . . . 
H2 H 0.2366 0.0337 0.6569 0.052 Uiso 1 1 calc R . . 
N2 N 0.5607(2) 0.00213(15) 0.6987(2) 0.0525(5) Uani 1 1 d . . . 
H2A H 0.5325 -0.0349 0.6242 0.063 Uiso 1 1 calc R . . 
C5 C 0.0690(3) -0.06037(17) 0.2835(3) 0.0506(6) Uani 1 1 d . . . 
H5 H 0.0269 -0.0842 0.1896 0.061 Uiso 1 1 calc R . . 
C6 C 0.0966(2) 0.03718(16) 0.3083(2) 0.0387(5) Uani 1 1 d . . . 
C3 C 0.1659(3) -0.08749(19) 0.5367(3) 0.0584(7) Uani 1 1 d . . . 
H3 H 0.1888 -0.1300 0.6137 0.070 Uiso 1 1 calc R . . 
C4 C 0.1040(3) -0.12237(18) 0.3982(3) 0.0590(7) Uani 1 1 d . . . 
H4 H 0.0857 -0.1885 0.3819 0.071 Uiso 1 1 calc R . . 
C8 C 0.5756(3) 0.09436(19) 0.6778(3) 0.0504(6) Uani 1 1 d . . . 
C10 C 0.6294(4) 0.1197(2) 0.9393(3) 0.0769(9) Uani 1 1 d . . . 
H10A H 0.6889 0.1581 1.0231 0.092 Uiso 1 1 calc R . . 
H10B H 0.5329 0.1226 0.9282 0.092 Uiso 1 1 calc R . . 
C12 C 0.5869(3) -0.0445(2) 0.8350(3) 0.0620(7) Uani 1 1 d . . . 
H12A H 0.6321 -0.1069 0.8412 0.074 Uiso 1 1 calc R . . 
H12B H 0.4972 -0.0561 0.8377 0.074 Uiso 1 1 calc R . . 
C11 C 0.6794(3) 0.0165(3) 0.9618(3) 0.0742(9) Uani 1 1 d . . . 
H11A H 0.7765 0.0137 0.9747 0.089 Uiso 1 1 calc R . . 
H11B H 0.6774 -0.0089 1.0484 0.089 Uiso 1 1 calc R . . 
C9 C 0.6348(3) 0.1615(2) 0.8064(3) 0.0674(8) Uani 1 1 d . . . 
H9A H 0.5818 0.2219 0.7810 0.081 Uiso 1 1 calc R . . 
H9B H 0.7325 0.1765 0.8291 0.081 Uiso 1 1 calc R . . 

loop_ 
 _atom_site_aniso_label 
 _atom_site_aniso_U_11 
 _atom_site_aniso_U_22 
 _atom_site_aniso_U_33 
 _atom_site_aniso_U_23 
 _atom_site_aniso_U_13 
 _atom_site_aniso_U_12 
S1 0.0502(4) 0.0291(3) 0.0311(3) -0.0019(2) 0.0198(3) 0.0002(3) 
Cl1 0.0700(5) 0.0501(4) 0.0350(3) -0.0051(2) 0.0170(3) -0.0103(3) 
O1 0.0696(12) 0.0471(9) 0.0308(8) -0.0062(7) 0.0235(8) -0.0030(9) 
O2 0.0581(11) 0.0373(9) 0.0523(10) 0.0027(7) 0.0236(9) 0.0128(8) 
C1 0.0346(11) 0.0276(10) 0.0395(11) 0.0012(9) 0.0194(9) 0.0007(9) 
N1 0.0544(13) 0.0405(11) 0.0349(10) 0.0001(8) 0.0185(10) -0.0103(10) 
O3 0.0692(13) 0.0589(11) 0.0577(11) 0.0064(9) 0.0307(9) 0.0052(10) 
C2 0.0449(13) 0.0395(12) 0.0484(13) 0.0068(10) 0.0223(11) 0.0034(11) 
N2 0.0594(14) 0.0497(12) 0.0456(11) -0.0017(9) 0.0207(10) 0.0039(11) 
C5 0.0541(16) 0.0360(12) 0.0662(15) -0.0136(12) 0.0308(13) -0.0100(12) 
C6 0.0379(12) 0.0357(11) 0.0459(13) -0.0026(9) 0.0216(10) -0.0037(10) 
C3 0.0583(17) 0.0398(13) 0.0824(19) 0.0222(13) 0.0360(14) 0.0068(13) 
C4 0.0581(17) 0.0299(12) 0.093(2) -0.0035(13) 0.0375(15) -0.0039(12) 
C8 0.0419(14) 0.0527(15) 0.0562(16) -0.0011(12) 0.0214(12) 0.0052(12) 
C10 0.087(2) 0.082(2) 0.0587(18) -0.0146(16) 0.0297(16) 0.002(2) 
C12 0.0659(18) 0.0641(17) 0.0532(15) 0.0097(13) 0.0239(14) 0.0105(15) 
C11 0.073(2) 0.090(2) 0.0475(15) 0.0012(15) 0.0159(14) 0.0098(18) 
C9 0.0657(19) 0.0590(17) 0.075(2) -0.0106(15) 0.0296(16) -0.0006(16) 

_geom_special_details 
;
All e.s.d.'s (except the e.s.d. in the dihedral angle between two l.s. planes)
are estimated using the full covariance matrix. The cell e.s.d.'s are taken
into account individually in the estimation of e.s.d.'s in distances, angles
and torsion angles; correlations between e.s.d.'s in cell parameters are only
used when they are defined by crystal symmetry. An approximate (isotropic)
treatment of cell e.s.d.'s is used for estimating e.s.d.'s involving l.s.
planes.
; 

loop_ 
 _geom_bond_atom_site_label_1 
 _geom_bond_atom_site_label_2 
 _geom_bond_distance 
 _geom_bond_site_symmetry_2 
 _geom_bond_publ_flag 
S1 O2 1.4254(16) . ? 
S1 O1 1.4299(16) . ? 
S1 N1 1.592(2) . ? 
S1 C1 1.775(2) . ? 
Cl1 C6 1.735(2) . ? 
C1 C2 1.380(3) . ? 
C1 C6 1.395(3) . ? 
N1 H1B 0.84(3) . ? 
N1 H1A 0.81(3) . ? 
O3 C8 1.251(3) . ? 
C2 C3 1.382(3) . ? 
C2 H2 0.9300 . ? 
N2 C8 1.309(3) . ? 
N2 C12 1.460(3) . ? 
N2 H2A 0.8600 . ? 
C5 C4 1.373(4) . ? 
C5 C6 1.374(3) . ? 
C5 H5 0.9300 . ? 
C3 C4 1.370(4) . ? 
C3 H3 0.9300 . ? 
C4 H4 0.9300 . ? 
C8 C9 1.508(3) . ? 
C10 C11 1.497(4) . ? 
C10 C9 1.514(4) . ? 
C10 H10A 0.9700 . ? 
C10 H10B 0.9700 . ? 
C12 C11 1.497(4) . ? 
C12 H12A 0.9700 . ? 
C12 H12B 0.9700 . ? 
C11 H11A 0.9700 . ? 
C11 H11B 0.9700 . ? 
C9 H9A 0.9700 . ? 
C9 H9B 0.9700 . ? 

loop_ 
 _geom_angle_atom_site_label_1 
 _geom_angle_atom_site_label_2 
 _geom_angle_atom_site_label_3 
 _geom_angle 
 _geom_angle_site_symmetry_1 
 _geom_angle_site_symmetry_3 
 _geom_angle_publ_flag 
O2 S1 O1 119.27(10) . . ? 
O2 S1 N1 108.00(11) . . ? 
O1 S1 N1 106.29(11) . . ? 
O2 S1 C1 107.98(10) . . ? 
O1 S1 C1 105.00(10) . . ? 
N1 S1 C1 110.12(10) . . ? 
C2 C1 C6 118.9(2) . . ? 
C2 C1 S1 118.18(16) . . ? 
C6 C1 S1 122.81(15) . . ? 
S1 N1 H1B 115.1(17) . . ? 
S1 N1 H1A 112.1(19) . . ? 
H1B N1 H1A 117(3) . . ? 
C1 C2 C3 119.9(2) . . ? 
C1 C2 H2 120.1 . . ? 
C3 C2 H2 120.1 . . ? 
C8 N2 C12 126.9(2) . . ? 
C8 N2 H2A 116.5 . . ? 
C12 N2 H2A 116.5 . . ? 
C4 C5 C6 119.5(2) . . ? 
C4 C5 H5 120.2 . . ? 
C6 C5 H5 120.2 . . ? 
C5 C6 C1 120.8(2) . . ? 
C5 C6 Cl1 118.02(18) . . ? 
C1 C6 Cl1 121.17(17) . . ? 
C4 C3 C2 120.4(2) . . ? 
C4 C3 H3 119.8 . . ? 
C2 C3 H3 119.8 . . ? 
C3 C4 C5 120.4(2) . . ? 
C3 C4 H4 119.8 . . ? 
C5 C4 H4 119.8 . . ? 
O3 C8 N2 121.0(2) . . ? 
O3 C8 C9 120.2(2) . . ? 
N2 C8 C9 118.8(2) . . ? 
C11 C10 C9 110.5(3) . . ? 
C11 C10 H10A 109.6 . . ? 
C9 C10 H10A 109.6 . . ? 
C11 C10 H10B 109.6 . . ? 
C9 C10 H10B 109.6 . . ? 
H10A C10 H10B 108.1 . . ? 
N2 C12 C11 111.7(2) . . ? 
N2 C12 H12A 109.3 . . ? 
C11 C12 H12A 109.3 . . ? 
N2 C12 H12B 109.3 . . ? 
C11 C12 H12B 109.3 . . ? 
H12A C12 H12B 107.9 . . ? 
C12 C11 C10 110.4(2) . . ? 
C12 C11 H11A 109.6 . . ? 
C10 C11 H11A 109.6 . . ? 
C12 C11 H11B 109.6 . . ? 
C10 C11 H11B 109.6 . . ? 
H11A C11 H11B 108.1 . . ? 
C8 C9 C10 113.6(2) . . ? 
C8 C9 H9A 108.8 . . ? 
C10 C9 H9A 108.8 . . ? 
C8 C9 H9B 108.8 . . ? 
C10 C9 H9B 108.8 . . ? 
H9A C9 H9B 107.7 . . ? 

_diffrn_measured_fraction_theta_max    0.998 
_diffrn_reflns_theta_full              26.37 
_diffrn_measured_fraction_theta_full   0.998 
_refine_diff_density_max    0.381 
_refine_diff_density_min   -0.359 
_refine_diff_density_rms    0.080 

data_BSAVLM 
_publcif_datablock.id '{74658a82-f34d-477f-b943-ad79ef3bb075}'

_database_code_depnum_ccdc_archive 'CCDC 1039198'

_audit_creation_method            SHELXL-97 
_chemical_name_systematic 
; 
 ? 
; 
_chemical_name_common             ? 
_chemical_melting_point           352 
_chemical_formula_moiety          C6H7NO2S,C5H9NO  
_chemical_formula_sum 
 'C11 H16 N2 O3 S' 
_chemical_formula_weight          256.32 

loop_ 
 _atom_type_symbol 
 _atom_type_description 
 _atom_type_scat_dispersion_real 
 _atom_type_scat_dispersion_imag 
 _atom_type_scat_source 
 'C'  'C'   0.0033   0.0016 
 'International Tables Vol C Tables 4.2.6.8 and 6.1.1.4' 
 'H'  'H'   0.0000   0.0000 
 'International Tables Vol C Tables 4.2.6.8 and 6.1.1.4' 
 'N'  'N'   0.0061   0.0033 
 'International Tables Vol C Tables 4.2.6.8 and 6.1.1.4' 
 'O'  'O'   0.0106   0.0060 
 'International Tables Vol C Tables 4.2.6.8 and 6.1.1.4' 
 'S'  'S'   0.1246   0.1234 
 'International Tables Vol C Tables 4.2.6.8 and 6.1.1.4' 

_symmetry_cell_setting            orthorhombic 
_symmetry_space_group_name_H-M    'P 21 21 21' 

loop_ 
 _symmetry_equiv_pos_as_xyz 
 'x, y, z' 
 '-x+1/2, -y, z+1/2' 
 'x+1/2, -y+1/2, -z' 
 '-x, y+1/2, -z+1/2' 

_cell_length_a                    7.1043(5) 
_cell_length_b                    12.7937(10) 
_cell_length_c                    14.0302(16) 
_cell_angle_alpha                 90.00 
_cell_angle_beta                  90.00 
_cell_angle_gamma                 90.00 
_cell_volume                      1275.2(2) 
_cell_formula_units_Z             4 
_cell_measurement_temperature     298(2) 
_cell_measurement_reflns_used     1374 
_cell_measurement_theta_min       3.5910 
_cell_measurement_theta_max       27.8320 

_exptl_crystal_description        PLATE 
_exptl_crystal_colour             COLORLES
_exptl_crystal_size_max           0.22 
_exptl_crystal_size_mid           0.20 
_exptl_crystal_size_min           0.20 
_exptl_crystal_density_meas       ? 
_exptl_crystal_density_diffrn     1.335 
_exptl_crystal_density_method     'not measured' 
_exptl_crystal_F_000              544 
_exptl_absorpt_coefficient_mu     0.253 
_exptl_absorpt_correction_type    'multi-scan' 
_exptl_absorpt_correction_T_min   0.67919 
_exptl_absorpt_correction_T_max   1.00000 
_exptl_absorpt_process_details    SADABS 

_exptl_special_details 
; 
 ? 
; 

_diffrn_ambient_temperature       298(2) 
_diffrn_radiation_wavelength      0.71073 
_diffrn_radiation_type            MoK\a 
_diffrn_radiation_source          'fine-focus sealed tube' 
_diffrn_radiation_monochromator   graphite 
_diffrn_measurement_device_type   'Xcalibur, Eos, Gemini' 
_diffrn_measurement_method        '\w scans' 
_diffrn_detector_area_resol_mean  ? 
_diffrn_standards_number          ? 
_diffrn_standards_interval_count  ? 
_diffrn_standards_interval_time   ? 
_diffrn_standards_decay_%         ? 
_diffrn_reflns_number             3791 
_diffrn_reflns_av_R_equivalents   0.0252 
_diffrn_reflns_av_sigmaI/netI     0.0379 
_diffrn_reflns_limit_h_min        -4 
_diffrn_reflns_limit_h_max        8 
_diffrn_reflns_limit_k_min        -15 
_diffrn_reflns_limit_k_max        15 
_diffrn_reflns_limit_l_min        -17 
_diffrn_reflns_limit_l_max        12 
_diffrn_reflns_theta_min          2.90 
_diffrn_reflns_theta_max          26.35 
_reflns_number_total              2493 
_reflns_number_gt                 2175 
_reflns_threshold_expression      >2sigma(I) 

_computing_data_collection        ? 
_computing_cell_refinement        ? 
_computing_data_reduction         ? 
_computing_structure_solution     'SHELXS-97 (Sheldrick, 1990)' 
_computing_structure_refinement   'SHELXL-97 (Sheldrick, 1997)' 
_computing_molecular_graphics     ? 
_computing_publication_material   ? 

_refine_special_details 
;
Refinement of <i>F</i>^2^ against ALL reflections. The weighted <i>R</i>-factor
<i>wR</i> and goodness of fit <i>S</i> are based on <i>F</i>^2^, conventional
<i>R</i>-factors <i>R</i> are based on <i>F</i>, with <i>F</i> set to zero for
negative <i>F</i>^2^. The threshold expression of <i>F</i>^2^ >
\s(<i>F</i>^2^) is used only for calculating <i>R</i>-factors(gt) <i>etc</i>.
and is not relevant to the choice of reflections for refinement.
<i>R</i>-factors based on <i>F</i>^2^ are statistically about twice as large
as those based on <i>F</i>, and <i>R</i>- factors based on ALL data will be
even larger.
; 

_refine_ls_structure_factor_coef  Fsqd  
_refine_ls_matrix_type            full 
_refine_ls_weighting_scheme       calc  
_refine_ls_weighting_details 
 'calc w=1/[\s^2^(Fo^2^)+(0.0594P)^2^+0.2685P] where P=(Fo^2^+2Fc^2^)/3' 
_atom_sites_solution_primary      direct 
_atom_sites_solution_secondary    difmap 
_atom_sites_solution_hydrogens    geom 
_refine_ls_hydrogen_treatment     mixed 
_refine_ls_extinction_method      none 
_refine_ls_extinction_coef        ? 
_refine_ls_abs_structure_details 
 'Flack H D (1983), Acta Cryst. A39, 876-881' 
_refine_ls_abs_structure_Flack    -0.01(12) 
_refine_ls_number_reflns          2493 
_refine_ls_number_parameters      160 
_refine_ls_number_restraints      0 
_refine_ls_R_factor_all           0.0543 
_refine_ls_R_factor_gt            0.0466 
_refine_ls_wR_factor_ref          0.1201 
_refine_ls_wR_factor_gt           0.1138 
_refine_ls_goodness_of_fit_ref    1.059 
_refine_ls_restrained_S_all       1.059 
_refine_ls_shift/su_max           0.000 
_refine_ls_shift/su_mean          0.000 

loop_ 
 _atom_site_label 
 _atom_site_type_symbol 
 _atom_site_fract_x 
 _atom_site_fract_y 
 _atom_site_fract_z 
 _atom_site_U_iso_or_equiv 
 _atom_site_adp_type 
 _atom_site_occupancy 
 _atom_site_symmetry_multiplicity 
 _atom_site_calc_flag 
 _atom_site_refinement_flags 
 _atom_site_disorder_assembly 
 _atom_site_disorder_group 
S1 S 0.09979(9) 0.66876(5) 0.35518(6) 0.0479(2) Uani 1 1 d . . . 
O2 O -0.0932(3) 0.69509(18) 0.34129(19) 0.0701(7) Uani 1 1 d . . . 
C1 C 0.2366(4) 0.7664(2) 0.29907(19) 0.0400(6) Uani 1 1 d . . . 
N1 N 0.1392(4) 0.6744(2) 0.4676(2) 0.0536(6) Uani 1 1 d . . . 
H1A H 0.243(5) 0.647(3) 0.484(3) 0.064 Uiso 1 1 d . . . 
H1B H 0.114(5) 0.732(3) 0.489(3) 0.064 Uiso 1 1 d . . . 
O1 O 0.1650(4) 0.56864(17) 0.32366(19) 0.0672(7) Uani 1 1 d . . . 
C6 C 0.4304(4) 0.7576(2) 0.3012(2) 0.0493(7) Uani 1 1 d . . . 
H6 H 0.4877 0.6997 0.3287 0.059 Uiso 1 1 calc R . . 
C4 C 0.4533(5) 0.9224(3) 0.2214(2) 0.0611(9) Uani 1 1 d . . . 
H4 H 0.5273 0.9753 0.1957 0.073 Uiso 1 1 calc R . . 
C2 C 0.1514(4) 0.8530(2) 0.2593(2) 0.0488(7) Uani 1 1 d . . . 
H2 H 0.0209 0.8591 0.2596 0.059 Uiso 1 1 calc R . . 
C3 C 0.2607(5) 0.9305(3) 0.2191(2) 0.0571(8) Uani 1 1 d . . . 
H3 H 0.2040 0.9880 0.1905 0.069 Uiso 1 1 calc R . . 
C5 C 0.5370(4) 0.8361(3) 0.2618(3) 0.0648(9) Uani 1 1 d . . . 
H5 H 0.6675 0.8308 0.2625 0.078 Uiso 1 1 calc R . . 
O3 O 0.0223(3) -0.11055(17) 0.49917(18) 0.0627(6) Uani 1 1 d . . . 
N2 N 0.2865(4) -0.0211(2) 0.4788(2) 0.0569(7) Uani 1 1 d . . . 
H2A H 0.3463 -0.0769 0.4947 0.068 Uiso 1 1 calc R . . 
C7 C 0.1024(5) -0.0281(2) 0.47661(19) 0.0468(6) Uani 1 1 d . . . 
C8 C -0.0072(6) 0.0650(3) 0.4470(3) 0.0718(10) Uani 1 1 d . . . 
H8A H -0.0990 0.0805 0.4962 0.086 Uiso 1 1 calc R . . 
H8B H -0.0759 0.0480 0.3893 0.086 Uiso 1 1 calc R . . 
C11 C 0.4012(6) 0.0702(3) 0.4577(3) 0.0807(11) Uani 1 1 d . . . 
H11A H 0.4743 0.0889 0.5135 0.097 Uiso 1 1 calc R . . 
H11B H 0.4883 0.0536 0.4066 0.097 Uiso 1 1 calc R . . 
C10 C 0.2857(13) 0.1574(5) 0.4298(8) 0.220(6) Uani 1 1 d . . . 
H10A H 0.3255 0.2153 0.4697 0.264 Uiso 1 1 calc R . . 
H10B H 0.3246 0.1749 0.3655 0.264 Uiso 1 1 calc R . . 
C9 C 0.1069(11) 0.1609(4) 0.4291(6) 0.152(3) Uani 1 1 d . . . 
H9A H 0.0694 0.1879 0.3673 0.182 Uiso 1 1 calc R . . 
H9B H 0.0692 0.2124 0.4761 0.182 Uiso 1 1 calc R . . 

loop_ 
 _atom_site_aniso_label 
 _atom_site_aniso_U_11 
 _atom_site_aniso_U_22 
 _atom_site_aniso_U_33 
 _atom_site_aniso_U_23 
 _atom_site_aniso_U_13 
 _atom_site_aniso_U_12 
S1 0.0358(3) 0.0397(3) 0.0682(5) -0.0019(3) 0.0010(3) -0.0044(3) 
O2 0.0330(10) 0.0707(14) 0.1068(19) 0.0053(13) -0.0080(12) -0.0073(10) 
C1 0.0353(13) 0.0443(15) 0.0403(14) -0.0022(12) 0.0009(11) -0.0009(12) 
N1 0.0528(15) 0.0441(13) 0.0639(16) 0.0057(13) 0.0097(13) -0.0006(13) 
O1 0.0668(14) 0.0453(11) 0.0894(17) -0.0154(11) 0.0060(13) -0.0056(11) 
C6 0.0383(15) 0.0501(15) 0.0595(18) 0.0067(14) 0.0017(13) 0.0040(13) 
C4 0.064(2) 0.062(2) 0.057(2) 0.0095(16) 0.0116(16) -0.0070(17) 
C2 0.0399(15) 0.0538(17) 0.0526(16) 0.0031(14) -0.0051(13) 0.0088(12) 
C3 0.069(2) 0.0525(18) 0.0498(18) 0.0114(15) 0.0030(17) 0.0071(17) 
C5 0.0399(16) 0.079(2) 0.075(2) 0.011(2) 0.0091(15) -0.0058(17) 
O3 0.0593(14) 0.0482(12) 0.0807(16) 0.0037(11) 0.0135(12) -0.0039(11) 
N2 0.0517(16) 0.0493(15) 0.0697(18) 0.0039(13) -0.0102(13) 0.0006(12) 
C7 0.0556(17) 0.0424(14) 0.0424(14) -0.0017(12) 0.0016(14) 0.0061(15) 
C8 0.075(2) 0.060(2) 0.081(3) 0.0070(18) -0.006(2) 0.0233(19) 
C11 0.078(3) 0.077(2) 0.087(3) 0.004(2) -0.004(2) -0.031(2) 
C10 0.148(7) 0.095(4) 0.417(15) 0.137(7) -0.117(9) -0.060(5) 
C9 0.154(6) 0.056(3) 0.245(8) 0.060(4) 0.057(6) 0.035(4) 

_geom_special_details 
;
All e.s.d.'s (except the e.s.d. in the dihedral angle between two l.s. planes)
are estimated using the full covariance matrix. The cell e.s.d.'s are taken
into account individually in the estimation of e.s.d.'s in distances, angles
and torsion angles; correlations between e.s.d.'s in cell parameters are only
used when they are defined by crystal symmetry. An approximate (isotropic)
treatment of cell e.s.d.'s is used for estimating e.s.d.'s involving l.s.
planes.
; 

loop_ 
 _geom_bond_atom_site_label_1 
 _geom_bond_atom_site_label_2 
 _geom_bond_distance 
 _geom_bond_site_symmetry_2 
 _geom_bond_publ_flag 
S1 O2 1.425(2) . ? 
S1 O1 1.432(2) . ? 
S1 N1 1.604(3) . ? 
S1 C1 1.768(3) . ? 
C1 C2 1.380(4) . ? 
C1 C6 1.382(4) . ? 
N1 H1A 0.85(4) . ? 
N1 H1B 0.82(4) . ? 
C6 C5 1.373(5) . ? 
C6 H6 0.9300 . ? 
C4 C3 1.373(5) . ? 
C4 C5 1.376(5) . ? 
C4 H4 0.9300 . ? 
C2 C3 1.380(5) . ? 
C2 H2 0.9300 . ? 
C3 H3 0.9300 . ? 
C5 H5 0.9300 . ? 
O3 C7 1.239(3) . ? 
N2 C7 1.312(4) . ? 
N2 C11 1.454(4) . ? 
N2 H2A 0.8600 . ? 
C7 C8 1.483(4) . ? 
C8 C9 1.492(7) . ? 
C8 H8A 0.9700 . ? 
C8 H8B 0.9700 . ? 
C11 C10 1.439(8) . ? 
C11 H11A 0.9700 . ? 
C11 H11B 0.9700 . ? 
C10 C9 1.271(9) . ? 
C10 H10A 0.9700 . ? 
C10 H10B 0.9700 . ? 
C9 H9A 0.9700 . ? 
C9 H9B 0.9700 . ? 

loop_ 
 _geom_angle_atom_site_label_1 
 _geom_angle_atom_site_label_2 
 _geom_angle_atom_site_label_3 
 _geom_angle 
 _geom_angle_site_symmetry_1 
 _geom_angle_site_symmetry_3 
 _geom_angle_publ_flag 
O2 S1 O1 118.70(15) . . ? 
O2 S1 N1 106.96(16) . . ? 
O1 S1 N1 106.72(16) . . ? 
O2 S1 C1 107.52(14) . . ? 
O1 S1 C1 108.47(14) . . ? 
N1 S1 C1 108.07(13) . . ? 
C2 C1 C6 120.7(3) . . ? 
C2 C1 S1 120.4(2) . . ? 
C6 C1 S1 118.7(2) . . ? 
S1 N1 H1A 113(3) . . ? 
S1 N1 H1B 111(3) . . ? 
H1A N1 H1B 118(4) . . ? 
C5 C6 C1 118.8(3) . . ? 
C5 C6 H6 120.6 . . ? 
C1 C6 H6 120.6 . . ? 
C3 C4 C5 120.1(3) . . ? 
C3 C4 H4 120.0 . . ? 
C5 C4 H4 120.0 . . ? 
C3 C2 C1 119.6(3) . . ? 
C3 C2 H2 120.2 . . ? 
C1 C2 H2 120.2 . . ? 
C4 C3 C2 119.8(3) . . ? 
C4 C3 H3 120.1 . . ? 
C2 C3 H3 120.1 . . ? 
C6 C5 C4 120.9(3) . . ? 
C6 C5 H5 119.5 . . ? 
C4 C5 H5 119.5 . . ? 
C7 N2 C11 127.5(3) . . ? 
C7 N2 H2A 116.2 . . ? 
C11 N2 H2A 116.2 . . ? 
O3 C7 N2 120.7(3) . . ? 
O3 C7 C8 120.9(3) . . ? 
N2 C7 C8 118.4(3) . . ? 
C7 C8 C9 115.0(4) . . ? 
C7 C8 H8A 108.5 . . ? 
C9 C8 H8A 108.5 . . ? 
C7 C8 H8B 108.5 . . ? 
C9 C8 H8B 108.5 . . ? 
H8A C8 H8B 107.5 . . ? 
C10 C11 N2 111.0(4) . . ? 
C10 C11 H11A 109.4 . . ? 
N2 C11 H11A 109.4 . . ? 
C10 C11 H11B 109.4 . . ? 
N2 C11 H11B 109.4 . . ? 
H11A C11 H11B 108.0 . . ? 
C9 C10 C11 126.8(5) . . ? 
C9 C10 H10A 105.6 . . ? 
C11 C10 H10A 105.6 . . ? 
C9 C10 H10B 105.6 . . ? 
C11 C10 H10B 105.6 . . ? 
H10A C10 H10B 106.1 . . ? 
C10 C9 C8 120.9(5) . . ? 
C10 C9 H9A 107.1 . . ? 
C8 C9 H9A 107.1 . . ? 
C10 C9 H9B 107.1 . . ? 
C8 C9 H9B 107.1 . . ? 
H9A C9 H9B 106.8 . . ? 

_diffrn_measured_fraction_theta_max    0.995 
_diffrn_reflns_theta_full              26.35 
_diffrn_measured_fraction_theta_full   0.995 
_refine_diff_density_max    0.246 
_refine_diff_density_min   -0.238 
_refine_diff_density_rms    0.044 

_publcif_info_exptl_table_max_cols 4
_publcif_info_exptl_table_use_headnotes n

loop_
_publcif_info_datablock.id
_publcif_info_datablock.publ_exptl
_publcif_info_datablock.publ_geom
_publcif_info_datablock.structure
'{e6c00078-b2a2-48fe-bade-f4053a1f4afd}' ? ? ?
'{ff55f32d-463c-46a0-a5da-c6956429db7c}' y y y
'{6ae9f214-f6c1-4470-8cfd-e02939af13f3}' y y y
'{44fb6c3f-7f62-4ff1-8b5d-03e1a9d7af91}' y y y
'{e9413eff-41ec-4c5a-b79f-512e0244b8cb}' y y y
'{665b0f37-4d51-4f60-aad4-cd323a567d2e}' y y y
'{200e1bba-1993-492f-a49a-bfd9dfb1fd04}' y y y
'{a30a02d8-6f92-42e6-ac6b-60c701facf4a}' y y y
'{649310c0-c732-4b83-9218-60674abe29ca}' y y y
'{2198d17f-4001-4fe3-b6eb-2ea6e9e3e8e1}' y y y
'{e69b45eb-4585-4770-9ddd-4016e8a94097}' y y y
'{7e11362c-8d94-464e-b874-a95e4fa90ee4}' y y y
'{de896d98-b227-42e6-891d-35361ee6a1de}' y y y
'{74658a82-f34d-477f-b943-ad79ef3bb075}' y y y

loop_
_publcif_info_exptl_table_extra_item
sin_theta_over_lambda_max

loop_
_publcif_info_exptl_table_header_item
?
