# Supplementary material for: Modularity and three-dimensional isostructurality of novel synthons in sulfonamide–lactam cocrystals
Source: IUCrJ. 2015 May 1;2(Pt 4):389–401. doi: 10.1107/S2052252515004960 (PMC4491311; doi:10.1107/S2052252515004960)
Supplement: Supplementary file 2 [file m-02-00389-2ABSACPRsup2.hkl]

# 
# h,k,l, Fc-squared, Fo-squared, sigma(Fo-squared) and status flag 
# 
data_2ABSACPR
_shelx_title 
'2ABSA7MEM2 in P21/n 14' 
_shelx_refln_list_code          4 
_shelx_F_calc_maximum      175.89 
_exptl_crystal_F_000       608.00 
_reflns_d_resolution_high  0.8500 
 
loop_ 
 _symmetry_equiv_pos_as_xyz 
 'x, y, z' 
 '-x+1/2, y+1/2, -z+1/2' 
 '-x, -y, -z' 
 'x-1/2, -y-1/2, z-1/2' 
 
_cell_length_a     7.2731 
_cell_length_b    15.9052 
_cell_length_c    12.7766 
_cell_angle_alpha  90.000 
_cell_angle_beta   99.291 
_cell_angle_gamma  90.000 
 
_shelx_F_squared_multiplier     1.000 
 
loop_ 
 _refln_index_h 
 _refln_index_k 
 _refln_index_l 
 _refln_F_squared_calc 
 _refln_F_squared_meas 
 _refln_F_squared_sigma 
 _refln_observed_status 
   2   0   0      128.98       82.72      2.45 o 
   4   0   0      820.07      950.93     11.74 o 
   6   0   0      265.22      227.25     12.38 o 
   8   0   0        1.26       -4.78      4.78 o 
   1   1   0      213.67      232.02      4.68 o 
   2   1   0       48.75       48.46      1.19 o 
   3   1   0     1516.97     1535.58      8.41 o 
   4   1   0      577.67      612.20      6.60 o 
   5   1   0      410.92      410.91      6.29 o 
   6   1   0      269.50      274.88     10.24 o 
   7   1   0       70.38       69.11      5.84 o 
   8   1   0       51.34       43.64      5.54 o 
   1   2   0      184.53      176.32      4.05 o 
   2   2   0      403.99      394.62      4.05 o 
   3   2   0       77.17       78.22      1.96 o 
   4   2   0      664.82      705.90      8.63 o 
   5   2   0      305.32      305.37      6.50 o 
   6   2   0      306.16      283.99      8.84 o 
   7   2   0       26.79       26.03      3.83 o 
   8   2   0        0.03       -5.12      5.12 o 
   1   3   0    15445.87    14205.85     32.85 o 
   2   3   0     1977.54     1994.21     19.86 o 
   3   3   0      189.01      239.00      4.23 o 
   4   3   0      302.63      298.89      6.71 o 
   5   3   0       83.78       68.62      3.20 o 
   6   3   0        2.24       -1.38      1.87 o 
   7   3   0       11.05        8.80      5.09 o 
   8   3   0        0.07       -6.21      6.21 o 
   0   4   0     4334.58     4530.74     31.94 o 
   1   4   0     1264.19     1256.25      8.30 o 
   2   4   0      406.67      410.47      7.91 o 
   3   4   0      109.91      122.06      5.29 o 
   4   4   0      514.15      550.98     12.94 o 
   5   4   0      300.62      301.11      6.45 o 
   6   4   0        0.01       -2.30      2.30 o 
   7   4   0      191.43      187.24      9.55 o 
   8   4   0       21.77       12.16      4.99 o 
   1   5   0     1541.51     1471.50     12.86 o 
   2   5   0      924.53      910.15     18.62 o 
   3   5   0      225.39      261.05      5.76 o 
   4   5   0       54.83       53.00      2.85 o 
   5   5   0      117.46      112.38      4.05 o 
   6   5   0        2.31       -1.24      2.23 o 
   7   5   0       19.34       18.90      3.72 o 
   8   5   0       91.36      114.45     12.76 o 
   0   6   0      400.48      405.32      4.89 o 
   1   6   0     1074.22     1168.05      9.87 o 
   2   6   0       24.13       16.07      1.76 o 
   3   6   0      130.76      136.48      4.04 o 
   4   6   0      364.63      362.55      7.11 o 
   5   6   0        3.56        5.54      2.14 o 
   6   6   0       69.33       72.43      5.28 o 
   7   6   0       22.23       24.16      6.88 o 
   1   7   0      213.66      187.75      4.27 o 
   2   7   0      520.94      501.81      8.72 o 
   3   7   0        4.71        5.78      0.87 o 
   4   7   0        9.08       13.19      4.60 o 
   5   7   0       28.82       26.22      3.34 o 
   6   7   0      274.12      280.31     14.31 o 
   7   7   0        2.99        3.71      3.19 o 
   0   8   0     2830.13     2864.56     20.29 o 
   1   8   0      173.98      174.09      4.35 o 
   2   8   0      539.89      552.46      9.70 o 
   3   8   0      639.29      680.13     11.19 o 
   4   8   0        5.87        6.86      1.16 o 
   5   8   0       14.92       25.13      4.41 o 
   6   8   0        2.42       16.10     10.32 o 
   7   8   0       58.84       71.74      7.63 o 
   1   9   0      141.39      126.98      4.70 o 
   2   9   0      232.05      212.23      6.42 o 
   3   9   0      402.96      379.40      9.63 o 
   4   9   0       10.29       13.38      2.10 o 
   5   9   0      598.16      570.55     17.11 o 
   6   9   0       95.50       99.01     10.83 o 
   7   9   0        3.03        8.75      8.39 o 
   0  10   0     1293.04     1294.76     17.06 o 
   1  10   0       25.73       22.51      3.21 o 
   2  10   0      407.88      386.45      9.01 o 
   3  10   0      124.38      114.17      5.23 o 
   4  10   0        3.13        7.39      1.91 o 
   5  10   0      268.71      264.61     16.90 o 
   6  10   0        2.44        6.27      4.56 o 
   7  10   0       23.87       30.98      7.15 o 
   1  11   0      244.18      239.22      9.29 o 
   2  11   0       17.74       20.60      3.38 o 
   3  11   0      219.72      231.98      7.65 o 
   4  11   0      254.42      263.69      9.45 o 
   5  11   0        3.97        7.23      4.94 o 
   6  11   0       49.12       51.77      8.74 o 
   0  12   0      491.98      493.00     10.15 o 
   1  12   0      423.89      417.84     12.78 o 
   2  12   0      299.51      271.39     10.49 o 
   3  12   0        1.64        1.32      2.18 o 
   4  12   0      188.58      182.25      8.35 o 
   5  12   0      179.49      178.34     15.08 o 
   6  12   0       60.99       78.18     10.95 o 
   1  13   0      303.66      314.32     11.72 o 
   2  13   0       88.08       78.75      6.08 o 
   3  13   0       29.50       27.45      3.87 o 
   4  13   0       99.49      108.87     11.89 o 
   5  13   0       25.42       31.98      7.78 o 
   6  13   0       44.72       54.38      9.20 o 
   0  14   0       51.60       56.70      7.88 o 
   1  14   0       60.92       59.43      6.77 o 
   2  14   0        6.27       11.95      3.29 o 
   3  14   0       44.32       42.75      4.85 o 
   4  14   0       26.54       24.85      6.92 o 
   5  14   0        8.85       10.16      5.70 o 
   1  15   0      128.44      122.23     11.21 o 
   2  15   0       42.55       35.80      4.92 o 
   3  15   0        6.70        9.52      3.39 o 
   4  15   0      101.55      101.47     12.37 o 
   5  15   0        0.10        2.04      5.12 o 
   0  16   0       25.61       33.03      6.99 o 
   1  16   0       77.62       72.78      7.03 o 
   2  16   0        0.27        2.16      2.68 o 
   3  16   0        6.04        5.23      3.98 o 
   4  16   0       35.25       41.75      8.63 o 
   1  17   0        0.91        2.57      3.05 o 
   2  17   0       52.53       55.64      7.43 o 
   3  17   0        0.03        6.84      4.97 o 
   0  18   0       22.49       22.01      6.58 o 
   1  18   0        6.90        5.01      3.10 o 
   2  18   0       64.75       79.36      7.37 o 
  -7   0   1     1033.21      971.62     29.18 o 
  -5   0   1      133.31      143.29      5.94 o 
  -3   0   1     4532.32     4446.87     22.45 o 
  -1   0   1     4420.54     4295.37     24.86 o 
   1   0   1     4269.21     4117.37     25.00 o 
   3   0   1      378.57      406.36      6.63 o 
   5   0   1        4.22        5.51      1.83 o 
   7   0   1        2.10        0.10      4.29 o 
  -8   1   1       18.30       19.69      3.99 o 
  -7   1   1        4.09        9.12      3.37 o 
  -6   1   1        1.22        1.54      1.83 o 
  -5   1   1       38.90       40.19      2.69 o 
  -4   1   1      296.20      291.94      4.62 o 
  -3   1   1      956.94     1074.54      7.54 o 
  -2   1   1       32.58       20.38      0.88 o 
  -1   1   1     1682.13     1696.25     24.17 o 
   1   1   1    13651.25    12728.58     49.31 o 
   2   1   1      725.77      679.50      5.39 o 
   3   1   1      664.01      690.63      5.91 o 
   4   1   1       28.65       27.90      1.75 o 
   5   1   1      363.00      336.91      7.33 o 
   6   1   1        3.71        1.23      1.42 o 
   7   1   1      241.62      234.52      8.79 o 
   8   1   1       14.35       16.61      3.80 o 
  -8   2   1       15.54       13.60      3.42 o 
  -7   2   1        5.73        8.65      4.26 o 
  -6   2   1      156.82      160.02      8.19 o 
  -5   2   1       65.10       56.60      2.68 o 
  -4   2   1       28.69       32.06      2.22 o 
  -3   2   1     1039.91     1090.70      9.66 o 
  -2   2   1      979.59      978.75      8.75 o 
  -1   2   1     4245.62     4230.39     23.97 o 
   0   2   1       83.74      120.43      2.61 o 
   1   2   1      199.30      215.95      2.56 o 
   2   2   1     2699.07     2612.39     15.70 o 
   3   2   1      402.35      447.51      4.94 o 
   4   2   1      175.10      170.75      4.66 o 
   5   2   1       16.98       19.03      2.01 o 
   6   2   1      686.00      668.16     11.47 o 
   7   2   1        7.20        6.26      2.94 o 
   8   2   1        7.44        3.54      4.85 o 
  -8   3   1       80.98       85.29      7.18 o 
  -7   3   1       75.85       72.99      9.50 o 
  -6   3   1      605.81      546.62     11.75 o 
  -5   3   1        9.17       14.56      1.55 o 
  -4   3   1      447.26      467.06      7.44 o 
  -3   3   1        3.38        6.16      0.69 o 
  -2   3   1     3156.02     3078.67     44.40 o 
  -1   3   1    11835.18    11560.40     72.00 o 
   0   3   1      206.07      213.27      3.14 o 
   1   3   1     1818.57     1650.92     18.82 o 
   2   3   1      132.27      165.87      3.55 o 
   3   3   1      234.90      266.92      4.17 o 
   4   3   1        0.31       -0.60      1.16 o 
   5   3   1       44.17       43.43      3.41 o 
   6   3   1      180.43      180.74      6.10 o 
   7   3   1       41.31       38.48      3.82 o 
   8   3   1        1.63        0.92      3.67 o 
  -8   4   1        3.66        4.22      2.68 o 
  -7   4   1        0.28       -1.47      4.34 o 
  -6   4   1       21.55       19.37      3.17 o 
  -5   4   1      163.83      168.89      4.54 o 
  -4   4   1     1584.01     1613.66     34.69 o 
  -3   4   1      398.20      405.54      8.34 o 
  -2   4   1      121.50      125.07      2.51 o 
  -1   4   1       90.30       92.14      1.69 o 
   0   4   1    30937.72    27415.90     92.75 o 
   1   4   1       29.41       32.11      1.89 o 
   2   4   1       71.60       97.93      2.43 o 
   3   4   1        4.93        2.61      1.14 o 
   4   4   1       63.86       53.32      2.90 o 
   5   4   1      153.96      141.78      4.29 o 
   6   4   1       98.96       88.68      5.11 o 
   7   4   1       69.24       66.83      4.94 o 
   8   4   1        8.38        8.45      4.94 o 
  -8   5   1       20.88       18.79      4.23 o 
  -7   5   1        1.47        0.58      2.54 o 
  -6   5   1       75.68       78.04      6.01 o 
  -5   5   1      276.07      262.02      5.29 o 
  -4   5   1      111.76      102.43      3.02 o 
  -3   5   1       47.91       42.71      1.90 o 
  -2   5   1      275.67      319.77      4.51 o 
  -1   5   1      171.91      191.37      2.67 o 
   0   5   1      297.92      256.46      3.13 o 
   1   5   1      979.31      945.69     10.80 o 
   2   5   1      331.90      402.62      5.00 o 
   3   5   1       22.22       33.40      1.84 o 
   4   5   1      227.21      229.05      4.97 o 
   5   5   1      362.16      354.79      8.07 o 
   6   5   1       36.18       30.33      4.54 o 
   7   5   1       31.46       37.88      4.00 o 
   8   5   1       18.18       11.56      5.75 o 
  -8   6   1       29.32       27.10      4.66 o 
  -7   6   1       19.39       19.57      3.83 o 
  -6   6   1       17.69       19.18      3.50 o 
  -5   6   1      344.21      341.57     27.09 o 
  -4   6   1        0.32        1.25      0.79 o 
  -3   6   1      599.07      582.80      9.08 o 
  -2   6   1       26.70       27.47      1.36 o 
  -1   6   1        0.58        0.18      0.47 o 
   0   6   1      331.93      328.22      3.76 o 
   1   6   1      190.72      209.54      5.00 o 
   2   6   1       48.80       45.31      1.77 o 
   3   6   1       81.07       84.50      2.74 o 
   4   6   1       39.21       41.52      2.23 o 
   5   6   1      555.97      559.58     12.79 o 
   6   6   1       80.57       81.38      5.62 o 
   7   6   1       84.13       87.34      5.79 o 
  -7   7   1        1.06        0.34      2.56 o 
  -6   7   1        6.71       11.52      5.02 o 
  -5   7   1        5.40        6.90      9.76 o 
  -4   7   1      102.62      108.13      3.19 o 
  -3   7   1      136.52      136.93      3.46 o 
  -2   7   1      347.87      347.86      8.33 o 
  -1   7   1     2977.81     2958.35     17.82 o 
   0   7   1      110.81      124.46      2.63 o 
   1   7   1     1529.33     1468.33     14.36 o 
   2   7   1      352.68      367.36     10.32 o 
   3   7   1      323.82      318.02      5.95 o 
   4   7   1       85.14       71.45      3.63 o 
   5   7   1       36.29       42.11      4.69 o 
   6   7   1       26.03       34.79      5.16 o 
   7   7   1        3.90        5.82      3.67 o 
  -7   8   1       33.16       35.12      5.51 o 
  -6   8   1       30.00       28.03      7.07 o 
  -5   8   1      790.90      745.54     18.59 o 
  -4   8   1      134.94      125.50      3.66 o 
  -3   8   1       21.56       20.21      1.24 o 
  -2   8   1       25.73       24.59      2.68 o 
  -1   8   1      813.00      841.10     13.62 o 
   0   8   1      231.21      211.60      3.63 o 
   1   8   1      458.88      493.35      9.42 o 
   2   8   1      708.68      680.20     11.31 o 
   3   8   1        0.11        0.61      2.03 o 
   4   8   1       36.36       34.70      2.50 o 
   5   8   1        2.40        1.12      2.66 o 
   6   8   1       91.96      104.64      6.69 o 
   7   8   1        7.93       14.14     10.77 o 
  -7   9   1       45.72       54.05      9.99 o 
  -6   9   1        6.89       13.29     12.82 o 
  -5   9   1        7.45        8.03      4.45 o 
  -4   9   1      381.44      353.27      8.86 o 
  -3   9   1       11.11        7.42      3.18 o 
  -2   9   1     2398.82     2369.86     24.79 o 
  -1   9   1       79.69       75.25      2.66 o 
   0   9   1       52.78       51.85      1.94 o 
   1   9   1      460.27      474.43      9.25 o 
   2   9   1      333.55      333.69      8.27 o 
   3   9   1       88.69       95.91      4.77 o 
   4   9   1       73.26       64.83      5.86 o 
   5   9   1       16.36       12.42      3.34 o 
   6   9   1       81.19       88.50      7.63 o 
   7   9   1        0.07        2.01      4.10 o 
  -7  10   1       17.90       25.44      6.71 o 
  -6  10   1        3.78        0.72      3.94 o 
  -5  10   1       11.08        2.95      4.53 o 
  -4  10   1       91.25       88.75      4.92 o 
  -3  10   1      381.19      383.06     10.43 o 
  -2  10   1      243.44      241.67      8.61 o 
  -1  10   1      853.67      856.84     27.36 o 
   0  10   1      348.27      322.80      4.85 o 
   1  10   1       44.69       45.39      3.20 o 
   2  10   1      266.74      274.11      7.80 o 
   3  10   1       12.79       12.13      2.16 o 
   4  10   1      493.46      482.04     11.24 o 
   5  10   1        1.88       -0.51      2.76 o 
   6  10   1       65.60       58.88      6.63 o 
   7  10   1       17.28       20.12      6.05 o 
  -6  11   1       26.37       30.82      7.35 o 
  -5  11   1        3.25        3.62      3.44 o 
  -4  11   1      461.09      433.12     16.98 o 
  -3  11   1      192.79      195.03      8.02 o 
  -2  11   1       58.59       55.63      7.27 o 
  -1  11   1      267.86      263.67      9.66 o 
   0  11   1        5.62        5.12      1.10 o 
   1  11   1      990.99      999.43     14.48 o 
   2  11   1      192.88      200.69      7.00 o 
   3  11   1      157.96      150.29      6.45 o 
   4  11   1       30.36       29.89      3.42 o 
   5  11   1       54.17       55.41      6.30 o 
   6  11   1       89.89       89.72      8.06 o 
  -6  12   1       34.84       36.56      7.96 o 
  -5  12   1        0.51        1.07      3.54 o 
  -4  12   1       24.35       29.33      6.83 o 
  -3  12   1      572.36      556.45     17.90 o 
  -2  12   1        0.51        3.02      2.81 o 
  -1  12   1      893.51      873.36     18.13 o 
   0  12   1       17.79       15.74      1.56 o 
   1  12   1       13.03       13.46      2.31 o 
   2  12   1       36.98       33.42      3.43 o 
   3  12   1       98.53       97.67      5.49 o 
   4  12   1       66.12       64.68      4.66 o 
   5  12   1       29.14       34.06      6.33 o 
   6  12   1        0.64        3.28      5.00 o 
  -6  13   1       62.39       58.92      9.57 o 
  -5  13   1        9.91        9.89      4.64 o 
  -4  13   1        0.63        2.13      3.82 o 
  -3  13   1       22.65       24.32      3.63 o 
  -2  13   1      215.46      197.52      9.18 o 
  -1  13   1        7.05        8.77      2.95 o 
   0  13   1      437.95      414.01     15.98 o 
   1  13   1       24.22       25.36      2.96 o 
   2  13   1       34.41       25.56      3.03 o 
   3  13   1      168.98      171.34      7.31 o 
   4  13   1       10.19       10.38      3.55 o 
   5  13   1      140.94      148.58     14.43 o 
  -5  14   1        5.48        5.63      5.14 o 
  -4  14   1       31.00       29.56      7.31 o 
  -3  14   1      202.27      211.96     19.97 o 
  -2  14   1      107.16      108.02      7.19 o 
  -1  14   1       13.93       16.24      3.57 o 
   0  14   1      196.61      193.94      9.73 o 
   1  14   1       36.63       31.20      4.35 o 
   2  14   1      338.98      336.06     12.72 o 
   3  14   1        0.34        0.43      2.26 o 
   4  14   1        0.91        4.43      5.18 o 
   5  14   1       35.69       39.63      8.77 o 
  -5  15   1       11.50       20.03      7.24 o 
  -4  15   1       19.24       28.47      7.60 o 
  -3  15   1       23.16       21.76      3.86 o 
  -2  15   1        4.86        4.30      3.01 o 
  -1  15   1       40.50       40.21      4.92 o 
   0  15   1       68.69       69.91      6.38 o 
   1  15   1        3.25        2.74      2.40 o 
   2  15   1       29.49       29.67      5.46 o 
   3  15   1        1.48        2.15      2.71 o 
   4  15   1       32.45       28.22      7.64 o 
  -4  16   1        5.56        8.78      4.87 o 
  -3  16   1       50.87       45.08      8.56 o 
  -2  16   1        4.29        2.68      2.59 o 
  -1  16   1       47.51       44.75      5.39 o 
   0  16   1        4.14        5.29      3.01 o 
   1  16   1        1.48        1.62      2.98 o 
   2  16   1       60.04       66.22      9.28 o 
   3  16   1       31.52       32.04      5.31 o 
   4  16   1       26.53       30.00      7.74 o 
  -3  17   1        1.05        2.86      4.27 o 
  -2  17   1       40.80       45.93      5.59 o 
  -1  17   1       47.07       48.62      5.82 o 
   0  17   1       16.47       13.36      3.66 o 
   1  17   1       81.03       85.77      7.46 o 
   2  17   1        0.31        1.84      2.76 o 
   3  17   1       11.45       16.99      6.10 o 
  -2  18   1        0.30        2.79      7.16 o 
  -1  18   1        8.76       15.60      3.87 o 
   0  18   1        1.61       -0.67      4.82 o 
   1  18   1        2.42       10.90      3.79 o 
   2  18   1        3.22        3.95      3.96 o 
  -8   0   2        3.32       -1.53      4.60 o 
  -6   0   2      163.95      172.11     11.80 o 
  -4   0   2      510.54      512.89      7.49 o 
  -2   0   2       14.40       14.81      3.73 o 
   0   0   2       76.51       81.27      2.27 o 
   2   0   2      708.55      845.79     38.84 o 
   4   0   2     1720.25     1861.58     46.22 o 
   6   0   2       53.82       53.00      5.39 o 
   8   0   2       62.91       61.79      6.43 o 
  -8   1   2        9.05        5.99      4.19 o 
  -7   1   2      118.21      119.50      8.55 o 
  -6   1   2      250.12      224.56     11.77 o 
  -5   1   2      257.36      239.38      4.69 o 
  -4   1   2      140.67      126.65      3.05 o 
  -3   1   2      118.48      124.46      2.17 o 
  -2   1   2     6672.98     6386.42     21.39 o 
  -1   1   2     1948.12     1866.49     20.00 o 
   0   1   2     3306.46     3093.07     22.68 o 
   1   1   2     1223.12     1291.30     16.70 o 
   2   1   2        0.68        0.82      0.51 o 
   3   1   2      467.58      496.56      6.42 o 
   4   1   2      194.33      188.30      4.75 o 
   5   1   2      174.05      174.81      5.23 o 
   6   1   2      150.89      141.10      5.25 o 
   7   1   2       17.55       18.90      3.27 o 
   8   1   2        3.37        3.83      3.19 o 
  -8   2   2       12.64       14.54      3.83 o 
  -7   2   2       41.56       40.36      4.80 o 
  -6   2   2        0.08       -1.77      1.77 o 
  -5   2   2      316.85      298.85      5.65 o 
  -4   2   2      158.87      157.31      3.46 o 
  -3   2   2      295.92      292.22      5.15 o 
  -2   2   2        7.58        4.97      1.97 o 
  -1   2   2    17895.76    16458.02    185.49 o 
   0   2   2     5557.69     4990.85     29.23 o 
   1   2   2     1844.90     1683.49     16.32 o 
   2   2   2       17.72       25.91      1.32 o 
   3   2   2      944.42     1015.08      8.71 o 
   4   2   2       36.68       36.55      2.18 o 
   5   2   2        0.00        0.59      1.84 o 
   6   2   2      105.17      101.23      4.51 o 
   7   2   2       13.60       17.65      3.15 o 
   8   2   2        6.95        4.42      2.25 o 
  -8   3   2       31.71       24.45      5.18 o 
  -7   3   2       15.51       16.64      3.56 o 
  -6   3   2       31.71       28.69      2.97 o 
  -5   3   2      215.20      207.89      4.47 o 
  -4   3   2      537.78      623.43     16.34 o 
  -3   3   2      389.83      428.94      7.28 o 
  -2   3   2     2182.40     2354.86     20.48 o 
  -1   3   2      494.03      490.03      4.55 o 
   0   3   2      314.96      356.50      7.47 o 
   1   3   2      154.28      142.41      2.77 o 
   2   3   2        1.97        6.48      1.30 o 
   3   3   2     2029.56     2129.41     14.88 o 
   4   3   2      135.38      130.97      4.16 o 
   5   3   2      169.14      170.17      5.74 o 
   6   3   2       68.16       64.59      3.76 o 
   7   3   2      224.03      209.24      8.81 o 
   8   3   2        0.00       -3.19      3.19 o 
  -8   4   2       11.37        9.74      3.83 o 
  -7   4   2      178.06      168.64      7.40 o 
  -6   4   2       36.34       35.48      6.48 o 
  -5   4   2       18.12       14.51      3.42 o 
  -4   4   2       56.82       63.70      6.02 o 
  -3   4   2     1115.85     1076.23     13.87 o 
  -2   4   2      426.15      436.05      6.85 o 
  -1   4   2     1196.92     1194.96      7.11 o 
   0   4   2     9558.81     9393.77     40.13 o 
   1   4   2       23.22       18.26      1.19 o 
   2   4   2       14.14        8.20      0.92 o 
   3   4   2      659.90      734.05      7.97 o 
   4   4   2       57.13       57.33      3.54 o 
   5   4   2       40.52       39.04      3.41 o 
   6   4   2      272.23      259.63      7.22 o 
   7   4   2        3.44        6.56      2.42 o 
  -8   5   2        9.93       14.73      3.79 o 
  -7   5   2        5.00        5.00      2.37 o 
  -6   5   2        2.27        1.59      2.10 o 
  -5   5   2        1.56       -1.17      2.23 o 
  -4   5   2      141.28      133.86      5.76 o 
  -3   5   2       51.42       53.22      3.21 o 
  -2   5   2     1731.01     1807.45     41.48 o 
  -1   5   2      504.22      514.57      5.07 o 
   0   5   2       62.33       51.37      1.94 o 
   1   5   2     1849.15     1923.96     12.14 o 
   2   5   2      245.25      221.64      5.33 o 
   3   5   2       87.45       91.97      3.26 o 
   4   5   2       68.23       70.72      4.13 o 
   5   5   2      191.31      175.32      6.78 o 
   6   5   2      152.60      162.58      7.23 o 
   7   5   2       38.53       38.82      6.34 o 
  -8   6   2      105.41      130.18      9.37 o 
  -7   6   2        0.79       -1.13      3.71 o 
  -6   6   2       82.25       82.58      6.63 o 
  -5   6   2        3.43        4.40      2.39 o 
  -4   6   2      381.45      396.41      8.35 o 
  -3   6   2      341.25      361.52      5.92 o 
  -2   6   2      546.37      598.54     14.99 o 
  -1   6   2     1778.42     1816.85     10.03 o 
   0   6   2     1171.77     1184.65      9.37 o 
   1   6   2      619.01      626.62      6.48 o 
   2   6   2     1252.02     1274.94     11.31 o 
   3   6   2      150.51      166.84      4.04 o 
   4   6   2      350.27      365.69      6.63 o 
   5   6   2       53.93       55.46      3.55 o 
   6   6   2      407.96      398.40     11.07 o 
   7   6   2        6.33       10.05      3.97 o 
  -7   7   2        0.84        2.08      2.59 o 
  -6   7   2       67.08       62.55      5.93 o 
  -5   7   2      121.40      135.50     15.25 o 
  -4   7   2      903.92      904.80     25.27 o 
  -3   7   2      166.54      179.09      3.97 o 
  -2   7   2      887.51      816.27      8.24 o 
  -1   7   2      531.73      583.43      6.08 o 
   0   7   2      484.35      464.10      6.32 o 
   1   7   2      908.79      903.18      8.73 o 
   2   7   2      414.04      383.59     13.17 o 
   3   7   2        4.16        6.18      1.03 o 
   4   7   2       10.36        9.33      1.43 o 
   5   7   2      215.97      224.65      6.73 o 
   6   7   2       76.28       91.17     13.42 o 
   7   7   2       34.59       54.12      8.09 o 
  -7   8   2        3.38        2.88      3.22 o 
  -6   8   2       53.69       51.55     10.29 o 
  -5   8   2        0.24        8.12      6.21 o 
  -4   8   2       31.06       33.11      1.77 o 
  -3   8   2      137.40      130.09      3.50 o 
  -2   8   2       34.54       52.71      2.16 o 
  -1   8   2      781.71      744.18      7.94 o 
   0   8   2      493.25      516.89      5.98 o 
   1   8   2      319.16      355.68      5.25 o 
   2   8   2        4.19        3.34      0.62 o 
   3   8   2      169.03      152.76      4.28 o 
   4   8   2       26.18       26.55      2.44 o 
   5   8   2      363.05      330.24     13.37 o 
   6   8   2       91.24       96.30      8.23 o 
   7   8   2       65.39       78.09      8.00 o 
  -7   9   2       18.96       31.44     14.32 o 
  -6   9   2       33.24       39.68     12.10 o 
  -5   9   2      145.12      138.45     11.59 o 
  -4   9   2       62.29       52.37      4.64 o 
  -3   9   2       94.53       90.70      3.79 o 
  -2   9   2       28.79       30.66      1.66 o 
  -1   9   2       91.13       76.31      3.14 o 
   0   9   2        0.58        0.95      0.66 o 
   1   9   2      385.25      371.17      5.50 o 
   2   9   2       70.93       61.43      4.87 o 
   3   9   2       31.23       31.76      4.14 o 
   4   9   2        5.93        4.83      2.85 o 
   5   9   2      256.38      242.33     11.75 o 
   6   9   2        0.03       -0.14      2.95 o 
   7   9   2       52.85       71.05     11.12 o 
  -7  10   2       10.19        8.39      3.94 o 
  -6  10   2        0.92       -0.62      4.23 o 
  -5  10   2        8.11       13.19      5.21 o 
  -4  10   2        3.32        2.22      1.29 o 
  -3  10   2      804.88      784.65     16.95 o 
  -2  10   2      148.42      154.38     10.75 o 
  -1  10   2      719.26      740.92      9.99 o 
   0  10   2       18.58       24.46      1.53 o 
   1  10   2      796.61      732.70     11.81 o 
   2  10   2      300.08      275.90      8.87 o 
   3  10   2      411.16      396.83     13.24 o 
   4  10   2       30.76       38.22      5.02 o 
   5  10   2        9.13        9.74      3.61 o 
   6  10   2        9.35        6.62      3.34 o 
  -6  11   2      114.95      127.60     12.80 o 
  -5  11   2       53.89       61.72      8.78 o 
  -4  11   2       57.47       60.58      8.34 o 
  -3  11   2        0.08        3.26      4.29 o 
  -2  11   2      573.62      571.69     13.68 o 
  -1  11   2       90.09       84.89      3.66 o 
   0  11   2      202.85      187.07      4.89 o 
   1  11   2       41.79       38.20      1.79 o 
   2  11   2       48.72       48.12      3.92 o 
   3  11   2       67.18       79.92      5.04 o 
   4  11   2      574.24      563.67     13.16 o 
   5  11   2       10.40        8.08      3.40 o 
   6  11   2      103.63       92.85      8.45 o 
  -6  12   2       10.68        1.85      4.31 o 
  -5  12   2       12.93       12.33      5.78 o 
  -4  12   2       35.50       24.35      5.74 o 
  -3  12   2      273.34      250.41      9.32 o 
  -2  12   2       83.19       97.31      6.29 o 
  -1  12   2       37.92       38.28      4.87 o 
   0  12   2       24.84       22.44      1.83 o 
   1  12   2      147.35      138.76      5.95 o 
   2  12   2      157.63      164.17      6.87 o 
   3  12   2       29.78       28.75      3.37 o 
   4  12   2       69.81       75.37      5.25 o 
   5  12   2       23.94       17.66      4.02 o 
   6  12   2       12.17       16.74      4.71 o 
  -6  13   2       23.41       22.64      6.89 o 
  -5  13   2        0.02        6.16      4.50 o 
  -4  13   2       15.75       13.21      5.39 o 
  -3  13   2        0.41        0.09      2.16 o 
  -2  13   2      421.85      420.20     15.83 o 
  -1  13   2        1.09        0.93      2.47 o 
   0  13   2       15.97       12.75      2.09 o 
   1  13   2       28.71       22.73      2.85 o 
   2  13   2      143.38      142.59      6.63 o 
   3  13   2      150.45      146.18      7.00 o 
   4  13   2       38.26       36.29      3.97 o 
   5  13   2        0.49       -1.69      2.84 o 
  -5  14   2      170.10      190.41     16.42 o 
  -4  14   2        0.05        1.23      4.87 o 
  -3  14   2      150.35      143.01      7.95 o 
  -2  14   2        0.27        0.61      2.44 o 
  -1  14   2      151.20      149.01      8.52 o 
   0  14   2        5.61        2.80      1.37 o 
   1  14   2        6.68        6.76      2.07 o 
   2  14   2       41.71       53.24      4.41 o 
   3  14   2       90.05      100.85      6.13 o 
   4  14   2       70.46       70.92      7.18 o 
   5  14   2        3.88        1.95      3.03 o 
  -5  15   2        0.29        1.79      4.36 o 
  -4  15   2        4.63        3.31      4.50 o 
  -3  15   2        0.17        0.95      4.52 o 
  -2  15   2       70.20       75.35      6.40 o 
  -1  15   2        8.65        5.80      4.39 o 
   0  15   2       38.58       34.43      4.59 o 
   1  15   2      155.26      163.94      7.12 o 
   2  15   2       50.70       55.31      4.62 o 
   3  15   2      180.69      195.10      8.53 o 
   4  15   2       19.49       18.21      4.57 o 
  -4  16   2        1.56        1.33      4.20 o 
  -3  16   2       99.62       87.11     11.43 o 
  -2  16   2       14.78        7.92      3.12 o 
  -1  16   2       14.08        8.65      3.29 o 
   0  16   2      126.46      126.37      8.61 o 
   1  16   2        2.40        5.49      4.06 o 
   2  16   2       32.92       27.67      4.57 o 
   3  16   2       34.74       37.67      4.40 o 
   4  16   2       11.21       10.25      5.44 o 
  -3  17   2        0.74        4.02      4.96 o 
  -2  17   2       58.92       61.27      6.34 o 
  -1  17   2       17.44       18.26      4.08 o 
   0  17   2      123.26      138.92      9.48 o 
   1  17   2       44.01       39.42      5.54 o 
   2  17   2        4.68       10.16      4.50 o 
   3  17   2      111.97      115.45     13.80 o 
  -2  18   2        1.80        7.30      4.54 o 
  -1  18   2        0.02       -1.04      2.79 o 
   0  18   2       19.20       18.11      4.35 o 
   1  18   2        3.86        8.50      3.63 o 
  -7   0   3       46.51       37.48      6.66 o 
  -5   0   3        6.38       11.73      1.99 o 
  -3   0   3     2917.53     2979.82     28.61 o 
  -1   0   3     2907.22     2789.76     26.30 o 
   1   0   3     3979.37     3912.37     46.49 o 
   3   0   3        1.35        4.77      1.81 o 
   5   0   3      687.80      737.44     16.34 o 
   7   0   3       60.81       66.58      6.27 o 
  -8   1   3        3.96        6.39      2.83 o 
  -7   1   3       33.74       36.84      4.00 o 
  -6   1   3       70.35       63.44      3.92 o 
  -5   1   3      463.28      462.93     13.96 o 
  -4   1   3       59.11       65.84      2.37 o 
  -3   1   3      493.11      478.31      6.02 o 
  -2   1   3      362.14      322.07     10.95 o 
  -1   1   3      633.62      712.18     13.91 o 
   0   1   3     1066.98      980.77     21.94 o 
   1   1   3       78.05       74.83      3.92 o 
   2   1   3     1509.43     1576.15     16.48 o 
   3   1   3      663.11      755.28     11.81 o 
   4   1   3      231.88      241.88      5.10 o 
   5   1   3      116.71      114.67      5.53 o 
   6   1   3       65.04       55.38      3.79 o 
   7   1   3       43.28       44.56      3.73 o 
  -8   2   3      148.81      151.28      9.81 o 
  -7   2   3        0.05       -2.83      2.83 o 
  -6   2   3      267.42      263.26      7.99 o 
  -5   2   3       44.27       39.93      3.31 o 
  -4   2   3     1180.78     1196.60     16.69 o 
  -3   2   3      863.33      973.36     14.09 o 
  -2   2   3       30.94       40.02      2.27 o 
  -1   2   3      202.45      220.05      6.12 o 
   0   2   3      703.78      612.24      6.05 o 
   1   2   3      191.64      182.65      3.46 o 
   2   2   3       73.25       87.95      2.46 o 
   3   2   3      920.17      948.23     16.84 o 
   4   2   3        6.41        3.68      1.48 o 
   5   2   3      156.86      154.97      5.60 o 
   6   2   3       22.76       25.86      3.19 o 
   7   2   3        6.74        3.19      2.07 o 
  -8   3   3        1.01        1.02      2.94 o 
  -7   3   3       26.15       19.72      2.70 o 
  -6   3   3        8.70        4.18      1.91 o 
  -5   3   3      162.42      158.71     12.44 o 
  -4   3   3       47.53       38.23      4.53 o 
  -3   3   3       89.97      119.40      5.09 o 
  -2   3   3      695.18      604.21      8.41 o 
  -1   3   3     5606.52     5700.13     30.96 o 
   0   3   3    11065.66    10098.83     51.81 o 
   1   3   3     2664.75     2540.94     15.10 o 
   2   3   3      342.72      326.08      5.26 o 
   3   3   3       96.58      104.01      3.29 o 
   4   3   3      518.75      495.69      7.93 o 
   5   3   3       22.80       23.85      2.14 o 
   6   3   3      141.02      137.47      8.30 o 
   7   3   3        8.99        6.27      3.00 o 
  -8   4   3        0.27       -3.02      3.02 o 
  -7   4   3       34.09       31.10      3.49 o 
  -6   4   3      434.26      454.10     18.42 o 
  -5   4   3      140.00      144.10      6.97 o 
  -4   4   3        5.28        0.89      1.73 o 
  -3   4   3      472.94      543.26     11.27 o 
  -2   4   3      506.95      530.53      5.75 o 
  -1   4   3     8198.97     7935.64     31.70 o 
   0   4   3      708.18      737.79      8.50 o 
   1   4   3     1373.88     1600.22     13.06 o 
   2   4   3        9.81       15.28      2.38 o 
   3   4   3       44.45       46.15      3.03 o 
   4   4   3     1010.50     1026.19     11.81 o 
   5   4   3      601.70      576.91     12.34 o 
   6   4   3      304.67      286.14      9.63 o 
   7   4   3        0.88        1.78      2.51 o 
  -8   5   3        9.58        8.66      3.65 o 
  -7   5   3      117.71      130.16      6.71 o 
  -6   5   3       33.99       35.43      7.66 o 
  -5   5   3      334.96      336.57     18.10 o 
  -4   5   3      429.86      432.79     29.53 o 
  -3   5   3      969.85     1025.66     30.60 o 
  -2   5   3      580.19      584.47      7.56 o 
  -1   5   3      285.59      293.23      4.51 o 
   0   5   3      143.72      139.56      3.44 o 
   1   5   3      804.43      846.48      9.64 o 
   2   5   3      289.97      331.73      5.51 o 
   3   5   3        3.19        4.30      1.11 o 
   4   5   3       31.89       30.12      6.02 o 
   5   5   3      397.79      408.93     10.41 o 
   6   5   3       33.00       38.35      3.98 o 
   7   5   3       43.74       52.96      4.76 o 
  -8   6   3        1.28        7.06      3.61 o 
  -7   6   3        0.11        2.10      2.45 o 
  -6   6   3       90.65       89.17      6.56 o 
  -5   6   3       80.39       80.82      5.93 o 
  -4   6   3        1.94        3.13      1.40 o 
  -3   6   3       58.60       59.94      8.63 o 
  -2   6   3     1131.21     1185.94     10.65 o 
  -1   6   3     7120.84     7146.63     24.93 o 
   0   6   3        8.32        5.81      1.17 o 
   1   6   3     1250.08     1184.87     16.11 o 
   2   6   3      336.64      333.35      6.68 o 
   3   6   3      154.38      174.61      4.49 o 
   4   6   3        9.00       11.50      2.41 o 
   5   6   3      357.24      360.92      9.90 o 
   6   6   3       79.32       81.62      6.28 o 
   7   6   3        0.97        8.51     14.29 o 
  -7   7   3       73.30       82.33      6.93 o 
  -6   7   3        1.11        2.05      2.73 o 
  -5   7   3      535.57      547.14     17.83 o 
  -4   7   3        0.71        1.93      1.73 o 
  -3   7   3       34.07       33.69      2.95 o 
  -2   7   3     1763.55     1714.99     11.64 o 
  -1   7   3      142.75      141.67      3.72 o 
   0   7   3      490.92      508.06      7.97 o 
   1   7   3     1511.19     1471.95     13.11 o 
   2   7   3      932.79      997.91     17.00 o 
   3   7   3     1055.98     1127.98     12.33 o 
   4   7   3      426.08      427.76      9.61 o 
   5   7   3      148.25      161.05      7.82 o 
   6   7   3      119.00      134.86     15.71 o 
   7   7   3      125.23      135.01      9.98 o 
  -7   8   3       54.25       59.85      8.75 o 
  -6   8   3        9.93        9.27      5.90 o 
  -5   8   3       55.30       72.14      8.96 o 
  -4   8   3      483.24      475.19      9.38 o 
  -3   8   3       23.46       28.50      3.14 o 
  -2   8   3      800.06      833.40      8.55 o 
  -1   8   3     3497.01     3430.54     21.51 o 
   0   8   3     1615.92     1624.89     13.40 o 
   1   8   3        6.85       12.90      1.79 o 
   2   8   3       45.14       40.95      2.35 o 
   3   8   3       10.49        6.78      1.65 o 
   4   8   3       28.23       30.15      2.79 o 
   5   8   3      437.28      430.40     16.75 o 
   6   8   3      126.51      133.05     13.83 o 
   7   8   3       15.71       22.76      6.66 o 
  -7   9   3        0.01        2.67      7.09 o 
  -6   9   3        0.14        6.87      8.38 o 
  -5   9   3       89.81       86.28      9.44 o 
  -4   9   3       86.53       72.58      8.48 o 
  -3   9   3        0.13        0.98      1.04 o 
  -2   9   3     1367.37     1332.14     12.61 o 
  -1   9   3        0.45        1.46      1.25 o 
   0   9   3      285.58      305.11      7.42 o 
   1   9   3      347.68      328.32      6.45 o 
   2   9   3      208.90      182.03      4.51 o 
   3   9   3      141.35      140.22      6.91 o 
   4   9   3      117.39      120.23      4.85 o 
   5   9   3       51.73       46.29      5.80 o 
   6   9   3       60.74       70.68     10.85 o 
  -7  10   3        0.10       -0.67      3.80 o 
  -6  10   3      167.60      166.44     13.95 o 
  -5  10   3      166.22      155.15     12.81 o 
  -4  10   3      294.39      275.32     16.15 o 
  -3  10   3      211.58      201.66      4.64 o 
  -2  10   3      131.77      133.54      4.18 o 
  -1  10   3      105.93      107.12      4.89 o 
   0  10   3      268.16      269.38      5.77 o 
   1  10   3        0.71        1.08      0.92 o 
   2  10   3       72.96       71.57      5.21 o 
   3  10   3      263.36      234.16      7.60 o 
   4  10   3        2.83        1.47      2.57 o 
   5  10   3        2.85        5.44      2.97 o 
   6  10   3       18.20       23.70      7.45 o 
  -6  11   3       10.36       10.07      5.37 o 
  -5  11   3        1.40        0.79      3.45 o 
  -4  11   3       21.01       21.10      5.70 o 
  -3  11   3      638.86      648.26     13.88 o 
  -2  11   3        6.55        3.22      1.16 o 
  -1  11   3      178.92      185.76      5.72 o 
   0  11   3      379.06      386.68      7.61 o 
   1  11   3        0.72        1.53      0.69 o 
   2  11   3       50.45       52.92      4.15 o 
   3  11   3       39.81       33.41      4.64 o 
   4  11   3       44.09       38.24      5.15 o 
   5  11   3       26.52       29.67      5.24 o 
   6  11   3       14.63       12.00      5.76 o 
  -6  12   3       36.31       43.32      8.45 o 
  -5  12   3       91.66      103.52     11.64 o 
  -4  12   3       42.35       49.96      8.29 o 
  -3  12   3      319.37      324.48     10.50 o 
  -2  12   3       52.24       45.52      4.56 o 
  -1  12   3       75.91       61.28      3.55 o 
   0  12   3       42.76       36.52      2.42 o 
   1  12   3       33.10       36.12      2.14 o 
   2  12   3       22.85       20.34      2.98 o 
   3  12   3      159.80      154.10      7.31 o 
   4  12   3       50.61       47.71      4.50 o 
   5  12   3       41.03       36.41      5.44 o 
  -6  13   3        1.11       -0.97      3.90 o 
  -5  13   3      122.26      124.13     12.97 o 
  -4  13   3       63.23       59.19      9.18 o 
  -3  13   3       94.55       94.95      6.19 o 
  -2  13   3       94.40       95.60      6.59 o 
  -1  13   3       28.51       22.61      2.34 o 
   0  13   3      223.57      230.71      7.59 o 
   1  13   3      250.21      263.12      8.66 o 
   2  13   3      169.22      141.11      7.48 o 
   3  13   3        3.52        2.06      1.98 o 
   4  13   3      139.16      128.98      7.13 o 
   5  13   3        0.01        5.97      7.04 o 
  -5  14   3        0.00       -6.03      6.03 o 
  -4  14   3       39.74       51.20      9.10 o 
  -3  14   3       19.06       15.05      6.00 o 
  -2  14   3      181.54      188.10      9.37 o 
  -1  14   3        6.35        3.71      3.00 o 
   0  14   3       34.34       34.01      3.24 o 
   1  14   3       54.45       57.49      4.42 o 
   2  14   3        0.02       -0.18      2.17 o 
   3  14   3        7.07        6.79      2.62 o 
   4  14   3       35.46       40.88      5.67 o 
   5  14   3        0.74       -2.49      3.55 o 
  -5  15   3       30.52       24.94      7.27 o 
  -4  15   3       27.08       38.53      8.63 o 
  -3  15   3        2.38       -1.47      4.35 o 
  -2  15   3       76.75       80.27      6.67 o 
  -1  15   3        8.20        6.89      2.44 o 
   0  15   3       24.34       28.02      4.53 o 
   1  15   3        6.09        5.38      2.17 o 
   2  15   3       70.84       76.22      5.40 o 
   3  15   3        5.99        7.22      2.49 o 
   4  15   3      123.63      121.38      9.45 o 
  -4  16   3       55.73       51.97      9.68 o 
  -3  16   3       48.06       46.31      8.94 o 
  -2  16   3       19.59       15.91      3.57 o 
  -1  16   3       52.65       56.28      6.02 o 
   0  16   3        4.50        5.34      3.04 o 
   1  16   3      213.47      207.86     11.32 o 
   2  16   3       79.33       81.18      5.84 o 
   3  16   3       36.93       33.55      4.10 o 
  -3  17   3        1.18       -1.66      4.85 o 
  -2  17   3       15.49       12.74      3.42 o 
  -1  17   3        4.67        4.30      6.53 o 
   0  17   3       30.82       39.50      5.82 o 
   1  17   3        0.33        0.84      2.80 o 
   2  17   3       58.39       58.77      6.72 o 
  -1  18   3       20.65       33.34      5.32 o 
   0  18   3        5.64        8.92      3.58 o 
   1  18   3       45.71       51.60      6.43 o 
  -8   0   4        0.24        0.24      2.70 o 
  -6   0   4     1678.24     1700.91     20.74 o 
  -4   0   4      336.43      292.62      9.85 o 
  -2   0   4     2563.69     2414.31     31.56 o 
   0   0   4     6212.99     6104.94     27.65 o 
   2   0   4     2178.79     2300.41     73.41 o 
   4   0   4      155.28      143.84      6.58 o 
   6   0   4      534.47      503.56     15.14 o 
  -8   1   4        0.19       -2.98      3.06 o 
  -7   1   4       90.21       92.27      6.01 o 
  -6   1   4        0.99        3.54      2.56 o 
  -5   1   4      555.04      575.40      9.65 o 
  -4   1   4      529.92      523.89      8.10 o 
  -3   1   4     1778.62     1822.49     13.65 o 
  -2   1   4     1672.12     1708.30     27.09 o 
  -1   1   4     1704.30     1939.82     18.13 o 
   0   1   4     2651.90     2514.06     14.16 o 
   1   1   4      304.12      319.56      2.93 o 
   2   1   4       65.96       78.45      3.16 o 
   3   1   4      279.74      272.12      6.63 o 
   4   1   4      325.91      309.57      8.05 o 
   5   1   4       21.38       17.72      2.11 o 
   6   1   4      208.47      209.70      7.04 o 
   7   1   4       28.21       21.36      2.79 o 
  -8   2   4       19.19       16.26      4.05 o 
  -7   2   4        0.20       -2.92      2.97 o 
  -6   2   4      311.57      319.63      7.87 o 
  -5   2   4        1.34        2.58      1.62 o 
  -4   2   4     1113.77     1045.43     27.32 o 
  -3   2   4      368.57      410.59     17.31 o 
  -2   2   4     4804.42     5075.10     30.07 o 
  -1   2   4      459.04      491.57      7.42 o 
   0   2   4      543.53      565.00      8.87 o 
   1   2   4      166.92      158.53      3.93 o 
   2   2   4       88.06       89.32      3.14 o 
   3   2   4      419.49      447.51      5.81 o 
   4   2   4      446.97      405.63      6.21 o 
   5   2   4      169.45      162.53      4.67 o 
   6   2   4       10.50        8.52      2.35 o 
   7   2   4       19.13       24.02      3.11 o 
  -8   3   4       38.72       36.10      5.25 o 
  -7   3   4       68.62       66.36      4.62 o 
  -6   3   4       59.41       58.65      5.14 o 
  -5   3   4      785.96      764.36     29.26 o 
  -4   3   4        0.10        0.82      2.82 o 
  -3   3   4     1173.74     1127.74     19.37 o 
  -2   3   4      198.78      204.80      8.16 o 
  -1   3   4      184.85      177.47      4.49 o 
   0   3   4      691.11      670.39      7.75 o 
   1   3   4     2365.06     2400.58     25.63 o 
   2   3   4      265.02      296.55      6.18 o 
   3   3   4       99.93      103.86      3.39 o 
   4   3   4       51.27       55.54      2.71 o 
   5   3   4      296.65      293.51      6.48 o 
   6   3   4       33.29       28.59      3.43 o 
   7   3   4       82.95      100.65      6.39 o 
  -8   4   4        9.42        8.21      8.05 o 
  -7   4   4        8.67        6.50      2.19 o 
  -6   4   4      135.13      115.91      5.74 o 
  -5   4   4      294.47      315.01     16.62 o 
  -4   4   4      843.43      849.74     29.57 o 
  -3   4   4       60.05       74.38      4.48 o 
  -2   4   4     1144.84     1237.85     12.41 o 
  -1   4   4     3314.21     3366.80     30.07 o 
   0   4   4      264.70      314.07      8.69 o 
   1   4   4       82.04       62.07      3.65 o 
   2   4   4      855.74      922.95     11.25 o 
   3   4   4      157.77      148.76      6.40 o 
   4   4   4      162.34      164.31      4.76 o 
   5   4   4     1227.58     1282.39     25.52 o 
   6   4   4       10.82       13.77      2.77 o 
   7   4   4       88.64       93.71      6.31 o 
  -8   5   4       18.16       17.10      3.92 o 
  -7   5   4       19.65       18.25      2.84 o 
  -6   5   4        0.15       -2.40      2.40 o 
  -5   5   4      581.91      537.30     20.76 o 
  -4   5   4        9.79        9.65      2.37 o 
  -3   5   4        4.44        7.75      2.22 o 
  -2   5   4      163.68      157.60      4.83 o 
  -1   5   4     1130.61     1218.82     11.38 o 
   0   5   4       47.11       43.88      4.41 o 
   1   5   4      840.29      927.98     13.33 o 
   2   5   4     1193.03     1208.27     16.77 o 
   3   5   4      133.90      151.04      6.40 o 
   4   5   4      246.43      238.05      6.70 o 
   5   5   4      422.38      429.36     10.99 o 
   6   5   4      181.90      171.61      7.74 o 
   7   5   4        0.09       -1.01      2.36 o 
  -8   6   4       16.04       20.25      4.43 o 
  -7   6   4       14.16       10.06      3.24 o 
  -6   6   4       22.04       18.85      3.38 o 
  -5   6   4        0.00       -0.86      2.98 o 
  -4   6   4      474.89      459.62     13.45 o 
  -3   6   4       63.04       59.02      2.68 o 
  -2   6   4     1092.34     1156.18     11.63 o 
  -1   6   4      483.15      467.72      7.41 o 
   0   6   4        4.31        5.77      1.70 o 
   1   6   4       88.06       81.71      3.61 o 
   2   6   4       23.97       24.56      2.69 o 
   3   6   4        6.25        5.96      1.91 o 
   4   6   4      117.10      116.57      6.35 o 
   5   6   4       13.95       15.24      3.30 o 
   6   6   4       22.87       26.06      4.12 o 
   7   6   4        2.39        8.57      4.92 o 
  -7   7   4       33.27       30.64      4.68 o 
  -6   7   4        2.52        6.32      4.32 o 
  -5   7   4      148.94      125.53      7.55 o 
  -4   7   4       46.60       54.43      5.48 o 
  -3   7   4      196.10      199.97      5.65 o 
  -2   7   4      601.91      639.92      9.13 o 
  -1   7   4      468.50      500.61      9.90 o 
   0   7   4     3513.16     3548.33     40.87 o 
   1   7   4        0.61        4.60      1.62 o 
   2   7   4        5.95        5.58      1.80 o 
   3   7   4        0.04        0.01      1.62 o 
   4   7   4      630.40      618.25     13.96 o 
   5   7   4        6.74        3.77      2.03 o 
   6   7   4      194.09      177.68     15.86 o 
   7   7   4       57.79       68.00     11.01 o 
  -7   8   4        4.87       13.31      7.12 o 
  -6   8   4        1.96        7.01      7.36 o 
  -5   8   4       34.43       48.10     12.27 o 
  -4   8   4       59.68       61.97     10.52 o 
  -3   8   4      381.71      392.12     17.60 o 
  -2   8   4      542.87      583.57      7.74 o 
  -1   8   4     1055.50     1010.82     17.20 o 
   0   8   4     1992.33     1943.81     32.38 o 
   1   8   4       59.77       67.32      3.49 o 
   2   8   4      432.72      460.87      8.58 o 
   3   8   4      281.89      293.63      7.45 o 
   4   8   4       34.48       35.16      3.68 o 
   5   8   4      149.15      154.10      7.77 o 
   6   8   4        0.47        2.47      3.68 o 
  -7   9   4       38.76       50.06      6.18 o 
  -6   9   4       12.32       25.50     11.68 o 
  -5   9   4      330.28      362.03     26.83 o 
  -4   9   4      147.91      125.43     10.83 o 
  -3   9   4      909.91      858.98     27.86 o 
  -2   9   4       35.95       40.99      2.75 o 
  -1   9   4      312.70      304.19      8.77 o 
   0   9   4      355.97      364.17      9.91 o 
   1   9   4      329.30      343.44      7.73 o 
   2   9   4        0.00        0.99      1.20 o 
   3   9   4      235.94      218.63      6.33 o 
   4   9   4      170.64      172.53      6.33 o 
   5   9   4       52.90       46.17      8.22 o 
   6   9   4       36.13       32.08      7.74 o 
  -7  10   4        6.39       24.21     14.03 o 
  -6  10   4        0.10        6.56      4.31 o 
  -5  10   4        1.45        5.64      4.42 o 
  -4  10   4       13.50       19.90      5.61 o 
  -3  10   4       28.98       32.92      2.86 o 
  -2  10   4      290.84      274.24      6.70 o 
  -1  10   4      332.99      332.61      8.92 o 
   0  10   4      143.33      147.23      5.72 o 
   1  10   4      366.26      371.11      7.74 o 
   2  10   4       51.52       43.92      2.67 o 
   3  10   4       67.64       67.17      3.43 o 
   4  10   4        6.46        8.19      5.30 o 
   5  10   4       55.84       59.42      9.24 o 
   6  10   4       64.34       64.64     10.43 o 
  -6  11   4       38.87       40.00      7.85 o 
  -5  11   4        0.01        0.55      3.83 o 
  -4  11   4        1.89       -1.97      4.23 o 
  -3  11   4      117.23      119.36      6.31 o 
  -2  11   4      759.95      759.07     11.22 o 
  -1  11   4      188.94      189.33      7.86 o 
   0  11   4        1.40        3.44      1.63 o 
   1  11   4      320.06      307.95      6.58 o 
   2  11   4       57.33       54.29      3.75 o 
   3  11   4      136.99      138.57      8.68 o 
   4  11   4      117.96      120.63      8.70 o 
   5  11   4        7.45       12.00      6.38 o 
   6  11   4        2.45        3.78      5.01 o 
  -6  12   4       37.87       37.22      7.65 o 
  -5  12   4        7.70        9.04      5.13 o 
  -4  12   4      435.33      429.86     22.01 o 
  -3  12   4        2.26        1.62      2.11 o 
  -2  12   4      183.08      162.55      5.42 o 
  -1  12   4       33.50       31.51      2.80 o 
   0  12   4        0.18       -0.66      1.78 o 
   1  12   4        8.43        5.99      1.66 o 
   2  12   4      137.02      124.98      6.50 o 
   3  12   4        1.18       -0.51      2.87 o 
   4  12   4       25.90       18.21      4.11 o 
   5  12   4        1.31        3.46      3.40 o 
  -6  13   4        0.22        4.33      4.73 o 
  -5  13   4       31.60       32.90      7.59 o 
  -4  13   4        7.97       11.53      5.19 o 
  -3  13   4      212.74      227.51     16.42 o 
  -2  13   4       85.49       89.09      6.49 o 
  -1  13   4      117.59      109.28      5.05 o 
   0  13   4      206.49      211.81      8.71 o 
   1  13   4      110.68      101.98      5.75 o 
   2  13   4      137.95      145.03      7.13 o 
   3  13   4       29.36       30.72      3.87 o 
   4  13   4       18.89       22.62      3.57 o 
   5  13   4        0.94        2.11      2.81 o 
  -5  14   4        5.00        5.41      4.62 o 
  -4  14   4        1.65        4.00      4.58 o 
  -3  14   4        2.68        2.29      4.90 o 
  -2  14   4        5.42        3.59      2.72 o 
  -1  14   4        1.98        6.32      2.55 o 
   0  14   4        2.50        1.91      1.83 o 
   1  14   4       75.42       83.75      5.40 o 
   2  14   4       32.07       35.06      3.89 o 
   3  14   4      184.85      197.40      8.92 o 
   4  14   4        0.35       -1.30      2.25 o 
  -4  15   4        1.75        0.89      3.49 o 
  -3  15   4       53.95       54.52      9.12 o 
  -2  15   4        3.20        0.67      3.03 o 
  -1  15   4       65.52       61.26      6.13 o 
   0  15   4       46.32       43.82      5.39 o 
   1  15   4      164.16      170.03      7.73 o 
   2  15   4        2.84        2.20      2.21 o 
   3  15   4        7.84        9.81      3.08 o 
   4  15   4        2.30        4.01      3.07 o 
  -4  16   4       56.85       61.21     10.57 o 
  -3  16   4        0.43       -5.10      5.10 o 
  -2  16   4       41.93       41.81      5.20 o 
  -1  16   4        8.20        9.79      3.46 o 
   0  16   4       23.61       24.76      4.48 o 
   1  16   4      129.15      135.52      9.41 o 
   2  16   4       11.00        9.18      2.84 o 
   3  16   4       21.29       22.07      3.72 o 
  -3  17   4       14.71       17.66      6.45 o 
  -2  17   4       14.62       10.08      5.26 o 
  -1  17   4        0.06        0.08      2.95 o 
   0  17   4        0.13        2.93      3.55 o 
   1  17   4        0.06        1.84      3.15 o 
   2  17   4       94.54       93.39      8.44 o 
   0  18   4       75.44       71.89      7.40 o 
  -7   0   5      345.20      325.34     19.62 o 
  -5   0   5     2177.30     2177.71     63.35 o 
  -3   0   5        5.82       21.45      4.25 o 
  -1   0   5     3398.08     3556.47     36.02 o 
   1   0   5     2206.86     2488.58     16.39 o 
   3   0   5      257.74      240.31      7.36 o 
   5   0   5     1006.40      999.64     19.35 o 
   7   0   5        5.75        6.43      4.63 o 
  -8   1   5        0.00       -3.46      3.46 o 
  -7   1   5        4.96        4.69      2.37 o 
  -6   1   5        8.57       11.30      2.29 o 
  -5   1   5      594.01      576.34      7.87 o 
  -4   1   5        0.38        1.07      0.96 o 
  -3   1   5     1315.79     1289.80     19.64 o 
  -2   1   5      644.93      675.73     18.16 o 
  -1   1   5     1267.03     1145.46     20.84 o 
   0   1   5      644.55      649.01     12.70 o 
   1   1   5     4567.49     4748.00     20.38 o 
   2   1   5       62.29       81.55      3.31 o 
   3   1   5      706.30      704.66      8.92 o 
   4   1   5       70.07       66.93      3.36 o 
   5   1   5      239.87      217.89      8.82 o 
   6   1   5       49.11       48.59      3.60 o 
   7   1   5        2.66        1.45      1.91 o 
  -8   2   5       18.51       13.27      4.49 o 
  -7   2   5       15.16       15.47      3.55 o 
  -6   2   5       30.90       30.20      3.57 o 
  -5   2   5        0.60        2.24      1.25 o 
  -4   2   5     1102.00     1138.12     10.91 o 
  -3   2   5      396.93      404.17     15.90 o 
  -2   2   5      673.26      652.57     11.10 o 
  -1   2   5      104.05       89.21      3.24 o 
   0   2   5      192.83      158.07      5.23 o 
   1   2   5        5.16        3.96      1.90 o 
   2   2   5      561.48      564.95     12.29 o 
   3   2   5        8.73        9.06      1.87 o 
   4   2   5      127.89      145.82      5.84 o 
   5   2   5      443.66      418.26     11.78 o 
   6   2   5       18.44       19.95      2.64 o 
   7   2   5       72.36       75.42      4.83 o 
  -8   3   5       37.88       49.21      6.30 o 
  -7   3   5        0.20        0.16      2.68 o 
  -6   3   5      217.39      206.33     11.13 o 
  -5   3   5      112.33      103.63      5.77 o 
  -4   3   5      808.38      819.47     14.91 o 
  -3   3   5       32.38       27.48      2.88 o 
  -2   3   5      191.72      197.96      7.93 o 
  -1   3   5      142.86      147.93      4.69 o 
   0   3   5     2249.63     2257.01     34.41 o 
   1   3   5      796.04      814.67      9.98 o 
   2   3   5      375.69      433.84      7.91 o 
   3   3   5      403.30      436.06      7.02 o 
   4   3   5     1290.23     1217.02      9.99 o 
   5   3   5        9.62       15.00      2.74 o 
   6   3   5      129.06      119.77      6.49 o 
   7   3   5       16.48       17.29      2.63 o 
  -8   4   5        7.89        5.78      3.07 o 
  -7   4   5       13.29       17.01      2.85 o 
  -6   4   5        1.53       -0.72      2.13 o 
  -5   4   5       34.53       37.28      4.01 o 
  -4   4   5       15.24       10.51      2.38 o 
  -3   4   5        0.19        0.37      0.67 o 
  -2   4   5     3089.10     3216.23     46.10 o 
  -1   4   5      588.96      606.97     13.00 o 
   0   4   5     1755.27     1660.44     30.03 o 
   1   4   5       20.66       15.55      2.46 o 
   2   4   5     1473.11     1549.30     19.80 o 
   3   4   5        8.04        7.84      2.12 o 
   4   4   5       77.30       82.53      4.73 o 
   5   4   5        6.52        8.41      2.62 o 
   6   4   5      112.83      114.58      6.49 o 
   7   4   5       15.01       20.36      3.34 o 
  -8   5   5        0.06       -1.02      3.13 o 
  -7   5   5       13.41       12.96      2.54 o 
  -6   5   5       63.22       58.32      5.13 o 
  -5   5   5      189.15      200.11      8.62 o 
  -4   5   5       19.62       10.72      3.64 o 
  -3   5   5      346.63      300.01      5.93 o 
  -2   5   5     1827.20     1901.15     28.86 o 
  -1   5   5       44.45       55.45      2.68 o 
   0   5   5       33.74       41.01      5.04 o 
   1   5   5      280.01      339.64      8.88 o 
   2   5   5        0.02        3.79      2.00 o 
   3   5   5      664.66      657.74     14.09 o 
   4   5   5        3.45        4.81      2.11 o 
   5   5   5      303.33      291.51     11.50 o 
   6   5   5      217.79      218.98      8.82 o 
   7   5   5        2.57        3.98      3.02 o 
  -7   6   5        2.75        1.26      2.54 o 
  -6   6   5        9.88        9.96      4.47 o 
  -5   6   5        9.63        7.85      2.67 o 
  -4   6   5       29.29       33.64      4.12 o 
  -3   6   5      179.78      207.65      7.33 o 
  -2   6   5      483.26      475.89     14.28 o 
  -1   6   5        1.52        1.98      1.24 o 
   0   6   5        0.21        3.62      2.65 o 
   1   6   5      325.90      327.46      8.86 o 
   2   6   5       28.95       40.07      3.57 o 
   3   6   5      589.09      588.47     13.28 o 
   4   6   5        1.91        1.02      1.79 o 
   5   6   5      119.79      122.31      7.59 o 
   6   6   5       34.34       38.04      4.78 o 
   7   6   5       70.41       75.58     11.21 o 
  -7   7   5       43.86       46.31      7.35 o 
  -6   7   5       65.52       85.75      6.66 o 
  -5   7   5       39.58       41.03      4.80 o 
  -4   7   5       41.70       56.46      5.55 o 
  -3   7   5      731.24      694.66     11.10 o 
  -2   7   5       76.97       85.98      3.78 o 
  -1   7   5      362.95      370.96     12.76 o 
   0   7   5      178.17      179.10      9.65 o 
   1   7   5      745.63      753.24     13.32 o 
   2   7   5     1103.20     1148.78     16.87 o 
   3   7   5      177.26      179.74      7.37 o 
   4   7   5      147.13      158.12      7.58 o 
   5   7   5       16.18       17.46      3.14 o 
   6   7   5       51.71       55.94      9.28 o 
  -7   8   5       39.23       47.37      7.58 o 
  -6   8   5        7.56       15.11      6.87 o 
  -5   8   5      142.54      142.82      9.90 o 
  -4   8   5      657.54      632.52     16.31 o 
  -3   8   5        1.49        3.02      1.77 o 
  -2   8   5       38.66       37.92      3.61 o 
  -1   8   5      274.05      261.64     10.84 o 
   0   8   5        0.39       -0.11      2.17 o 
   1   8   5        0.63        4.90      1.99 o 
   2   8   5      447.35      417.33     10.22 o 
   3   8   5       16.04       14.84      2.44 o 
   4   8   5      171.02      166.30      7.66 o 
   5   8   5       29.73       19.68      5.66 o 
   6   8   5       13.07        8.64      4.94 o 
  -7   9   5       11.67       17.50      6.32 o 
  -6   9   5        0.04        5.42      7.48 o 
  -5   9   5       47.32       66.63     15.06 o 
  -4   9   5      141.10      142.06     11.91 o 
  -3   9   5      419.86      426.86     11.64 o 
  -2   9   5      292.76      260.66      8.68 o 
  -1   9   5        2.07        6.53      2.13 o 
   0   9   5        3.65        1.32      2.00 o 
   1   9   5        2.92        4.33      1.79 o 
   2   9   5      299.64      317.56      8.81 o 
   3   9   5        0.80       -0.04      2.24 o 
   4   9   5       47.20       49.07      4.22 o 
   5   9   5        3.54        3.22      4.15 o 
   6   9   5       93.92      101.00     12.64 o 
  -7  10   5       24.37       52.25     16.72 o 
  -6  10   5       39.10       38.98      7.49 o 
  -5  10   5      186.61      191.12     14.39 o 
  -4  10   5      221.68      209.64      8.10 o 
  -3  10   5       50.48       49.83      4.09 o 
  -2  10   5      843.23      821.99     26.35 o 
  -1  10   5      171.91      182.36      6.32 o 
   0  10   5       28.40       34.59      3.66 o 
   1  10   5      112.26      112.67      4.83 o 
   2  10   5      101.49       99.30      4.49 o 
   3  10   5      123.69      124.86      5.74 o 
   4  10   5       71.93       59.15      8.94 o 
   5  10   5       88.04       79.08     10.85 o 
   6  10   5        0.00        2.73      4.45 o 
  -6  11   5       13.34       13.93      5.38 o 
  -5  11   5       58.56       58.20      8.65 o 
  -4  11   5       65.70       46.96      8.00 o 
  -3  11   5      392.58      371.43     11.26 o 
  -2  11   5      598.47      566.59     10.62 o 
  -1  11   5      307.16      310.23      8.46 o 
   0  11   5      383.63      388.22     10.04 o 
   1  11   5      307.32      300.04      7.66 o 
   2  11   5      110.88      115.60      4.70 o 
   3  11   5       73.31       62.95      6.36 o 
   4  11   5        9.14       15.66      5.97 o 
   5  11   5        4.82        7.02      5.18 o 
  -6  12   5       16.63       13.61      6.04 o 
  -5  12   5       54.54       59.60      9.22 o 
  -4  12   5       26.18       33.41      7.31 o 
  -3  12   5       94.04       79.80     10.48 o 
  -2  12   5        0.52       -0.56      1.61 o 
  -1  12   5        3.09        3.84      1.81 o 
   0  12   5      166.98      169.42      6.97 o 
   1  12   5       46.18       61.67      3.43 o 
   2  12   5       22.14       14.08      3.63 o 
   3  12   5        3.31        8.46      3.15 o 
   4  12   5       33.44       36.43      7.77 o 
   5  12   5      115.17      141.17     14.81 o 
  -5  13   5       92.54       93.45     11.50 o 
  -4  13   5        5.12        6.68      4.50 o 
  -3  13   5      237.77      199.55     15.99 o 
  -2  13   5        0.93        3.84      2.57 o 
  -1  13   5       47.07       56.00      3.97 o 
   0  13   5       68.15       64.87      4.56 o 
   1  13   5        0.17       -1.91      1.91 o 
   2  13   5       16.18       18.50      3.09 o 
   3  13   5      184.24      201.36     11.34 o 
   4  13   5      108.66      124.40     13.32 o 
  -5  14   5        0.44       -2.46      4.31 o 
  -4  14   5       31.74       36.99      7.93 o 
  -3  14   5       29.59       24.47      6.58 o 
  -2  14   5       93.47      103.05      7.45 o 
  -1  14   5        0.06        0.55      2.38 o 
   0  14   5      250.12      248.88      8.81 o 
   1  14   5      132.99      132.45      7.02 o 
   2  14   5       70.87       69.58      5.44 o 
   3  14   5       95.41      104.38      6.91 o 
   4  14   5        9.54       10.73      3.15 o 
  -4  15   5        0.74        1.57      4.74 o 
  -3  15   5        2.45       -1.16      4.73 o 
  -2  15   5        9.53        9.68      4.76 o 
  -1  15   5       10.17        9.31      3.34 o 
   0  15   5        1.34        2.02      3.28 o 
   1  15   5       59.81       60.64      5.05 o 
   2  15   5       46.17       54.19      4.99 o 
   3  15   5       96.71       82.21      6.36 o 
  -3  16   5        6.48       11.35      5.64 o 
  -2  16   5       10.78       22.53      6.82 o 
  -1  16   5        7.05        4.38      2.72 o 
   0  16   5        1.04       -1.33      2.97 o 
   1  16   5       31.01       28.51      5.12 o 
   2  16   5       73.47       76.05      5.95 o 
  -2  17   5        0.60        1.64      3.65 o 
  -1  17   5       38.18       40.92      5.64 o 
   0  17   5       25.04       17.82      3.97 o 
   1  17   5       18.78       13.64      4.16 o 
  -8   0   6        1.57        3.30      3.73 o 
  -6   0   6      443.83      420.80     21.54 o 
  -4   0   6       33.15       29.50      3.12 o 
  -2   0   6     4062.31     4162.71     47.30 o 
   0   0   6      297.74      338.31      8.26 o 
   2   0   6     1535.15     1572.15     30.32 o 
   4   0   6     1802.99     1756.57     22.97 o 
   6   0   6        5.93        1.30      2.59 o 
  -8   1   6       35.17       39.35      4.64 o 
  -7   1   6        6.57        8.52      3.41 o 
  -6   1   6     1025.87     1005.73     15.57 o 
  -5   1   6        2.01        1.12      1.07 o 
  -4   1   6     1022.90     1024.11     16.29 o 
  -3   1   6      311.07      327.78     10.50 o 
  -2   1   6      260.16      284.51     27.10 o 
  -1   1   6      203.68      220.40      9.89 o 
   0   1   6     1553.28     1586.68     16.30 o 
   1   1   6       20.35       31.95      1.52 o 
   2   1   6       62.81       83.01      3.18 o 
   3   1   6        2.02       -0.11      1.42 o 
   4   1   6      331.37      335.17      7.23 o 
   5   1   6       86.53       87.92      4.27 o 
   6   1   6       38.70       30.76      3.00 o 
   7   1   6        0.90        0.27      1.83 o 
  -8   2   6        1.66       -0.51      4.85 o 
  -7   2   6       78.81       91.27      7.60 o 
  -6   2   6       64.31       62.12      6.40 o 
  -5   2   6      230.67      221.27      5.12 o 
  -4   2   6       20.48       22.07      2.19 o 
  -3   2   6      366.33      384.82     16.35 o 
  -2   2   6      816.22      776.73     12.40 o 
  -1   2   6      498.33      472.48      8.85 o 
   0   2   6       21.39       15.74      1.86 o 
   1   2   6      325.56      342.12      7.00 o 
   2   2   6       29.20       27.00      1.83 o 
   3   2   6       77.73       91.15      4.01 o 
   4   2   6     1039.11      984.19     12.42 o 
   5   2   6      161.59      153.22      5.61 o 
   6   2   6       76.13       81.36      4.57 o 
   7   2   6       18.78       24.10      3.55 o 
  -8   3   6       14.56       17.06      4.28 o 
  -7   3   6        0.19        0.39      2.71 o 
  -6   3   6        5.80        3.44      2.28 o 
  -5   3   6      120.50       99.54      5.47 o 
  -4   3   6      346.11      349.82      6.56 o 
  -3   3   6     1358.79     1372.97     24.65 o 
  -2   3   6        7.35        9.16      1.75 o 
  -1   3   6      479.54      469.19      8.19 o 
   0   3   6        5.33        6.08      1.54 o 
   1   3   6     1687.56     1626.28     16.39 o 
   2   3   6       58.19       69.47      2.43 o 
   3   3   6      706.49      688.20     11.24 o 
   4   3   6       17.80       17.01      3.32 o 
   5   3   6      118.88      132.78      5.57 o 
   6   3   6       22.21       23.43      3.37 o 
   7   3   6       22.25       27.59      4.73 o 
  -8   4   6       10.56        3.65      3.40 o 
  -7   4   6      152.45      160.63      9.94 o 
  -6   4   6      155.93      159.52      6.92 o 
  -5   4   6     1195.38     1176.95     30.16 o 
  -4   4   6      116.90      107.26      3.98 o 
  -3   4   6       16.47       18.82      3.23 o 
  -2   4   6      217.33      254.32      9.48 o 
  -1   4   6      441.20      493.84     15.92 o 
   0   4   6       86.31       91.32      6.31 o 
   1   4   6      103.46      118.56      5.82 o 
   2   4   6       88.27       67.77      4.72 o 
   3   4   6      753.39      772.22     26.75 o 
   4   4   6        0.03       -0.48      2.15 o 
   5   4   6       36.75       37.64      6.46 o 
   6   4   6        0.88        0.06      2.27 o 
  -7   5   6        1.83        0.82      2.02 o 
  -6   5   6        2.33        0.05      4.00 o 
  -5   5   6       53.16       52.93      4.83 o 
  -4   5   6       37.50       34.55      3.77 o 
  -3   5   6      201.50      212.84      7.04 o 
  -2   5   6        0.05        5.15      7.45 o 
  -1   5   6     1015.62      915.82     32.56 o 
   0   5   6        1.17        4.99      2.25 o 
   1   5   6        1.49        2.89      2.23 o 
   2   5   6      217.48      224.21      8.32 o 
   3   5   6      296.48      308.29     10.39 o 
   4   5   6       18.13       12.26      3.39 o 
   5   5   6      130.87      125.55      7.94 o 
   6   5   6      170.59      190.74     10.51 o 
  -7   6   6        8.83        6.12      2.13 o 
  -6   6   6       20.28       17.12      4.50 o 
  -5   6   6       52.77       51.90      5.02 o 
  -4   6   6      165.96      159.51      7.90 o 
  -3   6   6      122.10      132.47      5.43 o 
  -2   6   6      535.64      549.39     17.01 o 
  -1   6   6        6.24        6.82      1.41 o 
   0   6   6      659.30      629.20     14.16 o 
   1   6   6        1.24        1.83      1.97 o 
   2   6   6     1258.87     1173.01     18.53 o 
   3   6   6      236.08      212.85      8.65 o 
   4   6   6       19.70       25.64      3.53 o 
   5   6   6       18.56       20.86      3.70 o 
   6   6   6       75.33       87.54      7.31 o 
  -7   7   6       12.58       14.79      3.72 o 
  -6   7   6      248.70      249.85     10.99 o 
  -5   7   6       93.54       99.08      6.86 o 
  -4   7   6      410.32      394.01     12.40 o 
  -3   7   6      337.01      323.68      8.38 o 
  -2   7   6        0.16        3.04      3.52 o 
  -1   7   6      155.79      189.47     10.19 o 
   0   7   6       84.39       81.67      4.38 o 
   1   7   6      120.60      129.58      6.43 o 
   2   7   6       51.24       52.28      4.41 o 
   3   7   6      632.80      580.16     14.01 o 
   4   7   6      171.33      166.05      8.16 o 
   5   7   6       19.27       11.54      3.09 o 
   6   7   6        0.23       -0.10      4.23 o 
  -7   8   6       55.77       75.76     10.61 o 
  -6   8   6       16.42       19.32      9.79 o 
  -5   8   6       11.83       25.21      7.72 o 
  -4   8   6       25.29       50.32     17.73 o 
  -3   8   6       94.07       93.21      4.72 o 
  -2   8   6        0.73       -2.55      2.55 o 
  -1   8   6      212.59      233.48     11.43 o 
   0   8   6      214.17      230.94     11.86 o 
   1   8   6       24.98       22.88      4.29 o 
   2   8   6        0.26        0.63      2.08 o 
   3   8   6        9.20        9.73      2.21 o 
   4   8   6        2.23       -0.54      2.01 o 
   5   8   6      133.38      127.73     13.32 o 
   6   8   6        1.24       -1.62      5.02 o 
  -7   9   6        1.46        8.20      3.49 o 
  -6   9   6       16.67       21.47      4.51 o 
  -5   9   6       37.52       46.58     11.41 o 
  -4   9   6       10.11       13.61      5.34 o 
  -3   9   6       78.77       79.85      5.53 o 
  -2   9   6      269.89      268.52     13.11 o 
  -1   9   6      103.44       97.40      7.54 o 
   0   9   6       26.71       27.61      4.67 o 
   1   9   6      205.39      214.85      9.13 o 
   2   9   6       41.21       45.03      3.97 o 
   3   9   6      524.43      541.40     13.36 o 
   4   9   6       78.25       71.02      9.48 o 
   5   9   6       11.48       10.79      5.54 o 
   6   9   6        2.98       10.24      5.50 o 
  -6  10   6       19.67       18.63      5.92 o 
  -5  10   6       71.64       73.66      9.54 o 
  -4  10   6       36.79       45.65      5.39 o 
  -3  10   6      292.50      273.36     10.14 o 
  -2  10   6      487.61      510.47     28.48 o 
  -1  10   6      694.30      684.85     15.90 o 
   0  10   6       49.29       43.98      5.61 o 
   1  10   6      207.03      212.43      8.06 o 
   2  10   6       73.24       75.69      4.86 o 
   3  10   6       68.57       72.44      9.37 o 
   4  10   6      167.68      148.22     14.08 o 
   5  10   6        0.04       -5.79      5.79 o 
  -6  11   6      127.64      139.55     13.52 o 
  -5  11   6       50.47       48.83      8.30 o 
  -4  11   6      113.35      122.77     12.15 o 
  -3  11   6        6.49       12.88      2.92 o 
  -2  11   6      573.17      563.71     14.01 o 
  -1  11   6      172.30      176.24      8.38 o 
   0  11   6      105.57      104.58      8.69 o 
   1  11   6      298.60      307.96      9.64 o 
   2  11   6       34.91       41.48      5.43 o 
   3  11   6       34.09       33.39      6.92 o 
   4  11   6        3.32        5.00      3.94 o 
   5  11   6        7.00        6.80      4.32 o 
  -6  12   6        6.58        9.30      5.18 o 
  -5  12   6        6.41        5.13      4.24 o 
  -4  12   6       56.77       52.69      8.70 o 
  -3  12   6        5.95        8.11      5.02 o 
  -2  12   6      101.34       97.65      6.13 o 
  -1  12   6       80.68       70.07      5.57 o 
   0  12   6        3.27        9.14      2.90 o 
   1  12   6      246.85      266.92     12.84 o 
   2  12   6      226.62      238.71     15.48 o 
   3  12   6        1.12       -0.78      3.43 o 
   4  12   6      159.75      164.64     15.41 o 
  -5  13   6        0.09        0.44      4.80 o 
  -4  13   6       27.12       20.59      6.33 o 
  -3  13   6      279.17      286.36     19.30 o 
  -2  13   6      131.73      105.04     12.32 o 
  -1  13   6        2.24        0.73      2.71 o 
   0  13   6      482.02      501.85     12.59 o 
   1  13   6        1.18        3.66      2.38 o 
   2  13   6       17.45       20.20      5.39 o 
   3  13   6       31.31       32.90      7.21 o 
   4  13   6       21.13       24.57      6.91 o 
  -5  14   6      100.72      118.73     13.48 o 
  -4  14   6        4.99        5.80      4.11 o 
  -3  14   6       76.11       95.69     12.04 o 
  -2  14   6      106.42      112.24     12.75 o 
  -1  14   6        0.04        1.50      2.74 o 
   0  14   6       86.97       94.81      5.92 o 
   1  14   6        8.26        4.35      2.23 o 
   2  14   6       20.78       23.70      3.60 o 
   3  14   6        0.16       -1.19      3.76 o 
  -4  15   6       26.33       31.50      8.36 o 
  -3  15   6      134.87      135.33     14.49 o 
  -2  15   6       97.40      102.14     12.62 o 
  -1  15   6       50.24       57.39      6.35 o 
   0  15   6        0.04        3.24      5.47 o 
   1  15   6        8.44        9.24      2.63 o 
   2  15   6       45.47       45.33      4.94 o 
   3  15   6      103.47       99.63      8.47 o 
  -3  16   6        8.48        5.11      5.01 o 
  -2  16   6        0.86       -0.04      4.48 o 
  -1  16   6        0.03       -1.15      4.12 o 
   0  16   6        9.26       10.69      3.83 o 
   1  16   6        2.97       -2.03      3.48 o 
   2  16   6       60.19       63.79      5.63 o 
  -1  17   6        0.09        3.15      3.14 o 
   0  17   6        5.68        4.86      2.82 o 
  -7   0   7       13.54       12.99      5.17 o 
  -5   0   7     2105.13     2099.30     62.34 o 
  -3   0   7      625.36      616.79     21.32 o 
  -1   0   7       88.05       80.75      6.46 o 
   1   0   7     1595.95     1647.26     31.52 o 
   3   0   7       52.75       57.30      7.20 o 
   5   0   7       39.58       41.09      7.73 o 
  -8   1   7        3.81        3.40      2.39 o 
  -7   1   7        1.08       -1.19      2.61 o 
  -6   1   7        2.34        0.97      1.69 o 
  -5   1   7       95.00       93.70      3.93 o 
  -4   1   7       76.00       64.69      5.65 o 
  -3   1   7      186.12      190.36     14.83 o 
  -2   1   7        5.21        8.03      2.12 o 
  -1   1   7       20.85       21.11      2.54 o 
   0   1   7       32.53       31.31      2.15 o 
   1   1   7      181.30      246.00      4.11 o 
   2   1   7     1152.38     1178.66     19.88 o 
   3   1   7      217.70      221.04      6.20 o 
   4   1   7       48.35       39.98      2.76 o 
   5   1   7      355.76      347.80      8.28 o 
   6   1   7       21.93       24.58      3.39 o 
  -8   2   7        6.07        5.22      3.24 o 
  -7   2   7       19.27       14.04      4.91 o 
  -6   2   7       96.80       98.82      4.84 o 
  -5   2   7       16.11       13.87      1.66 o 
  -4   2   7      345.88      320.99      9.13 o 
  -3   2   7      388.34      391.46     13.87 o 
  -2   2   7      155.91      153.85      5.90 o 
  -1   2   7        1.76        2.25      3.70 o 
   0   2   7       12.05       22.71      6.88 o 
   1   2   7      393.52      394.57      6.91 o 
   2   2   7      223.29      207.94      3.43 o 
   3   2   7      751.39      724.12     10.93 o 
   4   2   7       52.63       49.85      3.45 o 
   5   2   7       67.45       67.02      3.99 o 
   6   2   7       44.71       52.38      4.60 o 
  -7   3   7      124.76      138.49      9.51 o 
  -6   3   7      651.99      682.77     17.45 o 
  -5   3   7       92.81       84.10      4.86 o 
  -4   3   7      884.99      842.70     16.13 o 
  -3   3   7      307.16      352.30     12.59 o 
  -2   3   7      135.03      120.99      6.26 o 
  -1   3   7      904.74      960.26     24.23 o 
   0   3   7     1586.71     1522.26     21.24 o 
   1   3   7       30.22       23.09      1.70 o 
   2   3   7      147.75      155.91      2.85 o 
   3   3   7      131.61      113.32      4.41 o 
   4   3   7       45.89       46.86      3.44 o 
   5   3   7       76.55       70.19      4.63 o 
   6   3   7        1.60        8.45      2.68 o 
  -7   4   7      127.94      151.33     10.00 o 
  -6   4   7       10.47        8.82      2.39 o 
  -5   4   7        8.38        7.40      4.87 o 
  -4   4   7      139.30      138.30      6.97 o 
  -3   4   7       17.87       15.25      3.15 o 
  -2   4   7      206.39      201.87      8.43 o 
  -1   4   7       17.93       21.43      5.01 o 
   0   4   7       72.89       62.61      6.76 o 
   1   4   7      381.70      375.56      6.53 o 
   2   4   7      280.99      279.39      6.36 o 
   3   4   7        0.07       -0.01      1.30 o 
   4   4   7      818.57      779.12     18.60 o 
   5   4   7      107.90      109.15      7.62 o 
   6   4   7       94.58      100.70      8.09 o 
  -7   5   7       15.74       20.57      4.79 o 
  -6   5   7       95.54       97.07      6.68 o 
  -5   5   7       22.38       24.22      3.56 o 
  -4   5   7      272.50      267.93      7.35 o 
  -3   5   7       40.90       39.24      4.91 o 
  -2   5   7       61.20       81.75      5.22 o 
  -1   5   7     1065.60     1008.33     24.88 o 
   0   5   7      381.65      350.60     12.59 o 
   1   5   7      453.22      453.26     14.79 o 
   2   5   7       91.44       77.60      5.45 o 
   3   5   7      753.66      746.21     16.87 o 
   4   5   7       16.62       17.03      3.38 o 
   5   5   7       32.39       39.33      4.80 o 
   6   5   7        5.80        6.91      2.80 o 
  -7   6   7       39.39       51.47      4.76 o 
  -6   6   7        3.07        4.88      3.11 o 
  -5   6   7      323.29      328.53     11.77 o 
  -4   6   7      180.89      203.03      8.93 o 
  -3   6   7       64.04       64.80      7.21 o 
  -2   6   7        7.96        7.59      4.09 o 
  -1   6   7      953.78      907.62     13.80 o 
   0   6   7        3.27        2.64      3.35 o 
   1   6   7      810.05      771.83     23.27 o 
   2   6   7       64.69       54.93      8.80 o 
   3   6   7        0.84        6.03      5.73 o 
   4   6   7       18.76       20.10      3.46 o 
   5   6   7       21.12       21.91      3.77 o 
   6   6   7        0.84        1.15      3.54 o 
  -7   7   7        5.39       10.09      3.39 o 
  -6   7   7       11.17       11.92      3.44 o 
  -5   7   7      125.49      120.13     11.92 o 
  -4   7   7      105.01      111.05      7.70 o 
  -3   7   7      232.22      230.37     13.45 o 
  -2   7   7       60.61       79.15      7.69 o 
  -1   7   7      201.25      206.59     11.45 o 
   0   7   7       29.22       25.82      2.60 o 
   1   7   7      487.00      462.58     12.39 o 
   2   7   7       34.60       34.73      4.09 o 
   3   7   7       37.47       41.75      6.41 o 
   4   7   7        0.00        1.49      2.37 o 
   5   7   7      165.31      183.99      9.78 o 
   6   7   7       17.79       17.00      5.87 o 
  -7   8   7       76.52       80.57      7.29 o 
  -6   8   7        0.01        3.72      2.96 o 
  -5   8   7      157.74      146.74      8.77 o 
  -4   8   7        5.80        5.85      3.96 o 
  -3   8   7       44.86       37.10      9.35 o 
  -2   8   7       15.35       18.00      4.15 o 
  -1   8   7       72.89       82.11      7.91 o 
   0   8   7        9.53        9.28      4.21 o 
   1   8   7        0.33        2.18      2.97 o 
   2   8   7      499.59      475.64     12.86 o 
   3   8   7       59.35       57.35      4.90 o 
   4   8   7      275.34      263.33     10.70 o 
   5   8   7        2.29        3.49      4.63 o 
  -6   9   7       28.81       45.38      9.76 o 
  -5   9   7        0.47       -2.28      3.49 o 
  -4   9   7      121.90      129.41      7.46 o 
  -3   9   7      145.18      140.58      7.54 o 
  -2   9   7        1.54       -3.59      3.59 o 
  -1   9   7      179.84      176.48     10.84 o 
   0   9   7     1116.19     1053.42     27.41 o 
   1   9   7      318.02      305.59     10.22 o 
   2   9   7      321.33      322.95     10.56 o 
   3   9   7       27.34       25.66      3.56 o 
   4   9   7        6.85        5.22      4.85 o 
   5   9   7        6.91        6.39      4.99 o 
  -6  10   7       45.12       41.40      7.75 o 
  -5  10   7       68.88       76.82     10.03 o 
  -4  10   7       58.29       56.08      5.16 o 
  -3  10   7      142.92      163.63      8.13 o 
  -2  10   7       85.28       70.98     15.88 o 
  -1  10   7       17.31       16.85      4.10 o 
   0  10   7      260.55      269.76     14.32 o 
   1  10   7       14.08       16.32      3.09 o 
   2  10   7       93.66       96.96      5.93 o 
   3  10   7       24.45       21.85      6.24 o 
   4  10   7        8.40        7.78      4.71 o 
   5  10   7       24.16       27.73      7.27 o 
  -6  11   7       61.32       52.96      8.80 o 
  -5  11   7        0.11       -2.18      4.64 o 
  -4  11   7        1.11       -0.07      3.40 o 
  -3  11   7        0.47       -0.38      3.86 o 
  -2  11   7       54.35       56.26      5.16 o 
  -1  11   7       86.19       83.95      6.31 o 
   0  11   7       72.16       75.12      7.89 o 
   1  11   7       15.76       13.81      2.89 o 
   2  11   7        9.82       11.18      4.51 o 
   3  11   7      289.83      285.60     18.66 o 
   4  11   7       12.16       21.16      7.00 o 
  -5  12   7       49.25       47.34      8.25 o 
  -4  12   7       18.50       19.35      6.39 o 
  -3  12   7       75.64       89.22     11.15 o 
  -2  12   7        1.12        2.41      3.67 o 
  -1  12   7       70.55       64.08      5.71 o 
   0  12   7        3.59        8.83      3.75 o 
   1  12   7      241.41      220.55      8.78 o 
   2  12   7       19.79       24.64      5.80 o 
   3  12   7       57.86       49.00      8.32 o 
   4  12   7        0.26        1.25      3.95 o 
  -5  13   7        0.06        1.87      5.19 o 
  -4  13   7       77.59       86.94     12.02 o 
  -3  13   7       57.92       51.40      8.96 o 
  -2  13   7      273.50      249.24     18.50 o 
  -1  13   7        1.25        1.87      2.25 o 
   0  13   7       16.93       11.40      3.14 o 
   1  13   7      200.47      215.08     14.54 o 
   2  13   7        2.67       -1.63      3.91 o 
   3  13   7      116.04      140.50     13.84 o 
  -4  14   7        0.36        3.78      4.07 o 
  -3  14   7        3.20       10.26      6.02 o 
  -2  14   7      121.77      116.94     13.43 o 
  -1  14   7       49.59       43.12      8.24 o 
   0  14   7        0.49        3.08      2.19 o 
   1  14   7       80.06       83.25      7.30 o 
   2  14   7       22.11       28.83      6.43 o 
   3  14   7        1.31        6.97      4.56 o 
  -3  15   7        8.18       13.65      6.50 o 
  -2  15   7      175.92      160.15     15.66 o 
  -1  15   7        5.78        4.40      5.05 o 
   0  15   7        7.71        2.98      4.95 o 
   1  15   7        0.04       -1.17      2.66 o 
   2  15   7        2.40        6.51      3.21 o 
  -2  16   7       13.38       14.61      6.66 o 
  -1  16   7       14.98       20.00      6.57 o 
   0  16   7       36.04       42.06      8.73 o 
   1  16   7       55.54       61.83     10.33 o 
  -6   0   8       62.34       45.00      8.39 o 
  -4   0   8        3.25        1.15      3.71 o 
  -2   0   8      799.20      824.49     23.60 o 
   0   0   8       17.90       24.02     11.92 o 
   2   0   8      100.98      111.51      9.76 o 
   4   0   8      117.76      110.68     10.87 o 
   6   0   8       44.41       37.48      7.79 o 
  -7   1   8        5.47        2.87      2.51 o 
  -6   1   8        8.53       10.26      3.40 o 
  -5   1   8      587.39      574.30     10.02 o 
  -4   1   8       39.24       33.20      4.54 o 
  -3   1   8       62.79       64.41      5.40 o 
  -2   1   8        4.99        3.71      1.79 o 
  -1   1   8      195.54      205.25      4.26 o 
   0   1   8      780.72      701.80     11.66 o 
   1   1   8        5.30        2.25      2.45 o 
   2   1   8      445.59      467.12     13.34 o 
   3   1   8        1.54        0.73      2.27 o 
   4   1   8       33.60       49.58      9.34 o 
   5   1   8        2.53        3.62      2.70 o 
   6   1   8        0.55       -0.15      2.25 o 
  -7   2   8       12.86        2.05      3.43 o 
  -6   2   8        7.06        6.48      1.79 o 
  -5   2   8      159.75      163.82      4.79 o 
  -4   2   8      245.41      228.22      7.84 o 
  -3   2   8       72.58       73.00      4.10 o 
  -2   2   8      281.62      263.06      9.23 o 
  -1   2   8       44.21       47.62      2.59 o 
   0   2   8      164.06      162.22      8.40 o 
   1   2   8      763.44      753.61      8.23 o 
   2   2   8      119.97      133.76      5.72 o 
   3   2   8      280.33      298.49      6.88 o 
   4   2   8      299.47      293.12     11.99 o 
   5   2   8       17.50       15.04      3.50 o 
   6   2   8       11.05        8.37      2.78 o 
  -7   3   8       76.12       81.90      7.57 o 
  -6   3   8        9.08       10.85      2.45 o 
  -5   3   8      220.00      204.17      7.59 o 
  -4   3   8       15.11       18.75      3.05 o 
  -3   3   8       37.01       25.16      3.59 o 
  -2   3   8        4.44        3.61      1.59 o 
  -1   3   8        3.39       10.29      5.05 o 
   0   3   8       16.18       26.55      3.92 o 
   1   3   8        3.81        4.46      1.66 o 
   2   3   8      149.64      155.98      5.32 o 
   3   3   8       60.33       51.83      2.94 o 
   4   3   8       15.91       21.14      6.42 o 
   5   3   8      299.96      302.22     13.18 o 
   6   3   8        4.00        3.79      2.71 o 
  -7   4   8        1.21       -2.50      3.21 o 
  -6   4   8       82.62       85.73      5.41 o 
  -5   4   8      158.20      168.19      7.11 o 
  -4   4   8        4.48       -2.09      4.52 o 
  -3   4   8      516.63      506.55     15.34 o 
  -2   4   8        6.90        9.45      2.32 o 
  -1   4   8      621.39      589.43     20.36 o 
   0   4   8      703.73      719.03     15.97 o 
   1   4   8     1636.85     1596.58     16.71 o 
   2   4   8      249.23      230.72      5.94 o 
   3   4   8      174.06      178.28      8.98 o 
   4   4   8      304.97      317.97     12.50 o 
   5   4   8       62.71       78.89      6.92 o 
   6   4   8        0.06        1.90      2.39 o 
  -7   5   8        0.25       -0.85      4.73 o 
  -6   5   8       52.05       62.42      4.87 o 
  -5   5   8       21.32       17.11      3.19 o 
  -4   5   8      593.44      615.81     15.02 o 
  -3   5   8        0.02        1.02      2.64 o 
  -2   5   8        6.26       16.44      5.41 o 
  -1   5   8      160.38      138.49     10.42 o 
   0   5   8     1404.91     1341.97     21.96 o 
   1   5   8      129.46      124.44      7.06 o 
   2   5   8     1029.83     1032.94     13.54 o 
   3   5   8       31.86       36.80      4.48 o 
   4   5   8        4.90        8.16      3.08 o 
   5   5   8       25.57       22.09      4.07 o 
   6   5   8       52.53       60.76      6.53 o 
  -7   6   8        2.09        3.56      3.54 o 
  -6   6   8      131.17      121.39      7.83 o 
  -5   6   8       10.02        9.27      3.02 o 
  -4   6   8      276.25      270.61     10.47 o 
  -3   6   8       29.57       59.50      6.54 o 
  -2   6   8       14.39       17.11      5.21 o 
  -1   6   8       68.56       68.71      7.60 o 
   0   6   8      133.82      125.80     14.30 o 
   1   6   8       57.22       51.21      2.46 o 
   2   6   8      213.97      207.16      9.30 o 
   3   6   8        1.60        8.07      4.06 o 
   4   6   8      292.19      293.25     12.02 o 
   5   6   8       20.52       13.13      3.36 o 
  -7   7   8       26.47       38.23      6.11 o 
  -6   7   8      124.83      128.61      8.29 o 
  -5   7   8       92.96       83.45      6.63 o 
  -4   7   8       46.91       44.12      5.24 o 
  -3   7   8      116.16      118.62     10.23 o 
  -2   7   8      634.88      594.81     20.74 o 
  -1   7   8      859.27      803.84     29.76 o 
   0   7   8      924.57      898.84     35.87 o 
   1   7   8       46.55       57.93      5.16 o 
   2   7   8      180.50      188.89     14.60 o 
   3   7   8      599.50      574.30     21.50 o 
   4   7   8       33.84       42.72      5.00 o 
   5   7   8        2.50        2.23      2.36 o 
  -6   8   8        6.65        6.46      3.87 o 
  -5   8   8      128.72      156.97     12.49 o 
  -4   8   8       18.38       11.06      4.80 o 
  -3   8   8      158.16      176.17      9.34 o 
  -2   8   8       23.54       23.63      5.41 o 
  -1   8   8        6.34       17.34      5.06 o 
   0   8   8      171.23      164.46     11.74 o 
   1   8   8      771.48      755.27     16.84 o 
   2   8   8        7.11       13.06      2.94 o 
   3   8   8       66.00       67.93      9.15 o 
   4   8   8      138.83      144.74      8.90 o 
   5   8   8        0.71       -2.69      4.55 o 
  -6   9   8        1.93        6.52      4.60 o 
  -5   9   8       29.99       32.20      6.99 o 
  -4   9   8        4.65        8.66      4.24 o 
  -3   9   8      193.41      176.89      8.97 o 
  -2   9   8      128.02      118.71      9.32 o 
  -1   9   8       69.33       70.55      7.77 o 
   0   9   8      173.72      168.13     11.95 o 
   1   9   8       78.19       84.47      5.95 o 
   2   9   8       40.56       36.48      4.32 o 
   3   9   8      167.01      168.18      8.57 o 
   4   9   8       94.96       78.90     10.77 o 
   5   9   8        5.80        2.48      4.24 o 
  -6  10   8        2.57        2.74      3.58 o 
  -5  10   8       45.89       56.96      9.36 o 
  -4  10   8        3.62        2.45      2.69 o 
  -3  10   8       31.46       32.03      4.59 o 
  -2  10   8        6.65       10.99      7.85 o 
  -1  10   8       56.72       56.97      6.88 o 
   0  10   8      192.38      200.28     13.05 o 
   1  10   8       75.97       76.01      5.67 o 
   2  10   8       19.37       18.72      3.53 o 
   3  10   8       51.65       53.18      8.74 o 
   4  10   8       22.62       16.87      6.03 o 
  -5  11   8       13.80       18.01      6.07 o 
  -4  11   8      168.82      171.68     15.17 o 
  -3  11   8        0.09       -3.18      3.18 o 
  -2  11   8        9.08       20.48      7.61 o 
  -1  11   8       90.40       79.62      8.32 o 
   0  11   8       12.11       11.06      3.52 o 
   1  11   8        7.34        6.87      2.77 o 
   2  11   8      129.58      134.99     12.66 o 
   3  11   8       11.58       12.49      5.61 o 
   4  11   8        9.37        2.02      4.07 o 
  -5  12   8        1.69        2.05      3.50 o 
  -4  12   8        9.13       11.91      5.68 o 
  -3  12   8        0.04        0.63      4.16 o 
  -2  12   8      112.08      107.76     10.54 o 
  -1  12   8       21.16       14.49      3.35 o 
   0  12   8       31.94       21.82      5.17 o 
   1  12   8       19.91       15.69      4.90 o 
   2  12   8       64.85       68.40      9.31 o 
   3  12   8        0.35       12.83      5.85 o 
  -4  13   8       54.09       61.98     10.38 o 
  -3  13   8       42.66       42.34      8.72 o 
  -2  13   8        7.49        5.53      5.29 o 
  -1  13   8        3.96        6.55      6.38 o 
   0  13   8       55.13       53.95      7.50 o 
   1  13   8       54.11       58.23      8.33 o 
   2  13   8       77.80       82.89     10.52 o 
   3  13   8        5.85        5.84      3.99 o 
  -4  14   8        4.64        6.32      5.61 o 
  -3  14   8       93.81      116.90     13.55 o 
  -2  14   8       72.37       63.56     10.26 o 
  -1  14   8       84.52       98.67     12.76 o 
   0  14   8       66.21       62.43      6.31 o 
   1  14   8       54.28       63.91      8.98 o 
   2  14   8        7.48       11.81      4.77 o 
  -3  15   8       21.78       16.62      6.82 o 
  -2  15   8        0.08        5.00      5.31 o 
  -1  15   8       10.15        9.78      6.14 o 
   0  15   8       41.95       39.67      9.11 o 
   1  15   8        8.76       12.78      6.22 o 
  -7   0   9       12.94        9.37      5.73 o 
  -5   0   9      210.08      185.25     12.25 o 
  -3   0   9        1.57       -2.41      3.21 o 
  -1   0   9      318.02      305.52     10.47 o 
   1   0   9     1408.34     1432.63     33.63 o 
   3   0   9        2.26        1.15      3.33 o 
   5   0   9       13.82       17.05      5.94 o 
  -7   1   9      124.10      131.20      7.96 o 
  -6   1   9        0.00        1.42      3.23 o 
  -5   1   9      241.84      242.00      7.07 o 
  -4   1   9       24.21       14.64      3.36 o 
  -3   1   9        0.26       -0.85      2.23 o 
  -2   1   9      231.47      221.85     14.47 o 
  -1   1   9      123.70      113.41      4.29 o 
   0   1   9       14.63       12.58      1.26 o 
   1   1   9      233.35      216.41      6.48 o 
   2   1   9        2.17        5.42      2.84 o 
   3   1   9      161.61      143.90      8.48 o 
   4   1   9        1.31       -0.91      2.50 o 
   5   1   9       42.53       57.70      6.23 o 
  -7   2   9       33.51       28.32      4.83 o 
  -6   2   9      206.77      210.22      9.23 o 
  -5   2   9       83.96       78.74      4.43 o 
  -4   2   9      464.84      459.64     11.30 o 
  -3   2   9      128.60      138.37      6.94 o 
  -2   2   9        7.50        2.48      2.39 o 
  -1   2   9      279.19      271.83      9.81 o 
   0   2   9       61.87       65.75      4.13 o 
   1   2   9      175.20      171.22      4.58 o 
   2   2   9       53.27       45.95      5.09 o 
   3   2   9       42.02       34.54      4.45 o 
   4   2   9        6.32        7.50      2.65 o 
   5   2   9       49.41       58.05      6.27 o 
  -7   3   9        1.03        1.05      3.10 o 
  -6   3   9       10.96       10.22      2.58 o 
  -5   3   9      207.13      181.11      7.40 o 
  -4   3   9       41.32       37.43      4.02 o 
  -3   3   9       19.53       19.08      4.81 o 
  -2   3   9      634.95      601.00     13.64 o 
  -1   3   9      539.84      542.70     20.93 o 
   0   3   9      459.25      437.47     20.79 o 
   1   3   9       37.77       47.75      8.19 o 
   2   3   9      647.16      646.51     10.08 o 
   3   3   9       67.21       69.11      6.12 o 
   4   3   9      205.61      206.83     10.66 o 
   5   3   9        0.10        5.65      3.00 o 
  -7   4   9       53.33       48.71      6.13 o 
  -6   4   9       73.03       77.76      5.34 o 
  -5   4   9       34.28       38.44      3.71 o 
  -4   4   9       45.88       38.14      5.03 o 
  -3   4   9       18.04       26.06      3.98 o 
  -2   4   9      816.95      780.49     13.53 o 
  -1   4   9      175.33      159.12     11.85 o 
   0   4   9      303.28      292.79     11.09 o 
   1   4   9      452.12      396.85     12.79 o 
   2   4   9       93.62       99.61      6.98 o 
   3   4   9      188.87      191.13      9.76 o 
   4   4   9       93.91       91.89      7.39 o 
   5   4   9        7.85        9.86      4.55 o 
  -7   5   9       79.35       92.73      8.30 o 
  -6   5   9        5.88        7.20      2.41 o 
  -5   5   9      142.21      137.75      7.90 o 
  -4   5   9       17.79       13.75      2.97 o 
  -3   5   9      214.29      221.58     10.85 o 
  -2   5   9        2.63        0.66      4.24 o 
  -1   5   9      514.31      461.53     19.36 o 
   0   5   9      644.36      614.02     15.98 o 
   1   5   9        0.02        1.16      3.22 o 
   2   5   9       16.02       25.61      8.32 o 
   3   5   9        0.32        4.99      3.22 o 
   4   5   9       30.65       38.17      5.07 o 
   5   5   9        7.80       13.12      3.66 o 
  -7   6   9       36.49       34.13      6.12 o 
  -6   6   9        7.71        8.59      4.54 o 
  -5   6   9       64.43       70.54      5.98 o 
  -4   6   9       26.84       20.73      3.68 o 
  -3   6   9      265.86      300.75     19.08 o 
  -2   6   9       15.29       19.26      5.64 o 
  -1   6   9       28.95       29.22      6.05 o 
   0   6   9      199.30      210.82      9.84 o 
   1   6   9      416.91      393.39     12.96 o 
   2   6   9        4.68        5.05      3.25 o 
   3   6   9     1137.32     1145.50     23.43 o 
   4   6   9       98.80       80.20      6.79 o 
   5   6   9       51.32       64.40      6.58 o 
  -6   7   9        0.24        0.72      2.62 o 
  -5   7   9      118.61      123.83      7.95 o 
  -4   7   9      281.39      278.35     18.73 o 
  -3   7   9      195.99      222.90     14.07 o 
  -2   7   9        4.50        8.65      4.52 o 
  -1   7   9      569.61      569.33     21.60 o 
   0   7   9      223.87      231.89     10.11 o 
   1   7   9      168.54      174.48      8.75 o 
   2   7   9      487.46      467.52     14.48 o 
   3   7   9       30.31       29.21      4.45 o 
   4   7   9       29.29       33.34      4.75 o 
   5   7   9       12.02       12.44      5.96 o 
  -6   8   9      110.79      130.00      8.77 o 
  -5   8   9       28.26       35.15      5.23 o 
  -4   8   9        3.07        5.16      3.41 o 
  -3   8   9        1.90        7.95      4.60 o 
  -2   8   9      105.89      103.67      9.31 o 
  -1   8   9       27.41       42.57      7.12 o 
   0   8   9      385.89      372.38     12.62 o 
   1   8   9       92.86       85.79      6.44 o 
   2   8   9       21.07       27.51      4.08 o 
   3   8   9      127.73      132.46      8.10 o 
   4   8   9        0.19        3.59      2.49 o 
  -6   9   9        3.18       12.57      6.56 o 
  -5   9   9       20.37       13.41      5.47 o 
  -4   9   9      160.38      165.63      9.34 o 
  -3   9   9       15.93       22.42      3.97 o 
  -2   9   9        0.02       -2.57      4.71 o 
  -1   9   9       59.39       53.36      7.50 o 
   0   9   9       36.70       47.37      5.12 o 
   1   9   9        0.37       -2.11      2.55 o 
   2   9   9      279.96      294.25     15.73 o 
   3   9   9        0.17       -0.59      2.50 o 
   4   9   9       29.59       27.05      6.88 o 
  -5  10   9        2.44        3.00      4.17 o 
  -4  10   9      156.29      167.92      9.40 o 
  -3  10   9       35.29       26.45      4.08 o 
  -2  10   9       81.06      100.83      9.45 o 
  -1  10   9      143.07      162.22     12.03 o 
   0  10   9        0.13        2.73      4.02 o 
   1  10   9       73.85       74.69      5.97 o 
   2  10   9        1.46        3.88      3.61 o 
   3  10   9        4.68        7.92      4.22 o 
   4  10   9       47.36       56.07      9.82 o 
  -5  11   9        6.83        6.45      4.06 o 
  -4  11   9        1.01        0.52      3.99 o 
  -3  11   9        0.09       -2.30      3.00 o 
  -2  11   9       75.38       70.03      6.36 o 
  -1  11   9      174.23      169.12     12.51 o 
   0  11   9        5.73        4.19      8.71 o 
   1  11   9       21.58       21.91      3.77 o 
   2  11   9       31.47       40.86      7.53 o 
   3  11   9        6.23       12.09      5.72 o 
  -4  12   9       14.00        7.63      4.66 o 
  -3  12   9        3.64        7.18      5.63 o 
  -2  12   9        7.21       13.51      3.99 o 
  -1  12   9       61.90       73.48      8.51 o 
   0  12   9       27.24       29.06      4.15 o 
   1  12   9       92.22      108.64     11.26 o 
   2  12   9        0.12        0.17      3.87 o 
   3  12   9        7.98        0.41      4.23 o 
  -4  13   9        2.22        2.63      3.61 o 
  -3  13   9       90.75      100.60     12.89 o 
  -2  13   9        5.58        1.62      4.90 o 
  -1  13   9        0.48       -3.09      3.09 o 
   0  13   9       10.43       15.26      5.11 o 
   1  13   9        2.13        4.77      4.49 o 
   2  13   9       48.76       43.74      8.22 o 
  -3  14   9       44.01       43.63      9.58 o 
  -2  14   9       87.47       71.39     11.83 o 
  -1  14   9       12.01        2.68      4.98 o 
   0  14   9      137.34      137.38      9.58 o 
   1  14   9       29.13       29.05      6.57 o 
  -6   0  10      111.42      113.07     13.15 o 
  -4   0  10       40.96       45.83      7.64 o 
  -2   0  10     1014.53      994.54     28.74 o 
   0   0  10     1044.74     1071.35     25.08 o 
   2   0  10        1.78       10.79      5.00 o 
   4   0  10      189.30      160.63     13.92 o 
  -7   1  10       18.74       19.08      3.76 o 
  -6   1  10       76.36       70.10      5.62 o 
  -5   1  10       11.53        6.01      2.07 o 
  -4   1  10       63.41       59.14      6.08 o 
  -3   1  10        7.50        6.45      2.67 o 
  -2   1  10       46.19       40.15      2.78 o 
  -1   1  10       41.99       38.43      1.98 o 
   0   1  10      306.56      319.99      8.98 o 
   1   1  10        0.05       -2.02      4.25 o 
   2   1  10      220.11      212.20     10.26 o 
   3   1  10       23.14       30.62      4.66 o 
   4   1  10       40.19       43.88      5.46 o 
   5   1  10        9.22       10.80      3.83 o 
  -7   2  10       18.88       14.98      4.02 o 
  -6   2  10       46.14       48.10      4.75 o 
  -5   2  10        1.20        1.52      1.65 o 
  -4   2  10       34.37       31.50      3.27 o 
  -3   2  10       83.73       85.27      5.10 o 
  -2   2  10      201.21      184.90      6.31 o 
  -1   2  10       43.80       51.96      5.39 o 
   0   2  10      280.41      269.14      8.31 o 
   1   2  10        0.19        0.97      1.72 o 
   2   2  10        1.60        8.00      4.74 o 
   3   2  10       51.72       47.71      5.43 o 
   4   2  10       14.56       17.33      3.91 o 
   5   2  10       63.81       82.52      7.76 o 
  -7   3  10       37.20       42.47      5.76 o 
  -6   3  10       28.99       27.27      4.52 o 
  -5   3  10      228.30      250.44      8.92 o 
  -4   3  10       48.92       40.61      5.43 o 
  -3   3  10       69.69       80.85      5.11 o 
  -2   3  10      126.50      122.17      4.77 o 
  -1   3  10     1390.06     1225.34     21.88 o 
   0   3  10        4.93       -1.05      1.97 o 
   1   3  10      739.29      752.59     22.41 o 
   2   3  10      153.38      156.24      8.95 o 
   3   3  10       75.01       63.09      6.09 o 
   4   3  10        0.26        3.73      2.69 o 
   5   3  10       38.46       44.91      6.49 o 
  -6   4  10       45.94       50.46      4.55 o 
  -5   4  10      234.23      203.64      8.23 o 
  -4   4  10       10.67       10.20      2.67 o 
  -3   4  10        9.51        9.36      2.97 o 
  -2   4  10        5.03       10.57      5.99 o 
  -1   4  10       39.79       40.90      7.65 o 
   0   4  10       49.92       39.41     12.60 o 
   1   4  10      876.59      837.42     21.31 o 
   2   4  10       51.73       47.59      9.34 o 
   3   4  10       54.40       58.30      5.99 o 
   4   4  10       27.77       23.23      3.94 o 
   5   4  10       21.58       23.69      4.32 o 
  -6   5  10        1.58        4.86      2.46 o 
  -5   5  10        1.72        0.59      2.61 o 
  -4   5  10        0.01        2.23      2.74 o 
  -3   5  10        1.38        9.19      3.14 o 
  -2   5  10       56.81       62.18      8.55 o 
  -1   5  10      805.66      736.47     25.67 o 
   0   5  10        1.41        8.78      3.55 o 
   1   5  10       58.50       56.37      6.10 o 
   2   5  10       19.20       19.40      3.84 o 
   3   5  10        1.32       -0.55      2.94 o 
   4   5  10       68.56       54.98     12.61 o 
  -6   6  10      117.66      125.68      7.18 o 
  -5   6  10        9.06        8.25      2.96 o 
  -4   6  10      426.72      459.31     13.90 o 
  -3   6  10       87.97       96.55     10.42 o 
  -2   6  10       12.11       20.91      5.91 o 
  -1   6  10       65.09       59.32      8.32 o 
   0   6  10      799.56      801.45     19.10 o 
   1   6  10      189.15      168.12      9.08 o 
   2   6  10      272.35      271.12     18.99 o 
   3   6  10      130.72      132.66      8.69 o 
   4   6  10       42.66       50.75      5.91 o 
  -6   7  10       98.14      105.72      7.91 o 
  -5   7  10       42.75       49.17      7.29 o 
  -4   7  10       98.39      108.05      7.00 o 
  -3   7  10      108.90      131.41     11.67 o 
  -2   7  10       38.60       36.43      6.61 o 
  -1   7  10      153.89      149.40     11.97 o 
   0   7  10        0.05        6.17      3.32 o 
   1   7  10       55.17       45.75      5.12 o 
   2   7  10      131.38      139.25      8.51 o 
   3   7  10       62.50       64.36      6.21 o 
   4   7  10      107.71      119.31      8.59 o 
  -6   8  10       15.75       18.28      8.81 o 
  -5   8  10        0.27       18.04      8.28 o 
  -4   8  10        0.19        2.72      6.62 o 
  -3   8  10       10.78        8.90      4.93 o 
  -2   8  10        2.17       -0.94      4.04 o 
  -1   8  10        0.01        8.02      5.09 o 
   0   8  10       40.23       42.67      5.23 o 
   1   8  10      165.82      163.96      8.97 o 
   2   8  10       49.42       50.22      5.48 o 
   3   8  10      102.95      100.94      7.62 o 
   4   8  10        0.61        0.40      3.37 o 
  -5   9  10      101.14       94.98      7.73 o 
  -4   9  10       75.07       77.00      6.95 o 
  -3   9  10      105.27      102.95     10.11 o 
  -2   9  10        0.15       -3.10      4.68 o 
  -1   9  10       36.47       40.22      7.02 o 
   0   9  10        4.54        6.40      4.58 o 
   1   9  10      104.87       97.42      7.11 o 
   2   9  10      125.59      126.12      8.21 o 
   3   9  10       32.54       33.85      7.62 o 
  -5  10  10       34.82       32.46      7.36 o 
  -4  10  10       33.66       34.11      5.03 o 
  -3  10  10       13.39       10.06      3.13 o 
  -2  10  10      199.62      239.78     14.93 o 
  -1  10  10        9.75       19.63      5.68 o 
   0  10  10      104.18      111.16      7.70 o 
   1  10  10       35.20       34.79      4.58 o 
   2  10  10        9.56       12.48      3.49 o 
   3  10  10       96.71      121.98     13.62 o 
  -4  11  10        2.53       10.24      5.44 o 
  -3  11  10       18.46       21.96      4.16 o 
  -2  11  10       25.87       29.02      6.04 o 
  -1  11  10       20.96       20.44      5.69 o 
   0  11  10      116.62      119.20      8.00 o 
   1  11  10       13.41        7.02      6.99 o 
   2  11  10      176.82      186.51     15.84 o 
  -4  12  10        9.01        3.97      4.22 o 
  -3  12  10        5.14       -0.01      5.03 o 
  -2  12  10       71.92       72.76      6.75 o 
  -1  12  10       32.56       35.60      6.46 o 
   0  12  10       73.96       80.09      6.88 o 
   1  12  10        0.03       -2.19      4.14 o 
   2  12  10        1.98        3.49      4.29 o 
  -3  13  10       19.35       23.37      7.27 o 
  -2  13  10        0.06        3.37      5.30 o 
  -1  13  10       50.05       54.50      6.30 o 
   0  13  10        2.40       -1.37      4.09 o 
   1  13  10        2.37        7.50      4.50 o 
  -5   0  11      450.90      426.99     24.10 o 
  -3   0  11      337.85      334.87     18.86 o 
  -1   0  11      129.85      125.79      7.79 o 
   1   0  11     1226.01     1077.16     33.07 o 
   3   0  11       81.54       80.70     10.40 o 
  -6   1  11        0.05       -2.57      2.57 o 
  -5   1  11        0.68        1.19      1.95 o 
  -4   1  11        0.26        0.70      1.87 o 
  -3   1  11        0.25        0.27      1.44 o 
  -2   1  11       17.41       17.16      3.20 o 
  -1   1  11     1103.94     1108.50     18.23 o 
   0   1  11       75.40       67.16      4.58 o 
   1   1  11      257.59      264.62     27.96 o 
   2   1  11       20.08       26.02      4.62 o 
   3   1  11        2.21       -0.98      3.13 o 
   4   1  11       25.59       18.20      5.05 o 
  -6   2  11        4.41        3.54      2.54 o 
  -5   2  11       15.32       20.03      2.96 o 
  -4   2  11        6.70        7.65      1.86 o 
  -3   2  11      135.72      139.18      5.86 o 
  -2   2  11       13.59       14.59      3.42 o 
  -1   2  11       11.63       15.43      3.21 o 
   0   2  11      786.39      766.04     21.30 o 
   1   2  11      197.67      196.93     10.21 o 
   2   2  11      116.70      129.91     10.56 o 
   3   2  11       35.97       31.75      4.88 o 
   4   2  11        9.88       14.38      3.52 o 
  -6   3  11      141.43      145.63      9.44 o 
  -5   3  11       19.51       14.70      2.70 o 
  -4   3  11      116.13      114.16      6.89 o 
  -3   3  11       11.25        9.70      2.20 o 
  -2   3  11      226.84      197.96     10.10 o 
  -1   3  11       93.51       93.21      5.68 o 
   0   3  11       19.94       20.82      3.01 o 
   1   3  11       83.93       82.87      6.98 o 
   2   3  11      157.45      151.19      9.29 o 
   3   3  11       19.48       17.22      4.20 o 
   4   3  11        5.18        4.89      3.75 o 
  -6   4  11      125.77      132.29     14.62 o 
  -5   4  11        1.44        1.03      2.12 o 
  -4   4  11       13.61       16.60      4.79 o 
  -3   4  11       34.84       46.04      3.70 o 
  -2   4  11      213.09      195.69      9.85 o 
  -1   4  11        0.78        0.51      2.22 o 
   0   4  11      602.02      563.81     12.66 o 
   1   4  11        0.04        0.00      6.72 o 
   2   4  11      142.44      131.33      8.72 o 
   3   4  11        6.83        3.16      3.01 o 
   4   4  11       26.50       34.13      5.90 o 
  -6   5  11        3.12        0.19      3.12 o 
  -5   5  11       23.49       20.59      3.15 o 
  -4   5  11      110.41      120.83      7.33 o 
  -3   5  11       33.24       43.97      7.99 o 
  -2   5  11        8.39       10.09      6.00 o 
  -1   5  11       77.26       77.95      9.36 o 
   0   5  11        0.02        6.73      4.00 o 
   1   5  11      392.78      383.89     14.15 o 
   2   5  11        8.85       13.80      5.19 o 
   3   5  11      130.69      139.30      9.25 o 
   4   5  11        0.52        1.38      2.98 o 
  -6   6  11        1.51        1.62      2.37 o 
  -5   6  11       31.17       50.52      4.66 o 
  -4   6  11       76.24       90.78      8.39 o 
  -3   6  11       93.64       82.69     10.03 o 
  -2   6  11      111.45      109.36     10.83 o 
  -1   6  11        4.62       -3.39      5.31 o 
   0   6  11        1.05        5.85      3.53 o 
   1   6  11       17.51       11.52      3.57 o 
   2   6  11       16.14       23.29      7.54 o 
   3   6  11       29.04       27.76      4.75 o 
   4   6  11       17.15       16.34      3.86 o 
  -5   7  11      108.15      114.47     16.61 o 
  -4   7  11      119.08      116.80      8.85 o 
  -3   7  11       30.52       30.51      7.17 o 
  -2   7  11      118.47      117.92     11.32 o 
  -1   7  11      100.02      105.95     10.97 o 
   0   7  11        2.71        9.73      3.90 o 
   1   7  11      199.36      216.42     10.89 o 
   2   7  11       29.13       23.23      8.01 o 
   3   7  11       13.11       14.91      3.79 o 
  -5   8  11       61.78       65.98      6.89 o 
  -4   8  11       35.94       36.12      5.18 o 
  -3   8  11       60.98       58.56      8.55 o 
  -2   8  11      183.77      188.70     14.16 o 
  -1   8  11       98.19      107.24     11.17 o 
   0   8  11      137.88      145.85      9.04 o 
   1   8  11       34.93       33.26      4.71 o 
   2   8  11      121.12      115.29      8.26 o 
   3   8  11        3.34        1.50      2.28 o 
  -5   9  11       30.17       32.47      5.16 o 
  -4   9  11       53.54       59.40      6.44 o 
  -3   9  11       22.74       24.11      5.96 o 
  -2   9  11       36.31       29.53      6.51 o 
  -1   9  11       77.92       84.65      9.95 o 
   0   9  11       34.48       31.50      4.88 o 
   1   9  11       41.44       43.30      6.74 o 
   2   9  11        3.52        6.36      5.16 o 
   3   9  11        0.30        3.81      5.21 o 
  -4  10  11       32.90       28.42      4.89 o 
  -3  10  11       22.99       19.54      3.88 o 
  -2  10  11       14.85       32.60      6.97 o 
  -1  10  11      105.26      106.91     11.27 o 
   0  10  11      199.33      218.19     11.00 o 
   1  10  11       39.18       31.78      4.61 o 
   2  10  11       52.86       73.68     10.42 o 
  -3  11  11       69.05       74.71     12.94 o 
  -2  11  11        4.85        4.48      4.35 o 
  -1  11  11       53.74       68.42      9.33 o 
   0  11  11        0.21        2.36      3.35 o 
   1  11  11       29.86       23.41      6.42 o 
  -2  12  11        7.21        7.80      4.27 o 
  -1  12  11       59.55       57.46      8.55 o 
   0  12  11       10.09        6.07      4.36 o 
  -6   0  12       50.31       46.92      9.72 o 
  -4   0  12       42.71       38.84      8.04 o 
  -2   0  12        5.62       10.76      9.65 o 
   0   0  12      209.32      195.87     14.89 o 
   2   0  12      173.09      193.74     15.47 o 
  -6   1  12        9.29        5.72      2.42 o 
  -5   1  12       22.37       20.81      3.28 o 
  -4   1  12      144.81      150.43     10.82 o 
  -3   1  12       16.39        8.98      2.90 o 
  -2   1  12      655.04      656.22     15.05 o 
  -1   1  12        6.91        8.38      2.61 o 
   0   1  12       22.42       25.32      3.38 o 
   1   1  12      254.70      253.16     17.16 o 
   2   1  12        6.77        9.41      4.00 o 
   3   1  12       15.15       16.89      4.25 o 
  -6   2  12        1.04       -1.20      2.91 o 
  -5   2  12       27.39       37.90      5.34 o 
  -4   2  12       10.76        9.93      4.79 o 
  -3   2  12       77.56       68.44      9.28 o 
  -2   2  12      320.16      327.72     13.31 o 
  -1   2  12       36.89       36.00      4.02 o 
   0   2  12      300.15      281.67      9.37 o 
   1   2  12       84.67       78.72      7.22 o 
   2   2  12      211.17      220.06     11.61 o 
   3   2  12        4.08        2.75      3.10 o 
  -6   3  12        4.70        5.86      3.09 o 
  -5   3  12        6.14        2.29      5.65 o 
  -4   3  12        0.80       -0.70      3.74 o 
  -3   3  12        1.32        3.36      3.44 o 
  -2   3  12        0.06        0.03      4.36 o 
  -1   3  12      178.65      181.49      7.98 o 
   0   3  12      120.49      113.25      7.13 o 
   1   3  12      144.41      161.41     13.07 o 
   2   3  12       65.92       74.14      8.18 o 
   3   3  12       68.52       66.66      7.56 o 
  -5   4  12      174.35      182.70     11.15 o 
  -4   4  12        2.03        2.08      4.11 o 
  -3   4  12      411.80      389.43     15.11 o 
  -2   4  12      147.25      145.03      9.03 o 
  -1   4  12      281.64      270.40      9.67 o 
   0   4  12       43.54       44.58      4.35 o 
   1   4  12        8.74        9.17      5.29 o 
   2   4  12        0.15       -0.84      2.63 o 
   3   4  12       20.28       24.48      4.64 o 
  -5   5  12        0.19       -1.67      3.18 o 
  -4   5  12       46.64       56.56      9.22 o 
  -3   5  12        1.34        5.76      3.29 o 
  -2   5  12       35.25       42.54      5.31 o 
  -1   5  12        2.18        6.83      5.77 o 
   0   5  12      225.90      223.64      8.61 o 
   1   5  12       12.03        9.33      6.99 o 
   2   5  12        7.76        9.77      7.27 o 
   3   5  12        8.63        4.16      3.12 o 
  -5   6  12        8.00       14.88      4.18 o 
  -4   6  12        1.50        1.79      3.55 o 
  -3   6  12       31.84       34.83      7.94 o 
  -2   6  12       90.78       95.14     10.88 o 
  -1   6  12       41.88       41.88     11.31 o 
   0   6  12      458.47      494.18     16.71 o 
   1   6  12       54.83       42.74      5.67 o 
   2   6  12       19.54       32.81     10.48 o 
   3   6  12        4.56        2.56      3.43 o 
  -5   7  12        5.42        7.30      3.06 o 
  -4   7  12       56.03       60.15      9.03 o 
  -3   7  12       44.59       48.99      8.73 o 
  -2   7  12      223.99      204.49     15.20 o 
  -1   7  12       13.64       10.63     10.23 o 
   0   7  12        2.06        5.58      3.75 o 
   1   7  12        3.98        2.56      3.22 o 
   2   7  12        1.30        3.73      6.40 o 
  -4   8  12        6.73        6.55      3.29 o 
  -3   8  12      123.53      143.71     13.25 o 
  -2   8  12       35.12       18.26      6.09 o 
  -1   8  12      153.64      172.37     10.39 o 
   0   8  12        0.26        1.44      3.09 o 
   1   8  12       19.05       15.19      3.64 o 
   2   8  12        1.42        1.42      2.69 o 
  -4   9  12        2.07        1.52      3.27 o 
  -3   9  12        0.16       -3.89      4.63 o 
  -2   9  12       54.22       58.48      8.51 o 
  -1   9  12      141.04      157.84      9.96 o 
   0   9  12        2.26        4.64      3.26 o 
   1   9  12       93.19      111.51      8.37 o 
  -3  10  12       72.58       69.41      9.25 o 
  -2  10  12        0.06        7.67      4.74 o 
  -1  10  12        5.68       13.36      4.24 o 
   0  10  12        0.02        0.10      2.93 o 
   1  10  12       19.83       11.70      3.61 o 
  -2  11  12       86.75      121.65     12.45 o 
  -1  11  12        9.88       13.25      4.22 o 
   0  11  12       10.03       10.68      3.56 o 
  -5   0  13        7.74        2.93      4.09 o 
  -3   0  13       29.77       35.07      7.11 o 
  -1   0  13      392.66      390.42     21.93 o 
   1   0  13      137.87      163.03     14.60 o 
   3   0  13       43.78       60.56      9.95 o 
  -5   1  13       19.79       18.20      4.53 o 
  -4   1  13        5.64        3.31      2.65 o 
  -3   1  13        0.90        0.55      2.58 o 
  -2   1  13        5.86        8.03      2.82 o 
  -1   1  13        0.75        0.66      2.53 o 
   0   1  13       75.40       66.24      6.76 o 
   1   1  13        4.13       16.17      4.90 o 
   2   1  13        2.25        5.20      3.15 o 
   3   1  13       15.38       13.55      3.84 o 
  -5   2  13       10.15       22.09      7.09 o 
  -4   2  13       41.46       35.44      7.64 o 
  -3   2  13       69.28       66.55      7.05 o 
  -2   2  13        9.79       14.74      3.60 o 
  -1   2  13       82.79       82.07      5.90 o 
   0   2  13      238.86      240.09     12.30 o 
   1   2  13      169.35      156.67     10.13 o 
   2   2  13       23.01       23.07      4.66 o 
  -5   3  13        4.11        6.51      5.35 o 
  -4   3  13       58.60       69.52     10.61 o 
  -3   3  13        7.84        6.29      3.67 o 
  -2   3  13      502.13      514.28     14.26 o 
  -1   3  13       27.87       29.18      3.96 o 
   0   3  13      150.59      142.41      9.70 o 
   1   3  13        0.21       -0.89      9.57 o 
   2   3  13      109.49      128.24     13.91 o 
  -5   4  13       14.07       18.50      6.93 o 
  -4   4  13       67.99       67.30      7.51 o 
  -3   4  13      122.84      139.59      9.72 o 
  -2   4  13       18.67       16.87      4.03 o 
  -1   4  13      109.54      119.32      6.91 o 
   0   4  13        0.44       11.08      6.91 o 
   1   4  13       19.93       14.00     10.41 o 
   2   4  13        0.51        5.57      4.43 o 
  -4   5  13        6.08        9.36      3.67 o 
  -3   5  13       86.27       72.61      7.51 o 
  -2   5  13       58.98       67.85      6.77 o 
  -1   5  13       55.62       62.40      5.35 o 
   0   5  13      137.83      150.36     10.01 o 
   1   5  13       73.74       55.03      6.33 o 
   2   5  13        4.15        6.56      3.47 o 
  -4   6  13        3.40        1.59      2.90 o 
  -3   6  13      314.95      330.40     14.49 o 
  -2   6  13        0.00        2.54      6.20 o 
  -1   6  13      192.67      187.85      8.59 o 
   0   6  13       44.96       48.51      6.23 o 
   1   6  13      110.63       98.83      8.17 o 
   2   6  13        2.36        0.42      3.82 o 
  -4   7  13       33.42       35.97      5.74 o 
  -3   7  13        0.16       13.35      7.16 o 
  -2   7  13      155.44      149.78     14.14 o 
  -1   7  13        4.13       18.95      8.33 o 
   0   7  13       11.38       15.77      4.34 o 
   1   7  13       38.54       44.69      8.88 o 
  -3   8  13       16.16       21.14      6.77 o 
  -2   8  13        2.11       -3.57      4.47 o 
  -1   8  13       76.09       85.70      7.94 o 
   0   8  13        9.94        5.50      2.99 o 
   1   8  13        6.31        2.31      2.95 o 
  -2   9  13       94.74      105.35     11.86 o 
  -1   9  13        3.03       18.34      5.04 o 
   0   9  13       20.12       23.34      4.63 o 
  -4   0  14      140.38      155.67     15.66 o 
  -2   0  14       50.40       41.69      5.59 o 
   0   0  14        2.56       -4.84      6.46 o 
  -4   1  14        5.12        1.33      4.39 o 
  -3   1  14       30.82       18.42      9.53 o 
  -2   1  14       16.25       21.42      3.71 o 
  -1   1  14        7.84       13.05      4.18 o 
   0   1  14      123.09      119.20      9.16 o 
   1   1  14        0.00       13.12      5.87 o 
  -4   2  14       19.76       14.74      5.23 o 
  -3   2  14        5.75        8.68      6.64 o 
  -2   2  14        6.46        9.65      3.62 o 
  -1   2  14      148.96      156.65     10.49 o 
   0   2  14        0.01       -4.61      4.61 o 
   1   2  14       57.08       68.65      7.50 o 
  -4   3  14        3.12        5.43      9.70 o 
  -3   3  14       65.42       72.31      8.38 o 
  -2   3  14       57.34       64.07      5.74 o 
  -1   3  14       62.11       70.83      7.35 o 
   0   3  14        3.43        4.12      4.41 o 
   1   3  14        1.94        9.54      4.05 o 
  -3   4  14        0.53        3.94      3.52 o 
  -2   4  14       47.37       47.82      5.16 o 
  -1   4  14      225.80      218.96     21.03 o 
   0   4  14        7.27        9.90      8.77 o 
   1   4  14      164.75      178.55     11.36 o 
  -3   5  14       31.04       40.40      6.12 o 
  -2   5  14      143.73      152.29      8.47 o 
  -1   5  14        0.07        0.72      4.13 o 
   0   5  14       34.92       30.75      8.01 o 
  -2   6  14      129.78      140.19      8.13 o 
  -1   6  14        1.96        1.23      8.70 o 
   0   6  14       13.79       19.16      4.76 o 
  -1   0  15      155.95      178.42     16.40 o 
                                                 
