# Supplementary material for: Modularity and three-dimensional isostructurality of novel synthons in sulfonamide–lactam cocrystals
Source: IUCrJ. 2015 May 1;2(Pt 4):389–401. doi: 10.1107/S2052252515004960 (PMC4491311; doi:10.1107/S2052252515004960)
Supplement: Supplementary file 3 [file m-02-00389-BSAAZLsup3.hkl]

# 
# h,k,l, Fc-squared, Fo-squared, sigma(Fo-squared) and status flag 
# 
data_BSAAZL
_shelx_title ' an1525_m in P2(1)/n' 
_shelx_refln_list_code          4 
_shelx_F_calc_maximum      155.77 
_exptl_crystal_F_000       608.00 
_reflns_d_resolution_high  0.8503 
 
loop_ 
 _symmetry_equiv_pos_as_xyz 
 'x, y, z' 
 '-x+1/2, y+1/2, -z+1/2' 
 '-x, -y, -z' 
 'x-1/2, -y-1/2, z-1/2' 
 
_cell_length_a     7.3020 
_cell_length_b    17.1888 
_cell_length_c    12.2835 
_cell_angle_alpha  90.000 
_cell_angle_beta  106.760 
_cell_angle_gamma  90.000 
 
_shelx_F_squared_multiplier     1.000 
 
loop_ 
 _refln_index_h 
 _refln_index_k 
 _refln_index_l 
 _refln_F_squared_calc 
 _refln_F_squared_meas 
 _refln_F_squared_sigma 
 _refln_observed_status 
   2   0   0       29.51       21.99      1.51 o 
   4   0   0     1493.11     1504.36     23.64 o 
   6   0   0      180.70      199.93     17.86 o 
   8   0   0       14.98        5.82      8.90 o 
   1   1   0      465.03      499.35      5.39 o 
   2   1   0     2811.10     2913.88     28.69 o 
   3   1   0      755.33      722.89      8.65 o 
   4   1   0      205.46      209.84      3.91 o 
   5   1   0        3.03        6.70      1.24 o 
   6   1   0       25.40       26.70      3.00 o 
   7   1   0        1.59        4.01      3.31 o 
   8   1   0       19.71       17.19      3.50 o 
   0   2   0        0.10       -0.20      0.51 o 
   1   2   0     5103.75     4958.78    104.14 o 
   2   2   0     1005.16     1054.01     11.24 o 
   3   2   0        0.29        0.80      0.86 o 
   4   2   0       27.47       22.86      1.50 o 
   5   2   0        4.17       11.01      1.42 o 
   6   2   0       59.00       64.56      4.37 o 
   7   2   0       78.52       74.57      5.88 o 
   8   2   0        7.78        4.74      2.76 o 
   1   3   0     1815.03     1986.21     19.66 o 
   2   3   0     2530.40     2717.91     26.94 o 
   3   3   0      811.89      838.62      9.84 o 
   4   3   0      201.59      240.44      4.26 o 
   5   3   0       10.70       15.93      2.25 o 
   6   3   0       22.37       25.67      3.05 o 
   7   3   0       14.76       17.88      3.36 o 
   8   3   0        2.79        3.34      2.68 o 
   0   4   0       81.53       49.13      2.63 o 
   1   4   0      124.19      101.63      1.83 o 
   2   4   0       18.72       37.66      1.28 o 
   3   4   0      177.16      181.30      3.24 o 
   4   4   0      108.04      116.25      2.80 o 
   5   4   0        0.09       -0.22      1.14 o 
   6   4   0      167.21      157.43      6.07 o 
   7   4   0       19.02       19.92      2.93 o 
   8   4   0       18.71       20.16      3.73 o 
   1   5   0      780.90      757.71      8.34 o 
   2   5   0      110.13       85.59      1.87 o 
   3   5   0        3.16        8.08      2.06 o 
   4   5   0       70.43       76.79      2.82 o 
   5   5   0      206.15      226.65      8.49 o 
   6   5   0      284.64      234.89      9.49 o 
   7   5   0        0.05        3.16      1.95 o 
   0   6   0      662.21      640.55     10.32 o 
   1   6   0      676.15      750.71      8.43 o 
   2   6   0      871.58      902.97     11.24 o 
   3   6   0       72.08       84.84      3.30 o 
   4   6   0        9.07       15.82      1.81 o 
   5   6   0        5.07        5.21      1.52 o 
   6   6   0        4.25        3.43      1.86 o 
   7   6   0        4.71        8.58      2.36 o 
   1   7   0      720.39      630.10      7.43 o 
   2   7   0       88.71       94.14      2.13 o 
   3   7   0      106.05      110.95      3.00 o 
   4   7   0      162.77      167.04      5.64 o 
   5   7   0      491.68      484.47      9.45 o 
   6   7   0       26.84       32.81      3.36 o 
   7   7   0        6.84        6.35      2.69 o 
   0   8   0      613.31      698.10     11.57 o 
   1   8   0      357.71      345.11      4.75 o 
   2   8   0      640.85      647.36      8.01 o 
   3   8   0      604.99      613.57      9.30 o 
   4   8   0        0.11        1.62      1.11 o 
   5   8   0       58.63       67.87      4.43 o 
   6   8   0        1.31        2.92      1.91 o 
   7   8   0       55.21       52.83      5.28 o 
   1   9   0      208.97      226.28      4.20 o 
   2   9   0     1628.22     1547.38     16.80 o 
   3   9   0        0.37        0.22      1.03 o 
   4   9   0       94.53       95.21      3.99 o 
   5   9   0        5.27       11.38      2.34 o 
   6   9   0      234.56      206.96      7.10 o 
   7   9   0        4.21        3.69      2.46 o 
   0  10   0      433.84      410.88      8.04 o 
   1  10   0       32.56       41.61      2.02 o 
   2  10   0      179.73      162.59      3.88 o 
   3  10   0       33.62       36.69      3.03 o 
   4  10   0      232.82      220.30      7.26 o 
   5  10   0       31.06       28.32      3.29 o 
   6  10   0        0.04        2.50      2.35 o 
   7  10   0        2.12        8.77      2.84 o 
   1  11   0       49.88       57.94      2.52 o 
   2  11   0      179.59      178.39      5.24 o 
   3  11   0        9.52       11.48      1.91 o 
   4  11   0      307.82      261.47      7.41 o 
   5  11   0      170.72      158.05      6.34 o 
   6  11   0        0.03        0.62      1.82 o 
   0  12   0       66.34       58.95      4.26 o 
   1  12   0      142.13      139.85      3.96 o 
   2  12   0      401.60      371.85     10.72 o 
   3  12   0      356.32      337.83      7.43 o 
   4  12   0        3.50        6.39      2.10 o 
   5  12   0       24.16       34.36      4.74 o 
   6  12   0        7.55       10.49      2.46 o 
   1  13   0       36.87       34.13      2.75 o 
   2  13   0        5.95        5.06      1.74 o 
   3  13   0       85.04       94.43      4.18 o 
   4  13   0        4.49        4.62      2.00 o 
   5  13   0       26.46       23.74      3.13 o 
   6  13   0        8.41       18.46      3.09 o 
   0  14   0      355.40      314.30      9.50 o 
   1  14   0        0.02        0.25      1.45 o 
   2  14   0       18.29       11.78      2.13 o 
   3  14   0       12.58       10.03      2.17 o 
   4  14   0       32.09       30.68      3.38 o 
   5  14   0        0.55        4.35      1.97 o 
   1  15   0        0.34        4.08      1.63 o 
   2  15   0       67.37       69.50      6.35 o 
   3  15   0        0.53        4.73      1.81 o 
   4  15   0        6.17        4.29      2.29 o 
   5  15   0       39.42       30.78      4.26 o 
   0  16   0        3.57        9.74      3.10 o 
   1  16   0       62.68       62.37      5.80 o 
   2  16   0       52.05       43.70      3.71 o 
   3  16   0        0.16       -0.51      1.61 o 
   4  16   0        4.50        9.30      2.54 o 
   5  16   0        0.37        2.11      2.21 o 
   1  17   0       32.05       26.42      3.80 o 
   2  17   0        0.58        3.91      1.88 o 
   3  17   0       26.31       29.54      3.33 o 
   4  17   0        4.50        8.55      2.78 o 
   0  18   0       91.11       88.88      8.15 o 
   1  18   0        6.29        7.01      2.10 o 
   2  18   0        0.50        2.29      1.70 o 
   3  18   0       20.73       21.37      3.39 o 
   1  19   0       12.95        8.59      2.26 o 
   2  19   0       33.84       40.30      3.84 o 
   0  20   0       16.08       13.12      4.26 o 
   1  20   0        1.20        4.10      2.23 o 
  -7   0   1      174.50      165.67     10.67 o 
  -5   0   1        3.93        2.52      1.33 o 
  -3   0   1      252.23      251.96      5.62 o 
  -1   0   1     1756.91     1866.99     25.84 o 
   1   0   1      117.89      144.85      3.60 o 
   3   0   1      444.16      450.27      8.46 o 
   5   0   1      136.15      144.62      6.34 o 
   7   0   1        2.25       -0.89      3.02 o 
  -8   1   1        3.11       10.95      3.03 o 
  -7   1   1       40.39       38.19      4.42 o 
  -6   1   1       23.76       20.80      2.66 o 
  -5   1   1      234.87      216.76      5.66 o 
  -4   1   1        4.39        1.49      0.79 o 
  -3   1   1      986.48     1040.04     11.61 o 
  -2   1   1       42.64       18.14      0.99 o 
  -1   1   1      118.14      135.59      1.91 o 
   0   1   1     2502.85     2744.45     28.33 o 
   1   1   1    18864.19    16836.44    305.84 o 
   2   1   1      612.28      717.16      8.08 o 
   3   1   1      146.19      144.49      3.13 o 
   4   1   1      106.19      123.53      2.81 o 
   5   1   1      363.68      382.71      7.71 o 
   6   1   1       32.59       29.39      3.14 o 
   7   1   1       22.49       26.82      3.90 o 
   8   1   1        3.87        3.78      3.49 o 
  -8   2   1        3.81       10.12      3.87 o 
  -7   2   1       66.68       63.02      6.54 o 
  -6   2   1       98.00      104.80      6.44 o 
  -5   2   1       52.94       53.82      2.61 o 
  -4   2   1       19.64       25.10      1.52 o 
  -3   2   1     1763.53     1984.91     22.01 o 
  -2   2   1      308.34      278.71      3.79 o 
  -1   2   1      946.03      943.91     11.32 o 
   0   2   1      101.21      134.67      2.06 o 
   1   2   1     1056.87     1074.72     11.03 o 
   2   2   1     1345.56     1354.08     15.05 o 
   3   2   1      865.71      984.24     11.22 o 
   4   2   1       69.96       61.33      2.08 o 
   5   2   1       61.22       45.29      2.97 o 
   6   2   1        0.77        2.17      1.81 o 
   7   2   1       24.24       25.97      3.83 o 
  -8   3   1        3.48        7.82      2.79 o 
  -7   3   1       13.91       14.38      3.17 o 
  -6   3   1      275.35      291.11      7.86 o 
  -5   3   1      266.82      241.42      5.20 o 
  -4   3   1      140.83      147.10      3.17 o 
  -3   3   1        0.29        3.02      0.68 o 
  -2   3   1      396.45      396.75      5.51 o 
  -1   3   1    14622.04    12099.74    250.28 o 
   0   3   1      911.40      961.85      9.86 o 
   1   3   1      188.73      124.42      2.10 o 
   2   3   1        5.85       19.37      1.01 o 
   3   3   1       43.60       23.96      1.27 o 
   4   3   1       11.29       21.07      1.58 o 
   5   3   1      303.41      285.97      7.47 o 
   6   3   1        2.48        5.37      2.06 o 
   7   3   1        1.06        4.40      3.66 o 
  -8   4   1       16.97       17.54      3.41 o 
  -7   4   1       36.72       30.94      3.42 o 
  -6   4   1       35.37       27.16      2.65 o 
  -5   4   1       43.60       48.16      2.61 o 
  -4   4   1      317.64      275.97      4.60 o 
  -3   4   1      440.73      462.55      6.83 o 
  -2   4   1       38.66       31.71      1.77 o 
  -1   4   1     9221.20     8676.93    113.22 o 
   0   4   1    24264.19    19259.35    209.16 o 
   1   4   1      970.38     1071.74     11.32 o 
   2   4   1      119.98      110.84      2.22 o 
   3   4   1      701.26      795.48      9.53 o 
   4   4   1      857.20      893.11     11.98 o 
   5   4   1       18.13       13.59      1.85 o 
   6   4   1      332.98      332.57      9.88 o 
   7   4   1      106.91      111.75      6.13 o 
  -8   5   1       17.64       19.76      3.65 o 
  -7   5   1        7.41        7.63      2.33 o 
  -6   5   1        0.08        1.13      1.43 o 
  -5   5   1       80.81       86.82      5.18 o 
  -4   5   1      291.10      289.73      5.47 o 
  -3   5   1       94.42       86.54      2.55 o 
  -2   5   1      122.98      108.87      2.49 o 
  -1   5   1       42.65       31.72      1.72 o 
   0   5   1       47.11       44.44      1.27 o 
   1   5   1      469.90      506.67      6.41 o 
   2   5   1        2.40       -0.12      0.63 o 
   3   5   1      279.81      311.07      5.02 o 
   4   5   1      285.56      255.01      5.74 o 
   5   5   1      222.12      221.27      6.83 o 
   6   5   1       30.94       36.51      3.61 o 
   7   5   1       13.47        8.68      2.78 o 
  -8   6   1       10.37       13.27      6.35 o 
  -7   6   1       31.05       36.68      4.45 o 
  -6   6   1      151.45      143.97      5.18 o 
  -5   6   1       48.05       43.73      3.22 o 
  -4   6   1      414.72      395.88      6.81 o 
  -3   6   1        1.34       -0.10      0.72 o 
  -2   6   1      679.99      715.87      9.21 o 
  -1   6   1      524.86      568.26      7.37 o 
   0   6   1       39.84       35.01      1.22 o 
   1   6   1      458.89      445.37      5.66 o 
   2   6   1      117.00      117.10      2.46 o 
   3   6   1        0.15        0.02      0.73 o 
   4   6   1        0.23        1.45      1.14 o 
   5   6   1       57.47       62.67      4.51 o 
   6   6   1       87.24       76.48      4.94 o 
   7   6   1       57.74       67.22      5.09 o 
  -7   7   1        5.08        4.22      2.49 o 
  -6   7   1       19.89       19.61      3.85 o 
  -5   7   1       47.46       53.58      3.30 o 
  -4   7   1      136.37      123.27      3.50 o 
  -3   7   1        6.20       10.31      1.19 o 
  -2   7   1      397.86      363.46      5.01 o 
  -1   7   1      600.67      632.85      8.26 o 
   0   7   1      111.69      133.11      2.46 o 
   1   7   1        2.84        5.17      0.85 o 
   2   7   1      914.32      998.18     12.97 o 
   3   7   1        2.12        1.36      0.69 o 
   4   7   1      496.23      484.66     12.81 o 
   5   7   1      125.19      118.88      4.56 o 
   6   7   1       18.40       16.84      2.90 o 
   7   7   1       55.90       55.57      5.55 o 
  -7   8   1       23.60       30.40      4.02 o 
  -6   8   1       35.13       36.36      3.59 o 
  -5   8   1      339.36      323.20      8.41 o 
  -4   8   1       22.60       26.45      1.99 o 
  -3   8   1       27.05       34.28      1.94 o 
  -2   8   1        8.74       14.32      1.26 o 
  -1   8   1      615.53      623.12      8.33 o 
   0   8   1      381.75      367.45      5.31 o 
   1   8   1      388.16      401.25      5.50 o 
   2   8   1      330.66      336.83      5.08 o 
   3   8   1      575.71      583.67      8.70 o 
   4   8   1      219.20      247.27      5.96 o 
   5   8   1        0.44        0.04      1.43 o 
   6   8   1       75.78       87.72      9.14 o 
   7   8   1       34.95       38.56      5.13 o 
  -7   9   1        8.66       14.63      4.52 o 
  -6   9   1       30.37       38.05      3.80 o 
  -5   9   1       34.16       31.19      3.31 o 
  -4   9   1        3.34        4.85      1.56 o 
  -3   9   1     1431.79     1413.99     19.20 o 
  -2   9   1      289.35      299.62      5.94 o 
  -1   9   1      257.08      242.47      4.41 o 
   0   9   1      922.50      949.23     10.85 o 
   1   9   1      326.60      384.98      5.51 o 
   2   9   1      315.14      323.86      6.81 o 
   3   9   1        0.76        0.78      0.90 o 
   4   9   1       85.21       79.05      4.47 o 
   5   9   1        7.11        4.65      1.95 o 
   6   9   1       15.60       21.98      3.59 o 
   7   9   1        6.87       11.30      3.14 o 
  -7  10   1        0.07        4.15      2.17 o 
  -6  10   1        4.73        2.85      2.00 o 
  -5  10   1       67.11       60.20      4.39 o 
  -4  10   1       28.86       35.57      2.90 o 
  -3  10   1      130.52       98.95      3.72 o 
  -2  10   1      193.39      191.36      4.68 o 
  -1  10   1      408.91      361.78      5.93 o 
   0  10   1       22.03       30.45      1.43 o 
   1  10   1      187.56      167.14      3.27 o 
   2  10   1       14.96       12.43      1.43 o 
   3  10   1        8.43        9.24      1.67 o 
   4  10   1       54.58       68.63      4.65 o 
   5  10   1      285.15      255.66      9.00 o 
   6  10   1       21.65       17.37      3.40 o 
  -7  11   1        0.97        6.88      2.70 o 
  -6  11   1        0.52        6.22      2.03 o 
  -5  11   1       32.86       33.25      3.44 o 
  -4  11   1        0.97       -0.11      1.43 o 
  -3  11   1       61.76       66.48      3.45 o 
  -2  11   1      266.35      250.69      5.64 o 
  -1  11   1      233.70      210.73      4.34 o 
   0  11   1      131.70      113.67      2.94 o 
   1  11   1      380.38      382.35      7.23 o 
   2  11   1      150.21      138.50      5.16 o 
   3  11   1       51.99       42.21      2.91 o 
   4  11   1       68.60       66.32      4.45 o 
   5  11   1      107.03       96.20      5.48 o 
   6  11   1        5.12        8.93      3.04 o 
  -6  12   1        1.12        5.05      2.06 o 
  -5  12   1       52.06       55.65      5.55 o 
  -4  12   1      268.17      253.56      7.24 o 
  -3  12   1        0.12        2.21      1.38 o 
  -2  12   1      263.89      228.32      5.94 o 
  -1  12   1       10.92       14.21      2.07 o 
   0  12   1      163.61      147.03      4.08 o 
   1  12   1      315.19      295.88      7.56 o 
   2  12   1       15.78       21.43      3.35 o 
   3  12   1      194.33      185.36      6.99 o 
   4  12   1       75.55       72.82      4.73 o 
   5  12   1       30.38       31.92      3.54 o 
   6  12   1        2.80        7.79      2.76 o 
  -6  13   1       23.06       21.26      3.13 o 
  -5  13   1        0.66        1.56      1.96 o 
  -4  13   1        9.32        8.94      1.87 o 
  -3  13   1        7.25        7.75      1.65 o 
  -2  13   1      755.08      690.52     14.56 o 
  -1  13   1        0.17        3.19      1.23 o 
   0  13   1        1.20        2.21      1.19 o 
   1  13   1      350.67      299.86      7.11 o 
   2  13   1       83.04       79.37      4.25 o 
   3  13   1       17.72       22.24      2.38 o 
   4  13   1       14.81       18.03      2.76 o 
   5  13   1       13.63       12.43      2.50 o 
   6  13   1       12.78       15.61      3.43 o 
  -6  14   1        3.86        3.94      2.25 o 
  -5  14   1       48.10       46.59      7.17 o 
  -4  14   1      125.55      119.31      5.85 o 
  -3  14   1       17.81       19.56      3.37 o 
  -2  14   1        3.75        1.98      1.65 o 
  -1  14   1      137.98      112.86      4.61 o 
   0  14   1       15.91       19.10      2.10 o 
   1  14   1       11.58        6.82      1.78 o 
   2  14   1      120.92      103.08      4.76 o 
   3  14   1      130.47      125.97      6.14 o 
   4  14   1       19.23       20.09      3.30 o 
   5  14   1        0.10        6.14      2.18 o 
  -5  15   1        4.93        3.68      2.31 o 
  -4  15   1       38.16       35.33      4.08 o 
  -3  15   1       22.36       27.51      3.10 o 
  -2  15   1       43.88       52.24      3.88 o 
  -1  15   1        8.57       10.31      2.13 o 
   0  15   1       23.95       27.23      2.53 o 
   1  15   1      113.76      107.62      6.18 o 
   2  15   1        0.14        1.06      1.64 o 
   3  15   1        2.43       10.38      2.60 o 
   4  15   1       16.34       18.18      3.22 o 
   5  15   1       36.64       32.73      4.33 o 
  -5  16   1       23.32       29.52      4.00 o 
  -4  16   1       10.87       13.94      3.11 o 
  -3  16   1       20.05       17.04      2.58 o 
  -2  16   1       36.70       43.34      5.19 o 
  -1  16   1        0.23       -1.08      1.46 o 
   0  16   1       71.71       62.18      3.59 o 
   1  16   1        1.28        1.39      1.90 o 
   2  16   1        1.59        5.57      1.87 o 
   3  16   1       16.80       21.61      4.38 o 
   4  16   1       13.24       15.91      4.04 o 
  -4  17   1        0.40        4.11      2.36 o 
  -3  17   1        0.22        1.60      1.84 o 
  -2  17   1        1.40        3.93      1.94 o 
  -1  17   1       24.91       31.26      3.28 o 
   0  17   1        0.02        4.28      2.01 o 
   1  17   1       23.38       22.12      2.84 o 
   2  17   1       66.00       62.90      4.44 o 
   3  17   1        1.13        3.03      2.67 o 
   4  17   1        4.20        0.15      3.01 o 
  -3  18   1        0.00        3.25      1.84 o 
  -2  18   1        0.31        3.24      1.74 o 
  -1  18   1       48.40       53.31      4.12 o 
   0  18   1       39.08       35.99      3.95 o 
   1  18   1        5.12        4.56      2.47 o 
   2  18   1        3.43        4.15      1.83 o 
   3  18   1       13.22       11.46      2.91 o 
  -2  19   1        6.98       12.28      2.49 o 
  -1  19   1        9.40       13.99      2.59 o 
   0  19   1        3.47        7.19      2.25 o 
   1  19   1        8.52       15.03      2.63 o 
   2  19   1       18.79       22.48      3.18 o 
  -1  20   1       13.33       14.93      3.03 o 
   0  20   1        1.19       -1.50      2.05 o 
  -8   0   2       27.71       27.35      6.47 o 
  -6   0   2       83.73       91.54      5.69 o 
  -4   0   2      134.05       90.45      3.47 o 
  -2   0   2     1907.16     1937.73     27.62 o 
   0   0   2      597.79      583.58     10.17 o 
   2   0   2       20.60       22.25      1.26 o 
   4   0   2       26.45       33.00      5.00 o 
   6   0   2      520.27      500.79     18.34 o 
  -8   1   2        0.03        2.59      2.23 o 
  -7   1   2       25.61       22.51      3.54 o 
  -6   1   2      276.45      276.47      6.37 o 
  -5   1   2        0.31        5.45      1.12 o 
  -4   1   2        2.52        0.20      0.81 o 
  -3   1   2     2094.19     2174.28     22.38 o 
  -2   1   2     4378.55     4512.35     43.74 o 
  -1   1   2     2006.67     2175.67     21.37 o 
   0   1   2     4289.19     4471.44     45.71 o 
   1   1   2     6443.51     6589.12     68.65 o 
   2   1   2       91.44      115.85      2.49 o 
   3   1   2       23.35       16.41      1.23 o 
   4   1   2      209.98      232.79      4.61 o 
   5   1   2       67.47       85.65      3.85 o 
   6   1   2        0.13        1.51      2.41 o 
   7   1   2        4.36        3.48      2.56 o 
  -8   2   2        0.02        4.43      2.52 o 
  -7   2   2        0.32        2.52      2.29 o 
  -6   2   2       36.69       43.26      3.04 o 
  -5   2   2      143.38      152.75      5.21 o 
  -4   2   2      569.40      623.63      8.18 o 
  -3   2   2     1399.48     1510.89     16.15 o 
  -2   2   2       31.74       27.95      1.63 o 
  -1   2   2    12867.59    11637.45    163.30 o 
   0   2   2     2678.63     2790.89     27.09 o 
   1   2   2      274.63      279.71      3.65 o 
   2   2   2      259.16      315.44      4.81 o 
   3   2   2       90.40      109.21      2.78 o 
   4   2   2       72.03       80.69      2.74 o 
   5   2   2       35.65       40.90      2.88 o 
   6   2   2       44.10       46.90      3.98 o 
   7   2   2        6.65        4.92      2.55 o 
  -8   3   2        6.88       11.06      2.90 o 
  -7   3   2      122.84      112.98      6.81 o 
  -6   3   2       31.88       30.84      2.74 o 
  -5   3   2        0.01        0.55      0.98 o 
  -4   3   2       38.74       35.05      1.67 o 
  -3   3   2      211.97      193.04      3.33 o 
  -2   3   2     3767.90     3807.03     37.24 o 
  -1   3   2        4.68        5.33      0.61 o 
   0   3   2       88.17       59.30      2.24 o 
   1   3   2      607.32      546.70      6.38 o 
   2   3   2      726.90      734.70      8.49 o 
   3   3   2     1056.62     1094.59     13.56 o 
   4   3   2      114.55      100.49      3.09 o 
   5   3   2      198.82      192.06      6.12 o 
   6   3   2       37.12       35.28      3.62 o 
   7   3   2       86.55       81.19      6.39 o 
  -8   4   2       29.28       28.25      4.07 o 
  -7   4   2       84.46       92.58      5.31 o 
  -6   4   2        3.00        2.39      1.52 o 
  -5   4   2       19.09       16.15      1.74 o 
  -4   4   2       23.95       35.41      1.66 o 
  -3   4   2       28.72       25.79      1.75 o 
  -2   4   2     1486.03     1666.40     18.65 o 
  -1   4   2      937.87      985.95     10.45 o 
   0   4   2    18196.71    16405.86    253.50 o 
   1   4   2      228.63      251.51      3.62 o 
   2   4   2       21.73       19.46      1.32 o 
   3   4   2      301.15      327.57      4.92 o 
   4   4   2       58.08       58.85      2.55 o 
   5   4   2        0.24        2.21      1.61 o 
   6   4   2       50.77       50.57      4.17 o 
   7   4   2        0.70        2.82      2.59 o 
  -8   5   2        5.56        5.55      3.08 o 
  -7   5   2       36.89       35.91      3.79 o 
  -6   5   2       99.69       98.13      4.94 o 
  -5   5   2       25.18       31.79      2.29 o 
  -4   5   2      740.43      780.52     11.74 o 
  -3   5   2      513.12      514.61      7.53 o 
  -2   5   2      692.97      711.22      9.06 o 
  -1   5   2     1100.29     1133.43     12.00 o 
   0   5   2      726.00      707.20      7.98 o 
   1   5   2     4509.18     4817.99     46.83 o 
   2   5   2      831.45      839.47     11.36 o 
   3   5   2      246.44      264.19      4.32 o 
   4   5   2      377.01      376.59      7.75 o 
   5   5   2       66.14       85.24      4.76 o 
   6   5   2        6.06        7.21      2.21 o 
   7   5   2        0.33        2.89      2.17 o 
  -8   6   2       22.36       22.17      4.44 o 
  -7   6   2        5.76        9.08      2.54 o 
  -6   6   2        1.76        3.16      1.61 o 
  -5   6   2        2.17        4.22      1.29 o 
  -4   6   2       58.99       52.08      2.57 o 
  -3   6   2        0.84        0.99      0.96 o 
  -2   6   2      912.24     1027.79     11.39 o 
  -1   6   2      137.03      141.42      2.93 o 
   0   6   2     1827.36     1894.56     19.35 o 
   1   6   2      307.29      307.12      4.44 o 
   2   6   2      723.60      721.89      8.78 o 
   3   6   2       98.85      118.11      2.77 o 
   4   6   2        1.26        3.11      1.32 o 
   5   6   2      543.16      502.06     11.00 o 
   6   6   2       26.26       42.10      3.91 o 
   7   6   2       17.94       16.21      3.71 o 
  -7   7   2       93.68       87.23      6.24 o 
  -6   7   2      161.32      142.15      5.89 o 
  -5   7   2       31.00       33.09      2.46 o 
  -4   7   2       32.89       35.16      2.21 o 
  -3   7   2      290.37      288.10      5.19 o 
  -2   7   2       20.82       24.05      1.59 o 
  -1   7   2        1.51        4.65      0.84 o 
   0   7   2      537.00      589.95      7.29 o 
   1   7   2      133.55      114.40      2.65 o 
   2   7   2       78.18       73.16      2.42 o 
   3   7   2       14.37       19.14      1.57 o 
   4   7   2       21.99       25.21      2.34 o 
   5   7   2      411.16      354.77     10.21 o 
   6   7   2        0.01        0.01      1.78 o 
   7   7   2       46.03       56.04      5.79 o 
  -7   8   2        0.36        2.00      2.16 o 
  -6   8   2       15.89       21.61      2.89 o 
  -5   8   2      349.34      304.10      7.11 o 
  -4   8   2      152.10      151.88      4.45 o 
  -3   8   2       48.94       50.06      2.16 o 
  -2   8   2      635.52      622.16      8.58 o 
  -1   8   2     2246.80     2255.60     25.03 o 
   0   8   2      161.59      154.88      2.91 o 
   1   8   2      192.17      176.64      3.31 o 
   2   8   2      319.17      350.56      5.32 o 
   3   8   2      657.57      669.00     14.58 o 
   4   8   2       57.78       65.97      3.46 o 
   5   8   2       91.19      113.42      6.05 o 
   6   8   2       10.69       13.24      2.98 o 
   7   8   2       19.55       25.99      4.06 o 
  -7   9   2        1.11        5.93      2.11 o 
  -6   9   2        1.06        0.75      1.72 o 
  -5   9   2      173.42      148.70      4.86 o 
  -4   9   2       10.81       13.57      2.51 o 
  -3   9   2      441.27      440.58      9.02 o 
  -2   9   2        0.82        0.48      0.79 o 
  -1   9   2      208.07      209.80      5.03 o 
   0   9   2       35.36       40.06      2.46 o 
   1   9   2       98.15      104.25      2.54 o 
   2   9   2       20.15       18.83      1.38 o 
   3   9   2        1.77        0.57      1.15 o 
   4   9   2      158.31      145.92      5.43 o 
   5   9   2        0.21        5.16      2.96 o 
   6   9   2       12.85       19.70      3.26 o 
  -7  10   2        8.54       13.54      2.73 o 
  -6  10   2       16.39       18.85      3.18 o 
  -5  10   2        0.00       -0.17      1.90 o 
  -4  10   2      305.35      283.92     11.17 o 
  -3  10   2      210.90      191.85      5.93 o 
  -2  10   2     1293.37     1277.97     15.78 o 
  -1  10   2       29.95       22.23      1.66 o 
   0  10   2        8.72       10.98      1.11 o 
   1  10   2      486.51      523.84      7.32 o 
   2  10   2      390.31      369.17      6.49 o 
   3  10   2      138.15      108.51      4.74 o 
   4  10   2        6.92        9.82      2.37 o 
   5  10   2        2.32        4.58      2.03 o 
   6  10   2       72.45       66.48      5.91 o 
  -7  11   2       24.71       32.65      3.87 o 
  -6  11   2       22.50       25.90      3.21 o 
  -5  11   2       23.88       24.46      2.99 o 
  -4  11   2       66.85       75.60      3.93 o 
  -3  11   2      241.50      231.42      5.81 o 
  -2  11   2       90.59       73.70      4.75 o 
  -1  11   2       90.18       89.60      4.76 o 
   0  11   2       70.98       72.75      2.83 o 
   1  11   2      205.95      192.27      8.43 o 
   2  11   2        5.48        3.62      1.34 o 
   3  11   2       16.72       15.80      2.32 o 
   4  11   2        3.04        4.05      2.10 o 
   5  11   2       18.80       26.55      3.26 o 
   6  11   2        5.30        8.45      2.62 o 
  -6  12   2        9.69       20.25      2.92 o 
  -5  12   2      112.60      106.55      5.62 o 
  -4  12   2        2.27        2.15      1.53 o 
  -3  12   2       16.94       15.86      2.06 o 
  -2  12   2       64.53       65.34      4.34 o 
  -1  12   2      792.55      778.44     12.72 o 
   0  12   2        0.18       -1.06      1.06 o 
   1  12   2      100.22       95.96      3.63 o 
   2  12   2       25.26       32.86      2.58 o 
   3  12   2      141.61      150.33      5.54 o 
   4  12   2       17.81       14.28      2.58 o 
   5  12   2       40.01       47.08      4.17 o 
   6  12   2        0.12        2.80      2.56 o 
  -6  13   2       25.99       28.38      3.44 o 
  -5  13   2       35.37       39.11      4.23 o 
  -4  13   2       31.00       31.03      2.87 o 
  -3  13   2      221.83      198.79      8.11 o 
  -2  13   2       84.44       83.43      3.66 o 
  -1  13   2        0.64        2.67      1.30 o 
   0  13   2        6.44        7.85      1.75 o 
   1  13   2       18.43       20.45      2.15 o 
   2  13   2       29.08       28.19      2.84 o 
   3  13   2       81.70       77.68      4.60 o 
   4  13   2        8.44       10.36      2.26 o 
   5  13   2        3.67        5.88      2.05 o 
  -6  14   2        2.82        8.26      3.15 o 
  -5  14   2        8.00        8.31      2.22 o 
  -4  14   2       20.40       18.30      2.45 o 
  -3  14   2       22.00       19.90      2.41 o 
  -2  14   2       81.88       83.31      4.49 o 
  -1  14   2        6.25       10.55      2.04 o 
   0  14   2       36.07       32.41      2.71 o 
   1  14   2       69.99       75.69      5.19 o 
   2  14   2       87.21       74.08      4.25 o 
   3  14   2        0.04        2.51      2.10 o 
   4  14   2        5.27       10.94      2.82 o 
   5  14   2       13.07       15.02      2.69 o 
  -5  15   2       57.60       58.48      5.84 o 
  -4  15   2       15.15       17.48      2.68 o 
  -3  15   2        2.77        2.64      1.79 o 
  -2  15   2       79.42       66.32      4.93 o 
  -1  15   2       35.20       35.11      3.26 o 
   0  15   2       59.37       65.12      3.71 o 
   1  15   2       16.77       29.13      4.43 o 
   2  15   2       65.79       65.99      4.24 o 
   3  15   2       20.92       19.88      3.24 o 
   4  15   2       47.48       48.12      6.26 o 
   5  15   2        0.00        3.17      2.66 o 
  -5  16   2        1.52        3.40      2.44 o 
  -4  16   2       35.18       44.07      3.94 o 
  -3  16   2        9.72        8.21      1.99 o 
  -2  16   2       12.05        9.55      2.19 o 
  -1  16   2       32.80       32.84      3.15 o 
   0  16   2        0.40        0.83      1.51 o 
   1  16   2        5.38        6.71      2.03 o 
   2  16   2       50.82       44.98      3.76 o 
   3  16   2        2.16        4.94      2.73 o 
   4  16   2       15.52       12.72      2.83 o 
  -4  17   2        0.41        6.10      2.06 o 
  -3  17   2       50.77       51.40      4.28 o 
  -2  17   2        7.24        8.84      2.16 o 
  -1  17   2       14.87       14.22      2.45 o 
   0  17   2       23.47       34.55      4.64 o 
   1  17   2      152.00      134.59      5.66 o 
   2  17   2        1.75        4.30      1.85 o 
   3  17   2        4.18        3.44      2.43 o 
  -3  18   2        0.01        1.29      1.77 o 
  -2  18   2        1.46        3.39      2.03 o 
  -1  18   2       19.23       16.31      2.73 o 
   0  18   2        0.19        4.15      2.13 o 
   1  18   2       28.46       27.74      3.92 o 
   2  18   2        0.38        1.73      2.19 o 
   3  18   2       57.69       61.09      5.58 o 
  -2  19   2        4.44        6.23      2.35 o 
  -1  19   2        0.74        4.61      2.24 o 
   0  19   2       63.21       58.71      5.88 o 
   1  19   2        1.66        5.94      2.24 o 
   2  19   2        0.00        3.37      3.58 o 
   0  20   2        0.17        0.91      2.06 o 
  -7   0   3      210.40      197.09     13.03 o 
  -5   0   3      127.65      130.37      4.64 o 
  -3   0   3        5.62       11.95      1.87 o 
  -1   0   3     5691.80     6045.46     94.10 o 
   1   0   3      379.71      387.70      7.09 o 
   3   0   3       90.25       82.82      4.94 o 
   5   0   3      140.60      117.30      8.15 o 
   7   0   3       27.59       21.83      5.12 o 
  -8   1   3       11.71       18.72      4.04 o 
  -7   1   3      114.46      111.02      6.51 o 
  -6   1   3       71.38       82.48      3.55 o 
  -5   1   3       17.17       21.30      1.68 o 
  -4   1   3      181.73      198.07      3.81 o 
  -3   1   3       29.98       42.83      1.74 o 
  -2   1   3       53.60       62.92      2.33 o 
  -1   1   3        5.71        6.09      0.70 o 
   0   1   3      929.13      825.22      9.42 o 
   1   1   3       63.96       54.40      1.38 o 
   2   1   3     2768.86     3006.13     32.29 o 
   3   1   3      240.69      238.54      4.45 o 
   4   1   3       46.55       52.38      2.96 o 
   5   1   3      186.93      167.05      5.05 o 
   6   1   3       39.43       40.60      3.81 o 
   7   1   3        0.27        3.03      2.70 o 
  -8   2   3       10.21       11.70      3.01 o 
  -7   2   3      129.25      127.35      6.92 o 
  -6   2   3        4.25        6.76      1.52 o 
  -5   2   3      182.95      190.86      4.52 o 
  -4   2   3       51.32       51.64      2.11 o 
  -3   2   3      196.68      205.69      3.57 o 
  -2   2   3      431.81      438.98      5.55 o 
  -1   2   3     1380.05     1435.79     14.62 o 
   0   2   3       80.50       84.46      1.73 o 
   1   2   3      205.14      194.89      3.01 o 
   2   2   3       63.72       45.25      1.78 o 
   3   2   3       50.08       44.36      1.96 o 
   4   2   3       58.81       67.31      3.88 o 
   5   2   3       17.34       21.91      2.44 o 
   6   2   3        2.39        4.27      2.02 o 
   7   2   3        1.46        0.26      2.20 o 
  -8   3   3        6.98        3.55      2.46 o 
  -7   3   3       54.49       52.63      4.86 o 
  -6   3   3      171.79      144.40      4.29 o 
  -5   3   3       15.16       11.82      1.65 o 
  -4   3   3      145.46      133.68      3.03 o 
  -3   3   3      671.32      693.85      8.47 o 
  -2   3   3      120.66      114.23      2.26 o 
  -1   3   3    10381.47    10014.80     95.10 o 
   0   3   3     8095.45     8572.52     81.66 o 
   1   3   3      323.12      350.00      4.69 o 
   2   3   3       17.72       32.21      1.65 o 
   3   3   3      548.93      584.39      8.45 o 
   4   3   3     1052.40     1004.33     16.12 o 
   5   3   3       72.50       64.27      4.24 o 
   6   3   3        4.11        2.68      2.71 o 
   7   3   3        0.32        1.66      2.14 o 
  -8   4   3        9.49       10.80      3.58 o 
  -7   4   3        4.73        3.20      1.81 o 
  -6   4   3      437.39      407.32      7.80 o 
  -5   4   3      447.70      431.95      7.57 o 
  -4   4   3      829.25      897.76     10.90 o 
  -3   4   3      188.28      232.88      3.84 o 
  -2   4   3       93.76       79.31      2.27 o 
  -1   4   3     1491.67     1518.26     15.65 o 
   0   4   3     4358.19     4904.06     47.47 o 
   1   4   3       49.10       28.18      1.37 o 
   2   4   3     1069.04     1187.57     13.10 o 
   3   4   3      356.81      390.25      6.40 o 
   4   4   3        4.45        5.40      1.24 o 
   5   4   3      211.32      192.77      7.60 o 
   6   4   3      118.20      111.82     11.70 o 
   7   4   3        5.26       11.60      3.10 o 
  -8   5   3        3.50        3.89      2.92 o 
  -7   5   3       26.25       25.50      2.81 o 
  -6   5   3       69.17       68.80      3.53 o 
  -5   5   3        0.30        1.12      1.15 o 
  -4   5   3       41.29       45.05      2.38 o 
  -3   5   3     1787.34     1770.76     20.51 o 
  -2   5   3     1336.27     1511.21     15.99 o 
  -1   5   3     1171.29     1302.13     13.80 o 
   0   5   3       33.15       42.87      1.60 o 
   1   5   3     2511.01     2614.64     26.40 o 
   2   5   3      137.00      150.24      3.52 o 
   3   5   3      108.01      106.70      3.02 o 
   4   5   3       35.40       54.42      3.23 o 
   5   5   3       37.71       27.38      2.99 o 
   6   5   3        0.33        1.42      1.85 o 
   7   5   3       45.20       61.42      4.90 o 
  -8   6   3        8.94       14.01     12.00 o 
  -7   6   3        7.46       14.23      2.69 o 
  -6   6   3       67.30       68.78      5.58 o 
  -5   6   3       86.26       85.31      3.54 o 
  -4   6   3       13.28       13.54      1.56 o 
  -3   6   3      744.38      742.60     10.10 o 
  -2   6   3     3789.61     3974.73     39.26 o 
  -1   6   3      758.54      805.22      9.23 o 
   0   6   3      699.88      785.12      9.09 o 
   1   6   3      539.85      637.56      7.87 o 
   2   6   3     1772.83     1762.54     18.86 o 
   3   6   3       18.76       27.93      1.91 o 
   4   6   3       40.49       42.63      3.02 o 
   5   6   3      347.95      322.08      8.59 o 
   6   6   3      144.30      130.25      6.38 o 
   7   6   3        7.75       15.49      2.97 o 
  -8   7   3       28.56       30.80      5.91 o 
  -7   7   3        0.84        3.38      1.92 o 
  -6   7   3        0.13        1.95      2.25 o 
  -5   7   3        0.66        1.30      1.29 o 
  -4   7   3      716.46      732.60     10.65 o 
  -3   7   3       12.61       13.61      1.32 o 
  -2   7   3      173.52      166.15      3.06 o 
  -1   7   3      262.31      290.31      4.30 o 
   0   7   3        3.30        5.23      1.43 o 
   1   7   3        4.30        3.97      0.94 o 
   2   7   3       11.31       14.10      1.20 o 
   3   7   3      284.90      275.33      5.37 o 
   4   7   3      108.82      110.80      4.17 o 
   5   7   3       13.61        8.52      2.21 o 
   6   7   3       23.16       22.07      3.06 o 
   7   7   3       10.37       20.73      3.72 o 
  -7   8   3       17.76       24.39      3.74 o 
  -6   8   3      148.45      149.70      6.10 o 
  -5   8   3       61.39       67.17      4.11 o 
  -4   8   3      155.02      129.82      4.26 o 
  -3   8   3       82.83       75.97      2.63 o 
  -2   8   3     1654.06     1680.26     19.56 o 
  -1   8   3      705.19      743.92     11.86 o 
   0   8   3     2107.58     2176.02     22.56 o 
   1   8   3      347.75      356.71      5.36 o 
   2   8   3       12.75       11.94      1.23 o 
   3   8   3       60.17       55.83      2.64 o 
   4   8   3      143.94      147.39      4.87 o 
   5   8   3       49.27       47.67      3.90 o 
   6   8   3       32.58       36.05      4.50 o 
  -7   9   3        3.56        4.09      2.67 o 
  -6   9   3        0.02       -1.56      1.56 o 
  -5   9   3        0.12        1.69      1.52 o 
  -4   9   3      177.40      156.60      4.71 o 
  -3   9   3       37.34       31.47      2.40 o 
  -2   9   3      257.64      275.58      5.83 o 
  -1   9   3      115.53      112.15      3.20 o 
   0   9   3      570.00      563.42      7.40 o 
   1   9   3      116.60      115.55      2.82 o 
   2   9   3       83.72       89.66      2.62 o 
   3   9   3      177.34      190.05      5.42 o 
   4   9   3       27.99       28.98      2.61 o 
   5   9   3        5.23        5.99      2.36 o 
   6   9   3       35.76       47.94      5.51 o 
  -7  10   3       11.47       14.66      2.70 o 
  -6  10   3       65.63       75.28      4.98 o 
  -5  10   3        0.09       -0.60      1.33 o 
  -4  10   3       74.65       66.45      3.67 o 
  -3  10   3        1.88        2.69      1.28 o 
  -2  10   3      273.12      247.18      4.83 o 
  -1  10   3       28.86       31.93      2.63 o 
   0  10   3        1.55        1.95      0.77 o 
   1  10   3        6.31        8.37      1.09 o 
   2  10   3       54.02       57.06      2.35 o 
   3  10   3       12.21       11.42      2.22 o 
   4  10   3       34.51       28.50      3.14 o 
   5  10   3       21.84       16.48      3.03 o 
   6  10   3        8.20        7.72      2.74 o 
  -7  11   3        9.12       16.01      2.84 o 
  -6  11   3        0.14        1.98      1.82 o 
  -5  11   3      148.32      152.78      5.38 o 
  -4  11   3      336.96      290.13      7.16 o 
  -3  11   3      314.57      295.52      7.62 o 
  -2  11   3       35.65       33.17      2.48 o 
  -1  11   3      478.29      475.07      7.83 o 
   0  11   3       24.74       27.32      2.47 o 
   1  11   3        0.58        2.83      0.93 o 
   2  11   3        3.88        5.42      1.43 o 
   3  11   3        3.11        3.24      1.70 o 
   4  11   3       55.76       48.25      4.88 o 
   5  11   3       23.07       22.73      3.54 o 
   6  11   3       21.12       21.36      3.91 o 
  -6  12   3        8.54        4.37      2.04 o 
  -5  12   3        7.06        7.67      1.90 o 
  -4  12   3      183.71      170.18      5.27 o 
  -3  12   3       11.58       10.56      1.84 o 
  -2  12   3      355.86      329.01      8.47 o 
  -1  12   3        6.88        7.82      1.47 o 
   0  12   3       16.73       16.27      1.94 o 
   1  12   3       29.99       35.19      2.63 o 
   2  12   3      105.46       99.98      3.85 o 
   3  12   3        0.77        3.04      1.71 o 
   4  12   3       19.48       17.37      2.71 o 
   5  12   3        2.55       10.23      2.64 o 
  -6  13   3        1.04        2.76      1.96 o 
  -5  13   3        6.43        7.78      1.98 o 
  -4  13   3       53.28       65.94      4.46 o 
  -3  13   3      138.83      125.32      4.61 o 
  -2  13   3       10.80       10.86      1.82 o 
  -1  13   3       45.22       47.67      3.55 o 
   0  13   3      111.82      120.56      6.17 o 
   1  13   3        1.24        1.69      1.32 o 
   2  13   3        1.55        5.56      1.78 o 
   3  13   3        3.92        4.64      2.29 o 
   4  13   3       26.96       31.85      3.42 o 
   5  13   3        0.58        6.22      2.52 o 
  -6  14   3        3.13       12.63      2.84 o 
  -5  14   3      106.94       92.73      5.40 o 
  -4  14   3        5.61        7.21      1.86 o 
  -3  14   3       36.38       47.61      3.38 o 
  -2  14   3       35.66       33.52      3.19 o 
  -1  14   3      205.17      198.50      6.83 o 
   0  14   3       31.19       31.27      2.72 o 
   1  14   3        3.20        4.65      1.75 o 
   2  14   3       19.43       25.85      2.75 o 
   3  14   3       13.77       13.58      2.81 o 
   4  14   3        0.24       -0.21      2.00 o 
   5  14   3        7.23        7.15      2.70 o 
  -5  15   3        6.13       10.37      2.41 o 
  -4  15   3        1.59        1.26      1.76 o 
  -3  15   3      144.48      146.93      5.94 o 
  -2  15   3       10.10       12.80      2.54 o 
  -1  15   3      111.55      122.91      7.37 o 
   0  15   3      191.06      184.99      6.45 o 
   1  15   3        8.25       11.47      2.23 o 
   2  15   3       36.42       35.21      4.02 o 
   3  15   3       77.17       68.29      5.50 o 
   4  15   3       50.76       53.87      6.74 o 
  -5  16   3       14.80       16.69      3.69 o 
  -4  16   3        3.95        2.91      1.78 o 
  -3  16   3        9.74        8.82      2.15 o 
  -2  16   3       30.90       39.95      3.58 o 
  -1  16   3       51.63       45.50      3.81 o 
   0  16   3        0.55        1.93      1.64 o 
   1  16   3       76.26       81.44      4.69 o 
   2  16   3      109.85      119.29      6.65 o 
   3  16   3       68.24       96.67      6.46 o 
   4  16   3        0.00        4.64      2.49 o 
  -4  17   3        0.28        5.10      2.04 o 
  -3  17   3        1.58        3.77      1.87 o 
  -2  17   3       17.08       14.41      2.50 o 
  -1  17   3        4.98       12.17      2.30 o 
   0  17   3       18.74       17.50      3.04 o 
   1  17   3       16.56       23.12      3.52 o 
   2  17   3        4.87       10.56      2.79 o 
   3  17   3        6.54       14.77      3.02 o 
  -3  18   3        3.88        5.84      2.86 o 
  -2  18   3        1.09        4.12      1.96 o 
  -1  18   3        0.05        3.41      1.91 o 
   0  18   3       19.69       16.90      2.93 o 
   1  18   3       30.66       31.60      4.25 o 
   2  18   3       22.16       23.20      3.50 o 
  -2  19   3        0.19       -0.07      2.33 o 
  -1  19   3        0.60        6.38      2.20 o 
   0  19   3        8.29        7.08      3.18 o 
   1  19   3       41.44       56.18      5.02 o 
  -8   0   4        6.84       14.28      4.56 o 
  -6   0   4      603.75      570.36     27.82 o 
  -4   0   4      934.49      895.80     17.75 o 
  -2   0   4     7333.12     7531.06    102.22 o 
   0   0   4     3712.90     3969.92     54.57 o 
   2   0   4      457.16      395.61      7.54 o 
   4   0   4      120.14      126.34      6.05 o 
   6   0   4       52.88       48.27      5.14 o 
  -8   1   4        2.23        8.13      3.31 o 
  -7   1   4       15.31       11.28      2.33 o 
  -6   1   4       42.93       33.56      2.51 o 
  -5   1   4       51.59       59.65      2.67 o 
  -4   1   4      827.36      780.23     10.63 o 
  -3   1   4     1196.22     1242.79     13.83 o 
  -2   1   4      749.44      849.87      9.52 o 
  -1   1   4     2013.79     2376.65     25.34 o 
   0   1   4      673.34      628.78      7.21 o 
   1   1   4      528.73      630.39      7.47 o 
   2   1   4       12.53       18.60      2.03 o 
   3   1   4       77.23       82.63      3.26 o 
   4   1   4      440.59      408.06      8.02 o 
   5   1   4       51.49       41.72      4.31 o 
   6   1   4       18.87       14.13      2.53 o 
   7   1   4       46.98       54.81      6.20 o 
  -8   2   4        9.78        9.91      2.79 o 
  -7   2   4       68.63       65.80      4.50 o 
  -6   2   4       12.14       10.53      1.67 o 
  -5   2   4      380.81      377.07      6.27 o 
  -4   2   4       67.63       77.30      2.53 o 
  -3   2   4     1663.42     1724.92     18.42 o 
  -2   2   4     2935.64     3329.59     32.98 o 
  -1   2   4     2025.82     2140.29     21.49 o 
   0   2   4     2690.15     2761.57     27.42 o 
   1   2   4     2146.05     2201.25     22.39 o 
   2   2   4       19.88       16.35      1.32 o 
   3   2   4      469.47      507.41      7.67 o 
   4   2   4       37.34       44.58      2.98 o 
   5   2   4      655.68      628.04     11.37 o 
   6   2   4        1.72        4.93      2.18 o 
   7   2   4        0.92        4.07      2.34 o 
  -8   3   4        0.33        0.94      2.93 o 
  -7   3   4       30.36       29.93      3.30 o 
  -6   3   4        1.95        3.64      1.39 o 
  -5   3   4      288.51      268.31      5.63 o 
  -4   3   4      896.58      934.26     11.39 o 
  -3   3   4       15.00       21.10      1.35 o 
  -2   3   4       61.66       48.81      1.62 o 
  -1   3   4       84.82       88.07      1.90 o 
   0   3   4       58.27       62.82      1.84 o 
   1   3   4      147.22      199.21      3.35 o 
   2   3   4       28.81       36.19      1.85 o 
   3   3   4      495.98      490.91      7.58 o 
   4   3   4       81.19       90.46      4.68 o 
   5   3   4       30.04       20.92      2.84 o 
   6   3   4       21.39       17.64      2.77 o 
   7   3   4        4.71        1.22      2.33 o 
  -8   4   4        3.45       12.46      3.01 o 
  -7   4   4        0.77        2.59      1.63 o 
  -6   4   4       96.11      107.00      4.08 o 
  -5   4   4      157.03      153.85      4.59 o 
  -4   4   4        1.27        0.70      0.79 o 
  -3   4   4       26.84       30.30      1.54 o 
  -2   4   4     3018.03     3086.35     30.88 o 
  -1   4   4     2545.68     2774.36     27.69 o 
   0   4   4        3.18        6.18      0.82 o 
   1   4   4      791.79      838.51      9.76 o 
   2   4   4      393.15      454.96      6.17 o 
   3   4   4        3.47        6.31      1.47 o 
   4   4   4      343.45      352.37      7.38 o 
   5   4   4        5.40        6.65      2.11 o 
   6   4   4       33.54       30.11      3.42 o 
   7   4   4        7.54        9.05      2.37 o 
  -8   5   4       52.64       58.14      6.35 o 
  -7   5   4       15.06       16.74      2.41 o 
  -6   5   4       17.76       16.34      2.16 o 
  -5   5   4        1.67        3.97      1.40 o 
  -4   5   4        5.65        9.66      1.36 o 
  -3   5   4       32.07       32.98      1.59 o 
  -2   5   4      411.64      416.59      7.49 o 
  -1   5   4      395.86      445.26      5.79 o 
   0   5   4       46.67       38.74      1.56 o 
   1   5   4      341.79      341.02      5.06 o 
   2   5   4     1682.90     1843.01     19.73 o 
   3   5   4        8.08        6.05      1.16 o 
   4   5   4      181.61      171.40      5.33 o 
   5   5   4        0.16       -0.48      1.55 o 
   6   5   4      139.07      147.86      7.67 o 
  -8   6   4        0.09        3.60      2.95 o 
  -7   6   4        2.22        2.18      2.07 o 
  -6   6   4       10.90       13.48      1.93 o 
  -5   6   4       44.45       40.76      2.62 o 
  -4   6   4       49.55       57.79      2.71 o 
  -3   6   4     1276.49     1352.39     16.28 o 
  -2   6   4       34.73       27.19      2.05 o 
  -1   6   4      922.56      936.40     10.69 o 
   0   6   4      102.23      111.57      2.51 o 
   1   6   4      451.78      505.49      6.78 o 
   2   6   4      316.32      317.63      5.01 o 
   3   6   4       44.46       41.93      2.36 o 
   4   6   4        5.46        6.22      1.87 o 
   5   6   4        0.02       -1.47      1.64 o 
   6   6   4        2.12        3.68      2.38 o 
  -8   7   4        0.60        4.71      2.54 o 
  -7   7   4       67.78       65.04      4.73 o 
  -6   7   4       19.92       27.02      2.72 o 
  -5   7   4      445.64      398.03      9.95 o 
  -4   7   4        5.93        3.93      1.19 o 
  -3   7   4      486.93      456.48      6.40 o 
  -2   7   4       30.89       32.12      1.74 o 
  -1   7   4     3935.55     4095.80     40.62 o 
   0   7   4     1495.37     1585.44     17.10 o 
   1   7   4      440.60      444.28      6.27 o 
   2   7   4        5.12        4.87      0.95 o 
   3   7   4     1117.63     1102.63     19.15 o 
   4   7   4        0.66       -1.15      1.50 o 
   5   7   4       74.29       72.72      4.79 o 
   6   7   4        1.27        3.25      2.04 o 
  -7   8   4        0.09        2.21      1.98 o 
  -6   8   4      138.80      129.29      5.19 o 
  -5   8   4       72.85       62.87      3.72 o 
  -4   8   4       43.56       41.31      3.07 o 
  -3   8   4      247.80      246.56      5.55 o 
  -2   8   4      279.00      279.71      4.52 o 
  -1   8   4        0.10       -0.29      0.65 o 
   0   8   4     2881.79     3036.41     30.92 o 
   1   8   4      557.76      537.46      7.37 o 
   2   8   4      187.38      184.10      3.77 o 
   3   8   4       34.98       42.08      2.51 o 
   4   8   4        2.70        5.82      1.57 o 
   5   8   4       82.99       90.00      5.34 o 
   6   8   4        5.65        6.26      2.87 o 
  -7   9   4       29.05       36.93      3.75 o 
  -6   9   4       10.37        9.29      1.95 o 
  -5   9   4        0.09        3.58      1.81 o 
  -4   9   4      162.95      149.85      4.62 o 
  -3   9   4        7.38        7.09      1.47 o 
  -2   9   4       99.31      106.79      3.23 o 
  -1   9   4      272.51      257.50      4.51 o 
   0   9   4      394.59      406.76      6.01 o 
   1   9   4      141.70      135.19      3.13 o 
   2   9   4       14.13       20.52      1.77 o 
   3   9   4        1.95        2.00      1.27 o 
   4   9   4       73.91       65.48      3.72 o 
   5   9   4        4.32        7.31      2.55 o 
   6   9   4       12.73       16.93      3.32 o 
  -7  10   4        4.30       10.48      2.64 o 
  -6  10   4        3.24        5.11      2.17 o 
  -5  10   4        4.76        6.38      1.74 o 
  -4  10   4       52.12       58.14      3.50 o 
  -3  10   4        0.05       -0.04      1.11 o 
  -2  10   4      738.68      668.18     13.51 o 
  -1  10   4       11.72       20.11      1.75 o 
   0  10   4        8.35        9.78      1.14 o 
   1  10   4        8.26       11.28      1.28 o 
   2  10   4      324.60      321.86      6.07 o 
   3  10   4        0.01       -0.15      1.24 o 
   4  10   4        6.84        7.23      2.31 o 
   5  10   4       20.99       19.81      3.29 o 
   6  10   4        6.06       12.85      3.99 o 
  -7  11   4       35.60       39.46      3.99 o 
  -6  11   4      122.39      109.70      5.87 o 
  -5  11   4        0.09       -0.28      1.41 o 
  -4  11   4      250.86      240.34      6.26 o 
  -3  11   4      232.53      213.13      5.54 o 
  -2  11   4       52.53       56.09      5.13 o 
  -1  11   4      257.79      257.29      5.65 o 
   0  11   4        5.84        7.98      1.32 o 
   1  11   4        0.74        1.34      1.04 o 
   2  11   4       16.01       12.30      1.86 o 
   3  11   4      216.66      207.63      6.44 o 
   4  11   4       14.49       10.82      2.32 o 
   5  11   4        4.39        5.01      2.47 o 
  -6  12   4       19.33       19.33      2.87 o 
  -5  12   4        8.06        6.64      2.07 o 
  -4  12   4       56.41       59.97      3.69 o 
  -3  12   4      346.87      322.16      7.22 o 
  -2  12   4        9.85        7.09      1.74 o 
  -1  12   4      125.50      102.10      3.45 o 
   0  12   4        2.04        4.18      1.49 o 
   1  12   4      101.15      110.12      4.08 o 
   2  12   4        0.00       -0.64      1.65 o 
   3  12   4       11.75       18.24      2.59 o 
   4  12   4       28.25       29.44      3.34 o 
   5  12   4       32.38       41.02      4.66 o 
  -6  13   4        4.40        8.45      3.19 o 
  -5  13   4        0.72        2.27      1.54 o 
  -4  13   4        8.86       12.50      2.17 o 
  -3  13   4       61.05       58.55      3.61 o 
  -2  13   4       16.38       22.91      2.53 o 
  -1  13   4       74.57       70.44      3.20 o 
   0  13   4        4.95        5.73      1.59 o 
   1  13   4      139.02      130.46      5.13 o 
   2  13   4       12.31       11.81      2.49 o 
   3  13   4        2.24        1.92      2.10 o 
   4  13   4        5.45        4.68      2.06 o 
   5  13   4        6.00        9.09      2.84 o 
  -6  14   4       33.42       27.91      3.31 o 
  -5  14   4        0.55        1.34      1.66 o 
  -4  14   4        4.53        4.70      1.85 o 
  -3  14   4       21.09       27.41      2.73 o 
  -2  14   4      180.23      160.71      5.80 o 
  -1  14   4        0.21        1.75      1.54 o 
   0  14   4      283.07      273.58      6.65 o 
   1  14   4       13.22       14.54      2.54 o 
   2  14   4        0.16        2.40      1.98 o 
   3  14   4        0.03       -0.86      2.01 o 
   4  14   4       39.35       32.98      4.09 o 
  -5  15   4        0.13        5.72      1.88 o 
  -4  15   4      145.80      136.35      5.53 o 
  -3  15   4        4.50        7.51      2.10 o 
  -2  15   4       42.83       41.93      3.71 o 
  -1  15   4        6.14        6.34      1.94 o 
   0  15   4      109.91      117.08      4.75 o 
   1  15   4        6.85        8.50      2.00 o 
   2  15   4       46.11       36.79      4.03 o 
   3  15   4        0.16        3.18      2.30 o 
   4  15   4       10.13       16.24      3.18 o 
  -5  16   4       22.88       28.90      4.14 o 
  -4  16   4        0.26       -0.76      1.65 o 
  -3  16   4        5.24       10.46      2.25 o 
  -2  16   4       42.06       43.41      3.88 o 
  -1  16   4        1.67        0.91      1.67 o 
   0  16   4        2.16        5.29      1.77 o 
   1  16   4       32.19       46.32      3.78 o 
   2  16   4       56.21       65.94      5.38 o 
   3  16   4        0.74        5.03      2.57 o 
  -4  17   4        3.19        8.48      2.26 o 
  -3  17   4       10.00       10.72      2.36 o 
  -2  17   4       12.05       14.88      2.63 o 
  -1  17   4        1.58        4.32      1.96 o 
   0  17   4       46.37       50.91      4.57 o 
   1  17   4        9.26        9.26      2.17 o 
   2  17   4        2.56        7.45      2.48 o 
   3  17   4       41.57       37.87      5.58 o 
  -3  18   4        2.88        4.88      2.24 o 
  -2  18   4       12.80       22.48      3.03 o 
  -1  18   4        0.02        5.73      2.16 o 
   0  18   4        0.17        3.01      1.96 o 
   1  18   4        3.07        2.52      2.09 o 
   2  18   4       12.49       12.11      3.08 o 
  -2  19   4        4.72        4.26      2.02 o 
  -1  19   4        0.87        2.99      1.98 o 
   0  19   4       20.64       30.93      3.74 o 
  -7   0   5       12.56       16.96      3.13 o 
  -5   0   5      589.38      560.37     11.74 o 
  -3   0   5     1692.93     1694.49     25.69 o 
  -1   0   5      964.29     1086.42     19.67 o 
   1   0   5      210.64      193.25      4.71 o 
   3   0   5      248.13      235.45      7.69 o 
   5   0   5      106.94      107.91      6.83 o 
  -8   1   5        8.49        8.33      2.47 o 
  -7   1   5       22.27       27.86      2.83 o 
  -6   1   5        2.21        2.74      1.41 o 
  -5   1   5      264.95      246.07      4.91 o 
  -4   1   5      118.41      119.07      3.00 o 
  -3   1   5      229.42      216.02      3.80 o 
  -2   1   5     1080.75     1116.49     12.19 o 
  -1   1   5      473.89      431.42      5.91 o 
   0   1   5       33.51       34.56      1.65 o 
   1   1   5     1590.47     1717.96     18.08 o 
   2   1   5      294.23      285.52      4.99 o 
   3   1   5      142.71      126.92      4.48 o 
   4   1   5      143.70      123.29      4.50 o 
   5   1   5        0.98        5.93      1.91 o 
   6   1   5        3.15        4.10      2.04 o 
  -8   2   5       30.86       24.92      3.58 o 
  -7   2   5        3.99        4.00      1.67 o 
  -6   2   5      202.13      197.61      6.20 o 
  -5   2   5       24.25       28.24      2.01 o 
  -4   2   5      276.65      242.50      4.92 o 
  -3   2   5       21.43       18.43      1.49 o 
  -2   2   5      796.23      781.04      9.09 o 
  -1   2   5       47.40       58.01      1.55 o 
   0   2   5       13.27        7.18      0.82 o 
   1   2   5     2423.41     2615.33     26.58 o 
   2   2   5        2.40        3.98      0.86 o 
   3   2   5        6.45        6.99      1.36 o 
   4   2   5       30.43       33.83      2.78 o 
   5   2   5      412.53      353.94      8.06 o 
   6   2   5       46.96       35.34      3.63 o 
  -8   3   5       24.21       31.42      4.20 o 
  -7   3   5       14.14       20.58      2.54 o 
  -6   3   5      174.27      180.87      5.77 o 
  -5   3   5       57.58       52.82      3.16 o 
  -4   3   5     1335.83     1344.35     15.48 o 
  -3   3   5       55.85       74.96      2.25 o 
  -2   3   5      411.45      482.40      6.27 o 
  -1   3   5      808.51      886.72     10.01 o 
   0   3   5     1331.34     1344.63     14.48 o 
   1   3   5        7.77        8.82      1.07 o 
   2   3   5      642.38      622.64      8.85 o 
   3   3   5        2.80        2.14      1.20 o 
   4   3   5       20.10       27.31      2.48 o 
   5   3   5       54.09       52.57      3.63 o 
   6   3   5       44.58       49.17      4.12 o 
  -8   4   5       15.13       18.08      3.24 o 
  -7   4   5        1.02        6.03      1.75 o 
  -6   4   5      239.05      221.63      5.44 o 
  -5   4   5       54.93       43.65      2.68 o 
  -4   4   5       22.87       18.56      1.48 o 
  -3   4   5      477.31      420.65      6.08 o 
  -2   4   5     3273.93     3586.54     35.76 o 
  -1   4   5      130.35      130.12      3.53 o 
   0   4   5      148.12      146.00      2.87 o 
   1   4   5      587.36      563.10      7.34 o 
   2   4   5       10.70        8.86      1.32 o 
   3   4   5        9.70       15.59      1.58 o 
   4   4   5      637.40      597.83     10.70 o 
   5   4   5        0.27       -0.67      1.65 o 
   6   4   5        4.21        9.64      3.22 o 
  -8   5   5        2.07        0.38      2.54 o 
  -7   5   5        5.59        8.01      2.19 o 
  -6   5   5       31.74       38.57      2.93 o 
  -5   5   5      311.94      317.67      6.43 o 
  -4   5   5       31.98       27.61      2.06 o 
  -3   5   5      143.43      164.25      3.70 o 
  -2   5   5      127.49      175.12      3.30 o 
  -1   5   5        3.40       10.59      1.04 o 
   0   5   5        0.04       10.02      3.56 o 
   1   5   5       42.51       49.12      2.47 o 
   2   5   5       58.47       74.12      3.23 o 
   3   5   5      587.46      576.12      9.61 o 
   4   5   5       45.06       49.92      3.25 o 
   5   5   5        5.33        6.73      2.02 o 
   6   5   5        0.97        6.78      2.08 o 
  -8   6   5       21.21       18.30      3.44 o 
  -7   6   5       65.20       77.39      7.59 o 
  -6   6   5        0.92        1.51      1.50 o 
  -5   6   5        8.45       15.43      1.88 o 
  -4   6   5      299.11      300.52      7.30 o 
  -3   6   5       39.27       41.67      1.89 o 
  -2   6   5      841.19      851.42     10.19 o 
  -1   6   5      466.16      456.10      6.24 o 
   0   6   5      518.83      557.16      7.34 o 
   1   6   5       23.90       18.98      1.43 o 
   2   6   5      216.28      212.40      4.58 o 
   3   6   5      167.28      166.88      4.97 o 
   4   6   5      110.50       97.65      5.04 o 
   5   6   5       74.96       85.05      5.75 o 
   6   6   5        7.31        9.58      2.76 o 
  -8   7   5       32.53       33.93      3.68 o 
  -7   7   5        0.08        0.52      1.79 o 
  -6   7   5       17.33       14.12      2.12 o 
  -5   7   5      276.41      254.44      6.39 o 
  -4   7   5      464.10      474.75      9.84 o 
  -3   7   5       52.47       54.19      2.77 o 
  -2   7   5       80.89       70.86      2.23 o 
  -1   7   5      278.06      242.56      4.15 o 
   0   7   5      904.55      918.34     10.95 o 
   1   7   5       89.38       87.81      2.49 o 
   2   7   5      696.27      699.11     10.15 o 
   3   7   5      230.34      216.45      4.98 o 
   4   7   5       55.71       45.65      3.79 o 
   5   7   5       43.11       43.83      4.01 o 
   6   7   5       20.92       24.57      4.26 o 
  -7   8   5       14.99       23.22      3.09 o 
  -6   8   5       43.56       51.19      3.74 o 
  -5   8   5       72.97       68.58      3.87 o 
  -4   8   5        4.32        7.21      1.62 o 
  -3   8   5      142.28      130.88      3.96 o 
  -2   8   5      121.53      115.20      2.82 o 
  -1   8   5       20.73       25.25      1.53 o 
   0   8   5     1094.26     1128.67     13.16 o 
   1   8   5        0.51        2.62      0.90 o 
   2   8   5        8.99       10.24      1.56 o 
   3   8   5        0.32        0.61      1.11 o 
   4   8   5      229.48      224.55      6.90 o 
   5   8   5       21.80       22.25      3.63 o 
   6   8   5        4.86        6.90      2.98 o 
  -7   9   5        1.91        7.15      2.25 o 
  -6   9   5        0.01        2.75      1.67 o 
  -5   9   5       17.92       22.69      2.52 o 
  -4   9   5        0.20        1.13      1.40 o 
  -3   9   5      170.57      162.39      6.00 o 
  -2   9   5       54.68       48.21      3.21 o 
  -1   9   5      113.21      122.79      2.94 o 
   0   9   5      125.40      115.31      2.91 o 
   1   9   5      138.76      121.22      3.67 o 
   2   9   5       36.73       48.39      2.64 o 
   3   9   5       47.59       38.75      2.91 o 
   4   9   5        0.03        0.58      1.66 o 
   5   9   5       16.10       18.03      3.73 o 
  -7  10   5        9.37       10.20      2.45 o 
  -6  10   5        0.02        1.63      1.54 o 
  -5  10   5       82.11       79.45      4.27 o 
  -4  10   5       18.98       21.29      2.31 o 
  -3  10   5      426.44      399.65     11.86 o 
  -2  10   5      219.84      213.59      4.71 o 
  -1  10   5        5.86        8.17      1.34 o 
   0  10   5       19.79       23.77      1.90 o 
   1  10   5        7.15        8.91      1.28 o 
   2  10   5       55.52       58.78      2.91 o 
   3  10   5        1.95        4.49      1.58 o 
   4  10   5      134.66      126.31      7.00 o 
   5  10   5        0.95        2.89      2.18 o 
  -7  11   5        8.85        7.98      2.69 o 
  -6  11   5        4.22        7.97      1.88 o 
  -5  11   5       41.76       43.49      3.42 o 
  -4  11   5      219.07      209.10      5.79 o 
  -3  11   5       32.00       25.34      2.44 o 
  -2  11   5      112.90      105.89      5.33 o 
  -1  11   5      950.69      927.95     13.75 o 
   0  11   5       17.12       19.29      1.88 o 
   1  11   5       28.11       22.60      2.38 o 
   2  11   5      209.42      197.25      6.44 o 
   3  11   5      182.02      158.64      5.79 o 
   4  11   5       15.85       21.98      3.41 o 
   5  11   5       16.31       20.54      3.44 o 
  -6  12   5       38.00       46.75      3.72 o 
  -5  12   5       15.00       15.14      2.29 o 
  -4  12   5       22.50       29.51      2.81 o 
  -3  12   5       97.53       99.24      4.38 o 
  -2  12   5       77.54       86.18      3.93 o 
  -1  12   5       37.31       32.91      2.39 o 
   0  12   5        6.05        1.33      1.19 o 
   1  12   5      159.73      134.70      4.77 o 
   2  12   5       63.78       70.72      5.67 o 
   3  12   5        9.04        9.74      2.18 o 
   4  12   5        0.26        4.83      2.26 o 
   5  12   5        0.16        1.60      2.68 o 
  -6  13   5        2.89        3.73      1.78 o 
  -5  13   5       19.29       21.04      2.62 o 
  -4  13   5       75.72       77.93      6.94 o 
  -3  13   5        0.04        4.35      1.65 o 
  -2  13   5      111.54      110.65      4.54 o 
  -1  13   5       65.87       74.11      3.41 o 
   0  13   5       85.10       98.14      5.59 o 
   1  13   5      204.07      184.32      5.26 o 
   2  13   5        2.27        0.20      2.90 o 
   3  13   5        6.94        3.70      2.25 o 
   4  13   5        2.90       13.44      3.49 o 
  -6  14   5        4.12        4.60      2.37 o 
  -5  14   5        6.64        7.56      1.89 o 
  -4  14   5       11.24       11.81      2.06 o 
  -3  14   5      139.98      129.38      5.14 o 
  -2  14   5       34.79       45.77      3.34 o 
  -1  14   5       87.12       84.99      4.68 o 
   0  14   5       22.49       20.77      2.51 o 
   1  14   5      104.11      106.07      5.16 o 
   2  14   5        5.92        9.50      2.46 o 
   3  14   5       41.24       33.95      3.97 o 
   4  14   5        1.83        5.85      2.66 o 
  -5  15   5       10.00       10.52      2.14 o 
  -4  15   5       32.34       38.87      3.31 o 
  -3  15   5       10.34        9.56      2.76 o 
  -2  15   5        0.06        3.12      1.80 o 
  -1  15   5      128.86      145.54      6.63 o 
   0  15   5       36.73       29.32      2.87 o 
   1  15   5        3.06        7.50      2.33 o 
   2  15   5        1.62        1.94      2.16 o 
   3  15   5       59.51       73.29      5.81 o 
  -5  16   5        1.29        2.95      1.98 o 
  -4  16   5        5.11       11.60      2.59 o 
  -3  16   5       34.60       36.40      3.65 o 
  -2  16   5       33.01       36.79      3.50 o 
  -1  16   5       15.93       15.37      2.65 o 
   0  16   5        0.27        0.37      1.58 o 
   1  16   5       36.97       37.82      4.13 o 
   2  16   5        1.42        2.66      2.17 o 
   3  16   5        5.26        7.34      2.92 o 
  -4  17   5        5.33       13.26      2.86 o 
  -3  17   5        0.87        2.51      1.85 o 
  -2  17   5        1.75        0.46      1.80 o 
  -1  17   5        9.30       12.96      2.41 o 
   0  17   5        4.64        9.11      3.06 o 
   1  17   5       11.95        9.67      2.76 o 
   2  17   5        9.77       13.79      3.15 o 
  -3  18   5       11.11       14.73      2.72 o 
  -2  18   5       11.59       12.64      3.17 o 
  -1  18   5       11.80       12.76      2.48 o 
   0  18   5       19.60       24.88      3.43 o 
   1  18   5       14.15       19.12      3.32 o 
  -8   0   6       34.14       36.85     12.25 o 
  -6   0   6      171.91      146.18      7.02 o 
  -4   0   6      690.54      649.49     12.37 o 
  -2   0   6     1269.62     1486.56     26.69 o 
   0   0   6      142.05      137.75      3.86 o 
   2   0   6      966.94     1115.32     21.86 o 
   4   0   6      832.43      785.01     30.34 o 
   6   0   6        0.13        2.14      2.83 o 
  -8   1   6       35.60       39.64      7.25 o 
  -7   1   6       10.17       11.63      2.57 o 
  -6   1   6      531.31      495.60      9.82 o 
  -5   1   6      940.30      970.10     15.67 o 
  -4   1   6      196.98      193.15      3.95 o 
  -3   1   6       61.71       65.03      2.74 o 
  -2   1   6       67.19       52.63      2.43 o 
  -1   1   6      241.13      212.17      3.73 o 
   0   1   6      297.57      328.40      4.82 o 
   1   1   6      301.49      284.03      5.04 o 
   2   1   6     1454.85     1457.67     18.95 o 
   3   1   6      244.28      244.10      5.80 o 
   4   1   6       69.75       77.53      3.95 o 
   5   1   6       64.97       55.60      3.81 o 
   6   1   6       57.40       58.02      4.51 o 
  -8   2   6        4.44        7.01      2.87 o 
  -7   2   6       45.57       41.67      6.09 o 
  -6   2   6       33.88       47.64      3.03 o 
  -5   2   6      188.05      180.93      4.19 o 
  -4   2   6        1.83        1.15      0.87 o 
  -3   2   6      576.36      611.64      7.99 o 
  -2   2   6     1275.44     1288.65     15.34 o 
  -1   2   6        1.69        4.90      0.66 o 
   0   2   6       44.19       28.56      2.06 o 
   1   2   6       10.14       25.54      1.51 o 
   2   2   6        3.92        5.20      1.23 o 
   3   2   6       43.09       49.41      3.06 o 
   4   2   6        1.25        0.58      1.45 o 
   5   2   6      146.29      140.31      5.47 o 
   6   2   6        0.01        2.07      1.74 o 
  -8   3   6        6.69       17.05      6.32 o 
  -7   3   6        7.34        9.72      2.19 o 
  -6   3   6        6.51        3.85      1.44 o 
  -5   3   6      543.78      526.03      8.81 o 
  -4   3   6      706.47      695.19      9.32 o 
  -3   3   6       63.28       68.85      2.17 o 
  -2   3   6       77.58       78.81      2.07 o 
  -1   3   6      553.54      517.94      6.66 o 
   0   3   6      124.41      118.43      2.66 o 
   1   3   6      891.19      957.18     11.37 o 
   2   3   6      331.81      321.77      6.16 o 
   3   3   6       45.07       41.92      3.60 o 
   4   3   6      188.68      162.50      5.05 o 
   5   3   6      136.39      139.73      5.33 o 
   6   3   6       10.96       16.61      2.81 o 
  -8   4   6       13.53       21.84      4.95 o 
  -7   4   6        2.20        3.48      2.62 o 
  -6   4   6        9.39       11.79      2.19 o 
  -5   4   6        9.22       11.83      1.74 o 
  -4   4   6      284.53      266.15     10.43 o 
  -3   4   6       12.37       12.61      1.28 o 
  -2   4   6       21.38       30.84      1.54 o 
  -1   4   6      551.62      558.88      7.20 o 
   0   4   6      195.40      178.70      3.43 o 
   1   4   6      475.76      447.94      6.43 o 
   2   4   6        0.26        1.20      0.96 o 
   3   4   6      246.06      227.55      6.66 o 
   4   4   6       90.02       95.97      4.37 o 
   5   4   6       18.34       17.07      2.62 o 
   6   4   6        0.12        2.48      2.00 o 
  -8   5   6        6.53       11.06      4.02 o 
  -7   5   6        2.77        5.61      2.06 o 
  -6   5   6       27.63       34.22      2.72 o 
  -5   5   6        0.11        1.36      1.74 o 
  -4   5   6        0.43        3.04      1.15 o 
  -3   5   6       16.70       23.91      1.51 o 
  -2   5   6      277.37      289.85      4.64 o 
  -1   5   6      692.36      635.64      8.75 o 
   0   5   6        3.56        3.68      0.83 o 
   1   5   6        9.82        8.66      1.67 o 
   2   5   6      112.86      107.79      5.28 o 
   3   5   6       13.50       12.24      1.91 o 
   4   5   6        0.00       -0.49      1.40 o 
   5   5   6       32.33       26.13      3.15 o 
   6   5   6        1.77        1.67      1.98 o 
  -8   6   6        1.40        2.20      3.34 o 
  -7   6   6       56.25       56.46      4.88 o 
  -6   6   6       15.27       20.90      2.55 o 
  -5   6   6      287.22      271.36      6.02 o 
  -4   6   6      130.07      115.09      3.59 o 
  -3   6   6      214.02      200.39      3.92 o 
  -2   6   6      164.89      143.36      3.39 o 
  -1   6   6      246.35      248.09      4.26 o 
   0   6   6      109.74      114.75      2.80 o 
   1   6   6      111.21      101.23      2.76 o 
   2   6   6        0.04        2.48      1.11 o 
   3   6   6      228.72      225.31      5.77 o 
   4   6   6        4.90        9.09      2.07 o 
   5   6   6        8.48        9.53      2.33 o 
   6   6   6        0.56        3.45      2.07 o 
  -7   7   6       10.14       17.41      3.06 o 
  -6   7   6        1.53        3.83      1.69 o 
  -5   7   6        0.06        0.99      1.36 o 
  -4   7   6       12.37        9.06      1.70 o 
  -3   7   6       33.63       38.20      1.94 o 
  -2   7   6       41.67       39.18      1.88 o 
  -1   7   6      116.79      123.17      2.94 o 
   0   7   6        1.50        2.47      0.89 o 
   1   7   6      326.85      332.46      5.51 o 
   2   7   6       12.09       18.56      1.82 o 
   3   7   6      407.75      358.58      7.69 o 
   4   7   6        0.09        2.53      1.82 o 
   5   7   6       53.48       51.08      4.25 o 
  -7   8   6       17.29       24.46      3.07 o 
  -6   8   6        0.16        2.32      2.04 o 
  -5   8   6       19.56       24.09      2.46 o 
  -4   8   6       71.10       66.21      3.52 o 
  -3   8   6      633.13      565.90      9.74 o 
  -2   8   6       54.92       53.47      2.17 o 
  -1   8   6       15.95       12.20      1.30 o 
   0   8   6      215.96      235.81      4.42 o 
   1   8   6      843.93      901.07     12.10 o 
   2   8   6        2.44        4.47      1.21 o 
   3   8   6       61.46       70.02      3.35 o 
   4   8   6        0.18        1.03      1.72 o 
   5   8   6        0.01        4.58      2.63 o 
  -7   9   6        6.47        5.56      2.36 o 
  -6   9   6       11.38       10.10      2.19 o 
  -5   9   6       93.11       95.81      4.66 o 
  -4   9   6        1.15        2.47      1.30 o 
  -3   9   6      181.82      162.99      6.50 o 
  -2   9   6       77.89       92.13      3.34 o 
  -1   9   6       90.36       83.69      3.05 o 
   0   9   6       25.54       32.27      2.11 o 
   1   9   6        0.02        1.88      1.03 o 
   2   9   6      368.09      341.02      6.62 o 
   3   9   6        8.10        8.91      2.62 o 
   4   9   6        5.35       10.54      2.97 o 
   5   9   6        0.60        1.68      2.59 o 
  -7  10   6        3.50        4.35      2.33 o 
  -6  10   6       14.78       18.93      2.77 o 
  -5  10   6        3.00        2.47      1.58 o 
  -4  10   6      203.62      191.07      5.46 o 
  -3  10   6      395.40      384.26      7.91 o 
  -2  10   6       70.48       70.66      3.07 o 
  -1  10   6        1.65        2.04      1.15 o 
   0  10   6      859.12      841.28     12.45 o 
   1  10   6      313.05      307.53      6.06 o 
   2  10   6       13.56       15.30      2.10 o 
   3  10   6        0.48        5.24      1.69 o 
   4  10   6       81.04       76.61      5.90 o 
   5  10   6        1.01        1.53      3.58 o 
  -7  11   6        0.01        3.70      2.43 o 
  -6  11   6        0.14        3.48      1.86 o 
  -5  11   6       27.40       38.18      3.23 o 
  -4  11   6       61.31       52.87      3.51 o 
  -3  11   6        1.88        4.78      1.55 o 
  -2  11   6      333.15      312.03      6.91 o 
  -1  11   6      425.69      417.27      7.46 o 
   0  11   6      364.82      358.46      6.79 o 
   1  11   6       32.65       39.19      2.81 o 
   2  11   6       66.97       69.88      3.32 o 
   3  11   6      184.86      182.01      6.29 o 
   4  11   6        8.20        5.63      2.27 o 
  -6  12   6       11.04        9.27      2.30 o 
  -5  12   6        0.01       -0.49      2.19 o 
  -4  12   6        6.22        7.63      1.74 o 
  -3  12   6      250.16      252.89      7.79 o 
  -2  12   6        2.36        4.28      1.65 o 
  -1  12   6      508.03      485.59      8.44 o 
   0  12   6      199.06      166.72      4.47 o 
   1  12   6        4.56        7.67      1.60 o 
   2  12   6       21.32       30.75      3.60 o 
   3  12   6       34.78       35.91      3.51 o 
   4  12   6        0.35        5.99      2.40 o 
  -6  13   6        3.21        6.13      3.05 o 
  -5  13   6       23.65       30.59      3.48 o 
  -4  13   6        8.36       10.14      2.05 o 
  -3  13   6       13.31        6.54      2.16 o 
  -2  13   6       22.81       27.95      2.69 o 
  -1  13   6        1.45        4.91      1.51 o 
   0  13   6        0.86        3.26      1.49 o 
   1  13   6       21.49       29.47      3.03 o 
   2  13   6        5.01        5.82      2.24 o 
   3  13   6        2.84        7.41      2.54 o 
   4  13   6        1.36        5.24      2.94 o 
  -5  14   6        9.18        9.49      2.22 o 
  -4  14   6       16.35       25.67      2.77 o 
  -3  14   6        3.71        4.10      1.79 o 
  -2  14   6       35.03       31.01      2.89 o 
  -1  14   6       52.76       46.61      4.29 o 
   0  14   6        0.09        0.44      1.51 o 
   1  14   6        4.22        9.92      2.11 o 
   2  14   6       15.47       28.50      3.64 o 
   3  14   6        6.14       10.46      3.31 o 
  -5  15   6       36.23       39.56      4.04 o 
  -4  15   6       44.64       48.26      3.82 o 
  -3  15   6        3.13        8.93      2.11 o 
  -2  15   6       52.70       54.85      4.22 o 
  -1  15   6        0.37        5.72      1.94 o 
   0  15   6        2.44        4.89      1.68 o 
   1  15   6        0.44        2.12      2.21 o 
   2  15   6       48.73       51.47      4.92 o 
   3  15   6        1.43        3.17      2.36 o 
  -4  16   6        1.62        6.57      2.36 o 
  -3  16   6        3.14        7.17      2.21 o 
  -2  16   6       18.23       22.55      2.87 o 
  -1  16   6        7.90        9.95      2.24 o 
   0  16   6        0.95        1.97      1.80 o 
   1  16   6        2.06        1.27      2.43 o 
   2  16   6        0.35        5.64      2.33 o 
  -3  17   6        1.47        5.75      2.16 o 
  -2  17   6        0.02        5.25      2.12 o 
  -1  17   6       25.02       33.97      3.45 o 
   0  17   6        0.97        6.44      2.15 o 
   1  17   6       13.48       11.85      3.01 o 
  -2  18   6       18.16       17.51      2.92 o 
  -1  18   6        0.37        6.36      2.20 o 
   0  18   6        2.84       12.03      3.91 o 
  -7   0   7       50.51       58.12      7.21 o 
  -5   0   7      731.86      670.95     18.48 o 
  -3   0   7        0.68       -1.02      1.23 o 
  -1   0   7      355.71      364.08     15.57 o 
   1   0   7       41.79       31.82      2.40 o 
   3   0   7       44.67       41.45      4.18 o 
   5   0   7        5.12        1.33      2.83 o 
  -8   1   7        0.12        3.40      2.17 o 
  -7   1   7        5.04        8.00      2.34 o 
  -6   1   7       85.88       86.58      6.84 o 
  -5   1   7      329.65      316.44      6.99 o 
  -4   1   7        1.88        3.49      1.28 o 
  -3   1   7      828.93      836.39     12.40 o 
  -2   1   7        2.91        4.40      1.09 o 
  -1   1   7      265.73      250.75      4.74 o 
   0   1   7       38.37       37.53      1.72 o 
   1   1   7      278.80      264.27      4.51 o 
   2   1   7      314.69      319.38      6.57 o 
   3   1   7        0.75        0.93      1.37 o 
   4   1   7       48.26       60.08      3.74 o 
   5   1   7      107.35      105.56      5.04 o 
  -8   2   7        0.80        3.14      2.16 o 
  -7   2   7        2.67        3.03      2.16 o 
  -6   2   7       44.08       50.09      4.32 o 
  -5   2   7      350.20      331.17      7.16 o 
  -4   2   7      625.81      557.46     14.01 o 
  -3   2   7       31.86       34.47      2.33 o 
  -2   2   7      677.84      649.08     10.10 o 
  -1   2   7        3.31        7.71      1.08 o 
   0   2   7      193.89      170.95      3.40 o 
   1   2   7      475.14      482.55      6.83 o 
   2   2   7        3.30        2.20      1.25 o 
   3   2   7        6.91        6.26      1.70 o 
   4   2   7        4.30        6.86      1.78 o 
   5   2   7       92.57       87.22      4.63 o 
  -8   3   7       14.33       24.20      3.65 o 
  -7   3   7       26.32       37.60      4.84 o 
  -6   3   7       64.57       72.72      4.49 o 
  -5   3   7      122.08      123.18      7.81 o 
  -4   3   7       10.36       12.33      1.75 o 
  -3   3   7      112.55      103.98      3.51 o 
  -2   3   7      263.94      262.80      4.79 o 
  -1   3   7      810.93      776.13      9.41 o 
   0   3   7      194.00      199.99      4.15 o 
   1   3   7      126.83      129.74      3.10 o 
   2   3   7     1062.91      976.15     15.68 o 
   3   3   7       35.93       30.28      3.10 o 
   4   3   7        0.32        0.34      1.53 o 
   5   3   7        0.51        4.03      1.65 o 
  -8   4   7       13.02       14.76      3.54 o 
  -7   4   7       41.25       45.87      4.73 o 
  -6   4   7       53.84       65.09      4.98 o 
  -5   4   7      126.95      108.27      4.97 o 
  -4   4   7        5.30        9.07      1.52 o 
  -3   4   7      976.43      922.61     12.32 o 
  -2   4   7       11.87        9.19      1.18 o 
  -1   4   7       61.96       57.22      3.44 o 
   0   4   7      433.63      395.57      5.93 o 
   1   4   7      195.77      203.38      6.61 o 
   2   4   7      310.49      316.89      6.09 o 
   3   4   7      217.43      220.05      6.52 o 
   4   4   7       98.22       96.08      4.52 o 
   5   4   7        3.17        4.40      1.93 o 
  -8   5   7        0.00        0.87      3.26 o 
  -7   5   7        9.70        7.90      5.56 o 
  -6   5   7       32.73       29.50      3.15 o 
  -5   5   7      361.80      329.57     12.94 o 
  -4   5   7        8.88       10.08      1.96 o 
  -3   5   7        8.80       15.24      1.65 o 
  -2   5   7        0.04        2.80      0.93 o 
  -1   5   7      983.24      928.96     11.16 o 
   0   5   7       46.26       54.46      2.66 o 
   1   5   7     1106.39     1135.47     14.60 o 
   2   5   7        5.79        7.10      1.41 o 
   3   5   7       36.53       36.23      4.06 o 
   4   5   7       96.87      103.83      5.13 o 
   5   5   7       23.68       29.59      3.42 o 
  -7   6   7       14.58       15.44      2.90 o 
  -6   6   7        5.09        6.08      2.13 o 
  -5   6   7        3.05        4.65      1.87 o 
  -4   6   7       60.88       64.61      5.28 o 
  -3   6   7        6.74        6.43      1.23 o 
  -2   6   7       59.38       56.19      2.14 o 
  -1   6   7      294.89      290.83      4.89 o 
   0   6   7      193.44      194.48      3.92 o 
   1   6   7       16.25       20.63      1.86 o 
   2   6   7        9.82       12.55      1.87 o 
   3   6   7      116.36      110.35      4.47 o 
   4   6   7      138.38      118.55      5.76 o 
   5   6   7        0.39        2.44      2.03 o 
  -7   7   7       17.06       17.95      3.25 o 
  -6   7   7       83.54       84.10      7.94 o 
  -5   7   7        0.16       -1.35      1.82 o 
  -4   7   7      363.39      345.00     10.23 o 
  -3   7   7       75.53       78.56      3.00 o 
  -2   7   7      293.09      279.62      5.13 o 
  -1   7   7       86.98       85.42      2.67 o 
   0   7   7       96.90       99.71      2.87 o 
   1   7   7       33.66       32.13      2.22 o 
   2   7   7      685.93      663.53     10.30 o 
   3   7   7        5.32        8.85      1.90 o 
   4   7   7        2.89        3.40      1.87 o 
   5   7   7        5.96       10.83      2.42 o 
  -7   8   7        0.53        2.77      2.90 o 
  -6   8   7       47.12       52.81      4.84 o 
  -5   8   7        0.14       -1.85      1.85 o 
  -4   8   7      115.80      114.68      5.05 o 
  -3   8   7       41.70       42.32      3.22 o 
  -2   8   7        1.24        2.05      0.99 o 
  -1   8   7      499.20      513.00      7.49 o 
   0   8   7       77.98       80.49      3.21 o 
   1   8   7        2.87        5.84      1.53 o 
   2   8   7       16.61       18.17      1.96 o 
   3   8   7      202.77      176.37      5.34 o 
   4   8   7       25.74       30.87      3.41 o 
   5   8   7       19.42       27.08      3.24 o 
  -7   9   7        0.24       -2.19      2.19 o 
  -6   9   7       35.56       35.41      4.16 o 
  -5   9   7       41.80       38.69      4.31 o 
  -4   9   7        1.24       -0.15      1.84 o 
  -3   9   7       45.93       46.05      3.48 o 
  -2   9   7       25.69       21.45      1.93 o 
  -1   9   7      203.13      173.17      4.27 o 
   0   9   7       68.69       67.21      2.73 o 
   1   9   7      515.12      504.69      8.42 o 
   2   9   7        0.18        0.64      1.66 o 
   3   9   7       22.03       22.57      2.72 o 
   4   9   7       15.70       20.32      3.41 o 
  -7  10   7       51.92       50.34      5.15 o 
  -6  10   7        8.08        8.06      2.55 o 
  -5  10   7        6.99        0.39      1.79 o 
  -4  10   7        5.74        6.05      1.75 o 
  -3  10   7       32.70       28.32      2.97 o 
  -2  10   7       34.46       39.57      2.54 o 
  -1  10   7      230.80      226.56      5.15 o 
   0  10   7        0.10        1.65      1.32 o 
   1  10   7       48.41       55.89      2.96 o 
   2  10   7        1.55        3.21      1.38 o 
   3  10   7      114.05      109.20      5.40 o 
   4  10   7        0.56        3.37      2.19 o 
  -6  11   7       13.14       17.08      3.14 o 
  -5  11   7        6.46       13.04      2.33 o 
  -4  11   7       46.53       43.37      3.76 o 
  -3  11   7      159.51      139.57      6.26 o 
  -2  11   7        6.86       10.86      1.82 o 
  -1  11   7      286.11      259.61      5.73 o 
   0  11   7       70.03       70.43      3.30 o 
   1  11   7       35.70       39.27      2.94 o 
   2  11   7       75.86       80.24      3.73 o 
   3  11   7        4.20        7.60      2.34 o 
   4  11   7        2.45        3.09      2.12 o 
  -6  12   7       33.81       25.75      3.82 o 
  -5  12   7        0.86        3.94      1.91 o 
  -4  12   7      106.57      100.35      5.37 o 
  -3  12   7        5.13        5.91      1.76 o 
  -2  12   7        1.81        2.93      1.75 o 
  -1  12   7       19.00       19.87      2.08 o 
   0  12   7      161.27      167.96      4.67 o 
   1  12   7       40.65       49.80      3.35 o 
   2  12   7       19.65       11.53      2.57 o 
   3  12   7       22.10       27.10      5.48 o 
   4  12   7       51.47       55.38      5.07 o 
  -6  13   7        9.31       15.05      3.62 o 
  -5  13   7        2.11        3.95      1.88 o 
  -4  13   7       16.79       12.63      2.40 o 
  -3  13   7        0.92        6.36      1.96 o 
  -2  13   7       82.05       79.56      5.78 o 
  -1  13   7        7.42        6.87      1.63 o 
   0  13   7      149.97      141.04      4.46 o 
   1  13   7        3.18        9.56      2.10 o 
   2  13   7       24.44       32.34      3.98 o 
   3  13   7       10.74       18.88      4.05 o 
  -5  14   7       15.76       15.46      2.59 o 
  -4  14   7        0.13        5.16      2.06 o 
  -3  14   7       76.43       62.19      4.51 o 
  -2  14   7       43.70       44.31      3.81 o 
  -1  14   7        2.46       10.22      2.24 o 
   0  14   7       86.01       90.86      7.48 o 
   1  14   7       36.61       45.78      3.90 o 
   2  14   7       17.28       26.34      3.59 o 
   3  14   7        5.08        8.83      2.75 o 
  -5  15   7       29.95       37.67      4.44 o 
  -4  15   7        0.05        2.07      1.90 o 
  -3  15   7       11.11       15.05      2.70 o 
  -2  15   7        4.64        9.58      2.49 o 
  -1  15   7      111.72      112.44      8.14 o 
   0  15   7        8.33       12.76      2.42 o 
   1  15   7        0.34        1.41      2.81 o 
   2  15   7        7.39        9.55      2.70 o 
  -4  16   7       21.64       20.12      3.38 o 
  -3  16   7       17.81       27.00      3.64 o 
  -2  16   7        0.66        5.99      2.32 o 
  -1  16   7       43.52       36.72      5.98 o 
   0  16   7       22.76       44.63      4.45 o 
   1  16   7       12.79       16.72      4.06 o 
  -3  17   7        0.23        6.76      2.42 o 
  -2  17   7       28.93       34.88      4.21 o 
  -1  17   7        7.75       13.30      3.37 o 
   0  17   7        3.76        9.07      2.86 o 
  -8   0   8       70.85       86.61      9.19 o 
  -6   0   8      266.89      241.04     12.00 o 
  -4   0   8      582.12      590.76     14.44 o 
  -2   0   8     1601.32     1740.78     31.79 o 
   0   0   8      396.23      353.32      9.50 o 
   2   0   8      173.14      175.37      6.68 o 
   4   0   8       27.35       38.13      4.57 o 
  -8   1   8        0.01        3.52      2.40 o 
  -7   1   8        0.07       -1.14      1.84 o 
  -6   1   8       63.88       67.31      4.50 o 
  -5   1   8       77.58       87.35      4.03 o 
  -4   1   8      115.72      110.04      3.96 o 
  -3   1   8       55.56       57.48      3.02 o 
  -2   1   8      157.26      151.91      4.16 o 
  -1   1   8       17.51       28.67      2.15 o 
   0   1   8      253.92      234.93      6.81 o 
   1   1   8      310.84      295.89      5.50 o 
   2   1   8      134.35      115.86      3.96 o 
   3   1   8       90.95       81.48      4.04 o 
   4   1   8        7.97        6.55      1.79 o 
   5   1   8       43.06       43.46      3.51 o 
  -8   2   8        0.14       -1.86      2.15 o 
  -7   2   8       34.50       46.98      4.71 o 
  -6   2   8        0.83        4.12      1.66 o 
  -5   2   8      167.52      153.71      4.84 o 
  -4   2   8        0.62        0.87      1.19 o 
  -3   2   8       17.99       21.22      2.02 o 
  -2   2   8        4.81        9.29      1.45 o 
  -1   2   8       61.24       57.56      2.89 o 
   0   2   8      176.48      148.28      5.50 o 
   1   2   8      227.80      227.06      4.79 o 
   2   2   8       13.64       19.94      2.15 o 
   3   2   8      122.09      122.67      4.61 o 
   4   2   8       36.26       39.15      3.20 o 
   5   2   8       13.32       27.70      2.96 o 
  -8   3   8        1.60        1.99      2.25 o 
  -7   3   8        9.25       12.41      3.52 o 
  -6   3   8      363.90      329.36      8.72 o 
  -5   3   8       24.35       29.61      3.04 o 
  -4   3   8       60.89       57.93      3.25 o 
  -3   3   8       45.19       38.53      2.59 o 
  -2   3   8       40.42       56.14      2.94 o 
  -1   3   8      102.58      101.81      3.43 o 
   0   3   8       36.88       52.21      2.84 o 
   1   3   8      271.27      250.68      5.16 o 
   2   3   8      621.50      606.43     11.45 o 
   3   3   8        0.59        2.02      1.50 o 
   4   3   8        3.51        4.78      1.69 o 
   5   3   8        1.37        6.71      2.19 o 
  -8   4   8       53.19       62.77      6.56 o 
  -7   4   8       11.83       12.86      2.31 o 
  -6   4   8       14.65       18.47      2.59 o 
  -5   4   8      274.42      242.15     10.95 o 
  -4   4   8      273.85      235.25      5.93 o 
  -3   4   8       43.99       44.87      2.82 o 
  -2   4   8       54.95       47.13      2.75 o 
  -1   4   8      165.18      137.10      5.33 o 
   0   4   8       89.75       83.66      3.00 o 
   1   4   8       22.20       24.55      1.98 o 
   2   4   8      284.65      292.48      6.68 o 
   3   4   8       20.60       28.14      2.92 o 
   4   4   8       42.54       35.30      3.98 o 
   5   4   8       18.97       17.92      2.73 o 
  -7   5   8        0.09        2.93      2.07 o 
  -6   5   8      130.76      120.53      8.30 o 
  -5   5   8       21.37       27.43      2.98 o 
  -4   5   8       19.27       25.85      2.86 o 
  -3   5   8       84.94       79.83      3.61 o 
  -2   5   8       57.46       47.36      2.81 o 
  -1   5   8      216.55      198.43      5.44 o 
   0   5   8      666.96      667.06     11.66 o 
   1   5   8       33.29       33.68      2.27 o 
   2   5   8       80.49       78.06      4.50 o 
   3   5   8       70.28       72.90      4.00 o 
   4   5   8      226.17      222.53      6.45 o 
   5   5   8        9.93       16.22      3.89 o 
  -7   6   8        0.40       -0.31      2.28 o 
  -6   6   8        2.45        1.23      1.94 o 
  -5   6   8        0.01        1.39      2.35 o 
  -4   6   8      145.35      127.94      5.33 o 
  -3   6   8      167.81      169.11      5.39 o 
  -2   6   8       94.17       93.39      3.71 o 
  -1   6   8      248.69      258.94      8.35 o 
   0   6   8      449.72      425.23      7.21 o 
   1   6   8      190.34      176.55      4.40 o 
   2   6   8      140.52      134.15      4.37 o 
   3   6   8       22.89       24.85      2.59 o 
   4   6   8        0.24        0.47      2.03 o 
   5   6   8       17.14       21.18      5.00 o 
  -7   7   8       30.81       31.51      4.18 o 
  -6   7   8       10.79        9.41      2.63 o 
  -5   7   8       18.94       28.17      3.67 o 
  -4   7   8      188.85      165.59      6.67 o 
  -3   7   8      219.53      198.10      7.36 o 
  -2   7   8      266.05      224.83      5.92 o 
  -1   7   8      201.79      182.49      4.84 o 
   0   7   8      111.61      108.51      3.50 o 
   1   7   8      412.96      402.36     11.35 o 
   2   7   8        2.83        4.07      1.51 o 
   3   7   8       10.55       15.44      2.19 o 
   4   7   8        0.03        3.68      2.01 o 
  -7   8   8        8.55       10.52      2.70 o 
  -6   8   8        9.79        4.44      2.31 o 
  -5   8   8       80.79       75.11      5.58 o 
  -4   8   8       34.75       38.17      3.95 o 
  -3   8   8       54.46       51.96      4.40 o 
  -2   8   8       58.50       60.54      3.79 o 
  -1   8   8      221.26      198.16      6.27 o 
   0   8   8       13.58       19.98      1.94 o 
   1   8   8       15.03       15.00      1.81 o 
   2   8   8       60.07       61.90      3.33 o 
   3   8   8      243.69      215.95      6.67 o 
   4   8   8       18.03       13.58      3.47 o 
  -7   9   8        5.03        3.93      2.63 o 
  -6   9   8        4.66       10.71      2.87 o 
  -5   9   8       31.05       31.12      3.85 o 
  -4   9   8        1.76        5.41      2.33 o 
  -3   9   8       40.72       32.91      3.58 o 
  -2   9   8      249.75      227.53      8.38 o 
  -1   9   8       20.66       27.35      2.42 o 
   0   9   8      329.44      330.00      6.39 o 
   1   9   8       76.11       69.81      3.52 o 
   2   9   8       50.15       60.10      3.30 o 
   3   9   8        1.18        0.73      2.21 o 
   4   9   8        8.41       13.54      2.59 o 
  -6  10   8       14.64       17.57      3.25 o 
  -5  10   8        3.61        2.82      1.92 o 
  -4  10   8       37.62       44.68      4.51 o 
  -3  10   8       36.98       32.78      3.74 o 
  -2  10   8       84.72       82.43      4.48 o 
  -1  10   8       91.25       95.41      4.14 o 
   0  10   8        0.15        1.82      1.54 o 
   1  10   8        0.00        1.93      1.32 o 
   2  10   8       16.86       20.93      2.20 o 
   3  10   8        2.02        5.49      2.70 o 
   4  10   8       12.38        8.31      2.62 o 
  -6  11   8       62.48       79.94      6.30 o 
  -5  11   8       49.52       44.06      4.66 o 
  -4  11   8        0.06        0.03      1.69 o 
  -3  11   8       88.40       94.48      6.01 o 
  -2  11   8        5.84        4.85      2.06 o 
  -1  11   8       10.89       17.40      2.14 o 
   0  11   8       24.65       19.82      2.78 o 
   1  11   8       56.58       56.37      3.85 o 
   2  11   8        3.27        6.16      1.79 o 
   3  11   8        0.25        6.57      2.30 o 
  -6  12   8       18.92       24.61      3.72 o 
  -5  12   8       15.75       13.62      3.05 o 
  -4  12   8       10.65       12.04      2.85 o 
  -3  12   8        0.01        3.96      2.10 o 
  -2  12   8        2.19        3.09      1.96 o 
  -1  12   8       53.92       65.39      3.75 o 
   0  12   8      142.91      135.43      5.41 o 
   1  12   8       10.75       19.79      2.59 o 
   2  12   8        8.16       13.79      3.26 o 
   3  12   8       41.67       62.22      6.70 o 
  -5  13   8       10.46        9.54      2.78 o 
  -4  13   8        4.39        9.28      2.77 o 
  -3  13   8       71.16       70.49      5.59 o 
  -2  13   8       22.16       23.95      3.41 o 
  -1  13   8        3.72        3.39      1.86 o 
   0  13   8        1.63        3.83      1.80 o 
   1  13   8       60.54       51.93      4.55 o 
   2  13   8       25.26       32.32      4.57 o 
  -5  14   8        1.13        3.84      2.37 o 
  -4  14   8       42.05       43.66      4.71 o 
  -3  14   8        0.18        2.55      2.23 o 
  -2  14   8       62.55       66.63      4.63 o 
  -1  14   8        0.29        4.16      2.13 o 
   0  14   8        6.99       15.35      2.85 o 
   1  14   8        4.17       10.46      2.59 o 
   2  14   8       10.08       16.33      3.60 o 
  -4  15   8        2.76        5.63      2.65 o 
  -3  15   8        0.63        1.44      2.29 o 
  -2  15   8       15.50       26.20      3.52 o 
  -1  15   8       83.95       87.02      6.67 o 
   0  15   8       14.36       16.35      2.92 o 
   1  15   8        0.00        7.32      2.88 o 
  -3  16   8       16.08       12.85      3.58 o 
  -2  16   8        7.53       14.46      3.59 o 
  -1  16   8       21.85       30.33      3.93 o 
   0  16   8       93.20       88.31      6.94 o 
  -7   0   9       69.99       61.51     12.13 o 
  -5   0   9      936.76      922.22     36.58 o 
  -3   0   9       14.60        7.83      2.23 o 
  -1   0   9      334.74      288.27      8.77 o 
   1   0   9        2.16        4.23      2.70 o 
   3   0   9        0.02        0.62      2.33 o 
  -7   1   9       47.95       49.38      4.99 o 
  -6   1   9        8.12       10.93      2.50 o 
  -5   1   9       52.21       58.10      3.58 o 
  -4   1   9        3.41        3.59      1.33 o 
  -3   1   9       10.16        9.74      1.64 o 
  -2   1   9      155.12      131.65      4.07 o 
  -1   1   9       17.96       15.73      1.82 o 
   0   1   9       50.84       49.88      2.85 o 
   1   1   9      235.69      229.91      7.07 o 
   2   1   9       42.37       43.57      3.99 o 
   3   1   9        1.11        5.18      1.84 o 
   4   1   9        3.83        4.93      1.75 o 
  -7   2   9       19.54       15.81      3.19 o 
  -6   2   9       82.10       89.33      5.19 o 
  -5   2   9       71.36       77.13      4.64 o 
  -4   2   9        1.27        3.46      1.40 o 
  -3   2   9       28.38       34.86      3.01 o 
  -2   2   9       30.56       28.59      2.46 o 
  -1   2   9      106.21       86.92      3.78 o 
   0   2   9      108.48      107.87      3.79 o 
   1   2   9       37.43       31.76      3.42 o 
   2   2   9       29.68       38.60      3.82 o 
   3   2   9       70.76       77.42      4.56 o 
   4   2   9        0.61       -0.45      1.50 o 
  -7   3   9       41.54       40.48      5.95 o 
  -6   3   9       62.99       73.83      4.87 o 
  -5   3   9       80.60       88.87      4.97 o 
  -4   3   9      218.54      206.43      5.59 o 
  -3   3   9      328.72      332.43      8.19 o 
  -2   3   9      225.30      198.64      8.02 o 
  -1   3   9       47.85       59.65      3.16 o 
   0   3   9      143.99      128.24      4.04 o 
   1   3   9        0.54        3.31      1.78 o 
   2   3   9        0.87        3.12      1.92 o 
   3   3   9       24.29       29.75      3.14 o 
   4   3   9        0.02        3.32      1.73 o 
  -7   4   9        1.11        5.46      2.47 o 
  -6   4   9        6.22        6.10      2.53 o 
  -5   4   9      297.77      267.06      7.72 o 
  -4   4   9       75.83       86.51      4.02 o 
  -3   4   9       38.47       39.29      2.90 o 
  -2   4   9      519.65      511.76      9.28 o 
  -1   4   9      415.05      387.76      9.21 o 
   0   4   9       85.37       83.47      3.62 o 
   1   4   9      216.89      227.27      7.63 o 
   2   4   9       82.87       78.99      4.94 o 
   3   4   9      163.73      139.70      5.70 o 
   4   4   9       40.80       36.10      3.61 o 
  -7   5   9       19.83       22.52      3.55 o 
  -6   5   9        3.40        3.81      2.91 o 
  -5   5   9        7.21       12.96      2.26 o 
  -4   5   9       14.13       15.45      2.48 o 
  -3   5   9      401.77      331.36      7.24 o 
  -2   5   9        0.97        0.71      1.26 o 
  -1   5   9      111.54       92.07      3.87 o 
   0   5   9        9.88        4.44      1.66 o 
   1   5   9      724.90      733.30     13.15 o 
   2   5   9        2.09        2.66      2.11 o 
   3   5   9        7.19       12.25      2.41 o 
   4   5   9       28.49       34.47      3.52 o 
  -7   6   9        1.94        5.36      2.40 o 
  -6   6   9       12.34       12.37      2.73 o 
  -5   6   9       16.57       14.75      3.02 o 
  -4   6   9       87.73       88.96      4.85 o 
  -3   6   9        0.54        2.52      1.40 o 
  -2   6   9        0.44        3.82      1.43 o 
  -1   6   9      418.59      383.20      7.68 o 
   0   6   9      101.95      101.60      4.73 o 
   1   6   9       45.41       43.45      3.35 o 
   2   6   9       75.01       67.32      4.71 o 
   3   6   9       10.11       12.82      2.31 o 
   4   6   9        4.13       10.54      2.95 o 
  -7   7   9        1.02        5.78      2.45 o 
  -6   7   9      150.77      146.06      7.82 o 
  -5   7   9        4.28        5.67      2.78 o 
  -4   7   9       74.41       73.03      5.41 o 
  -3   7   9       16.31       24.69      2.40 o 
  -2   7   9        0.33        1.83      1.33 o 
  -1   7   9        3.20        3.03      1.41 o 
   0   7   9      922.77      874.57     18.79 o 
   1   7   9       74.74       79.88      4.76 o 
   2   7   9        6.22        5.23      2.12 o 
   3   7   9        1.71        5.27      1.91 o 
   4   7   9       35.13       37.80      4.06 o 
  -7   8   9       14.57       21.62      3.60 o 
  -6   8   9        0.87        1.86      2.16 o 
  -5   8   9        2.93        3.52      2.29 o 
  -4   8   9       26.95       18.53      3.13 o 
  -3   8   9       29.15       30.36      3.80 o 
  -2   8   9      111.87       98.89      4.69 o 
  -1   8   9        0.79        7.39      1.63 o 
   0   8   9        1.85        5.58      1.81 o 
   1   8   9        2.01        0.91      1.86 o 
   2   8   9      183.54      164.79      6.45 o 
   3   8   9       24.33       29.37      3.08 o 
   4   8   9        3.98       10.41      2.73 o 
  -6   9   9        5.82        7.51      2.57 o 
  -5   9   9       62.23       59.64      5.35 o 
  -4   9   9       39.12       34.13      3.96 o 
  -3   9   9       14.67       25.59      3.51 o 
  -2   9   9       11.89       17.96      2.52 o 
  -1   9   9        0.00       -0.06      1.37 o 
   0   9   9       39.46       32.38      2.89 o 
   1   9   9      127.39      119.14      7.10 o 
   2   9   9        0.02        2.52      1.79 o 
   3   9   9        4.11        8.34      2.24 o 
  -6  10   9        3.76        5.29      2.61 o 
  -5  10   9       32.72       35.31      4.50 o 
  -4  10   9       14.30       15.68      3.02 o 
  -3  10   9        0.03        0.53      1.89 o 
  -2  10   9       69.11       91.08      5.08 o 
  -1  10   9        1.56        5.69      2.94 o 
   0  10   9        5.79        3.22      2.34 o 
   1  10   9        6.63        3.64      2.50 o 
   2  10   9        0.00        4.27      2.05 o 
   3  10   9       17.41       32.56      3.71 o 
  -6  11   9        0.45        2.70      2.28 o 
  -5  11   9        1.78        4.09      2.14 o 
  -4  11   9        0.04        5.48      2.25 o 
  -3  11   9       20.74       15.14      3.04 o 
  -2  11   9        2.62        0.27      3.93 o 
  -1  11   9        5.71        5.10      1.85 o 
   0  11   9       59.62       64.94      4.80 o 
   1  11   9        0.42        3.24      2.78 o 
   2  11   9       29.26       28.93      5.06 o 
   3  11   9       21.30       13.35      3.24 o 
  -5  12   9       10.43        8.54      3.21 o 
  -4  12   9       28.76       30.84      4.94 o 
  -3  12   9       36.13       31.66      4.01 o 
  -2  12   9       55.83       65.14      5.46 o 
  -1  12   9        2.85        5.29      2.05 o 
   0  12   9       11.45       13.85      2.71 o 
   1  12   9        4.40        8.71      2.43 o 
   2  12   9       28.52       32.09      8.28 o 
  -5  13   9        5.74        8.98      2.61 o 
  -4  13   9        0.42        4.73      2.47 o 
  -3  13   9        6.20       11.78      2.90 o 
  -2  13   9       23.54       20.27      3.66 o 
  -1  13   9       87.39       76.89      6.10 o 
   0  13   9       10.71       15.20      2.85 o 
   1  13   9       10.31       14.44      3.53 o 
   2  13   9        5.72       11.78      6.23 o 
  -4  14   9        5.80        5.25      2.50 o 
  -3  14   9       27.86       25.78      3.80 o 
  -2  14   9        5.31        3.23      2.17 o 
  -1  14   9       63.89       61.17      6.01 o 
   0  14   9       20.03       19.19      4.00 o 
   1  14   9       10.35       13.91      3.51 o 
  -3  15   9       79.18       80.65      6.25 o 
  -2  15   9        0.03        3.64      2.82 o 
  -1  15   9       40.80       37.55      6.33 o 
   0  15   9        5.51        7.62      3.04 o 
  -6   0  10        1.03        6.81      3.16 o 
  -4   0  10        1.06        3.64      2.21 o 
  -2   0  10      167.88      188.13      7.28 o 
   0   0  10       16.22       23.15      3.17 o 
   2   0  10      289.10      280.21     12.34 o 
   4   0  10        1.01        1.25      3.19 o 
  -7   1  10       26.94       34.14      4.44 o 
  -6   1  10      147.62      152.46      7.58 o 
  -5   1  10      206.67      185.73      5.72 o 
  -4   1  10      167.24      152.51      5.06 o 
  -3   1  10        2.17        3.59      1.42 o 
  -2   1  10        1.37        0.27      1.20 o 
  -1   1  10      140.90      123.73      4.14 o 
   0   1  10      536.49      491.61      9.68 o 
   1   1  10      204.12      206.01      7.06 o 
   2   1  10       17.25       14.93      2.77 o 
   3   1  10        6.04        5.06      2.23 o 
   4   1  10       10.61       21.03      3.64 o 
  -7   2  10        0.45        4.62      2.29 o 
  -6   2  10        6.33       10.27      2.26 o 
  -5   2  10        3.91        4.46      1.73 o 
  -4   2  10        6.18        9.69      2.00 o 
  -3   2  10       95.21      109.02      4.51 o 
  -2   2  10       32.87       17.41      2.12 o 
  -1   2  10      113.03      116.39      4.25 o 
   0   2  10       29.27       36.98      3.05 o 
   1   2  10        0.11        0.29      1.90 o 
   2   2  10        0.98        1.49      1.86 o 
   3   2  10       38.66       37.39      4.90 o 
   4   2  10        1.17       -2.06      3.19 o 
  -7   3  10       21.13       19.77      3.36 o 
  -6   3  10        8.88       11.80      2.44 o 
  -5   3  10       29.62       30.02      3.34 o 
  -4   3  10       96.48      101.16      5.61 o 
  -3   3  10       30.59       26.77      2.54 o 
  -2   3  10       15.73       18.44      2.22 o 
  -1   3  10      597.99      537.80      9.74 o 
   0   3  10      438.20      432.59     11.14 o 
   1   3  10       68.37       62.18      4.63 o 
   2   3  10        0.70        5.29      2.21 o 
   3   3  10        9.01       14.37      2.80 o 
   4   3  10       35.64       37.00      4.16 o 
  -7   4  10       30.96       30.87      4.77 o 
  -6   4  10       69.68       74.72      5.07 o 
  -5   4  10      152.75      133.85      9.30 o 
  -4   4  10       23.33       24.29      2.56 o 
  -3   4  10        3.18        3.87      1.46 o 
  -2   4  10      221.78      197.56      8.75 o 
  -1   4  10      342.31      299.86      6.81 o 
   0   4  10       15.32       15.18      3.18 o 
   1   4  10      225.01      217.63      8.80 o 
   2   4  10       54.21       60.48      4.78 o 
   3   4  10        0.01        2.78      2.08 o 
  -7   5  10        0.03        3.92      2.31 o 
  -6   5  10        0.56        4.19      2.12 o 
  -5   5  10       30.07       32.30      3.42 o 
  -4   5  10       46.79       48.56      3.90 o 
  -3   5  10        8.44        5.82      1.55 o 
  -2   5  10       14.42       16.43      2.12 o 
  -1   5  10        4.31        5.67      1.55 o 
   0   5  10      230.00      224.59      6.41 o 
   1   5  10        0.87        2.44      1.95 o 
   2   5  10        0.57        3.15      2.01 o 
   3   5  10        0.89        5.20      2.28 o 
  -7   6  10        3.93        7.08      2.62 o 
  -6   6  10       50.79       53.26      5.10 o 
  -5   6  10       82.70       87.65      6.43 o 
  -4   6  10        8.04        7.50      1.92 o 
  -3   6  10        9.43       12.36      1.92 o 
  -2   6  10       89.21       77.31      3.83 o 
  -1   6  10       37.20       30.11      2.64 o 
   0   6  10       19.16       18.57      2.49 o 
   1   6  10      157.10      149.16      6.34 o 
   2   6  10       27.09       32.53      3.54 o 
   3   6  10       17.72       22.85      3.27 o 
  -6   7  10        0.51        1.93      2.43 o 
  -5   7  10       35.13       34.35      4.10 o 
  -4   7  10        4.64        4.55      2.24 o 
  -3   7  10      189.29      185.11      6.13 o 
  -2   7  10        2.57        5.47      1.65 o 
  -1   7  10       29.17       34.92      2.80 o 
   0   7  10        0.58        0.47      1.44 o 
   1   7  10        0.18        5.63      2.07 o 
   2   7  10      102.87      105.53      6.81 o 
   3   7  10       70.05       65.54      5.13 o 
  -6   8  10        9.34       14.97      3.01 o 
  -5   8  10      189.91      198.19      8.59 o 
  -4   8  10       99.05       93.07      6.26 o 
  -3   8  10      198.26      159.94      7.09 o 
  -2   8  10       87.20      108.28      5.23 o 
  -1   8  10       66.39       63.98      3.60 o 
   0   8  10        4.26        4.14      1.75 o 
   1   8  10      129.07      127.78      5.40 o 
   2   8  10       16.60       27.75      4.74 o 
   3   8  10        0.67        4.31      2.24 o 
  -6   9  10       10.03       10.81      3.37 o 
  -5   9  10       16.36       26.03      3.75 o 
  -4   9  10        1.57        3.90      2.28 o 
  -3   9  10       69.00       48.32      4.63 o 
  -2   9  10        3.82        6.74      1.99 o 
  -1   9  10        4.35        6.02      1.85 o 
   0   9  10        3.35       10.83      2.77 o 
   1   9  10       13.68       19.49      2.72 o 
   2   9  10        1.64       10.70      2.45 o 
  -6  10  10       18.82       19.45      4.99 o 
  -5  10  10        7.44       11.75      2.99 o 
  -4  10  10       31.18       33.79      4.14 o 
  -3  10  10        9.85       10.42      2.66 o 
  -2  10  10       36.72       35.20      3.36 o 
  -1  10  10       99.29      107.58      6.06 o 
   0  10  10       18.34       19.08      3.78 o 
   1  10  10       20.93       29.24      3.93 o 
   2  10  10       43.02       38.93      3.94 o 
  -5  11  10        3.78        9.29      2.82 o 
  -4  11  10       91.82       87.62      6.43 o 
  -3  11  10       66.03       64.54      5.79 o 
  -2  11  10        0.70        3.02      2.46 o 
  -1  11  10       45.52       47.57      4.46 o 
   0  11  10       64.05       78.71      6.42 o 
   1  11  10       81.17       89.41      5.73 o 
   2  11  10        0.16        2.70      2.56 o 
  -5  12  10       12.82       13.02      3.28 o 
  -4  12  10        2.59        3.98      2.40 o 
  -3  12  10        0.54        4.10      2.32 o 
  -2  12  10        6.24       11.07      2.78 o 
  -1  12  10        1.67        0.74      2.05 o 
   0  12  10        1.85       10.83      3.67 o 
   1  12  10        9.75       12.43      2.63 o 
  -4  13  10        1.64        4.18      2.65 o 
  -3  13  10        9.09       20.56      3.31 o 
  -2  13  10        3.63       10.47      3.10 o 
  -1  13  10        0.93        2.92      2.48 o 
   0  13  10       35.23       31.40      3.84 o 
  -3  14  10        1.06        1.37      2.41 o 
  -2  14  10       23.72       36.08      8.13 o 
  -1  14  10        2.59        7.19      2.84 o 
  -7   0  11       17.11       16.70      9.51 o 
  -5   0  11      113.15      111.55      7.27 o 
  -3   0  11       31.32       41.91      4.57 o 
  -1   0  11      361.59      345.75     10.78 o 
   1   0  11      441.80      480.87     17.15 o 
   3   0  11       47.43       50.92      6.97 o 
  -7   1  11       30.83       39.89      4.84 o 
  -6   1  11        1.10        2.77      2.08 o 
  -5   1  11       22.23       22.39      2.63 o 
  -4   1  11        0.44        4.19      1.58 o 
  -3   1  11        2.38        1.02      1.39 o 
  -2   1  11       15.54        9.96      1.92 o 
  -1   1  11      331.91      309.03      7.11 o 
   0   1  11       12.40       14.19      2.64 o 
   1   1  11       38.41       45.71      4.34 o 
   2   1  11        1.13        6.01      2.17 o 
   3   1  11       20.14       24.59      3.48 o 
  -7   2  11        0.46        9.80      2.86 o 
  -6   2  11      112.70      105.62      6.97 o 
  -5   2  11        0.15        0.14      1.67 o 
  -4   2  11       25.25       26.31      2.71 o 
  -3   2  11       19.93       14.85      2.10 o 
  -2   2  11       25.41       27.40      2.71 o 
  -1   2  11       44.73       50.52      3.36 o 
   0   2  11       77.88       74.04      4.97 o 
   1   2  11        2.49        2.33      1.88 o 
   2   2  11       21.28       32.84      3.94 o 
   3   2  11        0.95        2.38      2.14 o 
  -7   3  11        0.29        1.55      2.16 o 
  -6   3  11        9.71       14.83      2.57 o 
  -5   3  11        3.01       -0.58      1.55 o 
  -4   3  11       68.45       74.12      4.22 o 
  -3   3  11       13.24       13.88      2.11 o 
  -2   3  11      199.04      180.67      5.34 o 
  -1   3  11       36.83       40.90      3.15 o 
   0   3  11      493.99      464.88     11.49 o 
   1   3  11       19.52       18.41      3.79 o 
   2   3  11       55.59       69.19      5.31 o 
   3   3  11        5.77        7.54      2.64 o 
  -6   4  11        4.23        3.37      2.01 o 
  -5   4  11       68.21       74.04      6.09 o 
  -4   4  11      104.97       99.03      4.73 o 
  -3   4  11       76.95       80.65      4.25 o 
  -2   4  11        8.92        9.46      1.85 o 
  -1   4  11       16.04       18.09      2.25 o 
   0   4  11       78.79       72.64      4.40 o 
   1   4  11       30.49       42.64      4.13 o 
   2   4  11       25.08       23.69      3.33 o 
   3   4  11        5.78        8.69      2.69 o 
  -6   5  11       31.40       38.45      5.07 o 
  -5   5  11       87.72       82.14      5.22 o 
  -4   5  11       24.45       26.83      3.02 o 
  -3   5  11       31.07       31.25      2.91 o 
  -2   5  11        5.85        7.72      1.72 o 
  -1   5  11      198.76      174.69      7.77 o 
   0   5  11      119.26      114.58      5.26 o 
   1   5  11        8.20       10.56      2.49 o 
   2   5  11        1.45        2.47      2.04 o 
   3   5  11       11.09       11.50      2.86 o 
  -6   6  11        6.04        8.37      2.71 o 
  -5   6  11        4.07        7.60      2.46 o 
  -4   6  11        1.80        2.47      2.45 o 
  -3   6  11       48.60       53.50      3.58 o 
  -2   6  11      192.81      204.65      6.50 o 
  -1   6  11       61.64       60.88      3.98 o 
   0   6  11       12.54       19.93      2.59 o 
   1   6  11        0.42        2.07      1.94 o 
   2   6  11        8.87       11.98      2.69 o 
  -6   7  11        3.71       10.41      2.85 o 
  -5   7  11        5.57        9.49      2.72 o 
  -4   7  11      200.41      208.61      8.25 o 
  -3   7  11       78.73       78.46      4.90 o 
  -2   7  11       27.12       27.38      2.67 o 
  -1   7  11        3.76        4.63      1.65 o 
   0   7  11      250.83      255.20      8.07 o 
   1   7  11        1.25        2.95      1.99 o 
   2   7  11       11.95       16.53      2.83 o 
  -6   8  11       45.96       64.89      5.90 o 
  -5   8  11       26.91       29.87      4.09 o 
  -4   8  11        0.77        2.22      2.15 o 
  -3   8  11        9.37       15.14      2.97 o 
  -2   8  11      171.28      147.76      5.95 o 
  -1   8  11        3.29        9.59      2.35 o 
   0   8  11        0.35        2.72      1.72 o 
   1   8  11        4.04        7.28      2.34 o 
   2   8  11        0.70        7.17      2.37 o 
  -5   9  11        4.55        9.64      3.50 o 
  -4   9  11        1.70        7.41      2.52 o 
  -3   9  11       36.05       44.60      4.65 o 
  -2   9  11        0.31       -0.60      1.65 o 
  -1   9  11      119.09      126.02      6.38 o 
   0   9  11       20.70       17.06      2.93 o 
   1   9  11        9.70       18.50      2.93 o 
  -5  10  11        2.38        3.21      2.41 o 
  -4  10  11        7.03        9.07      2.94 o 
  -3  10  11       93.80       94.13      6.41 o 
  -2  10  11        2.65        2.48      2.27 o 
  -1  10  11       16.87       29.83      3.64 o 
   0  10  11        3.92        9.50      2.42 o 
   1  10  11       58.70       56.51      5.70 o 
  -4  11  11       23.03       26.68      3.81 o 
  -3  11  11        5.73        6.19      2.50 o 
  -2  11  11        3.47        3.99      2.24 o 
  -1  11  11        0.03        1.89      2.54 o 
   0  11  11       13.53       21.50      4.37 o 
   1  11  11        5.75        6.23      2.81 o 
  -4  12  11        8.18       11.65      3.12 o 
  -3  12  11        3.78        3.56      2.53 o 
  -2  12  11       88.36       97.67      6.50 o 
  -1  12  11        0.07        4.55      2.77 o 
   0  12  11        5.60        8.48      4.08 o 
  -2  13  11        9.68       10.18      3.39 o 
  -6   0  12       27.85       43.40      6.84 o 
  -4   0  12      233.68      232.53     11.56 o 
  -2   0  12       27.60       28.10      4.21 o 
   0   0  12       40.92       48.87     10.67 o 
   2   0  12       15.17       18.19      5.50 o 
  -6   1  12       13.14        8.09      2.54 o 
  -5   1  12        7.32        7.53      2.08 o 
  -4   1  12        8.59        9.83      1.94 o 
  -3   1  12       11.08        9.54      1.83 o 
  -2   1  12      110.43      111.75      4.90 o 
  -1   1  12      165.07      143.49      5.59 o 
   0   1  12      278.48      261.77      8.61 o 
   1   1  12        1.41        0.76      2.25 o 
   2   1  12       33.38       41.73      4.42 o 
  -6   2  12       24.32       23.29      3.19 o 
  -5   2  12        3.79        4.84      2.05 o 
  -4   2  12        3.93        8.71      1.88 o 
  -3   2  12      102.96      106.60      4.89 o 
  -2   2  12       42.00       45.19      3.46 o 
  -1   2  12       32.47       24.06      2.90 o 
   0   2  12      146.90      136.85      6.79 o 
   1   2  12       38.41       39.72      4.24 o 
   2   2  12        0.42        4.38      2.38 o 
  -6   3  12       13.19       17.39      2.82 o 
  -5   3  12       45.34       57.96      4.60 o 
  -4   3  12        8.65       12.77      2.23 o 
  -3   3  12        2.49        3.00      1.59 o 
  -2   3  12        0.02        2.15      1.51 o 
  -1   3  12      114.54      116.47      5.44 o 
   0   3  12      106.52      106.07      6.09 o 
   1   3  12        0.22       -1.41      1.77 o 
   2   3  12       12.59       15.10      3.08 o 
  -6   4  12       12.95       15.60      3.03 o 
  -5   4  12        2.77        8.78      2.22 o 
  -4   4  12        1.75        7.01      1.83 o 
  -3   4  12       34.39       44.72      3.44 o 
  -2   4  12       57.23       59.90      3.83 o 
  -1   4  12        4.07        4.16      1.79 o 
   0   4  12        9.54       11.14      2.52 o 
   1   4  12       38.05       42.74      4.29 o 
   2   4  12        2.20        3.46      2.34 o 
  -6   5  12       15.93       14.79      3.31 o 
  -5   5  12        8.81        8.83      2.64 o 
  -4   5  12       17.81       30.23      3.33 o 
  -3   5  12        0.57       -1.04      1.34 o 
  -2   5  12       34.15       32.83      2.92 o 
  -1   5  12       23.77       32.67      3.21 o 
   0   5  12        3.89        4.95      2.70 o 
   1   5  12       25.39       31.09      3.76 o 
   2   5  12        4.16        9.51      2.52 o 
  -5   6  12        1.32        9.00      2.66 o 
  -4   6  12       10.42       14.31      3.75 o 
  -3   6  12      123.36      140.10      6.37 o 
  -2   6  12       31.54       39.33      3.14 o 
  -1   6  12       15.52       17.66      2.49 o 
   0   6  12       50.66       41.09      4.03 o 
   1   6  12        7.82       13.53      2.79 o 
  -5   7  12       62.98       66.20      5.96 o 
  -4   7  12        0.00        3.39      2.69 o 
  -3   7  12       27.96       28.95      3.88 o 
  -2   7  12        5.88        7.62      2.11 o 
  -1   7  12       98.95      103.27      5.24 o 
   0   7  12        6.82       12.91      2.47 o 
   1   7  12        1.71        5.69      2.31 o 
  -5   8  12        2.12        6.51      2.94 o 
  -4   8  12        2.14        2.18      3.81 o 
  -3   8  12       31.47       40.48      4.42 o 
  -2   8  12       61.67       75.99      6.24 o 
  -1   8  12        0.02        4.82      2.14 o 
   0   8  12        1.21        3.52      2.00 o 
   1   8  12       39.44       53.62      4.72 o 
  -4   9  12       34.32       40.89      4.62 o 
  -3   9  12        0.01        1.68      2.07 o 
  -2   9  12       94.18       96.83      6.21 o 
  -1   9  12       39.82       35.67      3.98 o 
   0   9  12        1.01        5.95      2.58 o 
  -4  10  12       21.69       15.41      3.45 o 
  -3  10  12        7.02       13.56      3.06 o 
  -2  10  12       18.01       22.72      4.17 o 
  -1  10  12        0.00        4.19      2.24 o 
   0  10  12        6.50        8.78      2.64 o 
  -3  11  12        0.75        0.76      3.46 o 
  -2  11  12        1.22        2.41      2.66 o 
  -5   0  13       18.34       20.49      4.43 o 
  -3   0  13       10.68       15.03      5.05 o 
  -1   0  13      108.27       86.51      9.38 o 
   1   0  13        3.27        4.50      3.49 o 
  -5   1  13        7.05       13.50      2.49 o 
  -4   1  13        0.45        1.91      1.59 o 
  -3   1  13        5.71        8.64      1.92 o 
  -2   1  13        9.86       10.52      2.01 o 
  -1   1  13        0.09        4.49      2.36 o 
   0   1  13        4.44       10.43      2.60 o 
   1   1  13       16.19       22.56      3.50 o 
  -5   2  13        0.04        1.79      1.96 o 
  -4   2  13       29.03       36.80      3.33 o 
  -3   2  13        1.89        3.03      1.62 o 
  -2   2  13        3.07        5.27      2.06 o 
  -1   2  13       88.16       80.13      5.58 o 
   0   2  13      116.72      114.58      7.98 o 
   1   2  13        1.38        8.03      2.59 o 
  -5   3  13        8.05       11.38      3.12 o 
  -4   3  13        0.01        2.67      1.79 o 
  -3   3  13        0.84        2.42      1.52 o 
  -2   3  13      110.70      117.77      5.26 o 
  -1   3  13       26.17       32.47      4.55 o 
   0   3  13        2.89        6.29      2.33 o 
   1   3  13        5.89        5.34      2.40 o 
  -5   4  13        2.33        6.89      2.28 o 
  -4   4  13       34.78       47.70      4.12 o 
  -3   4  13       20.08       30.20      2.90 o 
  -2   4  13        2.36        4.92      1.65 o 
  -1   4  13        0.13        1.98      1.71 o 
   0   4  13        5.62        8.32      2.33 o 
  -5   5  13       36.48       35.63      5.96 o 
  -4   5  13        5.79        8.74      2.46 o 
  -3   5  13       62.95       59.34      4.08 o 
  -2   5  13       14.04       19.68      2.86 o 
  -1   5  13      202.70      194.29      8.24 o 
   0   5  13       12.51       13.80      4.33 o 
  -4   6  13       33.24       41.92      5.62 o 
  -3   6  13       43.74       51.87      4.33 o 
  -2   6  13        0.11        0.71      1.67 o 
  -1   6  13        0.86        3.20      2.22 o 
   0   6  13        1.42        5.54      2.67 o 
  -4   7  13        4.26        9.23      2.72 o 
  -3   7  13       13.32       18.79      3.36 o 
  -2   7  13      128.46      128.34      7.13 o 
  -1   7  13        9.80       12.76      2.32 o 
  -3   8  13       26.96       39.63      4.49 o 
  -2   8  13        3.54       10.52      3.09 o 
  -1   8  13        0.74        5.30      2.33 o 
  -4   0  14        7.16       15.19      5.06 o 
  -2   0  14       19.56       25.33      4.96 o 
  -4   1  14       13.00       12.05      2.28 o 
  -3   1  14       40.31       34.55      3.21 o 
  -2   1  14       10.56       12.66      2.37 o 
  -1   1  14       52.97       60.64      5.11 o 
  -4   2  14        1.33        3.95      1.85 o 
  -3   2  14       31.50       35.18      3.24 o 
  -2   2  14       14.36       18.93      2.80 o 
  -1   2  14        1.80        5.79      2.15 o 
  -4   3  14        3.32        6.63      1.96 o 
  -3   3  14       12.88       14.05      2.30 o 
  -2   3  14       97.89      110.68      5.89 o 
  -1   3  14        0.70        5.44      2.11 o 
  -3   4  14        0.07        3.37      2.02 o 
  -2   4  14        0.46        4.21      2.02 o 
                                                 
