# Supplementary material for: Modularity and three-dimensional isostructurality of novel synthons in sulfonamide–lactam cocrystals
Source: IUCrJ. 2015 May 1;2(Pt 4):389–401. doi: 10.1107/S2052252515004960 (PMC4491311; doi:10.1107/S2052252515004960)
Supplement: Supplementary file 4 [file m-02-00389-BSAVLMsup14.hkl]

# 
# h,k,l, Fc-squared, Fo-squared, sigma(Fo-squared) and status flag 
# 
data_BSAVLM
_shelx_title ' BSA6 in P212121 #19' 
_shelx_refln_list_code          4 
_shelx_F_calc_maximum      130.85 
_exptl_crystal_F_000       544.00 
_reflns_d_resolution_high  0.8006 
 
loop_ 
 _symmetry_equiv_pos_as_xyz 
 'x, y, z' 
 '-x+1/2, -y, z+1/2' 
 'x+1/2, -y+1/2, -z' 
 '-x, y+1/2, -z+1/2' 
 
_cell_length_a     7.1043 
_cell_length_b    12.7937 
_cell_length_c    14.0302 
_cell_angle_alpha  90.000 
_cell_angle_beta   90.000 
_cell_angle_gamma  90.000 
 
_shelx_F_squared_multiplier     1.000 
 
loop_ 
 _refln_index_h 
 _refln_index_k 
 _refln_index_l 
 _refln_F_squared_calc 
 _refln_F_squared_meas 
 _refln_F_squared_sigma 
 _refln_observed_status 
   2   0   0     1668.64     1468.86     26.68 o 
   4   0   0      533.55      484.53     13.62 o 
   6   0   0      479.42      426.55     16.19 o 
   8   0   0       35.93       36.16      5.27 o 
   1   1   0     3646.92     3336.51     54.95 o 
   2   1   0     3641.64     3327.25     61.48 o 
   3   1   0       70.91       82.64      4.28 o 
   4   1   0       85.01      109.00      4.05 o 
   5   1   0      286.61      283.94      8.35 o 
   6   1   0       69.91       73.03      4.50 o 
   7   1   0        0.59        0.47      2.24 o 
   8   1   0        0.33        0.59      2.78 o 
   0   2   0      523.14      503.57      9.67 o 
   1   2   0     6192.13     5544.18     90.33 o 
   2   2   0      124.73      128.89      5.59 o 
   3   2   0      438.36      449.58      8.58 o 
   4   2   0      574.49      537.14     10.07 o 
   5   2   0      575.91      544.60     22.77 o 
   6   2   0      286.41      264.77      8.58 o 
   7   2   0       45.13       38.81      3.57 o 
   8   2   0        2.56        0.40      2.18 o 
   1   3   0      476.92      350.70      5.50 o 
   2   3   0     2586.03     2472.80     29.85 o 
   3   3   0      437.01      377.38     26.18 o 
   4   3   0      169.01      171.84      4.71 o 
   5   3   0        2.09        1.15      1.72 o 
   6   3   0       25.15       19.92      2.46 o 
   7   3   0      141.19      135.05      6.34 o 
   8   3   0        4.19        2.57      2.67 o 
   0   4   0     1697.67     1771.42     22.28 o 
   1   4   0     3573.14     3477.82     33.19 o 
   2   4   0      974.90      938.92     41.56 o 
   3   4   0        7.95       10.78      0.54 o 
   4   4   0      102.91       94.68      2.88 o 
   5   4   0     1960.36     1884.48     26.20 o 
   6   4   0      108.51       93.84      4.80 o 
   7   4   0       30.08       28.92      5.07 o 
   8   4   0       11.05       23.04      4.98 o 
   1   5   0       99.74      112.81      2.10 o 
   2   5   0      987.01      883.10      9.02 o 
   4   5   0      106.79      113.42      7.64 o 
   5   5   0       10.02        7.08      0.92 o 
   6   5   0        2.14        1.23      2.75 o 
   7   5   0        1.75        7.78      3.58 o 
   8   5   0        5.30       12.51      4.16 o 
   0   6   0      861.34      807.30     12.60 o 
   1   6   0     1504.18     1530.07     27.30 o 
   2   6   0        8.67        8.00      0.46 o 
   3   6   0       37.95       45.10      4.73 o 
   4   6   0     1147.78     1151.49     29.91 o 
   5   6   0       39.05       44.39      2.62 o 
   6   6   0       89.00       88.08      8.08 o 
   7   6   0        0.09        5.73      3.42 o 
   8   6   0        8.02       12.93      4.55 o 
   1   7   0        3.93        2.37      0.86 o 
   2   7   0     1007.52      988.03     12.82 o 
   3   7   0      202.26      184.27     16.11 o 
   4   7   0      305.12      301.03     13.48 o 
   5   7   0      208.49      202.42     11.60 o 
   6   7   0       96.89      100.69      8.90 o 
   7   7   0       93.93       81.86      8.57 o 
   0   8   0     1688.54     1619.35     31.19 o 
   1   8   0      345.02      343.69     10.85 o 
   2   8   0       42.21       46.45      2.63 o 
   3   8   0        0.20       -0.15      0.49 o 
   4   8   0      290.96      281.69     13.44 o 
   5   8   0       24.67       22.96      4.60 o 
   6   8   0       39.05       33.86      5.84 o 
   7   8   0        7.17       13.03      4.29 o 
   1   9   0      471.64      494.88     10.04 o 
   2   9   0        2.37        2.26      0.69 o 
   3   9   0      396.25      406.54     15.83 o 
   4   9   0        8.33       11.51      3.75 o 
   5   9   0        2.18       -0.63      3.00 o 
   6   9   0        0.45       -3.51      3.51 o 
   7   9   0       20.03       17.49      5.21 o 
   0  10   0      473.81      494.74     13.41 o 
   1  10   0     1353.00     1313.70     34.82 o 
   2  10   0       11.82       12.47      1.52 o 
   3  10   0       50.33       50.23      5.66 o 
   4  10   0       33.97       46.97      6.11 o 
   5  10   0       94.76      104.59      9.18 o 
   6  10   0        9.10        8.43      3.70 o 
   1  11   0      142.27      150.50      5.43 o 
   2  11   0      312.19      316.62     10.78 o 
   3  11   0       74.47       85.52      7.45 o 
   4  11   0       19.87       12.66      3.70 o 
   5  11   0        0.81       -3.59      3.59 o 
   6  11   0       30.12       26.54      5.33 o 
   0  12   0      818.15      823.96     22.95 o 
   1  12   0       19.78       20.19      1.92 o 
   2  12   0        3.17        2.99      2.50 o 
   3  12   0       69.20       68.90      6.88 o 
   4  12   0       88.26      107.67      9.20 o 
   5  12   0        6.41       10.70      3.67 o 
   1  13   0        2.53        1.15      1.10 o 
   2  13   0       82.38       81.69      5.14 o 
   3  13   0       42.46       45.80      5.83 o 
   4  13   0       49.43       55.22      6.85 o 
   5  13   0        9.91       11.84      4.23 o 
   0  14   0       39.91       39.88      4.67 o 
   1  14   0       68.19       72.10      4.48 o 
   2  14   0       32.24       24.70      3.03 o 
   3  14   0        0.03        3.46      2.20 o 
   4  14   0       18.68       17.13      3.17 o 
   1  15   0        4.99        7.54      3.03 o 
   2  15   0        0.25        1.24      1.75 o 
   3  15   0       64.07       76.54      6.40 o 
   1   0   1     1247.77     1287.68     15.62 o 
   2   0   1     1951.65     1933.26     24.17 o 
   3   0   1     2861.33     3046.82     33.25 o 
   4   0   1      165.37      158.66      5.19 o 
   5   0   1      590.27      599.19     12.46 o 
   6   0   1      143.61      145.02      6.02 o 
   7   0   1        7.44       14.22      3.48 o 
   8   0   1        0.02       -0.13      1.75 o 
  -8   1   1       23.12       22.11      4.04 o 
  -7   1   1      117.66      108.11      5.84 o 
  -6   1   1       76.38       73.27      4.06 o 
  -5   1   1       41.35       40.93      4.03 o 
  -4   1   1      373.79      363.44      7.99 o 
  -3   1   1     2149.22     2227.01     40.31 o 
  -2   1   1      940.84      958.78     12.58 o 
  -1   1   1     3212.14     2943.46     46.57 o 
   1   1   1     3244.74     2889.61     65.01 o 
   2   1   1      942.70      962.80     36.28 o 
   3   1   1     2196.39     2196.65     23.76 o 
   4   1   1      367.32      355.14      8.78 o 
   5   1   1       41.20       38.42      3.07 o 
   6   1   1       78.15       70.14      4.33 o 
   7   1   1      115.45      104.77      8.28 o 
   8   1   1       22.91       19.13      2.81 o 
  -8   2   1       10.33       11.53      3.57 o 
  -7   2   1       82.81       77.80      5.00 o 
  -6   2   1      121.39      114.68      7.60 o 
  -5   2   1      284.22      289.19      7.33 o 
  -4   2   1     1126.13     1201.69     17.62 o 
  -3   2   1      307.58      323.65      8.81 o 
  -2   2   1      443.80      414.60      8.64 o 
  -1   2   1     3330.65     3275.27     30.90 o 
   0   2   1      642.16      707.55      9.40 o 
   1   2   1     3356.34     3151.07     37.02 o 
   2   2   1      439.25      358.63     23.75 o 
   3   2   1      311.37      336.44      7.93 o 
   4   2   1     1112.51     1204.56     19.90 o 
   5   2   1      289.50      270.24      8.35 o 
   6   2   1      123.69      117.29      5.80 o 
   7   2   1       82.35       82.85      7.56 o 
   8   2   1       10.29       16.20      4.30 o 
  -8   3   1       79.20       83.71      8.57 o 
  -7   3   1       10.58        6.85      2.03 o 
  -6   3   1      153.82      149.73      5.23 o 
  -5   3   1      789.99      774.34     13.10 o 
  -4   3   1       60.62       67.13      2.72 o 
  -3   3   1      296.14      278.72      7.32 o 
  -2   3   1      178.97      191.13      4.19 o 
  -1   3   1     1765.79     1695.49     26.90 o 
   0   3   1      294.77      299.00      3.66 o 
   1   3   1     1744.66     1692.21     26.29 o 
   2   3   1      194.56      195.57      4.14 o 
   3   3   1      297.66      269.63      5.75 o 
   4   3   1       57.60       50.55      9.37 o 
   5   3   1      784.97      747.71     15.60 o 
   6   3   1      156.64      161.53      7.13 o 
   7   3   1       11.14        8.71      3.02 o 
   8   3   1       78.79       80.69      8.37 o 
  -8   4   1        4.80        1.68      2.53 o 
  -7   4   1       26.83       25.28      4.78 o 
  -6   4   1      441.63      417.65     10.57 o 
  -5   4   1      131.84      121.89      8.50 o 
  -4   4   1      239.38      230.20      7.03 o 
  -3   4   1      287.69      289.15      7.50 o 
  -2   4   1      549.76      603.05     25.56 o 
  -1   4   1     1863.14     1863.06     23.80 o 
   0   4   1     1360.66     1266.89     12.62 o 
   1   4   1     1856.45     1924.47     35.47 o 
   2   4   1      553.30      600.18     16.14 o 
   3   4   1      283.33      281.68      5.81 o 
   4   4   1      236.83      217.61      9.10 o 
   5   4   1      130.99      135.23      3.43 o 
   6   4   1      435.47      403.46     12.31 o 
   7   4   1       26.21       20.61      4.65 o 
   8   4   1        5.07        4.03      3.05 o 
  -8   5   1       15.89       18.29      4.45 o 
  -7   5   1       73.12       83.97      8.44 o 
  -6   5   1       28.04       23.57      4.58 o 
  -5   5   1      309.26      303.95     11.51 o 
  -4   5   1       53.72       54.75      1.84 o 
  -3   5   1      319.69      338.96      7.55 o 
  -2   5   1     1179.65     1296.67     16.40 o 
   0   5   1      207.74      193.19      2.92 o 
   1   5   1     1759.92     1897.22     15.07 o 
   2   5   1     1157.02     1184.70     42.30 o 
   3   5   1      327.38      333.07     12.70 o 
   4   5   1       56.02       55.37      2.56 o 
   5   5   1      302.48      299.99      6.08 o 
   6   5   1       29.59       25.86      4.77 o 
   7   5   1       73.16       68.51      7.58 o 
   8   5   1       16.49       19.74      4.64 o 
  -8   6   1       18.09       21.16      4.92 o 
  -7   6   1       36.27       27.73      5.30 o 
  -6   6   1      217.48      207.28     12.74 o 
  -5   6   1      660.00      672.46     22.92 o 
  -4   6   1      353.32      336.22      7.37 o 
  -3   6   1       27.02       23.18     11.56 o 
  -2   6   1     1130.10     1299.55     51.15 o 
  -1   6   1     1297.07     1272.28     26.89 o 
   0   6   1      175.65      173.41      2.70 o 
   1   6   1     1307.95     1313.78     12.21 o 
   2   6   1     1122.27     1248.05     22.06 o 
   3   6   1       27.19       39.04      3.13 o 
   4   6   1      357.70      329.22      9.89 o 
   5   6   1      657.67      633.61     15.46 o 
   6   6   1      219.98      210.66     12.55 o 
   7   6   1       37.02       34.58      5.79 o 
   8   6   1       18.02       15.62      4.49 o 
  -7   7   1       38.64       42.43      6.31 o 
  -6   7   1       97.26       88.73      8.72 o 
  -5   7   1      140.86      139.36     10.08 o 
  -4   7   1      555.61      563.33     19.76 o 
  -3   7   1       70.54       74.47      5.49 o 
  -2   7   1      176.81      217.30      4.00 o 
  -1   7   1        7.83        8.89      1.29 o 
   0   7   1      383.25      397.54      8.09 o 
   1   7   1        9.67        8.94      0.71 o 
   2   7   1      174.85      212.71      4.05 o 
   3   7   1       67.27       72.88      2.39 o 
   4   7   1      552.61      532.97     17.33 o 
   5   7   1      143.33      152.89     10.29 o 
   6   7   1       96.65       87.82      8.44 o 
   7   7   1       38.52       39.72      6.16 o 
  -7   8   1       18.56       19.81      5.17 o 
  -6   8   1      136.27      128.30     10.32 o 
  -5   8   1      141.22      121.86      9.38 o 
  -4   8   1       53.96       59.37      6.37 o 
  -3   8   1      194.76      173.14      8.18 o 
  -2   8   1      108.97       99.72      3.50 o 
  -1   8   1      390.18      374.87      8.13 o 
   0   8   1      217.29      189.77      4.26 o 
   1   8   1      387.58      366.42      8.24 o 
   2   8   1      106.31       96.89      3.51 o 
   3   8   1      197.44      170.87     13.57 o 
   4   8   1       49.60       48.65      5.77 o 
   5   8   1      141.07      130.88      9.76 o 
   6   8   1      136.77      138.05     10.71 o 
   7   8   1       18.30       19.69      4.74 o 
  -7   9   1        5.75        9.46      4.15 o 
  -6   9   1       26.14       34.84      6.06 o 
  -5   9   1       53.64       56.44      6.73 o 
  -4   9   1       23.72       21.45      4.15 o 
  -3   9   1       38.02       31.16      4.58 o 
  -2   9   1      313.43      299.64     12.54 o 
  -1   9   1      352.15      350.08     10.61 o 
   0   9   1       75.39       81.91      7.38 o 
   1   9   1      349.80      356.80      8.20 o 
   2   9   1      314.96      323.28      7.99 o 
   3   9   1       39.28       38.15      4.77 o 
   4   9   1       21.72       22.49      4.33 o 
   5   9   1       53.70       54.58      6.67 o 
   6   9   1       25.18       18.99      4.59 o 
   7   9   1        5.51        5.57      3.08 o 
  -6  10   1       53.94       52.72      7.14 o 
  -5  10   1        0.26       -1.75      2.91 o 
  -4  10   1      149.04      142.09     10.08 o 
  -3  10   1      218.58      201.81     11.19 o 
  -2  10   1       48.78       52.07      3.06 o 
  -1  10   1      752.42      771.46     11.84 o 
   0  10   1      564.13      557.31     11.07 o 
   1  10   1      746.38      750.86     13.72 o 
   2  10   1       50.64       50.36      2.89 o 
   3  10   1      216.86      208.45     11.11 o 
   4  10   1      150.48      145.32      9.95 o 
   5  10   1        0.38       -2.07      3.13 o 
   6  10   1       55.15       55.08      7.27 o 
  -6  11   1        8.89        9.06      3.71 o 
  -5  11   1       40.37       40.36      6.19 o 
  -4  11   1       77.59       64.45      7.16 o 
  -3  11   1      117.55      116.98      8.76 o 
  -2  11   1       75.11       74.64      3.15 o 
  -1  11   1      367.47      375.23      7.77 o 
   0  11   1      110.45      102.83      4.34 o 
   1  11   1      365.25      360.51     16.40 o 
   2  11   1       77.72       75.09      3.70 o 
   3  11   1      115.90      109.78      8.35 o 
   4  11   1       79.70       72.25      7.41 o 
   5  11   1       40.58       41.35      6.39 o 
   6  11   1        9.34        8.73      3.95 o 
  -5  12   1       38.28       32.06      5.71 o 
  -4  12   1        7.40        7.41      2.77 o 
  -3  12   1       58.26       57.08      4.54 o 
  -2  12   1      115.95      119.61      6.06 o 
  -1  12   1       57.76       57.93      3.01 o 
   0  12   1       62.00       70.55      3.39 o 
   1  12   1       61.42       66.10      3.74 o 
   2  12   1      117.16      122.15      8.15 o 
   3  12   1       57.34       48.63      5.79 o 
   4  12   1        7.00        3.77      2.97 o 
   5  12   1       37.50       41.22      6.35 o 
  -5  13   1        4.23       11.11      3.58 o 
  -4  13   1       23.46       24.19      3.48 o 
  -3  13   1       91.59       92.04      5.91 o 
  -2  13   1       52.20       55.93      4.37 o 
  -1  13   1       38.17       34.99      3.90 o 
   0  13   1      265.56      244.41      8.12 o 
   1  13   1       36.99       30.84      2.91 o 
   2  13   1       52.31       53.55      5.63 o 
   3  13   1       91.64       91.64      8.06 o 
   4  13   1       24.08       30.57      5.08 o 
   5  13   1        4.11        0.45      2.91 o 
  -4  14   1       37.63       40.72      4.53 o 
  -3  14   1       46.83       44.61      4.51 o 
  -2  14   1       56.33       56.50      6.58 o 
  -1  14   1        8.82        8.46      2.68 o 
   0  14   1        0.56        2.19      2.03 o 
   1  14   1        9.00        6.70      2.89 o 
   2  14   1       55.68       69.60      6.49 o 
   3  14   1       46.12       47.58      6.08 o 
   4  14   1       37.64       38.79      5.92 o 
  -3  15   1        2.93        5.16      2.49 o 
  -2  15   1       31.73       34.07      5.55 o 
  -1  15   1        4.58        7.88      3.04 o 
   1  15   1        4.33        3.10      2.23 o 
   2  15   1       32.97       37.65      5.74 o 
   3  15   1        2.81        2.77      2.20 o 
   0   0   2       47.88       39.49      1.73 o 
   1   0   2     7801.92     6902.21     78.17 o 
   2   0   2      106.00      137.94      3.16 o 
   3   0   2      778.85      731.89     11.85 o 
   4   0   2        0.38        0.60      1.16 o 
   5   0   2       49.65       57.39      3.48 o 
   6   0   2       84.01       71.84      4.35 o 
   7   0   2      125.71      129.55      4.83 o 
   8   0   2       10.88        8.75      3.00 o 
  -8   1   2        0.88        1.66      1.67 o 
  -7   1   2       17.89       17.12      4.39 o 
  -6   1   2       36.86       38.42      3.13 o 
  -5   1   2      556.71      543.20     11.39 o 
  -4   1   2      482.63      544.24     24.33 o 
  -3   1   2     1221.25     1322.43     17.96 o 
  -2   1   2      147.13      152.05      3.07 o 
  -1   1   2     3069.52     2952.57     24.17 o 
   0   1   2      250.32      243.37      4.06 o 
   1   1   2     3042.14     2918.12     47.96 o 
   2   1   2      147.49      151.10      3.23 o 
   3   1   2     1222.13     1322.26     15.17 o 
   4   1   2      493.96      547.68     11.37 o 
   5   1   2      558.57      540.23     12.26 o 
   6   1   2       36.12       36.84      3.35 o 
   7   1   2       18.10       19.74      2.83 o 
   8   1   2        1.06       -1.76      2.36 o 
  -8   2   2       26.04       24.49      3.14 o 
  -7   2   2       70.00       60.29      5.61 o 
  -6   2   2      230.01      237.06      7.26 o 
  -5   2   2       71.74       64.11      3.34 o 
  -4   2   2       23.65       22.61      2.63 o 
  -3   2   2      772.02      773.32     11.60 o 
  -2   2   2     1363.30     1343.80     13.81 o 
  -1   2   2     2621.42     2788.89     23.54 o 
   0   2   2     4332.32     4476.86     72.64 o 
   1   2   2     2637.09     2819.22    100.18 o 
   2   2   2     1338.09     1309.61     31.02 o 
   3   2   2      792.81      771.29     12.52 o 
   4   2   2       20.89       18.17      1.36 o 
   5   2   2       73.71       68.42      2.88 o 
   6   2   2      225.57      225.60      5.91 o 
   7   2   2       72.25       75.25      7.06 o 
   8   2   2       26.00       32.05      5.11 o 
  -8   3   2       13.13        8.05      2.17 o 
  -6   3   2      332.15      319.50      8.13 o 
  -5   3   2      188.14      184.47      5.44 o 
  -4   3   2     1033.75      992.17     20.42 o 
  -3   3   2      109.55       97.29      3.59 o 
  -2   3   2      729.05      681.54     13.88 o 
  -1   3   2     1087.51     1052.57     10.18 o 
   0   3   2     2187.44     2139.73     28.12 o 
   1   3   2     1087.06     1076.39     19.77 o 
   2   3   2      728.45      716.70     13.65 o 
   3   3   2      113.06      100.69      3.38 o 
   4   3   2     1019.46      937.50     37.15 o 
   5   3   2      189.09      176.00      3.81 o 
   6   3   2      328.21      282.89     27.35 o 
   7   3   2       11.67       13.76      2.71 o 
   8   3   2       12.96       17.68      4.42 o 
  -8   4   2       37.73       43.81      4.56 o 
  -6   4   2       78.44       71.23      4.74 o 
  -5   4   2       80.52       78.89      4.36 o 
  -4   4   2      528.21      467.30     10.67 o 
  -2   4   2      644.57      583.25     89.84 o 
  -1   4   2      656.72      713.24     12.03 o 
   0   4   2        3.38        7.17      0.65 o 
   1   4   2      670.36      716.47     22.93 o 
   2   4   2      627.74      629.75     16.90 o 
   3   4   2      586.07      632.88     10.86 o 
   4   4   2      522.93      461.65     10.30 o 
   5   4   2       83.08       83.81      2.38 o 
   6   4   2       76.52       73.54      3.45 o 
   7   4   2       52.26       50.45      4.46 o 
   8   4   2       38.20       35.97      5.74 o 
  -8   5   2        3.95       -0.43      2.36 o 
  -7   5   2        7.47        7.23      3.12 o 
  -5   5   2      256.52      240.77      7.11 o 
  -4   5   2      853.51      842.68     17.39 o 
  -3   5   2       83.61       90.82      3.84 o 
  -2   5   2     1027.53     1121.14     15.05 o 
  -1   5   2      486.42      512.90      9.80 o 
   0   5   2      434.89      428.96      6.53 o 
   1   5   2      489.90      495.57      7.56 o 
   2   5   2     1025.35     1096.74     25.81 o 
   3   5   2       86.96       95.50      6.70 o 
   4   5   2      863.93      851.09     12.24 o 
   5   5   2      251.50      248.94      5.83 o 
   6   5   2       80.81       71.58      5.14 o 
   7   5   2        7.34        6.19      2.07 o 
   8   5   2        3.67        5.62      3.39 o 
  -8   6   2        6.45        4.54      2.37 o 
  -7   6   2       98.05       98.75      9.62 o 
  -4   6   2      105.44      109.77      4.27 o 
  -3   6   2      470.33      428.79     28.29 o 
  -2   6   2     1307.73     1476.94     15.70 o 
  -1   6   2      271.55      240.51      9.82 o 
   0   6   2      337.11      418.52      6.76 o 
   1   6   2      270.58      227.66      3.24 o 
   2   6   2     1311.26     1469.20     51.22 o 
   3   6   2      483.74      463.06     11.27 o 
   4   6   2      103.14      101.70      5.49 o 
   5   6   2      174.55      173.73      7.68 o 
   6   6   2       26.35       20.73      3.19 o 
   7   6   2       97.22       90.95      8.60 o 
   8   6   2        6.30        6.47      3.94 o 
  -7   7   2       29.60       24.68      5.33 o 
  -6   7   2       57.58       61.66      7.45 o 
  -3   7   2       65.27       63.71      2.55 o 
  -2   7   2      115.06      132.99      4.15 o 
  -1   7   2      930.19      935.99     22.95 o 
   0   7   2       72.54       76.70      2.65 o 
   1   7   2      922.37      933.82     15.68 o 
   2   7   2      113.16      140.29      4.51 o 
   3   7   2       63.76       67.91      4.18 o 
   4   7   2       45.97       45.22      3.89 o 
   5   7   2      712.88      692.99     16.77 o 
   6   7   2       55.67       53.23      4.70 o 
   7   7   2       29.41       35.33      6.20 o 
  -7   8   2       15.26       12.50      4.04 o 
  -6   8   2       54.88       51.13      6.72 o 
  -5   8   2       74.40       68.33      7.31 o 
  -4   8   2       79.68       80.07      7.49 o 
  -2   8   2      421.53      430.24      9.56 o 
  -1   8   2      115.60      125.79      4.94 o 
   0   8   2       45.17       45.80      2.57 o 
   1   8   2      110.72      117.77      2.75 o 
   2   8   2      421.77      412.07      6.14 o 
   3   8   2       90.21       95.35      3.19 o 
   4   8   2       76.76       81.23      5.20 o 
   5   8   2       72.83       80.84      5.50 o 
   6   8   2       55.13       59.35      6.97 o 
   7   8   2       16.20       15.04      4.24 o 
  -7   9   2       19.01       17.45      3.52 o 
  -6   9   2       70.00       71.18      8.13 o 
  -5   9   2       45.49       47.64      6.53 o 
  -4   9   2      188.68      190.03     11.61 o 
  -3   9   2       22.46       24.20      4.14 o 
  -2   9   2       15.07       12.12      2.19 o 
  -1   9   2      160.39      161.99      5.87 o 
   0   9   2      582.46      603.64     11.46 o 
   1   9   2      161.88      158.06      4.96 o 
   2   9   2       13.91       11.82      1.07 o 
   3   9   2       21.71       28.10      3.09 o 
   4   9   2      185.66      165.47     10.41 o 
   5   9   2       45.87       47.01      6.27 o 
   6   9   2       70.90       80.08      8.46 o 
   7   9   2       19.22       15.63      4.60 o 
  -6  10   2       49.86       47.10      4.88 o 
  -5  10   2        4.43        5.24      2.22 o 
  -4  10   2       10.54        7.15      2.28 o 
  -3  10   2      132.41      133.67      6.49 o 
  -2  10   2      370.65      351.30      6.99 o 
  -1  10   2      204.22      214.67      7.13 o 
   0  10   2      169.90      157.33     10.65 o 
   1  10   2      207.06      202.23      4.44 o 
   2  10   2      369.36      364.56     12.35 o 
   3  10   2      133.32      145.33      9.16 o 
   4  10   2       11.62       18.66      3.92 o 
   5  10   2        4.53        6.62      3.26 o 
   6  10   2       49.17       43.60      6.38 o 
  -6  11   2       56.83       61.37      5.59 o 
  -5  11   2       21.47       18.87      3.34 o 
  -4  11   2       36.91       36.44      4.02 o 
  -3  11   2       90.84       90.99      5.70 o 
  -2  11   2       57.70       63.41      4.42 o 
  -1  11   2       76.31       79.00      3.42 o 
   0  11   2      402.97      403.19     11.48 o 
   1  11   2       79.23       80.29      5.51 o 
   2  11   2       57.31       59.82      3.44 o 
   3  11   2       92.51      104.76      8.03 o 
   4  11   2       37.50       37.82      5.35 o 
   5  11   2       20.55       22.15      4.62 o 
   6  11   2       56.12       57.78      7.52 o 
  -5  12   2        1.97        2.11      2.32 o 
  -4  12   2        4.15       -2.50      2.50 o 
  -3  12   2      220.19      217.52      8.96 o 
  -2  12   2       30.26       33.80      3.41 o 
  -1  12   2      183.05      186.93      5.50 o 
   0  12   2       74.80       83.29      4.06 o 
   1  12   2      181.43      169.29      8.43 o 
   2  12   2       30.82       34.97      4.68 o 
   3  12   2      216.94      207.75     11.65 o 
   4  12   2        4.32        2.21      2.44 o 
   5  12   2        1.98        1.50      2.23 o 
  -5  13   2       64.90       63.90      5.68 o 
  -4  13   2       11.30       16.43      3.36 o 
  -3  13   2        3.62        4.42      3.82 o 
  -2  13   2        1.58        0.39      2.04 o 
  -1  13   2       71.67       72.90      4.42 o 
   0  13   2        0.01        1.15      2.39 o 
   1  13   2       74.06       81.74      6.04 o 
   2  13   2        1.65        1.93      1.75 o 
   3  13   2        3.96        3.60      2.41 o 
   4  13   2       11.35       18.31      4.60 o 
   5  13   2       63.02       47.56      6.77 o 
  -4  14   2       25.58       26.57      3.84 o 
  -3  14   2       33.18       32.61      4.02 o 
  -2  14   2       94.02       93.65      5.67 o 
  -1  14   2       13.57       11.98      3.46 o 
   0  14   2       69.30       77.22      4.76 o 
   3  14   2       34.41       42.89      5.76 o 
   4  14   2       25.20       29.23      5.35 o 
  -2  15   2       30.80       30.14      5.43 o 
  -1  15   2        5.55       15.33      3.76 o 
   0  15   2       10.40        9.89      2.73 o 
   1  15   2        5.44       10.11      3.41 o 
   1   0   3     5260.68     5008.80     57.32 o 
   2   0   3      324.67      309.46      4.16 o 
   3   0   3      736.65      864.07     10.99 o 
   4   0   3      248.47      305.19      7.19 o 
   5   0   3      187.12      184.66      5.01 o 
   6   0   3        0.26        0.93      1.64 o 
   7   0   3        6.04        6.04      1.40 o 
   8   0   3       56.03       58.91      6.36 o 
  -7   1   3        5.52        4.61      1.28 o 
  -6   1   3      519.18      500.04      9.48 o 
  -5   1   3      138.23      148.99      5.30 o 
  -4   1   3      538.88      522.22      9.14 o 
  -3   1   3      143.45      136.92      4.83 o 
  -2   1   3      480.90      492.35      6.68 o 
  -1   1   3     3210.93     3393.31     29.77 o 
   0   1   3     6348.39     6348.84    212.57 o 
   1   1   3     3250.90     3584.89    128.61 o 
   2   1   3      486.29      490.06      6.44 o 
   3   1   3      147.29      141.01      3.98 o 
   4   1   3      545.39      528.67     10.02 o 
   5   1   3      136.61      142.91      4.39 o 
   6   1   3      517.39      501.05      9.51 o 
   7   1   3        4.82        3.18      1.99 o 
   8   1   3        0.60        0.48      1.63 o 
  -8   2   3       16.41       15.26      3.78 o 
  -7   2   3       11.05       11.61      1.60 o 
  -6   2   3       45.66       40.21      2.51 o 
  -5   2   3      129.49      129.82      5.13 o 
  -4   2   3       85.27       84.14      3.84 o 
  -3   2   3      391.45      364.48      8.00 o 
  -2   2   3      891.44     1017.98     11.16 o 
  -1   2   3      923.74      960.14     17.47 o 
   0   2   3    17121.22    16229.26    256.25 o 
   1   2   3      929.53      985.73     68.65 o 
   2   2   3      876.23      928.85     31.79 o 
   3   2   3      383.54      360.42      5.64 o 
   4   2   3       84.95       78.16      2.73 o 
   5   2   3      131.00      123.23      3.84 o 
   6   2   3       46.55       40.61      2.46 o 
   7   2   3       12.36       15.58      2.56 o 
   8   2   3       16.98       23.80      4.49 o 
  -8   3   3        0.39        0.65      2.51 o 
  -7   3   3      112.05      111.12      8.43 o 
  -6   3   3      186.66      170.31      4.97 o 
  -5   3   3      304.72      283.88      7.37 o 
  -4   3   3      275.31      282.21      4.53 o 
  -3   3   3       27.16       33.45      2.44 o 
  -2   3   3     1095.35     1130.00     25.87 o 
  -1   3   3     1987.63     2050.14     18.32 o 
   0   3   3     2346.42     2433.15     42.30 o 
   1   3   3     1972.37     1969.21     34.82 o 
   2   3   3     1092.59     1086.39     14.20 o 
   3   3   3       28.70       28.70      2.51 o 
   4   3   3      270.12      279.68      5.01 o 
   5   3   3      302.02      292.00      6.23 o 
   6   3   3      183.80      184.65      8.61 o 
   7   3   3      112.61      105.94      6.23 o 
   8   3   3        0.40       -0.10      1.78 o 
  -8   4   3       17.94       15.82      3.82 o 
  -7   4   3       51.99       45.66      5.82 o 
  -6   4   3      123.43      117.87      3.94 o 
  -5   4   3        4.10        3.26      1.33 o 
  -4   4   3      651.98      638.99     18.79 o 
  -3   4   3      213.37      215.28      9.34 o 
  -2   4   3      721.76      740.86     33.19 o 
  -1   4   3     2052.99     2349.47     43.38 o 
   0   4   3     1077.19     1182.31     18.89 o 
   1   4   3     2039.29     2302.78     40.40 o 
   2   4   3      712.03      719.75     11.38 o 
   3   4   3      204.74      205.62      5.55 o 
   4   4   3      652.52      608.26     15.75 o 
   5   4   3        3.91        2.19      0.54 o 
   6   4   3      121.09      125.88      5.15 o 
   7   4   3       51.00       56.99      4.85 o 
   8   4   3       17.90       26.47      4.53 o 
  -8   5   3        3.93        5.88      4.72 o 
  -7   5   3       64.40       55.28      6.54 o 
  -6   5   3      155.98      158.30     10.15 o 
  -5   5   3      862.03      840.65     24.61 o 
  -4   5   3      161.83      173.55      5.30 o 
  -3   5   3      116.00      131.74      4.36 o 
  -2   5   3       90.37      118.30      2.31 o 
  -1   5   3      204.12      227.53      3.73 o 
   0   5   3       40.45       35.51      1.69 o 
   1   5   3      206.80      238.39      4.75 o 
   2   5   3       88.24       30.50     55.23 o 
   3   5   3      116.15      131.88      4.43 o 
   4   5   3      160.67      160.30      4.48 o 
   5   5   3      854.54      847.91     18.69 o 
   6   5   3      159.31      156.24      7.52 o 
   7   5   3       63.50       53.23      5.32 o 
   8   5   3        3.75        4.80      3.27 o 
  -8   6   3       44.25       48.05      4.98 o 
  -7   6   3        0.98        1.09      2.95 o 
  -6   6   3       18.05       15.84      4.14 o 
  -5   6   3      174.95      172.14     10.52 o 
  -4   6   3      274.54      279.14      7.02 o 
  -3   6   3      171.91      164.68      7.36 o 
  -2   6   3       31.57       36.17      2.31 o 
  -1   6   3      155.56      146.57      4.40 o 
   0   6   3       31.65       41.95      2.44 o 
   1   6   3      156.82      147.74      3.17 o 
   2   6   3       38.37       42.50      4.49 o 
   3   6   3      174.21      162.74      6.33 o 
   4   6   3      278.65      277.28      9.08 o 
   5   6   3      177.32      169.92      5.00 o 
   6   6   3       19.93       20.29      3.08 o 
   7   6   3        0.90        1.80      2.55 o 
   8   6   3       43.78       48.21      6.76 o 
  -7   7   3        6.08        2.24      1.86 o 
  -6   7   3       32.09       40.58      5.99 o 
  -5   7   3       80.60       81.83      7.68 o 
  -4   7   3       56.44       58.69      6.11 o 
  -3   7   3      198.19      202.06      5.92 o 
  -2   7   3      744.23      790.22     21.59 o 
  -1   7   3      230.41      281.93      6.77 o 
   0   7   3      367.31      394.15      8.64 o 
   1   7   3      225.23      261.42      4.87 o 
   2   7   3      744.10      792.34     39.88 o 
   3   7   3      202.22      227.52      7.81 o 
   4   7   3       58.66       55.73      4.29 o 
   5   7   3       82.27       78.21      5.80 o 
   6   7   3       30.65       24.13      3.87 o 
   7   7   3        6.38        8.12      2.93 o 
  -7   8   3      106.85      115.59     12.07 o 
  -6   8   3        4.17        5.50      2.51 o 
  -5   8   3       14.47        9.37      3.07 o 
  -4   8   3      175.58      189.54     11.16 o 
  -3   8   3      179.22      166.75      9.85 o 
  -2   8   3      255.82      242.42     11.21 o 
  -1   8   3      453.47      434.15     14.41 o 
   0   8   3      250.31      216.28      6.32 o 
   1   8   3      456.97      434.81      7.03 o 
   2   8   3      255.23      247.93      6.62 o 
   3   8   3      177.93      183.33      7.15 o 
   4   8   3      176.31      177.50      7.60 o 
   5   8   3       15.11       14.96      3.50 o 
   6   8   3        4.48        2.96      1.84 o 
   7   8   3      105.89      111.92     10.02 o 
  -7   9   3       14.65       13.25      4.65 o 
  -6   9   3       12.78       10.73      2.81 o 
  -5   9   3       90.06       98.43      6.32 o 
  -4   9   3       87.29       90.46      7.99 o 
  -3   9   3      101.12      105.58      8.07 o 
  -2   9   3      136.20      134.61      4.47 o 
  -1   9   3       68.02       73.75      4.27 o 
   0   9   3      284.25      307.41      6.34 o 
   1   9   3       68.36       75.03      3.71 o 
   2   9   3      136.92      135.86      4.88 o 
   3   9   3      100.78       96.20      5.40 o 
   4   9   3       88.35       91.91     11.87 o 
   5   9   3       87.72       98.08     12.69 o 
   6   9   3       12.84        8.59      4.03 o 
   7   9   3       14.77        9.52      4.03 o 
  -6  10   3       14.87       18.22      4.65 o 
  -5  10   3       11.36        7.81      2.34 o 
  -4  10   3       18.26       15.86      3.50 o 
  -3  10   3       59.51       64.09      4.69 o 
  -2  10   3      150.37      149.23      4.41 o 
  -1  10   3       70.10       65.62      3.93 o 
   0  10   3      535.48      529.15     11.01 o 
   1  10   3       67.86       62.85      2.76 o 
   2  10   3      151.25      145.81      4.65 o 
   3  10   3       56.11       62.52      4.55 o 
   4  10   3       18.34       15.84      2.86 o 
   5  10   3       11.10       11.27      3.73 o 
   6  10   3       15.09       19.15      4.77 o 
  -6  11   3       15.73       12.35      3.34 o 
  -5  11   3       26.75       31.73      4.16 o 
  -4  11   3       37.20       39.03      4.10 o 
  -3  11   3       12.25       10.62      2.44 o 
  -2  11   3       30.02       29.91      3.20 o 
  -1  11   3      111.55      113.57      5.30 o 
   0  11   3      862.54      857.14     15.45 o 
   1  11   3      106.44      109.93      6.64 o 
   2  11   3       30.69       34.50      2.78 o 
   3  11   3       12.02       16.61      3.97 o 
   4  11   3       38.29       40.14      5.49 o 
   5  11   3       27.46       33.92      5.72 o 
   6  11   3       15.31       23.41      5.28 o 
  -5  12   3       34.83       31.86      4.38 o 
  -4  12   3       43.08       44.61      4.45 o 
  -3  12   3        1.06       -0.41      1.75 o 
  -2  12   3      177.57      178.82      7.48 o 
  -1  12   3       92.81       88.33      4.86 o 
   0  12   3      187.05      192.81      6.35 o 
   1  12   3       92.83       90.36      6.35 o 
   2  12   3      178.17      164.59      8.02 o 
   3  12   3        0.92        8.82      3.59 o 
   4  12   3       42.11       47.66      6.03 o 
   5  12   3       33.86       32.38      5.71 o 
  -4  13   3       20.64       20.75      5.81 o 
  -3  13   3       22.80       21.04      3.17 o 
  -2  13   3       15.13       14.90      2.52 o 
  -1  13   3       38.02       40.33      3.41 o 
   0  13   3        7.39       10.36      2.94 o 
   1  13   3       36.81       33.68      4.10 o 
   3  13   3       22.59       35.95      5.30 o 
   4  13   3       21.59       38.36      5.65 o 
  -4  14   3        5.27        6.91      2.75 o 
  -3  14   3       66.05       65.05      5.27 o 
  -2  14   3        9.51       12.12      2.43 o 
  -1  14   3       27.98       28.85      4.76 o 
   0  14   3       49.57       42.32      5.12 o 
   4  14   3        5.48        8.76      3.30 o 
  -2  15   3        7.49        5.53      3.07 o 
  -1  15   3       50.71       44.94      5.74 o 
   0  15   3       10.14        9.54      2.91 o 
   0   0   4     8072.58     7687.64    123.24 o 
   1   0   4      374.89      359.86      6.20 o 
   2   0   4        1.94        2.81      0.61 o 
   3   0   4       16.37       28.88      1.90 o 
   4   0   4     1113.03     1097.27     17.01 o 
   5   0   4        1.91        0.92      1.19 o 
   6   0   4      225.53      214.45      5.86 o 
   7   0   4        1.09        1.83      1.22 o 
   8   0   4        0.01        1.13      1.59 o 
  -7   1   4       34.87       35.97      2.63 o 
  -6   1   4       44.65       45.96      2.76 o 
  -5   1   4       60.25       54.52      3.14 o 
  -4   1   4       20.15       20.56      1.85 o 
  -3   1   4      188.76      158.30      6.56 o 
  -2   1   4       76.64       91.78      2.02 o 
  -1   1   4     3040.93     3033.08     66.08 o 
   0   1   4    10608.63    10668.44    123.09 o 
   1   1   4     3063.62     3002.45    167.28 o 
   2   1   4       82.08       92.85      5.15 o 
   3   1   4      191.03      159.04      4.01 o 
   4   1   4       19.85       18.40      1.67 o 
   5   1   4       57.87       52.35      3.03 o 
   6   1   4       45.71       42.14      2.60 o 
   7   1   4       34.72       34.16      3.45 o 
   8   1   4       86.86       80.57      5.43 o 
  -7   2   4       37.27       32.31      2.96 o 
  -6   2   4      167.82      174.53      6.21 o 
  -5   2   4      589.79      607.29     12.01 o 
  -4   2   4       54.54       62.99      3.22 o 
  -3   2   4       40.22       46.78      2.02 o 
  -2   2   4       68.04       85.79      4.12 o 
  -1   2   4     1942.22     2043.13     39.38 o 
   0   2   4     2094.48     2415.77     42.39 o 
   1   2   4     1954.69     1979.22     24.41 o 
   2   2   4       71.44       90.64      2.90 o 
   3   2   4       43.03       48.97      2.20 o 
   4   2   4       51.35       49.69      2.22 o 
   5   2   4      577.92      542.98     18.15 o 
   6   2   4      168.82      166.29      4.80 o 
   7   2   4       38.29       27.66      4.60 o 
   8   2   4       13.06       13.43      2.57 o 
  -8   3   4        3.44        0.19      2.19 o 
  -7   3   4       57.56       58.62      6.16 o 
  -6   3   4       84.74       83.88      4.24 o 
  -5   3   4       81.27       82.02      6.27 o 
  -4   3   4      189.76      196.06      4.74 o 
  -3   3   4      195.35      215.77     18.67 o 
  -2   3   4      125.82      152.67      3.76 o 
  -1   3   4      749.80      746.32     17.88 o 
   0   3   4       86.31       75.02      4.00 o 
   1   3   4      768.97      755.57     22.20 o 
   2   3   4      126.11      160.86     10.86 o 
   3   3   4      198.27      175.59     10.95 o 
   4   3   4      193.65      190.07      4.18 o 
   5   3   4       81.57       76.83      3.03 o 
   6   3   4       83.99       80.36      4.63 o 
   7   3   4       56.81       65.10      4.93 o 
   8   3   4        3.28        2.18      2.50 o 
  -8   4   4        8.57        9.61      3.73 o 
  -7   4   4       40.64       40.54      5.44 o 
  -6   4   4      184.95      180.41     10.43 o 
  -5   4   4      311.82      303.73     13.03 o 
  -4   4   4      126.40      144.70      3.67 o 
  -3   4   4       60.17       62.85      4.98 o 
  -2   4   4     1068.46     1198.34     16.55 o 
  -1   4   4      270.90      267.48      6.12 o 
   0   4   4        0.76        5.47      1.39 o 
   2   4   4     1075.98     1215.76     35.88 o 
   3   4   4       59.39       66.56      4.00 o 
   4   4   4      128.13      138.24      4.43 o 
   5   4   4      303.40      303.03     17.69 o 
   6   4   4      181.26      176.37      5.74 o 
   7   4   4       41.29       42.61      4.17 o 
   8   4   4        8.33        9.37      2.60 o 
  -8   5   4      101.24       98.51      8.94 o 
  -7   5   4       68.68       63.26      6.87 o 
  -6   5   4      164.01      162.21     10.33 o 
  -5   5   4      465.60      469.02     17.24 o 
  -4   5   4      173.60      178.20      9.52 o 
  -3   5   4       40.81       43.85      4.52 o 
  -2   5   4       28.09       25.53      3.39 o 
  -1   5   4       55.35       51.07      4.13 o 
   0   5   4       12.48        7.14      1.58 o 
   1   5   4       56.80       49.64      3.41 o 
   2   5   4       23.52       27.94      1.62 o 
   3   5   4       42.18       47.85      4.54 o 
   4   5   4      175.03      172.62      4.88 o 
   5   5   4      464.21      452.27     11.51 o 
   6   5   4      164.02      175.37      7.99 o 
   7   5   4       69.27       62.35      5.09 o 
   8   5   4      100.52      105.83      6.97 o 
  -7   6   4       24.31       27.14      4.92 o 
  -6   6   4      208.96      199.48     11.84 o 
  -5   6   4      117.52      121.26      8.79 o 
  -4   6   4       56.03       64.99      6.07 o 
  -3   6   4       59.42       61.17      5.58 o 
  -2   6   4      375.51      364.79      7.30 o 
  -1   6   4      475.28      540.18     12.59 o 
   0   6   4      650.72      590.74     23.13 o 
   1   6   4      474.49      524.30     19.13 o 
   2   6   4      376.33      388.52     27.82 o 
   3   6   4       56.86       47.22      5.23 o 
   4   6   4       52.79       56.65      2.86 o 
   5   6   4      117.30      106.41      4.19 o 
   6   6   4      209.19      193.81      8.66 o 
   7   6   4       25.01       26.33      3.64 o 
  -7   7   4       36.83       36.30      5.74 o 
  -6   7   4       22.31       27.87      4.81 o 
  -5   7   4      106.56      115.54      8.89 o 
  -4   7   4        4.14        7.19      2.98 o 
  -3   7   4       92.86      110.69      7.63 o 
  -2   7   4       89.15       98.56      3.54 o 
  -1   7   4      191.15      186.15      7.33 o 
   0   7   4      277.36      306.22      8.02 o 
   1   7   4      188.10      181.01      5.64 o 
   2   7   4       82.44       90.16      8.53 o 
   3   7   4       91.60      100.84      5.24 o 
   4   7   4        4.91        5.19      2.58 o 
   5   7   4      109.14      117.39      6.56 o 
   6   7   4       23.84       19.30      3.16 o 
   7   7   4       36.34       42.25      4.54 o 
  -7   8   4        5.40        9.46      4.94 o 
  -6   8   4       19.14       13.42      4.02 o 
  -5   8   4      284.60      318.78     15.43 o 
  -4   8   4       77.55       82.25      7.51 o 
  -3   8   4       61.33       69.45      6.42 o 
  -2   8   4       49.60       54.46      5.39 o 
  -1   8   4      141.97      136.34      4.92 o 
   0   8   4      241.00      218.01      6.51 o 
   1   8   4      135.53      120.69      4.78 o 
   2   8   4       51.79       56.10      6.56 o 
   3   8   4       64.12       64.72      4.40 o 
   4   8   4       78.58       80.54      8.95 o 
   5   8   4      289.23      294.98     10.68 o 
   6   8   4       19.79       18.64      3.01 o 
   7   8   4        5.11        6.98      4.70 o 
  -7   9   4       80.71       95.04      7.07 o 
  -6   9   4       44.63       48.36      6.89 o 
  -5   9   4       23.15       25.99      4.84 o 
  -4   9   4        6.77        6.33      2.84 o 
  -3   9   4      132.61      126.54      8.95 o 
  -2   9   4        8.48        8.48      2.48 o 
  -1   9   4      246.02      255.20      7.25 o 
   0   9   4      739.25      664.57     13.18 o 
   1   9   4      239.70      241.45      5.17 o 
   2   9   4        8.09        9.42      2.74 o 
   3   9   4      130.69      133.09     11.30 o 
   4   9   4        7.62        9.31      2.32 o 
   5   9   4       23.31       21.39      3.38 o 
   6   9   4       44.44       44.57      4.53 o 
   7   9   4       80.13       72.89      8.38 o 
  -6  10   4        0.92        2.80      5.45 o 
  -5  10   4       72.35       71.21      5.58 o 
  -4  10   4       13.72        6.20      3.26 o 
  -3  10   4       70.15       59.21      6.35 o 
  -2  10   4       22.06       13.52      3.34 o 
  -1  10   4       34.93       37.03      4.69 o 
   0  10   4       12.90       12.69      1.56 o 
   1  10   4       31.24       25.57      1.70 o 
   2  10   4       21.37       14.24      3.57 o 
   3  10   4       70.08       58.78      5.70 o 
   4  10   4       14.60       12.68      2.83 o 
   5  10   4       73.13       67.35      5.41 o 
   6  10   4        1.08        4.23      2.50 o 
  -6  11   4       34.02       39.10      7.11 o 
  -5  11   4        5.70        6.67      2.46 o 
  -4  11   4       75.71       66.99      5.30 o 
  -3  11   4       21.65       21.38      3.06 o 
  -2  11   4      114.42      126.20      6.20 o 
  -1  11   4       42.34       47.07      5.84 o 
   0  11   4      110.65      115.45      4.87 o 
   1  11   4       43.84       45.96      6.12 o 
   2  11   4      116.01      124.13      5.51 o 
   3  11   4       21.41       20.15      2.90 o 
   4  11   4       74.24       71.71      5.42 o 
   5  11   4        6.22        7.76      2.60 o 
   6  11   4       33.38       48.59      6.95 o 
  -5  12   4        4.25       -0.33      2.15 o 
  -4  12   4       38.80       47.42      7.43 o 
  -3  12   4       75.09       67.10      5.00 o 
  -2  12   4       26.28       24.34      3.06 o 
  -1  12   4       20.81       22.34      2.68 o 
   0  12   4       23.44       26.74      3.96 o 
   1  12   4       21.71       20.48      3.24 o 
   2  12   4       25.33       29.21      3.66 o 
   4  12   4       38.71       50.43      6.30 o 
   5  12   4        4.27        3.03      2.48 o 
  -4  13   4       19.25       18.92      5.95 o 
  -3  13   4        3.17        5.66      2.22 o 
  -2  13   4       35.78       32.13      3.51 o 
  -1  13   4       20.26       18.43      2.65 o 
   0  13   4       14.12       13.94      3.31 o 
   1  13   4       21.50       17.68      2.98 o 
   4  13   4       19.00       14.04      3.92 o 
  -3  14   4       15.98       18.33      3.14 o 
  -2  14   4        4.11        1.56      3.02 o 
  -1  14   4        8.90       11.58      3.13 o 
   0  14   4        1.13        2.68      2.35 o 
  -2  15   4        4.91        4.32      3.32 o 
  -1  15   4       14.90       11.13      3.52 o 
   0  15   4        6.11        8.67      3.03 o 
   1   0   5     1492.23     1470.82     42.72 o 
   2   0   5      241.13      313.38      6.43 o 
   3   0   5       79.74      100.69      5.09 o 
   4   0   5       49.14       55.99      4.03 o 
   5   0   5      355.17      355.44      8.60 o 
   6   0   5        6.23        8.14      2.65 o 
   7   0   5      184.95      166.18      7.15 o 
   8   0   5       34.15       36.20      3.69 o 
  -7   1   5       27.36       28.48      2.43 o 
  -6   1   5       61.24       54.99      3.46 o 
  -5   1   5       47.81       52.60      3.18 o 
  -4   1   5       15.13       16.29      2.65 o 
  -3   1   5      597.02      555.28      7.83 o 
  -2   1   5      223.94      211.29      3.91 o 
  -1   1   5      247.19      266.17      7.20 o 
   0   1   5     3951.71     4806.09     56.37 o 
   1   1   5      236.04      240.37      5.76 o 
   2   1   5      220.71      221.40      6.87 o 
   3   1   5      575.03      565.70     13.53 o 
   4   1   5       14.27       14.39      1.60 o 
   5   1   5       47.32       43.27      2.78 o 
   6   1   5       60.05       54.80      2.94 o 
   7   1   5       27.84       26.25      5.52 o 
   8   1   5        0.63        2.77      1.79 o 
  -7   2   5       13.31       13.54      2.25 o 
  -6   2   5       94.20       96.66      6.82 o 
  -5   2   5      252.42      238.99     10.31 o 
  -4   2   5      476.25      494.34      9.11 o 
  -3   2   5      254.73      257.63      4.56 o 
  -2   2   5      278.02      275.70      9.91 o 
  -1   2   5      302.70      301.99      9.31 o 
   0   2   5     3309.02     3283.50    105.16 o 
   1   2   5      298.21      292.00      8.34 o 
   2   2   5      274.13      255.74      8.48 o 
   3   2   5      250.57      240.37      5.95 o 
   4   2   5      489.56      525.58     16.59 o 
   5   2   5      251.17      240.14      9.45 o 
   6   2   5       93.06       93.57      3.66 o 
   7   2   5       13.34       12.73      1.93 o 
   8   2   5        0.37        2.21      2.01 o 
  -8   3   5       13.42       17.07      3.81 o 
  -7   3   5        3.30        2.14      2.35 o 
  -6   3   5      156.83      147.78      8.81 o 
  -5   3   5      104.36      111.34      7.22 o 
  -4   3   5      110.85      112.61      7.22 o 
  -3   3   5       76.58       95.16      8.20 o 
  -2   3   5      588.95      589.06      9.87 o 
  -1   3   5        9.76        8.24      1.89 o 
   0   3   5       21.04       46.04      3.44 o 
   1   3   5        9.39        8.74      1.06 o 
   2   3   5      598.22      618.89     19.31 o 
   3   3   5       77.19       89.88      2.85 o 
   4   3   5      107.39       93.57      6.53 o 
   5   3   5      103.16      109.59      3.25 o 
   6   3   5      150.59      148.33      5.27 o 
   7   3   5        3.25        3.65      2.04 o 
   8   3   5       13.14       12.31      2.71 o 
  -8   4   5       14.18       17.60      3.67 o 
  -7   4   5       12.71       15.77      3.72 o 
  -6   4   5      193.15      191.22     10.79 o 
  -5   4   5      111.02      107.45      7.68 o 
  -4   4   5      196.10      196.76      5.00 o 
  -3   4   5       40.73       43.58      2.45 o 
  -2   4   5     1341.77     1435.09     19.87 o 
  -1   4   5      320.62      345.37     11.04 o 
   0   4   5      603.18      607.83     15.26 o 
   1   4   5      314.20      352.92      9.12 o 
   2   4   5     1334.80     1432.83     19.04 o 
   3   4   5       42.05       42.57      2.15 o 
   4   4   5      199.02      197.51      6.99 o 
   5   4   5      112.79      119.87      4.74 o 
   6   4   5      197.22      196.33      9.10 o 
   7   4   5       12.80       13.21      2.76 o 
   8   4   5       13.83       18.12      3.22 o 
  -8   5   5        6.04        7.05      3.40 o 
  -7   5   5       56.82       57.12      6.76 o 
  -6   5   5       36.15       37.80      5.38 o 
  -5   5   5      182.33      184.48     10.42 o 
  -4   5   5      160.67      145.72      3.33 o 
  -3   5   5      250.75      258.72     11.49 o 
  -2   5   5       74.27       82.87      5.63 o 
  -1   5   5      335.62      354.16     11.64 o 
   0   5   5       45.59       51.16      3.82 o 
   2   5   5       79.01       90.08      3.42 o 
   3   5   5      242.92      256.75     10.76 o 
   4   5   5      160.06      154.77      4.88 o 
   5   5   5      183.51      190.97      6.06 o 
   6   5   5       35.03       37.61      2.79 o 
   7   5   5       56.19       57.88      4.98 o 
   8   5   5        6.00        8.60      2.69 o 
  -7   6   5       59.41       68.60      7.51 o 
  -6   6   5       62.44       49.25      6.13 o 
  -5   6   5       85.28       96.04      7.84 o 
  -4   6   5       23.22       30.79      4.53 o 
  -3   6   5      107.44      115.26      7.21 o 
  -2   6   5       41.77       37.69      4.28 o 
  -1   6   5      160.44      144.36      7.33 o 
   0   6   5      134.98      107.40      5.83 o 
   1   6   5      160.24      141.72      6.58 o 
   2   6   5       43.17       42.12      2.40 o 
   3   6   5      106.42      125.21      6.79 o 
   4   6   5       23.73       19.11      1.89 o 
   5   6   5       88.25       99.31      5.10 o 
   6   6   5       61.59       49.08      9.85 o 
   7   6   5       58.67       56.17      5.02 o 
  -7   7   5       23.25       34.59      5.81 o 
  -6   7   5       27.72       30.07      5.31 o 
  -5   7   5       27.57       26.44      4.99 o 
  -4   7   5      190.00      202.50     11.12 o 
  -3   7   5      133.52      125.11      2.33 o 
  -2   7   5      413.68      422.77      8.86 o 
  -1   7   5       32.14       36.10      2.50 o 
   0   7   5       14.31       15.93      2.92 o 
   1   7   5       29.73       31.19      3.64 o 
   2   7   5      415.02      410.09     15.60 o 
   3   7   5      138.26      141.00      8.47 o 
   4   7   5      192.68      206.99      8.22 o 
   5   7   5       27.46       25.44      6.26 o 
   6   7   5       27.88       24.31      3.54 o 
   7   7   5       24.76       31.74      6.46 o 
  -7   8   5       24.28       21.38      5.00 o 
  -6   8   5       26.24       30.31      5.45 o 
  -5   8   5      122.04      123.61      9.54 o 
  -4   8   5      101.84       96.04      7.91 o 
  -3   8   5       56.27       43.68      5.30 o 
  -2   8   5       59.27       59.23      3.05 o 
  -1   8   5      361.88      361.25     16.03 o 
   0   8   5      404.89      391.26      9.41 o 
   1   8   5      364.69      359.15      8.99 o 
   2   8   5       61.01       55.64      5.83 o 
   3   8   5       56.49       50.69      4.02 o 
   4   8   5      102.41      107.75      6.13 o 
   5   8   5      123.44      130.28      7.17 o 
   6   8   5       25.85       28.51      3.84 o 
   7   8   5       24.23       23.26      3.84 o 
  -6   9   5       57.01       53.80      7.04 o 
  -5   9   5       26.93       32.27      5.57 o 
  -4   9   5       54.14       45.99      6.00 o 
  -3   9   5        4.31        8.74      3.31 o 
  -2   9   5      289.86      271.27      7.23 o 
  -1   9   5       84.73       85.32      4.17 o 
   0   9   5      351.60      346.97     14.09 o 
   1   9   5       85.79       83.12      4.36 o 
   2   9   5      287.62      271.37     13.24 o 
   3   9   5        4.44        3.21      2.49 o 
   4   9   5       56.16       60.66      4.90 o 
   5   9   5       27.59       31.41      3.96 o 
   6   9   5       59.12       59.10      5.36 o 
  -6  10   5       48.75       55.94      7.31 o 
  -5  10   5       17.84       18.43      4.32 o 
  -4  10   5       58.96       53.50      6.31 o 
  -3  10   5        3.49        4.33      2.50 o 
  -2  10   5       33.31       38.75      5.16 o 
  -1  10   5      273.42      277.99      8.01 o 
   0  10   5       44.57       43.87      3.26 o 
   1  10   5      277.93      286.94      6.23 o 
   2  10   5       33.20       38.98      5.22 o 
   3  10   5        3.71        3.95      2.61 o 
   4  10   5       55.89       62.84      6.26 o 
   5  10   5       16.86       23.63      7.27 o 
   6  10   5       48.58       59.02      5.41 o 
  -5  11   5        0.76        2.17      5.62 o 
  -4  11   5       38.40       33.13      5.43 o 
  -3  11   5      170.79      168.65     10.90 o 
  -2  11   5       10.70       12.24      3.58 o 
  -1  11   5      145.31      138.57      8.77 o 
   0  11   5       14.20       18.32      2.75 o 
   1  11   5      145.20      125.88      5.68 o 
   2  11   5        9.62        6.28      2.62 o 
   3  11   5      174.13      177.30     11.91 o 
   4  11   5       37.31       33.41      7.44 o 
   5  11   5        0.79       -0.83      1.93 o 
  -5  12   5       34.74       47.21      5.69 o 
  -4  12   5       11.90       15.64      2.97 o 
  -3  12   5        2.21        1.71      1.74 o 
  -2  12   5       38.08       43.34      3.96 o 
  -1  12   5       94.87       99.41      5.31 o 
   0  12   5        4.66        0.79      2.26 o 
   1  12   5       94.39       92.43      5.07 o 
   2  12   5       37.64       41.34      5.69 o 
   3  12   5        2.46        2.62      3.07 o 
   4  12   5       11.71        7.15      3.22 o 
   5  12   5       34.84       38.08      4.43 o 
  -4  13   5        1.84        0.26      1.81 o 
  -3  13   5       49.87       56.29      4.82 o 
  -2  13   5       31.65       32.32      3.49 o 
  -1  13   5       33.89       29.05      4.71 o 
   0  13   5       18.74       16.52      3.59 o 
   1  13   5       35.37       31.67      4.24 o 
  -3  14   5        3.37        4.26      2.31 o 
  -2  14   5       11.23        9.38      3.37 o 
  -1  14   5       32.86       39.10      5.57 o 
   0  14   5       29.74       25.72      4.31 o 
   1  14   5       34.37       43.25      5.12 o 
  -1  15   5        5.84        7.85      2.84 o 
   0  15   5        0.13       -1.44      2.22 o 
   0   0   6     3871.82     3344.73     57.56 o 
   1   0   6      793.02      808.43     25.30 o 
   2   0   6        8.39        6.52      1.26 o 
   3   0   6       35.50       37.36      3.40 o 
   4   0   6      290.40      294.30     10.20 o 
   5   0   6       46.20       43.53      4.10 o 
   6   0   6      170.41      184.04      8.69 o 
   7   0   6        0.25        1.32      2.77 o 
   8   0   6        2.70        4.07      2.88 o 
  -7   1   6       28.84       28.23      3.02 o 
  -6   1   6       41.59       41.31      4.28 o 
  -5   1   6      264.74      244.97     10.14 o 
  -4   1   6       71.95       75.11      5.18 o 
  -3   1   6       67.49       79.13      3.15 o 
  -2   1   6      178.61      171.94      4.84 o 
  -1   1   6      424.75      428.63      8.17 o 
   0   1   6      540.85      578.62      9.82 o 
   1   1   6      420.89      409.04      9.77 o 
   2   1   6      171.74      179.65      7.40 o 
   3   1   6       71.24       82.96      3.52 o 
   4   1   6       74.58       77.25      3.68 o 
   5   1   6      259.04      237.33     11.14 o 
   6   1   6       41.34       33.09      6.92 o 
   7   1   6       29.77       30.96      4.05 o 
   8   1   6       16.21       19.79      6.24 o 
  -7   2   6        5.79        7.47      2.63 o 
  -6   2   6       90.95       89.45      6.69 o 
  -5   2   6      290.44      298.46     11.97 o 
  -4   2   6      257.75      253.98      6.07 o 
  -3   2   6     1382.28     1556.79     21.62 o 
  -2   2   6      423.29      402.50      7.21 o 
  -1   2   6       62.26       67.89      4.42 o 
   0   2   6       21.93        7.83      1.37 o 
   1   2   6       68.17       70.42      2.78 o 
   2   2   6      415.77      388.79     11.43 o 
   3   2   6     1369.66     1537.93     32.20 o 
   4   2   6      254.69      272.58      6.82 o 
   5   2   6      285.83      307.41      6.58 o 
   6   2   6       88.27       93.74      7.28 o 
   7   2   6        5.93        4.86      1.55 o 
   8   2   6       23.34       27.25      3.53 o 
  -7   3   6       68.99       77.65      6.96 o 
  -6   3   6       87.73       90.73      7.19 o 
  -5   3   6      180.84      178.37      9.46 o 
  -4   3   6       84.61       88.70      3.29 o 
  -3   3   6       46.18       59.44      2.96 o 
  -2   3   6      336.96      330.95      7.17 o 
  -1   3   6      926.26      931.57     21.51 o 
   0   3   6      260.97      230.18      8.00 o 
   1   3   6      936.16      970.05     14.51 o 
   2   3   6      331.86      336.48     19.06 o 
   3   3   6       44.33       55.47      2.77 o 
   4   3   6       89.66       87.92      6.09 o 
   5   3   6      180.60      191.75     10.54 o 
   6   3   6       88.65       96.30      4.94 o 
   7   3   6       69.98       65.57      3.83 o 
   8   3   6        2.57        4.75      3.12 o 
  -8   4   6       15.69       20.82      4.34 o 
  -7   4   6       28.49       19.87      3.91 o 
  -6   4   6        0.89        2.83      2.76 o 
  -5   4   6      377.87      371.76     14.70 o 
  -4   4   6        2.23       -0.70      1.88 o 
  -3   4   6       66.43       69.41      3.35 o 
  -2   4   6      159.18      184.59      5.06 o 
  -1   4   6     1106.74     1128.29     25.07 o 
   0   4   6      164.32      142.39      6.76 o 
   1   4   6     1114.12     1174.60     23.20 o 
   2   4   6      169.40      190.01      8.32 o 
   3   4   6       64.73       61.47      5.41 o 
   4   4   6        1.82        1.48      1.20 o 
   5   4   6      370.62      362.28     10.02 o 
   6   4   6        0.68        1.16      1.49 o 
   7   4   6       28.83       35.60      8.46 o 
   8   4   6       15.61       16.78      3.08 o 
  -7   5   6       19.11       13.78      3.63 o 
  -6   5   6      109.90      116.72      8.70 o 
  -5   5   6      125.75      105.88      7.98 o 
  -4   5   6       86.36       80.94      6.58 o 
  -3   5   6       50.19       52.42      2.45 o 
  -2   5   6       28.14       35.05      3.83 o 
  -1   5   6      279.09      284.39     10.57 o 
   0   5   6      852.93      806.28     19.45 o 
   1   5   6      268.85      297.48      8.95 o 
   2   5   6       24.92       31.87      1.87 o 
   3   5   6       51.26       45.69      2.29 o 
   4   5   6       89.24       95.96      5.98 o 
   5   5   6      127.15      120.80      8.31 o 
   6   5   6      111.40      109.72      4.65 o 
   7   5   6       18.33       14.64      2.94 o 
  -7   6   6       41.70       42.48      6.02 o 
  -6   6   6      111.28      107.19      8.76 o 
  -5   6   6        9.67       10.35      3.50 o 
  -4   6   6       75.61       71.59      6.31 o 
  -3   6   6      219.98      222.87      5.42 o 
  -2   6   6        0.85        0.21      2.03 o 
  -1   6   6      149.83      137.89      7.47 o 
   0   6   6       12.14       17.63      2.78 o 
   2   6   6        0.93        0.20      0.73 o 
   3   6   6      218.58      187.55      5.46 o 
   4   6   6       77.54       75.40      6.40 o 
   5   6   6        9.51        7.06      1.58 o 
   6   6   6      111.64      112.49      6.72 o 
   7   6   6       41.17       40.36      4.53 o 
  -7   7   6       25.76       32.04      5.64 o 
  -6   7   6       63.65       58.99      6.82 o 
  -5   7   6       12.16       18.47      3.98 o 
  -4   7   6       15.98       21.63      4.30 o 
  -3   7   6       62.50       60.20      2.72 o 
  -2   7   6       92.38       86.32      6.39 o 
  -1   7   6       35.76       35.10      3.97 o 
   0   7   6       99.09       84.73      5.63 o 
   1   7   6       35.86       40.35      3.83 o 
   2   7   6       95.17       91.42      4.06 o 
   3   7   6       63.59       56.77      6.37 o 
   4   7   6       16.58       15.91      3.95 o 
   5   7   6       10.58        8.66      2.47 o 
   6   7   6       64.58       74.59      5.79 o 
   7   7   6       25.55       26.13      4.53 o 
  -7   8   6        7.09       11.03      4.18 o 
  -6   8   6       24.44       23.28      4.84 o 
  -5   8   6       75.86       82.16      7.88 o 
  -4   8   6      314.52      316.26     14.68 o 
  -3   8   6       12.28       10.72      2.99 o 
  -2   8   6      124.86      125.33     11.32 o 
  -1   8   6      107.38       95.60      4.48 o 
   0   8   6       42.46       43.72      3.18 o 
   1   8   6      105.72       94.23      4.64 o 
   2   8   6      128.42       97.06     22.88 o 
   3   8   6       11.22        6.50      2.89 o 
   4   8   6      315.94      329.77     16.55 o 
   5   8   6       79.32       87.27      6.03 o 
   6   8   6       25.10       27.22      3.76 o 
   7   8   6        6.82        6.00      6.39 o 
  -6   9   6       17.57       15.82      4.55 o 
  -5   9   6        3.04       12.20      4.47 o 
  -4   9   6       81.92       87.90      7.96 o 
  -3   9   6       84.18       84.94      7.41 o 
  -2   9   6      139.13      142.07      5.27 o 
  -1   9   6      335.94      313.39      8.63 o 
   0   9   6       43.35       44.96      3.32 o 
   1   9   6      333.94      307.17      8.94 o 
   2   9   6      138.97      122.41      8.96 o 
   3   9   6       85.21       90.24      8.31 o 
   4   9   6       84.59       79.94      8.33 o 
   5   9   6        2.98        9.75      3.45 o 
   6   9   6       16.79       17.08      3.42 o 
  -6  10   6        6.72       11.03      4.21 o 
  -5  10   6       66.51       54.65      6.83 o 
  -4  10   6       59.08       62.36      7.11 o 
  -3  10   6       33.77       37.22      5.48 o 
  -2  10   6       45.79       43.99      5.31 o 
  -1  10   6       98.44       95.61      4.74 o 
   0  10   6       94.81       88.01      4.72 o 
   1  10   6       96.89       86.79      4.92 o 
   2  10   6       43.86       37.84      5.24 o 
   3  10   6       34.74       20.33      4.57 o 
   4  10   6       59.34       55.00      7.44 o 
   5  10   6       67.06       77.13      8.97 o 
   6  10   6        7.27        9.85      2.97 o 
  -5  11   6       36.51       47.21      6.67 o 
  -4  11   6       16.36       12.08      3.73 o 
  -3  11   6       36.83       31.26      4.97 o 
  -2  11   6       61.23       56.71      6.15 o 
  -1  11   6       47.66       48.98      3.56 o 
   0  11   6        6.84        4.49      1.70 o 
   1  11   6       46.76       51.93      3.81 o 
   2  11   6       61.13       56.91      6.70 o 
   3  11   6       35.04       29.84      5.49 o 
   4  11   6       15.57        9.08      3.75 o 
   5  11   6       36.31       32.78      6.16 o 
  -5  12   6        5.35        5.97      2.69 o 
  -4  12   6       31.95       33.41      5.80 o 
  -3  12   6       29.57       36.37      5.64 o 
  -2  12   6        6.18        8.43      2.94 o 
  -1  12   6        3.02        0.93      1.79 o 
   0  12   6       11.24       17.43      2.49 o 
   1  12   6        3.55        2.31      1.59 o 
   2  12   6        6.38       14.36      3.86 o 
   3  12   6       28.77       41.15      6.15 o 
   4  12   6       32.43       21.79      5.14 o 
   5  12   6        5.19        4.83      3.23 o 
  -4  13   6       11.74       17.17      3.32 o 
  -3  13   6       23.73       28.22      3.83 o 
  -2  13   6       36.71       43.68      5.20 o 
  -1  13   6       68.01       57.37      6.51 o 
   0  13   6        7.25        2.75      2.25 o 
   1  13   6       66.14       61.45      4.43 o 
   2  13   6       36.66       42.54      6.09 o 
   3  13   6       24.08       27.79      5.34 o 
   4  13   6       11.51        4.59      2.99 o 
  -3  14   6        6.30        7.43      2.52 o 
  -2  14   6       23.04       19.20      4.33 o 
  -1  14   6        8.09        9.54      3.36 o 
   0  14   6       93.19       97.89      7.97 o 
   1  14   6        8.85       17.55      3.63 o 
   0  15   6       85.37       85.06      7.62 o 
   1   0   7      594.49      621.86     11.90 o 
   2   0   7      278.76      326.21     11.19 o 
   3   0   7        4.38        6.26      1.55 o 
   4   0   7      213.74      224.85      6.95 o 
   5   0   7        0.90        4.60      1.70 o 
   6   0   7       80.38       86.28      6.01 o 
   7   0   7        5.69        1.62      3.51 o 
   8   0   7       22.72       20.81      3.04 o 
  -7   1   7        9.24       10.61      2.90 o 
  -6   1   7       46.79       45.25      4.71 o 
  -5   1   7       31.49       36.51      4.23 o 
  -4   1   7      278.13      284.10     10.84 o 
  -3   1   7       85.24       78.95      5.32 o 
  -2   1   7      537.35      591.80     19.19 o 
  -1   1   7      313.16      343.56     10.98 o 
   0   1   7     1469.04     1652.45     30.65 o 
   1   1   7      318.31      347.75     14.36 o 
   2   1   7      532.32      595.06     16.23 o 
   3   1   7       85.87       91.71      5.96 o 
   4   1   7      271.61      285.56     11.59 o 
   5   1   7       29.92       34.00      2.82 o 
   6   1   7       47.70       46.33      3.36 o 
   7   1   7        9.06        5.03      2.50 o 
   8   1   7       13.34       11.52      3.81 o 
  -7   2   7       72.33       78.45      6.61 o 
  -6   2   7       16.24        8.31      2.59 o 
  -5   2   7       98.45      100.69      6.84 o 
  -4   2   7       96.59       96.46      6.44 o 
  -3   2   7       69.84       65.66      4.99 o 
  -2   2   7       92.53       94.84      5.83 o 
  -1   2   7        3.20        7.67      1.58 o 
   0   2   7     1906.81     1780.56     54.79 o 
   1   2   7        4.37        5.77      1.28 o 
   2   2   7       94.90       98.91      5.64 o 
   3   2   7       73.61       81.47      5.61 o 
   4   2   7       94.22       89.32      6.24 o 
   5   2   7       99.02      104.78      4.53 o 
   6   2   7       15.37       20.46      3.82 o 
   7   2   7       71.35       81.58      6.02 o 
   8   2   7        7.55        7.11      3.62 o 
  -7   3   7        4.39        3.52      2.30 o 
  -6   3   7       30.60       35.19      4.74 o 
  -5   3   7      590.99      563.00     18.18 o 
  -4   3   7      273.56      263.92     11.27 o 
  -3   3   7      233.18      213.07      7.36 o 
  -2   3   7      196.11      189.86      8.51 o 
  -1   3   7      410.33      396.12     12.66 o 
   0   3   7     1738.27     1582.27     31.22 o 
   1   3   7      409.17      398.43      8.14 o 
   2   3   7      195.72      203.88      5.36 o 
   3   3   7      232.54      201.41      8.68 o 
   4   3   7      272.76      272.60     10.99 o 
   5   3   7      586.11      631.61     18.84 o 
   6   3   7       30.22       35.08      3.63 o 
   7   3   7        4.62        8.59      3.66 o 
  -7   4   7       60.65       63.19      6.53 o 
  -6   4   7        5.38        6.02      2.93 o 
  -5   4   7       42.27       40.73      4.92 o 
  -4   4   7       52.53       49.16      5.20 o 
  -3   4   7      133.99      132.08      7.76 o 
  -2   4   7       10.40        9.21      2.36 o 
  -1   4   7      623.14      617.79     17.22 o 
   0   4   7      134.28      102.87      5.77 o 
   1   4   7      624.30      608.70     10.82 o 
   2   4   7        9.36        7.13      1.25 o 
   3   4   7      138.17      134.57      7.05 o 
   4   4   7       54.46       50.54      4.64 o 
   5   4   7       42.44       50.81      4.90 o 
   6   4   7        4.99        6.13      2.70 o 
   7   4   7       61.44       58.85      7.45 o 
  -7   5   7        4.14        4.21      3.26 o 
  -6   5   7       96.29       98.42      8.15 o 
  -5   5   7       44.88       48.46      5.54 o 
  -4   5   7      125.00      115.82      7.78 o 
  -3   5   7       27.51       30.13      2.48 o 
  -2   5   7       39.32       31.78      3.89 o 
  -1   5   7      387.34      394.26     13.32 o 
   0   5   7      108.35       92.52      5.92 o 
   1   5   7      394.55      433.50     11.76 o 
   2   5   7       37.68       35.28      2.12 o 
   3   5   7       27.76       25.13      1.99 o 
   4   5   7      126.53      134.29      7.37 o 
   5   5   7       45.56       45.59      3.80 o 
   6   5   7       94.87       87.45      5.23 o 
   7   5   7        4.24        5.75      3.77 o 
  -7   6   7       10.26       18.66      4.34 o 
  -6   6   7       29.24       30.96      5.20 o 
  -5   6   7      111.06      104.09      8.34 o 
  -4   6   7       18.93       20.36      3.61 o 
  -3   6   7        3.14        3.18      1.23 o 
  -2   6   7      201.25      196.95      9.79 o 
  -1   6   7       61.51       62.35      5.07 o 
   0   6   7        5.15        4.38      2.16 o 
   1   6   7       62.03       60.63      4.09 o 
   2   6   7      196.43      190.12      6.39 o 
   3   6   7        3.28        3.14      1.85 o 
   4   6   7       19.39       26.11      3.52 o 
   5   6   7      110.83      106.64      7.75 o 
   6   6   7       29.50       31.95      5.70 o 
   7   6   7       10.35        7.54      4.05 o 
  -7   7   7        2.06        7.07      3.96 o 
  -6   7   7      149.51      152.72     10.83 o 
  -5   7   7       51.58       52.98      6.43 o 
  -4   7   7      173.91      198.58     11.26 o 
  -3   7   7       52.91       42.20      4.90 o 
  -2   7   7       13.28        9.81      2.78 o 
  -1   7   7       30.40       23.41      3.61 o 
   0   7   7      800.72      738.38     20.11 o 
   2   7   7       13.46       15.10      1.84 o 
   3   7   7       52.78       55.27      2.87 o 
   4   7   7      173.38      187.06     12.29 o 
   5   7   7       52.57       56.63      4.18 o 
   6   7   7      150.39      142.95     11.83 o 
   7   7   7        2.05        0.16      2.52 o 
  -6   8   7       14.71       16.52      4.22 o 
  -5   8   7        4.98        8.51      3.83 o 
  -4   8   7        9.02        6.58      2.98 o 
  -3   8   7      208.77      200.23     11.09 o 
  -2   8   7       12.67        8.75      3.05 o 
  -1   8   7      197.89      174.52      9.28 o 
   0   8   7        0.18        1.94      1.88 o 
   1   8   7      191.97      186.36      9.01 o 
   2   8   7       12.67       13.89      1.71 o 
   3   8   7      211.20      214.61     12.74 o 
   4   8   7        9.11        3.66      3.39 o 
   5   8   7        5.11        3.53      3.12 o 
   6   8   7       14.40       14.99      4.85 o 
  -6   9   7       11.37       15.03      4.12 o 
  -5   9   7       98.51      110.88      9.57 o 
  -4   9   7        2.79        1.00      2.19 o 
  -3   9   7        5.18       10.63      3.79 o 
  -2   9   7       87.72       74.53      3.95 o 
  -1   9   7      386.17      387.47     10.12 o 
   0   9   7      128.88      132.93      7.99 o 
   1   9   7      382.34      392.45     10.58 o 
   2   9   7       87.47       76.52      3.79 o 
   3   9   7        5.72        3.67      3.52 o 
   4   9   7        2.76        3.99      3.09 o 
   5   9   7      102.27       95.05      9.70 o 
   6   9   7       11.30       20.59      4.83 o 
  -5  10   7       20.26       36.91      5.99 o 
  -4  10   7       16.44       16.67      4.34 o 
  -3  10   7      113.56      108.51      8.77 o 
  -2  10   7       40.15       42.78      5.40 o 
  -1  10   7        6.83        6.81      1.54 o 
   0  10   7      610.69      638.19     14.29 o 
   1  10   7        6.16       10.44      2.24 o 
   2  10   7       40.37       43.23      5.95 o 
   3  10   7      114.17      110.53      9.67 o 
   4  10   7       16.50       30.57      6.14 o 
   5  10   7       20.37       28.15      5.86 o 
  -5  11   7       39.94       45.44      6.82 o 
  -4  11   7       22.50       25.57      5.07 o 
  -3  11   7        1.80        5.10      2.70 o 
  -2  11   7        3.45        3.64      3.39 o 
  -1  11   7       50.10       48.36      3.62 o 
   0  11   7       36.17       31.16      3.14 o 
   1  11   7       50.33       50.24      3.91 o 
   2  11   7        3.73        3.97      3.21 o 
   3  11   7        1.92       -0.28      2.74 o 
   4  11   7       23.09       15.56      4.54 o 
   5  11   7       40.08       38.38      6.56 o 
  -4  12   7        8.49       11.70      4.30 o 
  -3  12   7        0.89        3.58      3.08 o 
  -2  12   7       49.85       52.96      6.60 o 
  -1  12   7        7.62        3.05      2.68 o 
   0  12   7       21.70       16.74      2.54 o 
   1  12   7        7.79       10.95      2.25 o 
   2  12   7       49.63       49.66      6.62 o 
   3  12   7        0.84        0.78      2.48 o 
   4  12   7        8.31        3.23      2.76 o 
  -3  13   7        5.77        5.23      3.47 o 
  -2  13   7       29.15       31.30      3.94 o 
  -1  13   7       43.45       31.10      4.92 o 
   0  13   7       59.59       64.82      6.58 o 
   1  13   7       43.93       41.59      3.81 o 
   2  13   7       28.27       37.86      6.05 o 
   3  13   7        5.57       10.67      4.28 o 
  -2  14   7       48.44       60.34      7.40 o 
  -1  14   7        8.87        9.29      3.51 o 
   0  14   7        9.76        6.65      3.10 o 
   1  14   7        8.50       10.98      3.45 o 
   2  14   7       48.81       59.52      7.44 o 
   0   0   8      217.31      168.25      7.15 o 
   1   0   8     1164.60     1086.14     19.75 o 
   2   0   8      130.25      129.63      7.08 o 
   3   0   8      220.21      214.53      6.70 o 
   4   0   8       27.63       22.01      2.56 o 
   5   0   8        0.30        0.26      2.78 o 
   6   0   8        1.84       -1.07      1.60 o 
   7   0   8       24.57       14.15      4.17 o 
  -6   1   8        2.71        1.70      1.82 o 
  -5   1   8      349.12      355.64     13.21 o 
  -4   1   8      326.16      330.05     12.37 o 
  -3   1   8       91.65       71.30      5.10 o 
  -2   1   8      388.29      388.85     13.11 o 
  -1   1   8      827.34      916.77     21.72 o 
   0   1   8       39.21       37.36      2.55 o 
   1   1   8      817.32      841.77     17.43 o 
   2   1   8      387.53      423.80     13.65 o 
   3   1   8       92.93       69.96      5.66 o 
   4   1   8      327.11      342.43     13.33 o 
   5   1   8      347.41      373.20     18.39 o 
   6   1   8        2.23        3.62      1.54 o 
   7   1   8       20.61       21.13      4.10 o 
  -7   2   8       21.80       24.36      4.14 o 
  -6   2   8       25.83       22.72      3.82 o 
  -5   2   8      111.30      104.98      7.28 o 
  -4   2   8       60.72       58.35      5.17 o 
  -3   2   8       31.70       25.50      3.64 o 
  -2   2   8      534.16      562.68     18.78 o 
  -1   2   8      398.88      445.53     13.70 o 
   0   2   8        0.28        1.66      1.31 o 
   1   2   8      393.20      433.22      9.61 o 
   2   2   8      537.04      583.24     25.00 o 
   3   2   8       31.51       26.20      3.57 o 
   4   2   8       58.10       64.86      5.70 o 
   5   2   8      114.14      129.24      8.43 o 
   6   2   8       24.23       23.78      3.98 o 
   7   2   8       20.65       23.75      3.23 o 
  -7   3   8       25.83       24.52      4.23 o 
  -6   3   8      118.14      118.03      8.34 o 
  -5   3   8       32.70       32.94      4.62 o 
  -4   3   8      274.00      278.11     11.93 o 
  -3   3   8       86.03       85.97      6.13 o 
  -2   3   8       64.94       70.16      5.50 o 
  -1   3   8      255.00      267.98      7.48 o 
   0   3   8     3173.32     3224.45     57.80 o 
   1   3   8      252.27      236.17     13.99 o 
   2   3   8       63.15       71.46      3.82 o 
   3   3   8       83.43       73.73      5.48 o 
   4   3   8      274.55      293.77     11.74 o 
   5   3   8       32.43       29.39      4.22 o 
   6   3   8      117.99      125.31      8.50 o 
   7   3   8       25.37       22.83      3.13 o 
  -7   4   8       10.21       15.20      3.74 o 
  -6   4   8       75.47       70.12      6.79 o 
  -5   4   8       16.06       22.88      4.14 o 
  -4   4   8       48.69       40.61      5.03 o 
  -3   4   8       45.67       48.78      4.94 o 
  -2   4   8      328.54      331.45     12.62 o 
  -1   4   8      257.57      238.15     10.18 o 
   0   4   8      507.15      503.29     14.08 o 
   1   4   8      259.54      243.19      6.42 o 
   2   4   8      323.13      323.70     12.01 o 
   3   4   8       47.34       51.76      4.70 o 
   4   4   8       46.49       48.13      4.77 o 
   5   4   8       17.56       13.99      3.13 o 
   6   4   8       76.23       78.70      5.18 o 
   7   4   8        9.92        8.57      3.47 o 
  -7   5   8        6.03        8.35      3.08 o 
  -6   5   8       40.18       33.72      5.04 o 
  -5   5   8        9.99       18.26      3.97 o 
  -4   5   8       30.25       24.21      3.98 o 
  -3   5   8       44.85       46.82      5.03 o 
  -2   5   8      345.63      353.35     13.41 o 
  -1   5   8      220.88      214.94      9.70 o 
   0   5   8      505.21      536.96     15.56 o 
   1   5   8      218.48      198.44      7.50 o 
   2   5   8      344.72      367.32      8.02 o 
   3   5   8       46.24       50.78      4.83 o 
   4   5   8       31.86       33.65      4.21 o 
   5   5   8       11.17       20.25      3.71 o 
   6   5   8       39.18       44.72      7.35 o 
   7   5   8        6.43        4.83      3.22 o 
  -7   6   8       29.84       26.08      4.64 o 
  -6   6   8       28.72       31.04      5.03 o 
  -5   6   8        6.93        7.74      3.05 o 
  -4   6   8       76.92       64.06      6.35 o 
  -3   6   8      121.37      119.38      8.08 o 
  -2   6   8        9.20       14.33      3.15 o 
  -1   6   8      126.42      136.14      8.05 o 
   0   6   8      711.05      737.63     20.38 o 
   1   6   8      127.93      134.56      6.28 o 
   2   6   8        8.89       13.85      1.98 o 
   3   6   8      121.11      130.64      7.77 o 
   4   6   8       79.67       79.07      6.12 o 
   5   6   8        6.94        8.74      2.20 o 
   6   6   8       28.02       31.43      3.52 o 
   7   6   8       29.75       38.78      6.60 o 
  -6   7   8       24.54       24.09      4.76 o 
  -5   7   8      147.06      151.56     10.30 o 
  -4   7   8        2.88        0.33      2.68 o 
  -3   7   8       40.23       40.74      5.26 o 
  -2   7   8       67.23       56.11      5.49 o 
  -1   7   8      330.77      333.72     13.33 o 
   0   7   8      123.58      127.06      7.71 o 
   1   7   8      327.48      306.72     10.79 o 
   2   7   8       68.84       73.77      4.18 o 
   4   7   8        2.79        2.13      3.25 o 
   5   7   8      147.44      165.55      7.41 o 
   6   7   8       24.11       26.37      5.75 o 
  -6   8   8       51.76       47.92      6.41 o 
  -5   8   8        4.13        7.98      3.50 o 
  -4   8   8        2.84        5.89      3.27 o 
  -3   8   8       51.90       45.40      5.65 o 
  -2   8   8      127.81      119.38      8.30 o 
  -1   8   8      270.58      274.74     12.32 o 
   0   8   8       10.96        7.67      2.29 o 
   2   8   8      126.27      131.07      5.75 o 
   3   8   8       49.80       45.46      6.28 o 
   4   8   8        2.41        2.48      3.30 o 
   5   8   8        3.66        3.86      3.33 o 
   6   8   8       52.59       56.20      7.89 o 
  -6   9   8        4.52        4.02      2.79 o 
  -5   9   8        1.72        4.06      3.14 o 
  -4   9   8      121.24      120.28      9.38 o 
  -3   9   8      107.82      121.53      9.22 o 
  -2   9   8       47.62       47.00      3.43 o 
  -1   9   8        3.84        1.34      2.38 o 
   0   9   8      145.96      141.86      8.70 o 
   1   9   8        4.34        4.09      3.11 o 
   2   9   8       48.80       55.33      3.33 o 
   3   9   8      110.35      118.18      9.93 o 
   4   9   8      120.85      129.78     11.02 o 
   5   9   8        1.63        1.29      3.21 o 
   6   9   8        5.19        5.16      3.69 o 
  -5  10   8       24.19       25.41      5.18 o 
  -4  10   8       67.24       67.13      7.48 o 
  -3  10   8       19.80       24.53      4.88 o 
  -2  10   8      171.12      148.55     10.00 o 
  -1  10   8       49.95       46.46      3.60 o 
   0  10   8        5.29        4.44      1.73 o 
   1  10   8       50.38       46.52      5.88 o 
   2  10   8      172.30      179.20     11.68 o 
   3  10   8       20.50       22.68      4.94 o 
   4  10   8       67.76       71.51      8.56 o 
   5  10   8       24.29       22.41      5.59 o 
  -5  11   8       10.42       14.57      4.03 o 
  -4  11   8       42.92       46.45      6.51 o 
  -3  11   8       36.43       28.98      5.36 o 
  -2  11   8       26.54       23.06      4.38 o 
  -1  11   8       22.71       30.25      4.73 o 
   0  11   8        8.79        4.21      1.54 o 
   1  11   8       22.59       25.75      4.50 o 
   2  11   8       25.91       30.42      5.32 o 
   3  11   8       36.39       36.19      6.33 o 
   4  11   8       43.18       54.87      8.10 o 
   5  11   8        9.94        7.23      3.96 o 
  -4  12   8        6.50       15.21      4.23 o 
  -3  12   8       48.35       51.70      6.88 o 
  -2  12   8        5.09        5.28      3.31 o 
  -1  12   8       45.44       45.43      5.73 o 
   0  12   8        1.53        0.20      1.51 o 
   1  12   8       45.55       46.86      6.43 o 
   2  12   8        4.86        5.57      3.80 o 
   3  12   8       47.30       48.85      7.20 o 
   4  12   8        6.41        4.97      3.68 o 
  -3  13   8        6.47        3.66      3.60 o 
  -2  13   8       29.62       30.66      5.30 o 
  -1  13   8       53.27       44.68      6.06 o 
   0  13   8        9.08       11.46      3.30 o 
   1  13   8       53.65       47.81      4.21 o 
   2  13   8       29.29       29.37      5.56 o 
   3  13   8        6.53        9.77      4.15 o 
  -1  14   8       10.16       14.87      3.81 o 
   0  14   8       14.90       10.72      3.41 o 
   1   0   9      731.70      699.63     12.86 o 
   2   0   9       16.77       14.88      3.02 o 
   3   0   9       50.65       71.43      5.86 o 
   4   0   9       71.04       85.24      4.68 o 
   5   0   9      434.74      464.20     11.68 o 
   6   0   9       31.15       26.46      4.77 o 
   7   0   9        0.60        1.88      2.35 o 
  -7   1   9       18.45        5.56      4.17 o 
  -6   1   9       20.41       30.08      5.02 o 
  -5   1   9      129.50      141.37      6.45 o 
  -4   1   9       58.61       60.67      4.09 o 
  -3   1   9      182.96      204.34      6.93 o 
  -2   1   9       22.60       15.66      3.02 o 
  -1   1   9      308.14      306.39     11.16 o 
   0   1   9        2.61        3.19      1.24 o 
   1   1   9      315.60      301.86      7.55 o 
   2   1   9       23.78       20.87      3.41 o 
   3   1   9      180.00      198.52      9.66 o 
   4   1   9       60.18       75.91      6.44 o 
   5   1   9      128.33      145.56      9.24 o 
   6   1   9       19.63       26.57      4.55 o 
   7   1   9       18.54       23.74      4.38 o 
  -7   2   9        4.90        4.86      2.57 o 
  -6   2   9      100.69      111.33      7.86 o 
  -5   2   9       77.72       71.88      6.26 o 
  -4   2   9      146.69      154.55      8.88 o 
  -3   2   9      116.57      124.19      5.58 o 
  -2   2   9        6.28        5.60      2.50 o 
  -1   2   9      229.46      212.92      9.10 o 
   0   2   9      142.30      123.94      7.81 o 
   1   2   9      229.21      204.73      6.02 o 
   2   2   9        6.12        6.66      1.44 o 
   3   2   9      115.31      115.62      7.16 o 
   4   2   9      144.47      148.43      8.82 o 
   5   2   9       75.31       67.60      6.40 o 
   6   2   9      100.42      123.13      8.84 o 
   7   2   9        4.95        6.86      3.36 o 
  -7   3   9        2.61        1.55      2.19 o 
  -6   3   9       97.89       79.49      6.82 o 
  -5   3   9       43.93       50.43      5.33 o 
  -4   3   9       78.02      101.33      7.42 o 
  -3   3   9        2.71        3.17      2.60 o 
  -2   3   9      422.38      410.06     10.39 o 
  -1   3   9      140.28      155.82      7.92 o 
   0   3   9        1.44        2.08      2.06 o 
   1   3   9      142.66      138.74      4.86 o 
   2   3   9      411.42      401.82     20.95 o 
   3   3   9        2.74        2.44      2.12 o 
   4   3   9       78.63       98.99      7.07 o 
   5   3   9       42.61       43.37      4.98 o 
   6   3   9       98.91       83.81      7.11 o 
   7   3   9        2.73        7.77      4.62 o 
  -7   4   9        4.76        5.27      2.67 o 
  -6   4   9       65.14       71.30      6.87 o 
  -5   4   9       15.23       12.11      3.12 o 
  -4   4   9      147.67      131.13      8.52 o 
  -3   4   9       72.78       84.29      6.73 o 
  -2   4   9        2.96        4.12      2.56 o 
  -1   4   9        2.72        5.40      1.80 o 
   0   4   9      654.71      696.86     18.25 o 
   1   4   9        3.08        4.93      1.43 o 
   2   4   9        2.92        6.99      1.98 o 
   3   4   9       75.09       92.97      6.67 o 
   4   4   9      146.04      155.36      8.87 o 
   5   4   9       14.36       14.68      3.36 o 
   6   4   9       64.18       71.91      6.52 o 
   7   4   9        4.91        3.68      3.01 o 
  -7   5   9       37.11       37.27      5.68 o 
  -6   5   9       17.00       16.77      4.18 o 
  -5   5   9       41.58       50.62      5.93 o 
  -4   5   9       27.19       22.60      4.13 o 
  -3   5   9      128.64      139.13      8.70 o 
  -2   5   9       74.17       86.14      6.90 o 
  -1   5   9      317.91      290.92     12.20 o 
   0   5   9        6.41        1.44      1.86 o 
   1   5   9      322.00      277.77      9.72 o 
   2   5   9       75.45       78.04      4.50 o 
   3   5   9      130.20      149.43      8.55 o 
   4   5   9       25.77       25.22      3.84 o 
   5   5   9       41.75       54.78      5.75 o 
   6   5   9       17.52       18.57      3.84 o 
   7   5   9       37.03       30.64      5.65 o 
  -6   6   9        0.08       -2.27      2.70 o 
  -5   6   9      121.04      121.40      9.22 o 
  -4   6   9       12.02        7.53      2.83 o 
  -3   6   9      187.94      165.53      9.74 o 
  -2   6   9       10.40       17.83      3.72 o 
  -1   6   9      181.04      182.36      9.71 o 
   0   6   9       20.50       23.49      3.43 o 
   1   6   9      180.94      164.58      7.26 o 
   2   6   9       10.45       12.20      1.94 o 
   3   6   9      188.81      181.45      9.63 o 
   4   6   9       12.07       12.20      3.30 o 
   5   6   9      121.95      136.19      9.04 o 
   6   6   9        0.11        1.15      2.83 o 
  -6   7   9        6.31        5.79      3.05 o 
  -5   7   9        1.18       -2.44      2.74 o 
  -4   7   9        8.99        9.88      3.45 o 
  -3   7   9      143.43      136.42      9.11 o 
  -2   7   9       34.27       32.32      4.43 o 
  -1   7   9      397.23      358.52     14.12 o 
   1   7   9      394.80      386.48     12.27 o 
   2   7   9       33.63       27.41      2.73 o 
   5   7   9        1.25        2.29      2.17 o 
   6   7   9        6.21       12.07      4.34 o 
  -6   8   9        3.89        5.70      3.09 o 
  -5   8   9       13.27       18.85      4.71 o 
  -4   8   9       56.48       61.32      7.08 o 
  -3   8   9       23.28       16.24      3.89 o 
  -2   8   9       19.27       16.85      3.45 o 
  -1   8   9       29.85       20.51      3.79 o 
   0   8   9       19.06       19.77      3.93 o 
   1   8   9       28.49       20.47      2.88 o 
   2   8   9       18.95       13.81      2.07 o 
   4   8   9       58.15       58.03      7.43 o 
   5   8   9       12.88       18.68      5.05 o 
   6   8   9        4.37        7.45      3.86 o 
  -5   9   9       28.56       30.87      5.76 o 
  -4   9   9       43.18       38.83      5.67 o 
  -3   9   9       52.38       48.83      6.35 o 
  -2   9   9      111.76      107.17      8.29 o 
  -1   9   9       34.19       40.35      5.46 o 
   0   9   9      124.68      102.47      7.80 o 
   1   9   9       35.24       28.16      3.98 o 
   2   9   9      112.67      111.75      9.66 o 
   3   9   9       51.82       50.48      7.31 o 
   4   9   9       43.01       40.02      6.77 o 
   5   9   9       28.93       33.36      6.34 o 
  -5  10   9       29.86       36.44      6.31 o 
  -4  10   9       75.89       84.26      8.31 o 
  -3  10   9       27.78       28.41      5.32 o 
  -2  10   9        7.75        9.60      3.34 o 
  -1  10   9       16.96       17.19      2.61 o 
   0  10   9      160.48      185.58      7.70 o 
   1  10   9       16.40       16.61      4.15 o 
   2  10   9        7.57       10.09      3.93 o 
   3  10   9       28.01       30.04      5.90 o 
   4  10   9       76.03       76.87      8.87 o 
   5  10   9       30.65       36.88      6.85 o 
  -4  11   9        5.97        7.13      3.17 o 
  -3  11   9       29.92       26.74      5.36 o 
  -2  11   9       54.69       65.82      7.06 o 
  -1  11   9        9.15        7.55      3.40 o 
   0  11   9       27.53       33.33      3.42 o 
   1  11   9        8.41        6.49      3.01 o 
   2  11   9       53.81       52.73      6.89 o 
   3  11   9       29.15       35.61      6.23 o 
   4  11   9        6.27        3.56      4.01 o 
  -3  12   9        4.50        7.36      3.50 o 
  -2  12   9       16.83       18.82      4.15 o 
  -1  12   9       28.11       40.94      5.93 o 
   0  12   9        0.67       -1.58      1.58 o 
   1  12   9       28.06       29.72      5.31 o 
   2  12   9       16.91       16.62      4.55 o 
   3  12   9        4.60        4.45      3.53 o 
  -2  13   9        9.01       11.40      4.17 o 
  -1  13   9       22.21       20.08      4.50 o 
   0  13   9        1.38        3.23      2.83 o 
   1  13   9       22.02       26.75      5.20 o 
   2  13   9        8.70       10.41      4.48 o 
   0   0  10      169.11      151.01      7.65 o 
   1   0  10       68.55       75.60      4.12 o 
   2   0  10      100.95      104.66      7.03 o 
   3   0  10       61.29       54.69      5.57 o 
   4   0  10      375.53      366.00     14.82 o 
   5   0  10       46.17       51.83      5.98 o 
   6   0  10        0.82        2.63      3.10 o 
   7   0  10       36.71       44.12      6.24 o 
  -7   1  10        7.82        6.75      3.08 o 
  -6   1  10       21.25       20.54      2.87 o 
  -5   1  10       34.10       38.27      5.95 o 
  -4   1  10       83.41      103.15      5.61 o 
  -3   1  10       30.21       30.97      4.29 o 
  -2   1  10      291.13      268.41     11.46 o 
  -1   1  10       93.18      100.16      6.56 o 
   0   1  10       54.58       48.40      3.07 o 
   1   1  10       93.80      102.72      4.49 o 
   2   1  10      289.95      259.76     10.95 o 
   3   1  10       29.07       30.20      4.21 o 
   4   1  10       81.10       98.15      7.62 o 
   5   1  10       34.95       40.86      5.27 o 
   6   1  10       21.14       21.28      4.34 o 
   7   1  10        7.38        7.02      3.43 o 
  -7   2  10        1.09       -1.49      2.60 o 
  -6   2  10        9.00       10.63      2.81 o 
  -5   2  10       27.69       30.73      8.90 o 
  -4   2  10       78.11       69.63      4.61 o 
  -3   2  10       28.93       23.97      2.72 o 
  -2   2  10       16.12       14.65      3.17 o 
  -1   2  10      342.28      366.42     13.14 o 
   0   2  10       49.85       42.02      3.00 o 
   1   2  10      341.80      346.26      9.56 o 
   2   2  10       15.03       13.46      1.94 o 
   3   2  10       29.97       20.01      3.37 o 
   4   2  10       79.22       80.17      6.66 o 
   5   2  10       27.17       31.24      4.92 o 
   6   2  10        9.64       20.55      4.37 o 
   7   2  10        1.15        5.27      3.21 o 
  -7   3  10       18.12       18.65      4.04 o 
  -6   3  10        5.67        5.10      3.04 o 
  -5   3  10       19.61       22.84      4.25 o 
  -4   3  10       66.45       70.06      6.36 o 
  -3   3  10      183.04      198.12     16.99 o 
  -2   3  10       22.30       11.68      3.01 o 
  -1   3  10       62.88       60.23      5.25 o 
   0   3  10      138.19      122.33      6.85 o 
   1   3  10       60.46       69.69      6.63 o 
   2   3  10       22.36       12.60      1.88 o 
   3   3  10      180.05      184.19      9.70 o 
   4   3  10       65.86       63.69      5.90 o 
   5   3  10       19.60       25.04      4.23 o 
   6   3  10        5.56        5.30      2.73 o 
   7   3  10       17.93       21.24      4.20 o 
  -6   4  10       33.99       40.28      5.36 o 
  -5   4  10      157.48      148.95      9.79 o 
  -4   4  10       26.23       29.43      4.68 o 
  -3   4  10       51.66       48.40      5.25 o 
  -2   4  10      237.53      234.23      8.05 o 
  -1   4  10      179.36      184.72      9.24 o 
   0   4  10      224.96      169.83      8.21 o 
   1   4  10      175.93      169.32      5.76 o 
   2   4  10      235.32      209.95      6.54 o 
   3   4  10       52.33       60.22      5.79 o 
   4   4  10       26.44       29.92      4.44 o 
   5   4  10      159.52      166.73     10.01 o 
   6   4  10       33.97       38.92      5.33 o 
  -6   5  10       31.44       30.17      5.06 o 
  -5   5  10        0.03       -2.44      2.49 o 
  -4   5  10       29.42       24.35      4.36 o 
  -3   5  10       87.08       88.29      7.32 o 
  -2   5  10      108.21      102.26      7.64 o 
  -1   5  10       42.13       32.18      4.23 o 
   0   5  10       21.85       23.81      3.63 o 
   1   5  10       43.25       33.62      3.42 o 
   2   5  10      107.83       92.65      7.97 o 
   3   5  10       89.95       99.35      7.47 o 
   4   5  10       27.77       26.59      4.17 o 
   5   5  10        0.07       -1.08      2.56 o 
   6   5  10       30.47       38.40      5.28 o 
  -6   6  10       51.01       56.11      6.86 o 
  -5   6  10        2.29        6.70      3.26 o 
  -4   6  10       51.78       46.74      5.75 o 
  -3   6  10       31.70       27.15      4.44 o 
  -2   6  10       11.77       17.63      3.75 o 
  -1   6  10      219.31      257.07     12.18 o 
   0   6  10      745.06      672.32     18.90 o 
   1   6  10      219.81      225.26      9.23 o 
   2   6  10       12.13       17.00      2.41 o 
   3   6  10       32.54       25.00      4.11 o 
   4   6  10       50.69       42.26      5.21 o 
   5   6  10        2.32        7.26      2.95 o 
   6   6  10       51.05       64.45      5.22 o 
  -6   7  10        1.70        2.63      3.36 o 
  -5   7  10       33.03       32.65      5.45 o 
  -4   7  10       34.04       36.91      5.36 o 
  -3   7  10       68.98       60.53      6.33 o 
  -2   7  10       91.37       89.01      7.37 o 
  -1   7  10       19.52       22.30      4.02 o 
   0   7  10       16.71       25.54      3.72 o 
   1   7  10       20.34       19.47      2.87 o 
   2   7  10       91.81       80.20      4.81 o 
   5   7  10       32.97       32.56      3.85 o 
   6   7  10        1.81       -3.49      3.49 o 
  -5   8  10       52.10       54.81      7.02 o 
  -4   8  10        5.05        4.63      3.19 o 
  -3   8  10       24.91       18.02      4.07 o 
  -2   8  10       49.45       43.82      5.57 o 
  -1   8  10       60.93       50.63      5.90 o 
   0   8  10      355.51      384.60     14.71 o 
   1   8  10       63.02       58.05      4.70 o 
   2   8  10       48.43       45.26      3.65 o 
   4   8  10        5.60       10.17      3.54 o 
   5   8  10       51.53       53.71      8.00 o 
  -5   9  10       13.82       13.85      4.12 o 
  -4   9  10        0.30        4.50      3.42 o 
  -3   9  10       75.64       75.58      7.63 o 
  -2   9  10        5.34        4.32      2.36 o 
  -1   9  10        6.87        4.58      2.61 o 
   1   9  10        6.47        6.06      2.06 o 
   3   9  10       76.66       83.32      9.15 o 
   4   9  10        0.35        0.69      3.59 o 
   5   9  10       13.80       12.58      4.63 o 
  -4  10  10        4.67        8.56      3.99 o 
  -3  10  10        4.81        4.69      2.65 o 
  -2  10  10       11.49       23.20      4.81 o 
  -1  10  10       55.05       56.41      6.36 o 
   0  10  10       27.35       18.32      3.80 o 
   1  10  10       54.24       56.71      4.04 o 
   2  10  10       11.68       20.48      4.96 o 
   3  10  10        4.57       17.60      4.92 o 
   4  10  10        4.83        8.71      3.65 o 
  -3  11  10       19.51       25.88      4.91 o 
  -2  11  10       91.83      111.14      9.44 o 
  -1  11  10        4.02        2.23      2.67 o 
   0  11  10       16.04       13.79      2.51 o 
   1  11  10        3.82       -0.95      2.82 o 
   2  11  10       91.78      111.34     10.23 o 
   3  11  10       19.52       34.41      6.20 o 
  -2  12  10       23.61       24.52      5.38 o 
  -1  12  10       14.34       20.20      4.40 o 
   0  12  10       30.28       25.53      4.57 o 
   1  12  10       13.98       27.66      5.41 o 
   2  12  10       23.19       34.23      5.96 o 
  -1  13  10       11.40       15.52      4.04 o 
   0  13  10        9.55        4.67      2.97 o 
   1  13  10       11.33       16.46      4.39 o 
   1   0  11      103.02      106.81      4.76 o 
   2   0  11      172.39      159.29      8.80 o 
   3   0  11       11.27       12.92      3.26 o 
   4   0  11       48.26       46.95      5.76 o 
   5   0  11       22.91       15.55      4.06 o 
   6   0  11        6.69        8.92      3.10 o 
  -6   1  11       19.23       28.26      3.40 o 
  -5   1  11       69.17       54.09      6.19 o 
  -4   1  11      135.42      140.19      9.58 o 
  -3   1  11        9.09       11.65      3.33 o 
  -2   1  11        1.29        6.65      2.78 o 
  -1   1  11       58.50       49.60      4.71 o 
   0   1  11       15.18       18.01      2.26 o 
   1   1  11       55.92       40.98      4.05 o 
   2   1  11        1.50        3.64      2.07 o 
   3   1  11        8.57        5.26      2.68 o 
   4   1  11      135.60      152.64      9.78 o 
   5   1  11       70.66       66.46      7.06 o 
   6   1  11       18.43       27.20      4.80 o 
  -6   2  11       51.33       47.21     13.11 o 
  -5   2  11      148.33      157.21      7.19 o 
  -4   2  11       11.56       16.56      2.67 o 
  -3   2  11      125.75      121.98      8.54 o 
  -2   2  11       99.16       89.30      6.80 o 
  -1   2  11      115.17      109.06      7.14 o 
   0   2  11       89.17       62.33      4.92 o 
   1   2  11      114.97      109.35      4.91 o 
   2   2  11       98.59      105.44      7.32 o 
   3   2  11      124.73      123.19      8.17 o 
   4   2  11       12.32       14.52      3.97 o 
   5   2  11      147.30      151.35      9.96 o 
   6   2  11       51.63       60.36      6.77 o 
  -6   3  11        2.87       -1.84      4.35 o 
  -5   3  11       31.20       34.26      3.65 o 
  -4   3  11        8.63        9.31      2.97 o 
  -3   3  11        1.22        2.75      1.89 o 
  -2   3  11       33.41       45.09      5.31 o 
  -1   3  11      207.50      218.92     10.21 o 
   0   3  11      204.14      149.46      7.75 o 
   1   3  11      205.63      203.31     13.77 o 
   2   3  11       34.83       40.52      3.09 o 
   3   3  11        1.37        0.82      1.98 o 
   4   3  11        9.23        5.44      2.87 o 
   5   3  11       31.65       41.70      5.40 o 
   6   3  11        2.73        3.22      2.94 o 
  -6   4  11       34.63       31.87      5.34 o 
  -5   4  11       18.10       15.20      3.99 o 
  -4   4  11       10.57       14.16      3.49 o 
  -3   4  11       80.74       74.52      4.84 o 
  -2   4  11       38.44       41.68      5.00 o 
  -1   4  11       23.85       26.05      3.72 o 
   0   4  11       20.81       25.89      3.72 o 
   1   4  11       23.94       25.74      2.59 o 
   2   4  11       38.38       47.27      3.26 o 
   3   4  11       79.43       75.14      6.75 o 
   4   4  11       10.85       21.46      4.35 o 
   5   4  11       17.75       23.37      4.65 o 
   6   4  11       34.44       38.98      5.63 o 
  -6   5  11       14.25       17.81      4.26 o 
  -5   5  11       18.55       22.82      4.73 o 
  -4   5  11       34.92       35.33      5.20 o 
  -3   5  11       25.22       23.99      4.27 o 
  -2   5  11        6.82       11.23      2.43 o 
  -1   5  11      153.02      176.22      9.53 o 
   0   5  11      610.25      581.32     17.45 o 
   1   5  11      151.17      147.49      7.32 o 
   2   5  11        6.65        9.06      1.77 o 
   3   5  11       24.64       23.36      4.20 o 
   4   5  11       34.57       40.12      5.51 o 
   5   5  11       19.34       27.03      4.54 o 
   6   5  11       14.22       20.94      4.29 o 
  -6   6  11       26.91       28.38      5.25 o 
  -5   6  11        2.65        1.74      2.81 o 
  -4   6  11        5.28        6.97      3.18 o 
  -3   6  11       14.04       15.69      3.87 o 
  -2   6  11      189.13      197.82     11.32 o 
  -1   6  11        9.35       15.72      3.43 o 
   0   6  11      171.45      173.56      8.87 o 
   1   6  11        8.47       15.11      2.82 o 
   2   6  11      190.60      186.33      8.27 o 
   4   6  11        5.38        4.69      2.54 o 
   5   6  11        2.79       -1.96      2.31 o 
   6   6  11       26.53       35.64      4.18 o 
  -5   7  11        6.76        8.82      3.74 o 
  -4   7  11       47.73       52.40      6.43 o 
  -3   7  11        2.88        6.39      3.03 o 
  -2   7  11       33.89       43.94      5.79 o 
  -1   7  11       61.36       51.88      5.78 o 
   0   7  11      195.61      178.36      9.23 o 
   1   7  11       60.14       56.47      4.63 o 
   2   7  11       34.32       40.13      3.66 o 
  -5   8  11        5.34        4.30      2.80 o 
  -4   8  11       30.71       34.33      5.49 o 
  -3   8  11       18.28       22.97      4.80 o 
  -2   8  11       11.57       19.78      4.55 o 
  -1   8  11       11.66       12.93      3.71 o 
   0   8  11        1.02       -0.89      1.68 o 
   1   8  11       11.59        9.55      2.42 o 
   5   8  11        5.50        4.31      3.09 o 
  -4   9  11        7.60        8.88      3.79 o 
  -3   9  11        8.21        1.58      3.26 o 
  -2   9  11        6.79        4.66      3.12 o 
  -1   9  11       17.47       20.29      4.13 o 
   0   9  11       32.45       36.64      4.56 o 
   1   9  11       18.15       20.04      3.11 o 
   4   9  11        7.59       11.05      4.60 o 
  -4  10  11        4.13        3.80      3.24 o 
  -3  10  11       33.60       42.31      6.45 o 
  -2  10  11       18.86       20.91      4.28 o 
  -1  10  11       29.53       32.53      5.37 o 
   0  10  11        3.71       -1.38      2.55 o 
   2  10  11       18.79       32.68      6.49 o 
   3  10  11       33.34       48.98      7.57 o 
   4  10  11        4.11        0.75      3.46 o 
  -3  11  11       11.02        3.12      3.36 o 
  -2  11  11        8.18        8.67      3.30 o 
  -1  11  11       17.23       21.83      4.46 o 
   0  11  11        2.38        1.97      1.59 o 
   1  11  11       17.20       17.00      4.77 o 
   2  11  11        7.75       13.21      4.77 o 
   3  11  11       10.88       16.69      5.14 o 
  -1  12  11       13.17       14.65      4.32 o 
   1  12  11       13.20       17.29      4.84 o 
   0   0  12       26.28       30.61      4.06 o 
   1   0  12       62.18       92.28      4.64 o 
   2   0  12       17.39       23.96      4.01 o 
   3   0  12       49.82       65.12      6.47 o 
   4   0  12        0.52       -0.27      2.05 o 
   5   0  12       27.36       27.94      5.28 o 
   6   0  12       33.05       45.06      6.52 o 
  -6   1  12       41.66       57.10      7.10 o 
  -5   1  12       65.24       89.32      7.84 o 
  -4   1  12        4.36        7.44      3.61 o 
  -3   1  12        5.99        9.80      3.15 o 
  -2   1  12        0.89        2.09      2.54 o 
  -1   1  12       81.50       85.13      6.48 o 
   0   1  12      118.87      137.69      5.72 o 
   1   1  12       79.86       76.74      5.59 o 
   2   1  12        0.86        6.36      2.52 o 
   3   1  12        5.83        1.60      2.38 o 
   4   1  12        4.02       -1.28      2.89 o 
   5   1  12       66.04       88.46      8.03 o 
   6   1  12       41.47       49.71      6.29 o 
  -6   2  12       17.95       14.58      2.88 o 
  -5   2  12        2.36        1.86      2.86 o 
  -4   2  12       19.35       14.83      4.29 o 
  -3   2  12       16.06       21.47      4.63 o 
  -2   2  12       19.47       17.34      3.60 o 
  -1   2  12       69.03       59.30      5.31 o 
   0   2  12        1.07        3.56      1.60 o 
   1   2  12       68.30       56.34      3.74 o 
   2   2  12       17.45       15.82      3.91 o 
   3   2  12       15.77       16.81      3.86 o 
   4   2  12       19.71       10.63      3.57 o 
   5   2  12        2.36       10.00      3.70 o 
   6   2  12       18.15       23.36      4.68 o 
  -6   3  12       24.19       29.65      3.60 o 
  -5   3  12       19.22       19.92      2.93 o 
  -4   3  12       26.18       27.30      4.91 o 
  -3   3  12       22.75       24.07      4.51 o 
  -2   3  12       30.68       35.22      4.93 o 
  -1   3  12       35.80       27.01      4.03 o 
   0   3  12        0.20        3.03      1.93 o 
   1   3  12       35.84       29.54      2.81 o 
   2   3  12       30.38       29.99      2.86 o 
   3   3  12       22.68       28.85      4.79 o 
   4   3  12       24.98       25.29      4.69 o 
   5   3  12       19.26       30.82      5.23 o 
   6   3  12       24.74       38.63      5.77 o 
  -6   4  12        0.11        3.69      2.25 o 
  -5   4  12        6.59        4.88      2.32 o 
  -4   4  12       10.87       14.46      2.87 o 
  -3   4  12       62.96       65.58      6.65 o 
  -2   4  12       28.90       31.76      4.72 o 
  -1   4  12       85.36       70.47      6.13 o 
   0   4  12       57.91       50.16      4.98 o 
   1   4  12       85.01       65.06      5.16 o 
   2   4  12       29.33       27.61      2.98 o 
   3   4  12       61.57       67.46      6.68 o 
   4   4  12       11.50       10.16      3.10 o 
   5   4  12        6.63        8.91      3.26 o 
   6   4  12        0.11        3.64      2.91 o 
  -5   5  12       42.80       43.85      7.42 o 
  -4   5  12       19.51       16.30      3.74 o 
  -3   5  12       21.17       14.84      3.95 o 
  -2   5  12        2.27        1.41      2.01 o 
  -1   5  12       39.61       35.17      4.76 o 
   0   5  12       79.36       83.98      6.36 o 
   1   5  12       38.79       34.74      3.87 o 
   2   5  12        2.44        6.09      2.56 o 
   3   5  12       21.37       17.35      3.97 o 
   4   5  12       19.38       20.66      4.51 o 
   5   5  12       42.35       47.27      6.10 o 
  -5   6  12        2.00        2.69      2.49 o 
  -4   6  12       15.03        8.31      3.19 o 
  -3   6  12       35.34       46.29      4.27 o 
  -2   6  12        0.82        0.93      2.93 o 
  -1   6  12       66.14       53.69      5.56 o 
   0   6  12       46.44       33.81      4.33 o 
   1   6  12       65.04       48.99      4.48 o 
   2   6  12        0.82        3.35      1.78 o 
   4   6  12       15.13       11.94      3.46 o 
   5   6  12        1.99       -0.51      2.55 o 
  -5   7  12        4.94       14.77      4.37 o 
  -4   7  12       27.16       31.78      5.35 o 
  -3   7  12        7.50        3.50      2.81 o 
  -2   7  12       14.07        9.48      3.26 o 
  -1   7  12       57.36       41.97      5.09 o 
   0   7  12        0.01        0.40      1.90 o 
   1   7  12       60.33       54.79      4.82 o 
   2   7  12       13.93       11.36      2.43 o 
  -4   8  12       28.26       31.84      5.50 o 
  -3   8  12       33.58       43.14      6.37 o 
  -2   8  12       43.60       40.98      5.72 o 
  -1   8  12        1.00       -2.83      2.83 o 
   0   8  12        1.69        2.14      2.09 o 
   1   8  12        1.16        4.44      1.99 o 
  -4   9  12       14.44       11.10      3.78 o 
  -3   9  12        6.06        6.48      3.54 o 
  -2   9  12        4.93        2.47      2.71 o 
  -1   9  12        4.12        0.83      2.47 o 
   0   9  12        6.18       12.52      3.15 o 
   1   9  12        4.16        0.47      1.66 o 
   4   9  12       14.49       14.18      5.20 o 
  -3  10  12        3.89       -1.73      2.84 o 
  -2  10  12        6.46        4.57      3.27 o 
  -1  10  12        0.56       -1.61      3.01 o 
   0  10  12        4.40        9.48      2.86 o 
   3  10  12        3.80        2.10      4.40 o 
  -2  11  12        4.96        3.13      2.86 o 
   1  11  12       18.05        9.20      3.66 o 
   2  11  12        4.81        3.18      3.13 o 
   1   0  13        1.58        0.54      1.85 o 
   2   0  13       72.21       64.46      6.13 o 
   3   0  13        8.08        8.22      2.96 o 
   4   0  13       47.41       49.27      6.18 o 
   5   0  13        0.49        5.67      3.90 o 
  -5   1  13       40.36       45.89      6.39 o 
  -4   1  13       54.08       66.21      7.21 o 
  -3   1  13       11.90       18.60      4.12 o 
  -2   1  13       64.40       45.85      5.22 o 
  -1   1  13       16.23       15.66      3.37 o 
   0   1  13       17.18       34.86      3.11 o 
   1   1  13       15.39       19.51      7.50 o 
   2   1  13       64.09       56.65      5.84 o 
   3   1  13       12.22       10.28      3.41 o 
   4   1  13       53.25       58.59      6.45 o 
   5   1  13       41.21       51.39      6.45 o 
  -5   2  13       27.63       29.55      5.09 o 
  -4   2  13       26.58       30.08      5.10 o 
  -3   2  13        4.67        4.68      3.41 o 
  -2   2  13       25.26       25.06      4.25 o 
  -1   2  13       14.54       11.78      3.20 o 
   0   2  13       20.21       13.98      2.36 o 
   1   2  13       15.05       15.67      3.31 o 
   2   2  13       24.59       25.79      4.30 o 
   3   2  13        4.36        5.17      2.80 o 
   4   2  13       26.26       26.00      4.92 o 
   5   2  13       28.20       42.75      5.96 o 
  -5   3  13       11.03       19.67      4.45 o 
  -4   3  13        2.27        6.20      3.48 o 
  -3   3  13        0.71        4.02      3.06 o 
  -2   3  13       25.88       20.28      3.94 o 
  -1   3  13       25.52       30.28      4.26 o 
   0   3  13       16.21       20.52      3.50 o 
   1   3  13       24.35       17.37      2.37 o 
   2   3  13       26.28       22.95      2.98 o 
   3   3  13        0.80        3.24      2.82 o 
   4   3  13        2.49        3.74      3.20 o 
   5   3  13       10.78       10.30      3.87 o 
  -5   4  13       27.69       28.35      4.21 o 
  -4   4  13        6.83       11.03      3.84 o 
  -3   4  13       14.83       18.24      4.28 o 
  -2   4  13       12.99       14.60      3.54 o 
  -1   4  13        7.55        5.50      3.06 o 
   0   4  13       23.20       16.92      3.35 o 
   1   4  13        7.10        1.61      1.66 o 
   2   4  13       12.66       11.17      2.89 o 
   3   4  13       14.25       18.16      4.37 o 
   4   4  13        6.85        7.52      3.75 o 
   5   4  13       27.60       35.38      5.78 o 
  -5   5  13        4.96        6.61      2.70 o 
  -4   5  13       10.39       16.19      3.16 o 
  -3   5  13       32.11       36.51      5.49 o 
  -2   5  13        9.68       13.45      3.74 o 
  -1   5  13       46.44       46.37      5.35 o 
   0   5  13      163.98      193.17      9.68 o 
   1   5  13       45.35       52.35      4.93 o 
   2   5  13        9.56        6.40      2.19 o 
   3   5  13       31.73       32.93      5.51 o 
   4   5  13       11.04       10.83      3.62 o 
   5   5  13        5.14        6.66      3.74 o 
  -4   6  13        0.49       -1.77      2.22 o 
  -3   6  13        0.12       -1.14      2.99 o 
  -2   6  13       10.17        7.61      3.16 o 
  -1   6  13       35.40       37.75      4.99 o 
   0   6  13        0.01        4.11      2.42 o 
   1   6  13       36.26       40.26      4.26 o 
   2   6  13       10.95        4.83      2.15 o 
   4   6  13        0.40        0.71      2.72 o 
  -4   7  13        3.37        7.13      3.21 o 
  -3   7  13        8.46       10.58      3.54 o 
  -2   7  13       12.43       13.12      3.35 o 
  -1   7  13       16.67       14.87      3.57 o 
   0   7  13       23.21       27.29      4.07 o 
   1   7  13       17.40       12.34      2.84 o 
  -3   8  13       23.67       28.30      3.79 o 
  -2   8  13        0.62       -3.77      3.77 o 
  -1   8  13        5.98        6.14      2.91 o 
   0   8  13      130.60      107.23      7.64 o 
   1   8  13        6.20        5.92      2.21 o 
  -3   9  13        3.98        6.03      3.03 o 
  -2   9  13       14.28        9.36      3.46 o 
  -1   9  13       20.67       22.90      4.17 o 
   0   9  13        2.54        1.26      1.88 o 
  -2  10  13       17.88       13.22      2.92 o 
  -1  10  13        0.24       -3.38      3.38 o 
   0  10  13        1.39       -2.31      2.39 o 
   0   0  14       36.06       17.77      3.31 o 
   1   0  14        0.05       -0.33      2.35 o 
   2   0  14        6.01       14.85      3.57 o 
   3   0  14        0.42        0.91      2.60 o 
   4   0  14        3.86        4.72      2.92 o 
   5   0  14       35.07       32.17      5.60 o 
  -5   1  14       10.42       14.84      4.41 o 
  -4   1  14       11.67       17.60      4.33 o 
  -3   1  14       15.40       17.55      3.88 o 
  -2   1  14        3.43        8.82      3.24 o 
  -1   1  14       22.96       17.73      3.51 o 
   0   1  14        0.31        1.91      1.51 o 
   1   1  14       22.34       21.80      4.30 o 
   2   1  14        4.03       -0.28      2.52 o 
   3   1  14       15.48       16.53      4.10 o 
   4   1  14       12.14       18.01      4.14 o 
   5   1  14       10.54       14.24      4.26 o 
  -5   2  14       35.50       45.44      6.77 o 
  -4   2  14       12.30        8.02      3.34 o 
  -3   2  14        6.07       12.73      3.82 o 
  -2   2  14        3.02        4.01      2.91 o 
  -1   2  14       45.59       37.43      4.65 o 
   0   2  14       17.23       12.28      3.10 o 
   1   2  14       43.92       35.18      5.40 o 
   2   2  14        3.16        5.37      3.33 o 
   3   2  14        6.17        3.77      2.67 o 
   4   2  14       12.02       19.68      4.64 o 
   5   2  14       36.40       42.46      6.01 o 
  -5   3  14        6.20        4.63      2.55 o 
  -4   3  14        1.85        6.06      3.88 o 
  -3   3  14       13.10        9.64      3.68 o 
  -2   3  14       14.07       12.98      3.58 o 
  -1   3  14        7.69       18.62      3.58 o 
   0   3  14       10.49        9.96      2.93 o 
   1   3  14        7.97       16.97      7.06 o 
   2   3  14       13.96       12.10      3.59 o 
   3   3  14       13.20       19.74      4.50 o 
   4   3  14        1.82        1.79      2.86 o 
   5   3  14        6.21       14.11      4.47 o 
  -4   4  14        0.44        0.89      2.59 o 
  -3   4  14        5.24        5.04      2.66 o 
  -2   4  14        9.97       20.04      4.20 o 
  -1   4  14        7.93       10.21      3.37 o 
   0   4  14        9.83        4.35      2.48 o 
   1   4  14        7.44        9.60      2.89 o 
   2   4  14        9.79       12.65      2.19 o 
   3   4  14        5.08        2.10      3.25 o 
   4   4  14        0.48        0.86      2.53 o 
  -4   5  14       20.93       26.37      5.13 o 
  -3   5  14       22.22       23.95      4.69 o 
  -2   5  14       26.41       25.40      4.75 o 
  -1   5  14       20.47       20.66      3.97 o 
   0   5  14        0.28        4.00      2.69 o 
   1   5  14       19.89       20.17      3.41 o 
   2   5  14       26.77       26.68      3.62 o 
   3   5  14       21.54       20.54      4.85 o 
   4   5  14       20.90       26.88      5.11 o 
  -4   6  14       28.12       28.40      5.64 o 
  -3   6  14        5.27        3.27      3.20 o 
  -2   6  14        3.24        1.62      2.69 o 
  -1   6  14       39.45       43.69      5.43 o 
   0   6  14        1.29        2.57      2.18 o 
   1   6  14       39.32       33.37      4.20 o 
   4   6  14       28.84       33.06      5.61 o 
  -3   7  14        5.23       11.68      3.98 o 
  -2   7  14        3.51        1.09      2.94 o 
  -1   7  14       33.17       42.69      5.69 o 
   0   7  14       74.37       81.00      6.81 o 
   1   7  14       33.35       35.47      4.45 o 
  -2   8  14        1.78        1.46      2.22 o 
  -1   8  14       12.80       12.48      3.33 o 
   0   8  14        1.30        7.66      2.69 o 
  -1   9  14        2.31        3.73      2.84 o 
   0   9  14        1.07        3.72      2.18 o 
   1   0  15       12.69       17.04      3.95 o 
   2   0  15        4.78        2.88      2.24 o 
   3   0  15        0.29       -2.97      3.02 o 
   4   0  15        0.03       21.32      4.84 o 
  -4   1  15        5.95       10.48      4.22 o 
  -3   1  15        8.29       12.24      3.59 o 
  -2   1  15        2.15        6.12      2.65 o 
  -1   1  15       10.17       14.87      3.76 o 
   0   1  15       10.61       24.78      3.14 o 
   1   1  15       10.34       11.29      3.36 o 
   2   1  15        2.04        3.02      2.62 o 
   3   1  15        8.40       16.20      4.22 o 
   4   1  15        6.14        5.62      3.45 o 
  -4   2  15       17.57       16.63      4.68 o 
  -3   2  15        1.99        8.84      3.33 o 
  -2   2  15        1.41        2.74      2.52 o 
  -1   2  15       10.07       12.36      3.59 o 
   0   2  15        0.19       -2.20      2.20 o 
   1   2  15        9.80       14.47      2.67 o 
   2   2  15        1.45        2.31      3.37 o 
   3   2  15        1.94        2.32      2.13 o 
   4   2  15       17.32       27.18      5.59 o 
  -4   3  15        7.33       12.66      4.20 o 
  -3   3  15        2.30        5.32      3.45 o 
  -2   3  15       47.58       51.07      6.11 o 
  -1   3  15        5.64        9.80      3.43 o 
   0   3  15        9.80        8.74      3.39 o 
   1   3  15        5.34        5.09      1.91 o 
   2   3  15       46.79       50.82      6.42 o 
   3   3  15        2.34        9.73      4.12 o 
   4   3  15        7.37        9.55      3.41 o 
  -4   4  15       16.65        7.20      3.67 o 
  -3   4  15        3.23        5.05      2.94 o 
  -2   4  15        3.47        4.75      2.43 o 
  -1   4  15        0.49        5.39      2.96 o 
   0   4  15      173.31      156.71      9.59 o 
   1   4  15        0.39       -0.64      2.58 o 
   2   4  15        3.46        3.73      3.79 o 
   3   4  15        3.32        6.83      3.16 o 
   4   4  15       16.07       12.63      4.85 o 
  -3   5  15        7.41       17.91      4.40 o 
  -2   5  15        3.59        1.85      2.62 o 
  -1   5  15        3.96        5.91      2.56 o 
   0   5  15       12.20        3.04      2.50 o 
   1   5  15        4.27        3.45      2.36 o 
   2   5  15        3.41        3.22      2.15 o 
   3   5  15        7.67        9.10      3.91 o 
  -3   6  15        2.59        1.61      2.58 o 
  -2   6  15        1.99        1.17      2.57 o 
  -1   6  15       34.03       32.84      5.05 o 
   0   6  15       12.05        7.08      2.89 o 
   1   6  15       34.52       27.00      4.09 o 
  -2   7  15        5.51        6.52      2.85 o 
  -1   7  15       12.58       13.61      3.41 o 
   0   7  15       28.46       27.13      4.46 o 
   1   7  15       12.65       13.39      3.27 o 
  -1   8  15        9.97        1.92      2.83 o 
   0   8  15       10.95        8.99      2.92 o 
   0   0  16       24.16       34.52      5.11 o 
   1   0  16       28.12       22.13      4.19 o 
   2   0  16        1.03        4.13      2.98 o 
   3   0  16        6.56        7.55      3.34 o 
  -3   1  16        0.16       -2.02      2.48 o 
  -2   1  16        5.28        3.98      3.19 o 
  -1   1  16        7.90       19.21      4.35 o 
   0   1  16        0.22        4.14      3.06 o 
   1   1  16        8.40       21.22      4.50 o 
   2   1  16        5.14        7.42      3.30 o 
   3   1  16        0.18       -3.11      3.28 o 
  -3   2  16        1.85        6.95      3.80 o 
  -2   2  16       19.82       22.13      4.62 o 
  -1   2  16       16.90       21.08      4.34 o 
   0   2  16        6.72        3.50      2.33 o 
   1   2  16       16.96       16.76      5.73 o 
   2   2  16       19.69       23.12      4.72 o 
   3   2  16        1.73       -0.89      2.57 o 
  -3   3  16       10.04        6.36      2.93 o 
  -2   3  16        2.14        6.59      3.17 o 
  -1   3  16       18.62       16.07      4.01 o 
   0   3  16       51.38       87.65      7.55 o 
   1   3  16       18.54        9.10      3.17 o 
   2   3  16        2.23        3.01      2.96 o 
   3   3  16        9.84       11.86      4.32 o 
  -2   4  16       17.91       18.21      4.17 o 
  -1   4  16       18.57       17.53      3.90 o 
   0   4  16        0.27        6.63      3.37 o 
   1   4  16       18.06       14.58      3.79 o 
  -2   5  16        3.65        3.38      2.51 o 
  -1   5  16        9.99       15.97      4.04 o 
   0   5  16        0.94        1.71      2.25 o 
   1   5  16       10.16       10.49      3.20 o 
  -1   6  16        3.71        9.82      3.47 o 
   0   6  16        3.94        9.90      2.88 o 
   1   6  16        3.94        0.50      1.89 o 
   1   0  17        3.27        3.47      2.52 o 
   2   0  17        6.09        3.59      2.78 o 
  -2   1  17        3.52        2.61      3.55 o 
  -1   1  17        5.91       15.09      4.52 o 
   0   1  17       19.93       13.40      3.90 o 
   1   1  17        5.79       10.79      3.63 o 
   2   1  17        3.43       -1.63      2.43 o 
  -1   2  17        8.62       16.67      4.08 o 
   0   2  17        0.01        7.59      3.31 o 
   1   2  17        8.35       10.96      2.47 o 
  -1   3  17       20.59       22.04      4.67 o 
   0   3  17        9.79       14.32      4.08 o 
   1   3  17       20.22       20.89      4.14 o 
                                                 
