# Supplementary material for: Modularity and three-dimensional isostructurality of novel synthons in sulfonamide–lactam cocrystals
Source: IUCrJ. 2015 May 1;2(Pt 4):389–401. doi: 10.1107/S2052252515004960 (PMC4491311; doi:10.1107/S2052252515004960)
Supplement: Supplementary file 5 [file m-02-00389-SNACPRsup5.hkl]

# 
# h,k,l, Fc-squared, Fo-squared, sigma(Fo-squared) and status flag 
# 
data_SNACPR
_shelx_title ' SNA71 in P212121 #19' 
_shelx_refln_list_code          4 
_shelx_F_calc_maximum      145.97 
_exptl_crystal_F_000       608.00 
_reflns_d_resolution_high  0.8500 
 
loop_ 
 _symmetry_equiv_pos_as_xyz 
 'x, y, z' 
 '-x+1/2, -y, z+1/2' 
 'x+1/2, -y+1/2, -z' 
 '-x, y+1/2, -z+1/2' 
 
_cell_length_a     7.0957 
_cell_length_b    13.1280 
_cell_length_c    15.3425 
_cell_angle_alpha  90.000 
_cell_angle_beta   90.000 
_cell_angle_gamma  90.000 
 
_shelx_F_squared_multiplier     1.000 
 
loop_ 
 _refln_index_h 
 _refln_index_k 
 _refln_index_l 
 _refln_F_squared_calc 
 _refln_F_squared_meas 
 _refln_F_squared_sigma 
 _refln_observed_status 
   2   0   0     4201.54     4166.07     76.99 o 
   4   0   0     2074.15     2179.06     79.97 o 
   6   0   0      128.67      133.02     23.19 o 
   8   0   0       14.29       -7.75     13.78 o 
   1   1   0     3773.82     3722.28     67.17 o 
   2   1   0     2230.37     2229.33     55.35 o 
   3   1   0      461.42      486.88     18.92 o 
   4   1   0       60.51       43.12     11.10 o 
   5   1   0        0.60       -1.62      3.07 o 
   6   1   0        7.60       10.82      9.68 o 
   7   1   0        9.21        4.68      8.38 o 
   8   1   0       26.49        3.74      9.70 o 
   0   2   0       28.42       28.34      5.77 o 
   1   2   0     5633.43     5431.15     92.35 o 
   2   2   0        0.54        0.36      6.24 o 
   3   2   0      706.07      772.41     31.88 o 
   4   2   0      235.90      239.61     16.81 o 
   5   2   0      183.00      184.46     14.52 o 
   6   2   0        2.05       -1.09      3.48 o 
   7   2   0       47.99       39.19     11.86 o 
   8   2   0        2.88        8.04     11.05 o 
   1   3   0        0.92        1.42      2.34 o 
   2   3   0     1775.61     1822.82     36.76 o 
   3   3   0      296.76      303.82     12.67 o 
   4   3   0      142.84      156.08      9.75 o 
   5   3   0       31.98       31.88      5.39 o 
   6   3   0       52.84       64.52     14.23 o 
   7   3   0      231.07      296.79     33.27 o 
   8   3   0        0.25       24.35     20.48 o 
   0   4   0     3405.34     3565.50     84.40 o 
   1   4   0      651.37      643.67     19.21 o 
   2   4   0     1543.34     1551.07     25.96 o 
   3   4   0       27.79       36.79      4.68 o 
   4   4   0      364.56      361.23     19.00 o 
   5   4   0      219.88      219.57     17.96 o 
   6   4   0        3.12        5.69      4.91 o 
   7   4   0        0.10       11.57     33.54 o 
   8   4   0       16.23       90.41     33.64 o 
   1   5   0       77.10       85.27      8.05 o 
   2   5   0      351.90      332.98     14.24 o 
   3   5   0       54.60       57.24      6.70 o 
   4   5   0      227.15      211.39     21.37 o 
   5   5   0      145.84      154.59     19.60 o 
   6   5   0       71.43       97.42     26.82 o 
   7   5   0       17.60       62.23     61.63 o 
   0   6   0     2695.68     2869.96     93.93 o 
   1   6   0       81.63       80.47     11.26 o 
   2   6   0      440.42      460.31     19.07 o 
   3   6   0        4.96        8.09      3.24 o 
   4   6   0       86.64       93.59     23.26 o 
   5   6   0     1692.64     1698.53     66.60 o 
   6   6   0       28.41       41.84     11.59 o 
   7   6   0       29.05       35.07     19.53 o 
   1   7   0        1.27        0.48      3.78 o 
   2   7   0      198.62      238.28     19.94 o 
   3   7   0      301.66      300.17     20.50 o 
   4   7   0        3.55       11.64     12.75 o 
   5   7   0      204.13      168.36     22.21 o 
   6   7   0       80.35       69.99     25.08 o 
   7   7   0       31.67       30.51     18.09 o 
   0   8   0      580.96      598.57     49.43 o 
   1   8   0     1481.22     1551.93     56.02 o 
   2   8   0      245.58      230.98     22.24 o 
   3   8   0       17.21       23.66      7.18 o 
   4   8   0      156.47      136.21     31.51 o 
   5   8   0       24.01       20.58     13.43 o 
   6   8   0        1.00        8.51     12.84 o 
   7   8   0        6.58        5.90     12.64 o 
   1   9   0        3.18        0.49      5.27 o 
   2   9   0      540.71      553.01     35.58 o 
   3   9   0        2.58        2.70      4.48 o 
   4   9   0        0.92       -0.60      7.31 o 
   5   9   0       53.34       30.14     15.44 o 
   6   9   0        0.50        6.70     11.66 o 
   0  10   0     1583.02     1492.39     89.62 o 
   1  10   0        8.94        5.05      5.36 o 
   2  10   0        1.71        0.53      5.25 o 
   3  10   0        1.85        4.97      5.31 o 
   4  10   0      131.34      124.46     33.29 o 
   5  10   0        0.25       13.66     16.49 o 
   6  10   0       60.47      137.85     38.68 o 
   1  11   0       42.19       36.60     11.49 o 
   2  11   0        0.34        9.84      8.44 o 
   3  11   0        8.72       16.27      7.56 o 
   4  11   0       15.90       23.20     16.27 o 
   5  11   0        4.07       15.17     13.71 o 
   0  12   0     1128.84     1078.88     84.53 o 
   1  12   0       53.38       63.37     14.83 o 
   2  12   0       13.56       27.27     10.36 o 
   3  12   0        5.75       -2.81      8.98 o 
   4  12   0        0.97       -3.73     13.71 o 
   5  12   0       17.08       38.84     20.95 o 
   1  13   0      186.15      175.11     25.60 o 
   2  13   0      186.54      180.03     25.85 o 
   3  13   0       51.89       68.86     27.51 o 
   4  13   0       33.46       68.63     29.92 o 
   0  14   0       22.17       36.37     19.87 o 
   1  14   0        3.15       -3.16      6.76 o 
   2  14   0       23.62       14.61     13.51 o 
   3  14   0        8.77       26.91     17.36 o 
   1  15   0        6.01        2.88      8.71 o 
   1   0   1     2615.15     2760.44     33.44 o 
   2   0   1     1578.61     1480.07     22.81 o 
   3   0   1      485.30      505.47     18.31 o 
   4   0   1       57.95       67.37      9.24 o 
   5   0   1        9.89       15.18      7.66 o 
   6   0   1        3.41        5.74      6.38 o 
   7   0   1       44.02       14.01     22.71 o 
   8   0   1       13.52       -3.33     10.41 o 
  -8   1   1        3.04       -5.98     12.51 o 
  -7   1   1       26.50       29.13     22.36 o 
  -6   1   1      158.88      132.69     19.65 o 
  -5   1   1      281.97      256.93     23.89 o 
  -4   1   1      234.92      237.56     16.15 o 
  -3   1   1     4611.35     4685.15     74.51 o 
  -2   1   1     2140.18     2045.46     35.04 o 
  -1   1   1     4458.54     4352.45     47.93 o 
   1   1   1     4407.94     4496.36     79.25 o 
   2   1   1     2148.53     2103.90     26.33 o 
   3   1   1     4572.19     4632.87     46.11 o 
   4   1   1      240.46      238.66     13.86 o 
   5   1   1      281.69      268.70     21.81 o 
   6   1   1      155.85      141.13     14.43 o 
   7   1   1       27.89       30.01     10.97 o 
   8   1   1        3.34      -11.85     11.85 o 
  -8   2   1        6.71       12.54     13.23 o 
  -7   2   1       49.06       58.51     14.75 o 
  -6   2   1      119.44      117.75     18.72 o 
  -5   2   1      142.28      167.82     20.15 o 
  -4   2   1      226.14      220.16     15.44 o 
  -3   2   1      865.75      912.66     30.83 o 
  -2   2   1      120.15      121.87      8.28 o 
  -1   2   1     3318.62     3230.50     37.52 o 
   0   2   1      821.92      843.45     31.46 o 
   1   2   1     3316.26     3190.76     53.63 o 
   2   2   1      124.75      130.60     26.13 o 
   3   2   1      849.67      874.33     30.92 o 
   4   2   1      232.22      234.13     13.44 o 
   5   2   1      139.91      152.17     12.40 o 
   6   2   1      117.04      111.35     17.98 o 
   7   2   1       51.02       61.13     20.22 o 
   8   2   1        6.86       -7.48     13.86 o 
  -8   3   1        0.69       22.54     19.46 o 
  -7   3   1        5.94        5.04      6.63 o 
  -6   3   1       50.61       56.23     15.10 o 
  -5   3   1      932.87      935.45     28.38 o 
  -4   3   1      123.79      137.42      9.84 o 
  -3   3   1      312.16      318.33     14.26 o 
  -2   3   1      509.56      534.54     18.56 o 
  -1   3   1     1726.84     1696.36     26.72 o 
   0   3   1      817.93      756.57     35.51 o 
   1   3   1     1732.72     1641.40     46.22 o 
   2   3   1      503.87      557.22     41.03 o 
   3   3   1      321.26      338.17     23.27 o 
   4   3   1      129.67      135.21     16.58 o 
   5   3   1      936.08      910.15     25.65 o 
   6   3   1       52.05       39.34      9.01 o 
   7   3   1        5.22        1.73     14.61 o 
   8   3   1        0.91       26.98     19.68 o 
  -8   4   1        8.32       81.64     32.97 o 
  -7   4   1        3.11       32.29     13.76 o 
  -6   4   1       11.32       24.34     25.18 o 
  -5   4   1      704.92      732.35     33.54 o 
  -4   4   1      326.93      306.39     24.74 o 
  -3   4   1       10.15        8.56      3.71 o 
  -2   4   1      265.81      275.41     10.01 o 
  -1   4   1     3167.67     3176.58     43.13 o 
   0   4   1      163.71      157.37     13.26 o 
   1   4   1     3193.07     3077.27     73.12 o 
   2   4   1      250.63      246.98     19.37 o 
   4   4   1      323.37      376.35     28.27 o 
   5   4   1      704.52      699.62     34.46 o 
   6   4   1       11.95        3.91      5.43 o 
   7   4   1        3.21       14.78      9.42 o 
   8   4   1        7.84       34.35     19.50 o 
  -7   5   1        8.12       42.80     69.03 o 
  -6   5   1      102.99      126.89     31.37 o 
  -5   5   1       94.49      111.55     15.95 o 
  -4   5   1      219.82      228.01     13.65 o 
  -3   5   1      236.68      239.11     16.61 o 
  -2   5   1     1623.87     1745.72     32.59 o 
  -1   5   1      563.69      602.53     21.51 o 
   0   5   1      175.84      170.49     12.33 o 
   1   5   1      567.58      637.15     37.71 o 
   2   5   1     1612.38     1706.94     56.32 o 
   4   5   1      220.96      239.23     23.31 o 
   5   5   1       93.36       82.69     15.30 o 
   6   5   1      105.30       91.15     16.98 o 
   7   5   1        8.82       43.57     36.29 o 
  -7   6   1       24.99       36.96     19.27 o 
  -6   6   1      402.93      434.87     56.58 o 
  -5   6   1      174.47      192.30     22.44 o 
  -4   6   1       64.12       62.82      8.72 o 
  -3   6   1      105.16      110.24      7.83 o 
  -2   6   1     1247.52     1314.69     32.51 o 
  -1   6   1      240.34      237.18     15.06 o 
   0   6   1       61.18       60.16      9.85 o 
   1   6   1      244.10      250.29     19.96 o 
   2   6   1     1236.18     1241.63     43.13 o 
   3   6   1      100.35      102.75     11.94 o 
   4   6   1       64.31       65.26     20.54 o 
   5   6   1      174.46      155.95     21.63 o 
   6   6   1      403.10      399.06     41.09 o 
   7   6   1       24.23       47.97     21.66 o 
  -7   7   1       26.94       20.42     16.02 o 
  -6   7   1       18.58       25.58     16.58 o 
  -5   7   1      675.68      619.03     41.05 o 
  -4   7   1      219.18      212.44     37.33 o 
  -3   7   1      316.19      306.93     15.34 o 
  -2   7   1      803.25      813.99     28.24 o 
  -1   7   1      396.49      390.43     26.00 o 
   0   7   1       18.38       17.23      6.61 o 
   1   7   1      400.96      407.81     27.50 o 
   2   7   1      821.86      874.37     39.41 o 
   3   7   1      318.86      312.98     23.05 o 
   4   7   1      223.04      219.12     37.72 o 
   5   7   1      683.15      633.27     44.40 o 
   6   7   1       18.13        6.86      6.46 o 
   7   7   1       27.36       37.04     19.63 o 
  -7   8   1        3.01       -1.31      7.02 o 
  -6   8   1        8.39        3.02      8.67 o 
  -5   8   1        6.95        9.33     12.90 o 
  -4   8   1       89.01      109.20     28.88 o 
  -3   8   1      283.15      279.33     16.56 o 
  -2   8   1      114.01      109.49     14.42 o 
  -1   8   1      239.12      246.44     22.53 o 
   0   8   1      580.77      562.07     34.41 o 
   1   8   1      240.58      231.88     22.10 o 
   2   8   1      120.51      106.03     15.47 o 
   3   8   1      277.84      283.73     23.58 o 
   4   8   1       87.24       65.74     23.46 o 
   5   8   1        8.06        5.85      7.91 o 
   6   8   1        9.08        6.44      6.44 o 
   7   8   1        3.03       14.56     14.03 o 
  -6   9   1       56.76       56.44     24.29 o 
  -5   9   1       28.25       42.24     20.39 o 
  -4   9   1       38.74       58.33     22.01 o 
  -3   9   1       18.48       25.18      9.81 o 
  -2   9   1       66.24       66.62     12.28 o 
  -1   9   1      442.66      407.98     31.20 o 
   0   9   1      376.96      377.56     29.90 o 
   1   9   1      438.57      409.27     31.56 o 
   2   9   1       65.20       63.46     12.53 o 
   3   9   1       19.99       19.35      7.50 o 
   4   9   1       39.96       48.94     21.13 o 
   5   9   1       27.54       16.41     14.31 o 
   6   9   1       56.33       53.09     23.06 o 
  -6  10   1       17.57       10.56     17.97 o 
  -5  10   1        5.52        0.65     15.88 o 
  -4  10   1       76.50       90.85     28.81 o 
  -3  10   1       50.40       59.64     14.59 o 
  -2  10   1      102.21      102.55     16.63 o 
  -1  10   1       99.21       95.23     16.33 o 
   0  10   1      255.02      240.80     25.51 o 
   1  10   1       99.41      106.57     17.26 o 
   2  10   1       99.86       86.97     16.20 o 
   3  10   1       49.85       58.79     12.65 o 
   4  10   1       74.18       87.17     28.19 o 
   5  10   1        4.80       10.34     10.95 o 
   6  10   1       17.21        9.19     15.51 o 
  -5  11   1       20.34       11.56     13.31 o 
  -4  11   1       47.48       60.10     24.42 o 
  -3  11   1      214.85      161.00     37.37 o 
  -2  11   1      142.05      132.63     19.92 o 
  -1  11   1       38.68       32.22     10.54 o 
   0  11   1       74.64       66.46     14.93 o 
   1  11   1       40.84       38.20     11.84 o 
   2  11   1      143.23      131.93     20.74 o 
   3  11   1      213.41      201.52     24.07 o 
   4  11   1       49.76       64.38     26.30 o 
   5  11   1       20.60       27.48     18.73 o 
  -5  12   1        9.00       16.92     16.85 o 
  -4  12   1       43.14       84.51     29.49 o 
  -3  12   1       34.38       43.89     23.18 o 
  -2  12   1       27.94       29.25      9.83 o 
  -1  12   1       93.59      110.34     19.34 o 
   0  12   1      376.79      371.28     35.44 o 
   1  12   1       91.79      102.66     21.40 o 
   2  12   1       28.41       36.11     12.05 o 
   3  12   1       34.40       52.33     22.34 o 
   4  12   1       42.96       51.63     22.88 o 
   5  12   1        8.89       16.70     15.39 o 
  -4  13   1        3.12       -5.73     11.04 o 
  -3  13   1       22.90       21.27     16.68 o 
  -2  13   1       11.57        3.97      7.40 o 
  -1  13   1      106.05       97.67     19.02 o 
   0  13   1       75.06       69.94     17.04 o 
   1  13   1      104.46      106.85     20.59 o 
   2  13   1       12.21       11.10     10.18 o 
   3  13   1       21.95       25.18     16.61 o 
   4  13   1        2.88       -8.08     14.57 o 
  -3  14   1        0.37      -12.69     16.58 o 
  -2  14   1        1.16        2.93     10.34 o 
  -1  14   1       92.37       77.20     24.53 o 
   0  14   1       28.19       21.25     10.75 o 
   1  14   1       93.35       68.91     17.63 o 
   2  14   1        1.27        6.95     13.48 o 
   3  14   1        0.36        4.30     16.21 o 
  -1  15   1       12.86       14.80      9.20 o 
   0  15   1        9.27        9.45      7.09 o 
   1  15   1       13.86       21.85     12.31 o 
   0   0   2      230.27      247.07     14.19 o 
   1   0   2     9854.65     9616.09     60.05 o 
   2   0   2       43.36       47.25      4.56 o 
   3   0   2      120.62      118.10      8.00 o 
   4   0   2      364.57      369.35     20.50 o 
   5   0   2        0.54       -1.32      2.79 o 
   6   0   2        4.48       12.09      6.68 o 
   7   0   2       65.81       60.32     14.08 o 
   8   0   2       33.80        3.23      9.54 o 
  -8   1   2       15.72        4.28      6.32 o 
  -7   1   2       53.17       34.72     18.25 o 
  -6   1   2      125.51      124.29     18.49 o 
  -5   1   2      581.25      602.64     36.73 o 
  -4   1   2     1079.76     1139.82     39.53 o 
  -3   1   2      573.44      627.53     28.70 o 
  -2   1   2     1027.98     1038.11     34.45 o 
  -1   1   2     2863.84     2873.84     36.48 o 
   0   1   2      329.39      380.68     21.62 o 
   1   1   2     2868.83     2890.28     38.90 o 
   2   1   2     1040.29     1078.32     19.90 o 
   3   1   2      576.01      625.11     23.61 o 
   4   1   2     1071.27     1137.71     37.37 o 
   5   1   2      576.94      589.13     31.25 o 
   6   1   2      129.08      139.29     16.96 o 
   7   1   2       54.24       43.85     11.44 o 
   8   1   2       15.68        7.18      7.54 o 
  -8   2   2       16.51       47.68     25.11 o 
  -7   2   2       10.74       -1.76      6.67 o 
  -6   2   2       64.43       43.71     11.38 o 
  -5   2   2       22.14       14.68      7.60 o 
  -4   2   2       33.23       36.13     11.75 o 
  -3   2   2      494.60      481.32     19.99 o 
  -2   2   2      168.16      153.06     12.28 o 
  -1   2   2      438.54      465.76     19.74 o 
   0   2   2     3333.57     3626.69     75.28 o 
   1   2   2      436.96      487.25     20.53 o 
   2   2   2      179.90      179.80     10.59 o 
   3   2   2      491.12      464.59     20.14 o 
   4   2   2       36.32       37.57      6.62 o 
   5   2   2       21.98        9.21      6.71 o 
   6   2   2       66.17       24.90     12.51 o 
   7   2   2       10.84       15.36      7.86 o 
   8   2   2       16.90       18.43     14.59 o 
  -8   3   2       10.92       22.71     20.62 o 
  -7   3   2       14.25       16.93      9.10 o 
  -6   3   2      261.76      255.68     28.94 o 
  -5   3   2      570.76      562.05     37.12 o 
  -4   3   2      671.63      636.12     21.26 o 
  -3   3   2      773.78      789.84     22.88 o 
  -2   3   2      631.73      640.97     21.84 o 
  -1   3   2     4184.47     4235.85     65.45 o 
   0   3   2     2857.58     2706.73     73.39 o 
   1   3   2     4209.36     4188.21     84.24 o 
   3   3   2      771.71      799.98     36.17 o 
   4   3   2      674.69      641.61     39.17 o 
   5   3   2      570.37      572.20     42.11 o 
   6   3   2      263.03      279.21     29.25 o 
   7   3   2       14.59       14.58      8.63 o 
   8   3   2       10.89        4.26     11.17 o 
  -8   4   2        3.70       63.24     29.46 o 
  -7   4   2        7.41       70.11     25.06 o 
  -6   4   2        2.78       30.00     30.47 o 
  -5   4   2      295.35      294.65     20.53 o 
  -4   4   2      327.17      296.34     20.69 o 
  -3   4   2      551.97      539.56     26.56 o 
  -2   4   2     1143.48     1176.98     20.63 o 
  -1   4   2     1183.16     1261.90     39.27 o 
   0   4   2     1552.63     1556.07     61.66 o 
   1   4   2     1159.51     1199.19     49.78 o 
   2   4   2     1154.10     1184.96     48.72 o 
   4   4   2      329.76      328.12     52.32 o 
   5   4   2      298.20      321.61     47.03 o 
   6   4   2        2.74       20.78     26.97 o 
   7   4   2        7.42       29.73     11.54 o 
   8   4   2        3.55       17.36     15.35 o 
  -7   5   2        1.55       68.62     76.30 o 
  -6   5   2       38.95      120.98     76.73 o 
  -5   5   2      492.22      495.91     31.10 o 
  -4   5   2      233.88      232.47     14.98 o 
  -3   5   2      244.74      251.03     19.28 o 
  -2   5   2       58.74       56.33      6.20 o 
  -1   5   2      673.93      699.97     23.95 o 
   0   5   2      828.65      832.73     34.78 o 
   1   5   2      662.11      667.94     41.02 o 
   2   5   2       59.91       49.15     11.81 o 
   4   5   2      238.12      230.11     32.61 o 
   5   5   2      483.73      448.48     48.09 o 
   6   5   2       37.82       43.63     11.84 o 
   7   5   2        1.54        6.67     10.94 o 
  -7   6   2        0.84        0.89      8.77 o 
  -6   6   2       64.96       85.08     26.31 o 
  -5   6   2        9.74       11.43      4.86 o 
  -4   6   2     1183.34     1130.37     41.99 o 
  -3   6   2       49.62       46.33     12.97 o 
  -2   6   2      403.48      417.57     18.63 o 
  -1   6   2      101.51       91.58      9.63 o 
   0   6   2      408.77      470.22     40.51 o 
   1   6   2       98.19      103.63     18.35 o 
   2   6   2      418.16      426.11     34.16 o 
   3   6   2       49.34       46.20     10.10 o 
   5   6   2        9.55       15.33      7.21 o 
   6   6   2       65.75      101.21     18.33 o 
   7   6   2        0.98        8.64     10.82 o 
  -7   7   2        1.01        9.47      9.14 o 
  -6   7   2      221.40      223.49     42.64 o 
  -5   7   2      103.50       94.10     15.77 o 
  -4   7   2      392.57      389.80     50.75 o 
  -3   7   2       58.94       63.25      6.82 o 
  -2   7   2       56.70       66.15     10.65 o 
  -1   7   2      264.18      272.11     22.00 o 
   0   7   2      753.48      724.86     42.36 o 
   1   7   2      266.93      297.18     24.02 o 
   2   7   2       59.30       55.03     13.74 o 
   3   7   2       59.20       68.19     14.95 o 
   4   7   2      390.37      402.71     50.90 o 
   5   7   2      104.46      114.11     19.85 o 
   6   7   2      221.47      241.60     30.01 o 
   7   7   2        1.01        3.53      8.46 o 
  -7   8   2       24.45       27.52     18.32 o 
  -6   8   2        5.88       41.95     21.33 o 
  -5   8   2       80.83       87.61     28.87 o 
  -4   8   2      218.25      249.42     42.85 o 
  -3   8   2      186.21      183.22     16.06 o 
  -2   8   2      613.71      606.39     33.62 o 
  -1   8   2       61.02       65.90     12.18 o 
   0   8   2        1.11        7.56      5.13 o 
   1   8   2       62.36       59.05     11.50 o 
   2   8   2      630.01      625.75     36.78 o 
   3   8   2      187.09      178.65     19.70 o 
   4   8   2      224.91      233.16     40.76 o 
   5   8   2       80.12      107.73     30.38 o 
   6   8   2        5.82        6.82      7.27 o 
   7   8   2       24.75       42.40     22.69 o 
  -6   9   2       20.48       31.09     22.87 o 
  -5   9   2      226.99      292.20     51.41 o 
  -4   9   2       42.28       63.55     24.54 o 
  -3   9   2      290.96      302.04     23.29 o 
  -2   9   2      106.97      114.94     15.93 o 
  -1   9   2      716.35      706.24     40.32 o 
   0   9   2       20.91       22.40      8.46 o 
   1   9   2      712.24      673.29     40.78 o 
   2   9   2      106.58      113.83     16.96 o 
   3   9   2      291.02      294.65     26.64 o 
   4   9   2       41.81       32.62     18.33 o 
   5   9   2      226.86      299.80     51.51 o 
   6   9   2       20.43       20.65      9.86 o 
  -6  10   2        8.51       19.40     17.68 o 
  -5  10   2        2.73       10.22     12.77 o 
  -4  10   2        4.32        8.09     11.70 o 
  -3  10   2      106.17      120.90     16.21 o 
  -2  10   2        5.49        1.71      4.74 o 
  -1  10   2      357.93      353.46     30.52 o 
   0  10   2      174.78      191.72     23.08 o 
   1  10   2      355.75      365.62     31.87 o 
   2  10   2        4.53        7.89     13.93 o 
   3  10   2      108.95      113.50     18.09 o 
   4  10   2        4.60       10.46     11.20 o 
   5  10   2        2.74        2.90      9.48 o 
   6  10   2        8.01       -1.33     10.17 o 
  -5  11   2        9.43       -6.84     11.02 o 
  -4  11   2      114.88       90.36     30.07 o 
  -3  11   2       12.14        9.29     10.84 o 
  -2  11   2       26.80       16.77      8.20 o 
  -1  11   2      117.68       97.00     17.87 o 
   0  11   2      447.94      405.98     38.34 o 
   1  11   2      119.06      121.56     19.79 o 
   2  11   2       28.39       27.62     10.28 o 
   3  11   2       12.37       13.58      7.40 o 
   4  11   2      114.82      102.16     31.59 o 
   5  11   2        9.29       11.24     15.03 o 
  -5  12   2        0.21       -5.29     13.74 o 
  -4  12   2       85.14       90.05     30.08 o 
  -3  12   2       25.74       18.54     15.20 o 
  -2  12   2       70.13       92.26     17.26 o 
  -1  12   2       94.32       90.78     17.91 o 
   0  12   2       13.62       10.82      7.95 o 
   1  12   2       93.75       97.40     18.93 o 
   2  12   2       72.52       75.29     16.41 o 
   3  12   2       24.17       62.43     25.90 o 
   4  12   2       87.80      106.96     33.19 o 
   5  12   2        0.20        2.61      7.22 o 
  -4  13   2        0.20        2.35     11.94 o 
  -3  13   2       22.80       16.36     16.05 o 
  -2  13   2       18.56       24.53     17.25 o 
  -1  13   2      141.65      137.47     22.69 o 
   0  13   2       81.53       75.05     17.66 o 
   1  13   2      140.46      149.21     23.89 o 
   2  13   2       19.08       15.55     11.76 o 
   3  13   2       23.27       19.18     13.85 o 
   4  13   2        0.19      -19.63     19.63 o 
  -3  14   2       57.97       67.43     27.93 o 
  -2  14   2       15.76       11.87     14.67 o 
  -1  14   2       18.32        6.54      8.10 o 
   0  14   2        0.01       15.68     18.63 o 
   1  14   2       17.15        7.99      7.39 o 
   2  14   2       15.31       39.44     20.89 o 
   3  14   2       57.20       66.85     26.25 o 
  -1  15   2        7.06        8.05     14.37 o 
   0  15   2        2.41        4.06      7.18 o 
   1  15   2        6.62        3.93      7.41 o 
   1   0   3     7663.93     7596.92     62.96 o 
   2   0   3      289.55      274.14     13.14 o 
   3   0   3      185.50      193.96      9.55 o 
   4   0   3      180.60      194.70     12.75 o 
   5   0   3       28.85       37.78      7.40 o 
   6   0   3      115.63       97.59     15.84 o 
   7   0   3        2.81      -12.79     12.79 o 
   8   0   3       17.35        9.79      6.97 o 
  -8   1   3        8.68        5.03      6.95 o 
  -7   1   3       32.49       13.17     12.07 o 
  -6   1   3      139.14      133.94     19.62 o 
  -5   1   3       57.79       33.84      6.01 o 
  -4   1   3      257.43      252.54     18.47 o 
  -3   1   3       28.31       36.35      5.99 o 
  -2   1   3     1909.43     1915.86     33.43 o 
  -1   1   3     2074.33     2132.28     33.85 o 
   0   1   3      829.18      770.13     40.57 o 
   1   1   3     2034.40     2083.01     50.94 o 
   2   1   3     1897.52     1927.10     28.93 o 
   3   1   3       28.75       27.43      4.81 o 
   4   1   3      251.06      241.36     25.61 o 
   5   1   3       55.93       54.76      8.43 o 
   6   1   3      140.08      151.66     17.73 o 
   7   1   3       32.75       11.95     10.68 o 
   8   1   3        8.87       11.42      7.94 o 
  -8   2   3        1.53       -2.97     12.32 o 
  -7   2   3        1.20      -11.58     16.39 o 
  -6   2   3       31.31       13.83     12.85 o 
  -5   2   3       59.12       47.77     11.07 o 
  -4   2   3      851.87      891.85     56.80 o 
  -3   2   3      197.15      213.85     26.10 o 
  -2   2   3     1256.40     1238.85     24.54 o 
  -1   2   3     1296.10     1312.92     39.59 o 
   0   2   3    21306.10    21416.01    203.92 o 
   1   2   3     1296.81     1311.85     36.59 o 
   2   2   3     1269.32     1291.36     31.30 o 
   3   2   3      207.10      215.66     14.27 o 
   4   2   3      849.29      843.26     25.38 o 
   5   2   3       59.45       44.39      6.54 o 
   6   2   3       33.93       20.91      7.13 o 
   7   2   3        1.20        6.00      9.35 o 
   8   2   3        1.47       -3.79     11.38 o 
  -8   3   3       26.34       55.96     26.83 o 
  -7   3   3       15.59       22.36      9.74 o 
  -6   3   3      159.06      160.14     25.03 o 
  -5   3   3      166.67      174.84     22.63 o 
  -4   3   3      289.36      292.77     22.55 o 
  -3   3   3      533.24      526.60     17.33 o 
  -2   3   3      221.38      221.28      9.30 o 
  -1   3   3     2452.67     2473.99     55.15 o 
   0   3   3     2556.49     2572.43     78.33 o 
   1   3   3     2438.31     2415.96     72.24 o 
   3   3   3      544.61      549.71     41.44 o 
   4   3   3      288.85      304.60     25.41 o 
   5   3   3      173.41      162.26     20.60 o 
   6   3   3      161.39      139.21     24.18 o 
   7   3   3       15.83       15.82     15.17 o 
   8   3   3       26.22       47.74     15.71 o 
  -7   4   3       33.84       43.25     21.67 o 
  -6   4   3      154.58      179.26     42.65 o 
  -5   4   3       94.78      145.25     70.49 o 
  -4   4   3      203.31      200.62     16.55 o 
  -3   4   3      151.35      144.64     15.35 o 
  -2   4   3      124.80      136.92     11.59 o 
  -1   4   3     2802.56     2874.41     85.07 o 
   0   4   3     4040.71     4349.33    109.02 o 
   1   4   3     2842.32     2853.13     84.13 o 
   2   4   3      116.50      132.48     18.78 o 
   4   4   3      203.58      175.43     28.67 o 
   5   4   3       95.56      111.32     26.67 o 
   6   4   3      154.20      183.27     33.52 o 
   7   4   3       34.71       39.11     17.85 o 
  -7   5   3       47.07      107.29     76.71 o 
  -6   5   3      281.36      358.06     93.09 o 
  -5   5   3       39.74       43.31      8.66 o 
  -4   5   3       81.07       80.41      9.08 o 
  -3   5   3      312.19      313.80     23.22 o 
  -2   5   3      770.05      812.29     36.72 o 
  -1   5   3     1919.81     1998.15     56.96 o 
   0   5   3      338.71      287.47     30.99 o 
   1   5   3     1893.44     1912.61     74.21 o 
   2   5   3      779.67      776.13     46.65 o 
   4   5   3       77.93       84.49     21.33 o 
   5   5   3       41.07       47.87     16.22 o 
   6   5   3      284.21      255.13     40.88 o 
   7   5   3       47.48       53.07     15.01 o 
  -7   6   3        2.59       15.24     13.84 o 
  -6   6   3       41.97       45.47     22.34 o 
  -5   6   3        1.77       -0.01      3.41 o 
  -4   6   3      375.50      379.89     38.12 o 
  -3   6   3      107.65       97.70     13.85 o 
  -2   6   3       71.44       87.84     10.63 o 
  -1   6   3      763.35      799.20     57.79 o 
   0   6   3      549.06      567.47     46.18 o 
   1   6   3      746.35      815.65     51.98 o 
   2   6   3       68.81       96.45     19.06 o 
   3   6   3      106.49       87.49     16.86 o 
   5   6   3        1.74        6.32      9.55 o 
   6   6   3       42.02       60.79     20.63 o 
   7   6   3        2.20        3.01      6.96 o 
  -7   7   3        1.65       33.85     19.20 o 
  -6   7   3       77.69      105.76     30.38 o 
  -5   7   3      173.73      175.22     36.98 o 
  -4   7   3      113.89      103.09     27.49 o 
  -3   7   3       84.33       88.67      9.24 o 
  -2   7   3      352.00      360.92     23.67 o 
  -1   7   3      931.23      910.43     64.96 o 
   0   7   3      279.97      268.51     34.90 o 
   1   7   3      947.19      963.02     61.48 o 
   2   7   3      351.68      411.00     38.03 o 
   3   7   3       86.00       96.17     19.02 o 
   5   7   3      176.92      175.85     34.21 o 
   6   7   3       76.63       85.28     18.69 o 
   7   7   3        1.82       16.59     16.40 o 
  -7   8   3        8.13       14.64     16.42 o 
  -6   8   3        7.14       12.36     17.57 o 
  -5   8   3      123.12      164.12     37.06 o 
  -4   8   3       43.96       29.74     14.00 o 
  -3   8   3       67.68       71.25     10.30 o 
  -2   8   3      167.67      153.47     16.82 o 
  -1   8   3      128.17      149.23     17.77 o 
   0   8   3      839.77      828.68     43.12 o 
   1   8   3      129.91      156.10     26.59 o 
   2   8   3      162.62      172.40     25.89 o 
   3   8   3       71.25       83.98     18.23 o 
   5   8   3      125.07      163.03     25.01 o 
   6   8   3        7.96       13.62      8.59 o 
   7   8   3        8.11       14.13     18.05 o 
  -6   9   3       25.73       55.51     24.90 o 
  -5   9   3      111.82      113.82     33.44 o 
  -4   9   3      213.19      209.61     43.19 o 
  -3   9   3       60.15       58.19     10.18 o 
  -2   9   3        5.30        8.61      5.13 o 
  -1   9   3      145.58      130.52     18.07 o 
   0   9   3      264.86      262.05     25.93 o 
   1   9   3      143.05      125.17     18.53 o 
   2   9   3        5.14        4.11      5.29 o 
   3   9   3       56.97       53.52     12.57 o 
   4   9   3      216.70      189.17     39.55 o 
   5   9   3      111.02       85.63     28.21 o 
   6   9   3       25.51       52.55     21.32 o 
  -6  10   3       22.46       29.14     19.28 o 
  -5  10   3       91.18       96.07     31.83 o 
  -4  10   3       53.95       56.88     26.95 o 
  -3  10   3       71.08       82.19     25.99 o 
  -2  10   3       32.78       30.06      9.00 o 
  -1  10   3      552.83      565.59     38.79 o 
   0  10   3      105.26       97.38     16.82 o 
   1  10   3      557.88      539.63     39.70 o 
   2  10   3       34.56       31.72     10.55 o 
   3  10   3       69.20       74.97     15.26 o 
   4  10   3       51.65       44.14     21.66 o 
   5  10   3       92.27      133.24     37.68 o 
   6  10   3       23.40       28.92     12.64 o 
  -5  11   3        8.61       21.30     14.07 o 
  -4  11   3        1.18       -2.98     11.80 o 
  -3  11   3       63.59       59.58     23.38 o 
  -2  11   3      238.29      237.94     26.13 o 
  -1  11   3      278.73      285.62     29.39 o 
   0  11   3      156.36      161.13     22.93 o 
   1  11   3      281.13      292.88     30.72 o 
   2  11   3      239.06      239.01     27.90 o 
   3  11   3       63.75       59.85     14.92 o 
   4  11   3        1.36       -6.19     13.19 o 
   5  11   3        8.99       14.76     16.58 o 
  -5  12   3        8.01       -6.79     11.62 o 
  -4  12   3        9.64        5.89     12.38 o 
  -3  12   3       30.91       32.34     19.58 o 
  -2  12   3      142.77      107.90     18.99 o 
  -1  12   3       28.29       25.99     10.15 o 
   0  12   3        6.50       -6.07      6.86 o 
   1  12   3       27.98       29.88     11.52 o 
   2  12   3      144.09      123.62     21.44 o 
   3  12   3       32.51       31.30     18.51 o 
   4  12   3       10.04        5.54     10.55 o 
   5  12   3        8.62       19.30     16.46 o 
  -4  13   3       30.31       20.21     16.21 o 
  -3  13   3       21.63       45.73     24.47 o 
  -2  13   3        1.79       -1.57     10.20 o 
  -1  13   3       16.27       12.83     19.74 o 
   0  13   3      105.58      130.32     22.46 o 
   1  13   3       15.87       21.67     11.24 o 
   2  13   3        1.77       10.49      9.08 o 
   3  13   3       21.13       35.03     18.71 o 
   4  13   3       30.63       26.60     19.57 o 
  -3  14   3       10.67        3.14      9.07 o 
  -2  14   3       12.01       36.67     19.94 o 
  -1  14   3       17.83       21.36     11.39 o 
   0  14   3       47.29       56.31     16.72 o 
   1  14   3       19.00       17.22     12.92 o 
   2  14   3       11.58       12.67      8.82 o 
   3  14   3       10.38        0.86     11.68 o 
  -1  15   3       45.84       85.73     31.71 o 
   0  15   3       48.77       54.39     16.80 o 
   1  15   3       45.49       61.32     17.48 o 
   0   0   4     1363.67     1321.68     27.23 o 
   1   0   4     3568.85     3395.80     41.16 o 
   2   0   4       17.28       19.97      4.49 o 
   3   0   4      355.54      375.10     18.26 o 
   4   0   4      454.63      423.96     17.91 o 
   5   0   4       32.93       30.24      6.31 o 
   6   0   4      204.35      227.45     24.19 o 
   7   0   4       23.77       10.28      6.68 o 
   8   0   4        0.00      -13.36     13.36 o 
  -8   1   4        4.86      -11.82     11.82 o 
  -7   1   4       42.42        3.91     13.02 o 
  -6   1   4        8.56       -1.48      7.67 o 
  -5   1   4      199.03      183.44     14.61 o 
  -4   1   4      116.94      136.13     21.54 o 
  -3   1   4       16.80       23.69      5.80 o 
  -2   1   4      123.65      131.77      9.98 o 
  -1   1   4      726.51      725.95     19.51 o 
   0   1   4    17864.61    17197.55    102.32 o 
   1   1   4      724.51      714.00     19.19 o 
   2   1   4      115.89      125.78      7.90 o 
   3   1   4       15.24       23.27      5.13 o 
   4   1   4      119.02      110.84     13.11 o 
   5   1   4      200.86      203.91     16.31 o 
   6   1   4        8.67       -8.20     15.16 o 
   7   1   4       44.01       22.21     12.64 o 
   8   1   4        5.39      -17.43     17.43 o 
  -8   2   4        1.60        6.43     13.13 o 
  -7   2   4       61.49       33.36     17.97 o 
  -6   2   4        2.76       -3.24      6.45 o 
  -5   2   4      226.24      243.52     25.44 o 
  -4   2   4        9.49       16.78      8.72 o 
  -3   2   4      150.44      155.76     11.99 o 
  -2   2   4      379.30      374.86     16.10 o 
  -1   2   4     6262.83     6155.85     48.78 o 
   0   2   4     4582.08     4334.55     67.07 o 
   1   2   4     6211.34     6282.70    118.31 o 
   2   2   4      377.92      375.63     23.88 o 
   3   2   4      153.05      151.30     10.53 o 
   4   2   4        9.53        9.78      3.82 o 
   5   2   4      229.25      235.59     15.61 o 
   6   2   4        2.83        1.75      6.46 o 
   7   2   4       59.53       64.05     22.95 o 
   8   2   4        1.58       -6.64     12.23 o 
  -7   3   4       12.21       17.45     11.81 o 
  -6   3   4       91.95      119.06     20.74 o 
  -5   3   4      123.79      135.60     20.73 o 
  -4   3   4       12.65       25.29     12.79 o 
  -3   3   4     1170.88     1167.04     25.37 o 
  -2   3   4      421.27      408.28     14.60 o 
  -1   3   4       12.53       10.07      5.17 o 
   0   3   4        1.99        2.75      6.83 o 
   1   3   4       12.45       34.06     14.97 o 
   3   3   4     1166.10     1073.45     66.70 o 
   4   3   4       13.13       28.51     14.67 o 
   5   3   4      123.82      113.60     18.05 o 
   6   3   4       90.46      106.51     23.77 o 
   7   3   4       13.02       27.85     18.82 o 
  -7   4   4       20.90       29.09     29.65 o 
  -6   4   4      420.52      475.39     42.14 o 
  -5   4   4      314.27      314.42     32.22 o 
  -4   4   4      503.33      461.60     30.02 o 
  -3   4   4      206.36      212.06     30.93 o 
  -2   4   4      294.28      303.73     17.57 o 
  -1   4   4     1159.02     1185.11     43.79 o 
   0   4   4      148.52      119.05     19.51 o 
   1   4   4     1145.11     1155.49     58.88 o 
   2   4   4      302.91      300.63     30.13 o 
   4   4   4      496.36      479.26     49.63 o 
   5   4   4      310.96      330.45     57.96 o 
   6   4   4      423.27      466.78     39.27 o 
   7   4   4       21.22       38.45     36.94 o 
  -7   5   4       14.95       33.03    101.10 o 
  -6   5   4        8.09       21.22     44.46 o 
  -5   5   4      305.28      285.39     43.10 o 
  -4   5   4      416.34      440.67     22.80 o 
  -3   5   4      163.30      144.64     27.33 o 
  -2   5   4      165.35      201.16     19.31 o 
  -1   5   4      368.63      412.99     41.24 o 
   0   5   4       41.55       22.99      8.31 o 
   1   5   4      368.97      435.28     38.38 o 
   2   5   4      153.70      155.52     22.53 o 
   4   5   4      419.17      404.89     46.82 o 
   5   5   4      305.26      298.34     43.00 o 
   6   5   4        8.56        7.59      9.55 o 
   7   5   4       14.96       14.46     12.45 o 
  -7   6   4        2.23        2.98     10.69 o 
  -6   6   4       19.98       10.58     12.02 o 
  -5   6   4      232.27      255.72     42.76 o 
  -4   6   4       55.87       64.63     20.90 o 
  -3   6   4       53.24       60.25      5.45 o 
  -2   6   4       19.62       22.75     10.43 o 
  -1   6   4      852.71      748.76     59.16 o 
   0   6   4      405.32      421.46     41.69 o 
   1   6   4      869.66      894.84     58.17 o 
   2   6   4       19.55       20.13     10.57 o 
   5   6   4      236.16      239.18     39.47 o 
   6   6   4       19.94       32.83     16.62 o 
   7   6   4        2.55        8.48     19.11 o 
  -7   7   4        3.51       11.37      9.95 o 
  -6   7   4       76.58       63.11     24.21 o 
  -5   7   4       15.16        9.74     10.41 o 
  -4   7   4        6.11        2.86     11.17 o 
  -3   7   4      134.17      135.11     11.82 o 
  -2   7   4      188.12      183.08     17.59 o 
  -1   7   4       82.84       72.02     20.24 o 
   0   7   4       18.16       13.59     10.86 o 
   1   7   4       85.91       82.31     18.77 o 
   2   7   4      190.91      171.80     26.94 o 
   3   7   4      136.97      132.10     22.99 o 
   5   7   4       15.84       27.55     14.47 o 
   6   7   4       76.18       54.80     21.24 o 
   7   7   4        3.90        1.16      5.21 o 
  -6   8   4      196.17      240.56     48.01 o 
  -5   8   4       35.15       29.30     18.59 o 
  -4   8   4      115.79      142.21     33.39 o 
  -3   8   4       10.60        6.44      3.36 o 
  -2   8   4      159.12      179.82     18.62 o 
  -1   8   4      235.22      254.91     38.48 o 
   0   8   4       62.06       79.92     21.20 o 
   1   8   4      238.68      229.03     32.51 o 
   2   8   4      157.78      198.47     31.25 o 
   3   8   4       10.57       12.31      9.34 o 
   5   8   4       33.17       47.59     20.66 o 
   6   8   4      193.87      190.62     28.82 o 
  -6   9   4       35.44       34.68     22.93 o 
  -5   9   4       87.39       65.21     27.52 o 
  -4   9   4       30.57       47.76     21.28 o 
  -3   9   4       89.86       89.71     12.25 o 
  -2   9   4      323.66      337.50     27.45 o 
  -1   9   4       29.18       22.88      8.62 o 
   0   9   4       24.44       45.37     17.86 o 
   1   9   4       29.19       16.60     10.36 o 
   2   9   4      324.29      323.83     40.84 o 
   3   9   4       90.14       85.80     21.15 o 
   5   9   4       86.68       93.91     30.05 o 
   6   9   4       36.37       25.49     11.90 o 
  -6  10   4       28.81       38.45     22.12 o 
  -5  10   4       39.09       34.38     19.22 o 
  -4  10   4       48.61       45.82     22.76 o 
  -3  10   4       32.77       31.34     18.17 o 
  -2  10   4      136.63      134.33     18.67 o 
  -1  10   4      586.21      584.88     40.41 o 
   0  10   4      745.78      663.60     43.97 o 
   1  10   4      587.74      580.53     41.91 o 
   2  10   4      138.28      142.49     21.56 o 
   3  10   4       31.92       42.85     12.76 o 
   4  10   4       49.63       55.20     21.80 o 
   5  10   4       37.37       34.91     22.23 o 
   6  10   4       28.48       36.36     14.49 o 
  -5  11   4       10.10       21.52     22.46 o 
  -4  11   4       14.70       10.55     14.10 o 
  -3  11   4       32.83       21.40     12.76 o 
  -2  11   4        0.91       -5.80      6.66 o 
  -1  11   4      197.53      221.02     26.42 o 
   0  11   4      670.20      624.05     44.97 o 
   1  11   4      194.83      191.08     25.32 o 
   2  11   4        0.89        4.49      6.02 o 
   3  11   4       35.40       55.10     14.93 o 
   4  11   4       15.01       11.13     11.49 o 
   5  11   4       10.39        3.11      8.08 o 
  -4  12   4       50.73       73.12     28.48 o 
  -3  12   4       11.70       22.65     15.94 o 
  -2  12   4       26.97       27.85     10.03 o 
  -1  12   4      162.77      191.10     25.76 o 
   0  12   4      102.18      127.81     22.44 o 
   1  12   4      158.50      143.77     23.00 o 
   2  12   4       26.61       34.21     12.58 o 
   3  12   4       11.85       17.92      9.90 o 
   4  12   4       49.62       54.10     25.74 o 
  -4  13   4        0.89        7.65     15.83 o 
  -3  13   4        1.90        8.62      9.72 o 
  -2  13   4       40.32       46.37     23.59 o 
  -1  13   4       19.52       24.75     11.14 o 
   0  13   4       79.31       76.62     18.07 o 
   1  13   4       19.53       10.79      7.01 o 
   2  13   4       40.56       48.90     15.05 o 
   3  13   4        1.72        4.38      9.60 o 
   4  13   4        0.87       -4.28     10.77 o 
  -3  14   4        9.44       33.95     23.39 o 
  -2  14   4       28.40       27.85     22.28 o 
  -1  14   4       68.29       60.19     16.63 o 
   0  14   4       62.69       65.58     21.07 o 
   1  14   4       67.68       58.58     17.30 o 
   2  14   4       28.81       23.24     11.97 o 
   3  14   4        9.34        7.02     12.81 o 
   0  15   4        3.82        3.26      7.06 o 
   1   0   5        2.09        0.80      2.07 o 
   2   0   5        4.75        6.76      3.78 o 
   3   0   5      697.38      698.15     26.73 o 
   4   0   5        8.57        7.65      2.70 o 
   5   0   5        5.09       -8.57     29.83 o 
   6   0   5       19.52       14.63      9.82 o 
   7   0   5       17.80       -6.92     11.66 o 
   8   0   5       14.29        6.83     11.80 o 
  -8   1   5        8.86       -6.17      9.22 o 
  -7   1   5       17.94        7.14     10.26 o 
  -6   1   5       47.14       52.35     21.41 o 
  -5   1   5      146.37      177.00     21.41 o 
  -4   1   5      206.66      224.72     15.78 o 
  -3   1   5       60.35       64.41      7.01 o 
  -2   1   5      459.72      444.67     17.89 o 
  -1   1   5      815.82      793.77     22.31 o 
   0   1   5     1547.09     1525.24     27.18 o 
   1   1   5      830.93      798.30     20.56 o 
   2   1   5      467.73      468.17     15.50 o 
   3   1   5       56.89       61.48      7.87 o 
   4   1   5      206.52      208.42     15.43 o 
   5   1   5      144.49      155.84     14.50 o 
   6   1   5       46.40       53.52     17.16 o 
   7   1   5       18.70       -1.25     10.13 o 
   8   1   5        8.74      -13.95     13.95 o 
  -7   2   5       18.52       11.40     15.96 o 
  -6   2   5      134.81      145.77     22.31 o 
  -5   2   5      215.63      249.64     26.29 o 
  -4   2   5      170.60      174.21     13.20 o 
  -3   2   5      236.83      243.10     16.97 o 
  -2   2   5      186.33      200.64     19.37 o 
  -1   2   5      164.42      182.23     11.21 o 
   0   2   5     4669.93     4593.76     75.53 o 
   1   2   5      171.87      187.90     16.44 o 
   2   2   5      188.56      218.92     29.11 o 
   3   2   5      246.29      253.12     19.98 o 
   4   2   5      166.69      159.89     12.60 o 
   5   2   5      215.53      194.73     14.82 o 
   6   2   5      136.30      121.79     19.72 o 
   7   2   5       18.35       31.09     17.31 o 
  -7   3   5        6.43       27.43     18.42 o 
  -6   3   5       24.94       29.85     12.28 o 
  -5   3   5      110.77      114.67     19.43 o 
  -4   3   5      496.76      549.38     37.71 o 
  -3   3   5      498.19      512.35     23.33 o 
  -2   3   5      918.81      904.37     19.28 o 
  -1   3   5      415.62      429.88     22.40 o 
   0   3   5     2612.94     2762.07     62.59 o 
   1   3   5      408.37      405.24     25.56 o 
   3   3   5      489.14      467.17     46.67 o 
   4   3   5      487.08      506.64     33.30 o 
   5   3   5      111.05      126.50     18.62 o 
   6   3   5       26.07       32.21     12.76 o 
   7   3   5        6.01       37.57     33.86 o 
  -7   4   5       29.51       71.55     27.34 o 
  -6   4   5       41.04       68.72     31.42 o 
  -5   4   5      724.54      800.14     51.05 o 
  -4   4   5       43.96       79.16     45.94 o 
  -3   4   5      129.90      132.17     11.15 o 
  -2   4   5     1031.41     1065.04     29.48 o 
  -1   4   5      399.85      441.73     41.77 o 
   0   4   5       47.18       56.97     15.63 o 
   1   4   5      393.98      448.81     39.31 o 
   2   4   5     1053.88     1103.59     62.23 o 
   3   4   5      132.61      147.26     27.60 o 
   4   4   5       43.31       49.73     18.08 o 
   5   4   5      723.13      725.22     68.18 o 
   6   4   5       42.52       74.99     40.15 o 
   7   4   5       28.70       37.47     27.48 o 
  -7   5   5       28.19       56.20     45.17 o 
  -6   5   5       51.88      141.60    116.25 o 
  -5   5   5       80.01       52.64     20.19 o 
  -4   5   5      325.27      302.68     14.30 o 
  -3   5   5       17.46       22.83      4.92 o 
  -2   5   5       17.59       25.38     19.27 o 
  -1   5   5      211.90      208.92     31.57 o 
   0   5   5      969.92      858.97     59.39 o 
   1   5   5      218.77      215.87     29.71 o 
   2   5   5       15.86       10.61      9.70 o 
   4   5   5      327.51      301.68     42.28 o 
   5   5   5       82.37       66.25     21.77 o 
   6   5   5       51.17       42.39     19.30 o 
   7   5   5       27.70       33.99     18.57 o 
  -7   6   5        7.96       26.85     17.24 o 
  -6   6   5       45.60       62.55     23.20 o 
  -5   6   5       86.78       85.37     27.53 o 
  -4   6   5      183.59      169.86     34.07 o 
  -3   6   5      127.23      146.96     12.60 o 
  -2   6   5      249.30      288.02     39.45 o 
  -1   6   5      137.23      126.19     26.42 o 
   0   6   5       55.33       33.28     13.47 o 
   1   6   5      143.74      163.08     27.63 o 
   2   6   5      242.53      219.16     30.16 o 
   4   6   5      188.78      179.64     33.94 o 
   5   6   5       88.30       82.59     24.42 o 
   6   6   5       43.51       44.26     19.94 o 
   7   6   5        8.23        5.17      8.78 o 
  -7   7   5       24.51        4.18      9.86 o 
  -6   7   5        3.16       12.03     11.91 o 
  -5   7   5       40.29       46.70     21.06 o 
  -4   7   5       93.66       92.22     26.27 o 
  -3   7   5       25.07       25.17      5.65 o 
  -2   7   5       26.33       10.61     10.25 o 
  -1   7   5      236.81      250.90     38.05 o 
   0   7   5      134.21       74.95     19.85 o 
   1   7   5      239.12      202.77     31.16 o 
   2   7   5       25.32       26.41     12.49 o 
   3   7   5       24.97       24.88     11.86 o 
   5   7   5       38.10       50.22     21.37 o 
   6   7   5        3.16       13.00     10.71 o 
   7   7   5       24.75       18.68     14.18 o 
  -6   8   5       58.81       87.66     29.76 o 
  -5   8   5      277.69      303.18     52.04 o 
  -4   8   5       83.05       56.59     21.48 o 
  -3   8   5       97.38       88.95     15.28 o 
  -2   8   5      126.56      111.90     27.28 o 
  -1   8   5      217.27      187.83     34.52 o 
   0   8   5       96.92       81.78     21.48 o 
   1   8   5      220.29      192.70     32.30 o 
   2   8   5      121.69       88.93     22.04 o 
   3   8   5      100.52       77.98     19.70 o 
   5   8   5      280.11      251.23     44.49 o 
   6   8   5       57.95       40.03     19.97 o 
  -6   9   5       29.46       55.31     24.64 o 
  -5   9   5       18.74       19.96     15.28 o 
  -4   9   5       87.52       93.01     28.79 o 
  -3   9   5      214.29      213.58     19.66 o 
  -2   9   5       10.93        8.38      4.87 o 
  -1   9   5      141.18      114.79     28.14 o 
   0   9   5      100.79      112.94     27.46 o 
   1   9   5      144.07      149.39     30.06 o 
   2   9   5       11.00       27.25     14.44 o 
   3   9   5      216.60      253.53     36.87 o 
   5   9   5       18.51       24.55     16.66 o 
   6   9   5       29.62       34.56     13.59 o 
  -5  10   5        6.52        6.03     15.89 o 
  -4  10   5       83.39       88.28     31.73 o 
  -3  10   5      119.99      124.95     33.15 o 
  -2  10   5       68.22       70.45     14.19 o 
  -1  10   5       45.83       42.60     11.53 o 
   0  10   5      209.33      244.21     41.88 o 
   1  10   5       48.53       57.44     18.79 o 
   2  10   5       70.95       46.34     18.68 o 
   3  10   5      117.40      116.42     27.50 o 
   5  10   5        7.09       -0.11     10.27 o 
  -5  11   5       69.35      103.94     35.01 o 
  -4  11   5       75.78       86.00     31.79 o 
  -3  11   5       24.25       15.19     16.45 o 
  -2  11   5      206.59      205.50     25.20 o 
  -1  11   5      127.41      123.87     20.23 o 
   0  11   5        2.76        5.86      8.23 o 
   1  11   5      127.34      130.49     22.07 o 
   2  11   5      204.03      211.73     27.88 o 
   3  11   5       24.04       20.79     10.17 o 
   4  11   5       74.05       87.76     30.95 o 
   5  11   5       69.41       88.77     33.05 o 
  -4  12   5       32.64       58.08     25.93 o 
  -3  12   5      111.92       99.38     32.57 o 
  -2  12   5        8.34       21.45     16.51 o 
  -1  12   5        4.04        3.16      7.62 o 
   0  12   5       25.11       18.15      7.13 o 
   1  12   5        3.86        3.08      6.29 o 
   2  12   5        7.59       14.40      9.03 o 
   3  12   5      114.34      101.49     20.15 o 
   4  12   5       31.65       54.32     25.13 o 
  -3  13   5       14.32        3.04     10.27 o 
  -2  13   5       10.67       30.38     19.08 o 
  -1  13   5       14.77       21.56     10.16 o 
   0  13   5      114.41      121.32     22.80 o 
   1  13   5       15.54       11.71     10.63 o 
   2  13   5       11.17       11.78     16.50 o 
   3  13   5       14.12       13.28     11.94 o 
  -2  14   5       26.38       50.02     24.44 o 
  -1  14   5       42.13       65.60     26.51 o 
   0  14   5       91.63      110.24     22.93 o 
   1  14   5       41.08       53.14     16.03 o 
   2  14   5       26.21       39.67     14.42 o 
   0   0   6       94.26       78.41     15.02 o 
   1   0   6       56.07       53.07      5.42 o 
   2   0   6       90.13       77.79      8.06 o 
   3   0   6        0.97        1.13      4.14 o 
   4   0   6       10.13        9.73      4.99 o 
   5   0   6       17.08       10.01      5.16 o 
   6   0   6        3.80        3.92     15.57 o 
   7   0   6        2.31       -6.55     10.53 o 
  -7   1   6        7.15        7.97     11.15 o 
  -6   1   6      232.11      210.80     25.84 o 
  -5   1   6      285.15      287.90     28.28 o 
  -4   1   6      112.67      119.00     12.15 o 
  -3   1   6       23.25       21.50      4.12 o 
  -2   1   6       42.65       43.78      6.49 o 
  -1   1   6      481.33      516.26     19.74 o 
   0   1   6     2591.59     2642.71     29.15 o 
   1   1   6      498.00      505.52     24.55 o 
   2   1   6       43.39       41.00      4.14 o 
   3   1   6       23.97       19.44      3.91 o 
   4   1   6      107.95      108.37     11.59 o 
   5   1   6      287.71      289.80     20.52 o 
   6   1   6      235.15      237.07     37.46 o 
   7   1   6        7.59        2.44      7.20 o 
  -7   2   6        3.31       -2.18     14.65 o 
  -6   2   6        1.57        9.17      9.31 o 
  -5   2   6      314.69      290.50     29.98 o 
  -4   2   6      139.26      154.22     13.55 o 
  -3   2   6      582.20      647.55     26.86 o 
  -2   2   6      456.08      480.46     23.23 o 
  -1   2   6      244.80      257.53     14.76 o 
   0   2   6       48.57       47.35      8.95 o 
   1   2   6      245.58      253.14     26.44 o 
   2   2   6      447.02      441.03     43.48 o 
   3   2   6      587.05      598.15     29.81 o 
   4   2   6      137.53      126.29     11.78 o 
   5   2   6      315.82      281.37     18.70 o 
   6   2   6        1.48        5.85      6.19 o 
   7   2   6        3.21        7.20     10.87 o 
  -7   3   6       58.98       90.02     32.69 o 
  -6   3   6       97.48      132.24     22.55 o 
  -5   3   6       11.81       17.52     21.56 o 
  -4   3   6       13.41       21.50     12.63 o 
  -3   3   6      323.84      342.88     34.36 o 
  -2   3   6     2022.02     2083.67     36.99 o 
  -1   3   6      312.69      312.53     25.57 o 
   0   3   6      216.95      188.04     17.57 o 
   1   3   6      304.09      316.68     35.93 o 
   2   3   6     2016.15     1965.10     93.48 o 
   3   3   6      325.96      289.60     38.79 o 
   4   3   6       14.26       26.66     25.69 o 
   5   3   6       13.22       26.55     14.26 o 
   6   3   6       97.43      118.87     21.08 o 
   7   3   6       59.49       63.51     17.67 o 
  -7   4   6        9.71       36.21     48.42 o 
  -6   4   6        6.03       33.12     54.44 o 
  -5   4   6        0.97       33.32     79.15 o 
  -4   4   6       88.60       75.20      8.28 o 
  -3   4   6      292.22      276.52     19.40 o 
  -2   4   6       69.58       70.94      6.46 o 
  -1   4   6      949.84      968.89     39.34 o 
   0   4   6        3.90        4.69     11.72 o 
   1   4   6      943.33      926.64     61.34 o 
   3   4   6      291.33      284.34     39.36 o 
   4   4   6       87.96       70.34     21.27 o 
   5   4   6        1.08        7.00     11.66 o 
   6   4   6        6.06       12.40     13.27 o 
   7   4   6        9.48        5.49      9.71 o 
  -7   5   6       21.12      122.07     52.19 o 
  -6   5   6        5.88        9.84     11.26 o 
  -5   5   6      163.14      185.92     36.58 o 
  -4   5   6      184.04      184.50     34.12 o 
  -3   5   6      122.59      129.46     10.97 o 
  -2   5   6      165.58      173.46     17.41 o 
  -1   5   6      445.21      440.93     45.95 o 
   0   5   6      231.07      198.16     31.63 o 
   1   5   6      431.54      410.01     41.77 o 
   2   5   6      164.26      145.01     26.05 o 
   4   5   6      187.65      195.29     36.29 o 
   5   5   6      165.56      143.88     32.65 o 
   6   5   6        5.72       11.59     14.76 o 
   7   5   6       21.50       24.38     19.81 o 
  -7   6   6        7.42       13.04     15.44 o 
  -6   6   6        2.45       -5.46     12.00 o 
  -5   6   6       25.43       31.00     17.77 o 
  -4   6   6       49.64       49.63     20.24 o 
  -3   6   6       34.71       36.76      7.57 o 
  -2   6   6      130.23      129.25     27.79 o 
  -1   6   6      281.03      252.69     36.45 o 
   0   6   6      250.56      292.21     37.97 o 
   1   6   6      285.55      270.18     37.13 o 
   2   6   6      124.84      119.81     24.45 o 
   4   6   6       47.50       44.42     19.23 o 
   5   6   6       25.03       45.42     20.73 o 
   6   6   6        2.76        6.50     11.66 o 
   7   6   6        7.64       15.07      8.97 o 
  -6   7   6       32.10       49.30     23.79 o 
  -5   7   6      136.90      178.75     38.76 o 
  -4   7   6      111.83      126.33     31.64 o 
  -3   7   6       12.84       13.01      6.72 o 
  -2   7   6      117.62      103.32     27.43 o 
  -1   7   6      108.80       84.06     23.13 o 
   0   7   6      548.92      500.25     53.06 o 
   1   7   6      109.79       98.60     23.87 o 
   2   7   6      117.66      102.55     24.55 o 
   3   7   6       12.52       14.88     12.19 o 
   5   7   6      136.42      119.55     32.07 o 
   6   7   6       32.60       45.48     19.39 o 
  -6   8   6       13.57       17.18     18.27 o 
  -5   8   6       40.65       44.93     21.35 o 
  -4   8   6       12.99       27.19     18.87 o 
  -3   8   6      181.68      186.77     18.54 o 
  -2   8   6       22.69       23.84     16.96 o 
  -1   8   6      118.42      124.50     29.13 o 
   0   8   6      219.85      186.51     33.03 o 
   1   8   6      120.98      147.07     29.87 o 
   2   8   6       20.45       20.49     15.19 o 
   3   8   6      178.54      163.16     31.35 o 
   5   8   6       40.24       31.82     19.00 o 
   6   8   6       13.55       14.81     13.70 o 
  -6   9   6        6.19        1.14     12.90 o 
  -5   9   6      142.11      163.88     40.87 o 
  -4   9   6       15.19       25.47     17.11 o 
  -3   9   6       79.23       78.16     25.85 o 
  -2   9   6      173.37      170.27     36.70 o 
  -1   9   6      421.95      391.51     52.50 o 
   0   9   6      204.70      231.91     38.69 o 
   1   9   6      418.11      409.82     51.18 o 
   2   9   6      172.89      209.19     36.03 o 
   3   9   6       79.60       79.26     22.40 o 
   5   9   6      142.93      150.21     37.12 o 
   6   9   6        6.12       11.19     14.87 o 
  -5  10   6       15.02       24.72     18.25 o 
  -4  10   6       25.04       13.61     17.83 o 
  -3  10   6       54.05       53.11     22.96 o 
  -2  10   6      102.30       92.05     16.50 o 
  -1  10   6       15.04       15.93     14.55 o 
   0  10   6       19.85       22.77     13.41 o 
   1  10   6       14.83       23.32     14.27 o 
   2  10   6      101.57      125.38     30.61 o 
   3  10   6       57.39       56.71     21.01 o 
  -5  11   6        9.15       -8.35     17.40 o 
  -4  11   6       30.68       34.61     19.77 o 
  -3  11   6       28.05       25.51     18.43 o 
  -2  11   6       27.12       23.60      9.83 o 
  -1  11   6       45.00       53.22     18.85 o 
   0  11   6      523.46      505.17     62.62 o 
   1  11   6       45.43       41.86     18.83 o 
   2  11   6       26.20       34.83     18.76 o 
   3  11   6       27.95       24.40     14.45 o 
   5  11   6        9.26       -5.40     10.11 o 
  -4  12   6       56.86      111.11     36.02 o 
  -3  12   6       28.48       35.06     21.66 o 
  -2  12   6       39.26       78.70     30.18 o 
  -1  12   6       64.71       65.48     15.91 o 
   0  12   6       14.69       17.82      8.88 o 
   1  12   6       65.42       51.17     14.40 o 
   2  12   6       38.80       53.61     15.77 o 
   3  12   6       28.08       30.29     11.90 o 
   4  12   6       55.83       64.33     26.92 o 
  -3  13   6        8.72        6.07     11.84 o 
  -2  13   6       16.49       26.10     20.28 o 
  -1  13   6       52.18       79.63     18.65 o 
   0  13   6       13.66        6.83      9.13 o 
   1  13   6       53.26       91.90     21.45 o 
   2  13   6       16.23       11.21     10.04 o 
   3  13   6        8.70       -6.67     13.81 o 
  -2  14   6       46.60       25.35     19.83 o 
  -1  14   6        4.66       32.92     19.11 o 
   0  14   6        1.52        4.07     29.83 o 
   1  14   6        4.94        7.63      6.82 o 
   2  14   6       46.50       46.77     16.30 o 
   1   0   7      193.15      180.42     11.53 o 
   2   0   7      786.32      732.09     23.12 o 
   3   0   7      124.45      111.65      8.63 o 
   4   0   7        7.84        5.58      5.57 o 
   5   0   7      123.31      122.83     15.15 o 
   6   0   7        4.66      -11.58     12.03 o 
   7   0   7       15.70       -0.98      8.63 o 
  -7   1   7        6.90      -13.86     19.83 o 
  -6   1   7        2.39        6.37      7.06 o 
  -5   1   7      150.55      150.71     20.55 o 
  -4   1   7      301.95      316.54     28.67 o 
  -3   1   7      276.84      283.75     21.30 o 
  -2   1   7       95.61      106.02     12.50 o 
  -1   1   7      408.52      451.01     38.14 o 
   0   1   7     2361.03     2307.86     33.17 o 
   1   1   7      395.95      404.57     24.16 o 
   2   1   7       97.42       97.03     10.47 o 
   3   1   7      281.43      282.89     16.36 o 
   4   1   7      303.36      296.37     19.37 o 
   5   1   7      148.41      130.27     14.27 o 
   6   1   7        2.22       -5.89      6.48 o 
   7   1   7        6.48      -27.12     27.12 o 
  -7   2   7       17.53       34.26     23.23 o 
  -6   2   7       82.63      101.10     19.22 o 
  -5   2   7      331.85      340.92     33.08 o 
  -4   2   7       65.68       83.90     10.77 o 
  -3   2   7       21.47       34.09      7.70 o 
  -2   2   7      141.01      183.25     21.94 o 
  -1   2   7        6.20       19.13      5.35 o 
   0   2   7      828.53      837.18     35.19 o 
   1   2   7        6.98       10.99      9.83 o 
   2   2   7      145.04      132.70     25.76 o 
   3   2   7       22.14       20.86     13.09 o 
   4   2   7       69.13       77.52     13.16 o 
   5   2   7      332.53      302.11     20.22 o 
   6   2   7       79.86       94.71     22.75 o 
  -7   3   7       19.24       72.33     33.64 o 
  -6   3   7       19.59       31.40     19.62 o 
  -5   3   7      242.90      233.50     39.51 o 
  -4   3   7      235.60      257.56     26.08 o 
  -3   3   7       11.64        4.75      3.47 o 
  -2   3   7       88.08       98.92      9.02 o 
  -1   3   7      761.34      757.51     38.02 o 
   0   3   7     2214.20     2025.77     95.79 o 
   1   3   7      764.74      674.59     54.88 o 
   2   3   7       83.52       79.18     20.56 o 
   3   3   7       10.41        3.18      7.95 o 
   4   3   7      238.12      269.02     41.61 o 
   5   3   7      240.27      247.89     26.80 o 
   6   3   7       19.43       48.92     15.56 o 
   7   3   7       19.86       20.18     15.33 o 
  -7   4   7       17.62       57.32     63.40 o 
  -6   4   7        1.40       53.92     70.99 o 
  -5   4   7       97.12      180.95     52.59 o 
  -4   4   7       25.19       25.63      6.16 o 
  -3   4   7      250.56      262.34     21.05 o 
  -2   4   7      101.84       91.17      7.24 o 
  -1   4   7      269.54      281.10     22.35 o 
   0   4   7     1729.07     1581.97     86.34 o 
   1   4   7      280.58      306.92     38.59 o 
   3   4   7      248.05      247.18     38.05 o 
   4   4   7       25.20       36.02     16.27 o 
   5   4   7       96.40      105.79     28.75 o 
   6   4   7        1.44       -0.33     15.04 o 
   7   4   7       17.63       35.01     21.82 o 
  -7   5   7       23.88       42.40     19.20 o 
  -6   5   7       50.93       47.67     21.33 o 
  -5   5   7       36.52       29.11     17.73 o 
  -4   5   7      226.70      221.22     39.41 o 
  -3   5   7      225.82      244.24     20.07 o 
  -2   5   7      241.64      228.90     14.82 o 
  -1   5   7      356.32      371.60     45.11 o 
   0   5   7     3363.56     3416.41    131.34 o 
   1   5   7      361.36      339.88     42.72 o 
   2   5   7      242.22      230.07     34.01 o 
   3   5   7      225.12      233.69     38.41 o 
   4   5   7      224.08      211.07     38.25 o 
   5   5   7       35.65       35.54     20.65 o 
   6   5   7       51.04       40.92     19.61 o 
   7   5   7       23.95       23.34     18.61 o 
  -6   6   7        6.87        7.89     12.76 o 
  -5   6   7        7.09        5.73     13.99 o 
  -4   6   7       18.49       29.74     17.09 o 
  -3   6   7        7.78       13.34      7.52 o 
  -2   6   7      138.99      150.66     16.88 o 
  -1   6   7      411.45      449.01     51.26 o 
   0   6   7       43.12       43.26     18.42 o 
   1   6   7      403.51      433.12     47.40 o 
   2   6   7      140.25      152.83     28.18 o 
   4   6   7       17.50       15.66     14.83 o 
   5   6   7        6.49        3.11     12.71 o 
   6   6   7        6.93        6.74     11.33 o 
  -6   7   7        6.18       13.85     18.72 o 
  -5   7   7       30.84       12.91     16.81 o 
  -4   7   7       19.55        7.71     12.66 o 
  -3   7   7        8.22       41.41     21.32 o 
  -2   7   7      157.89      153.54     34.23 o 
  -1   7   7      105.28      112.46     28.00 o 
   0   7   7      116.90      127.03     28.80 o 
   1   7   7      101.66       91.14     23.91 o 
   2   7   7      152.70      169.42     32.99 o 
   4   7   7       18.91       26.60     17.03 o 
   5   7   7       29.49       26.71     15.81 o 
   6   7   7        5.92       11.38     11.75 o 
  -6   8   7       43.12       56.44     24.43 o 
  -5   8   7      124.26      158.97     39.16 o 
  -4   8   7       76.99       84.01     29.52 o 
  -3   8   7       22.35       28.35     17.29 o 
  -2   8   7       85.56      123.69     32.77 o 
  -1   8   7      290.42      269.95     43.83 o 
   0   8   7      468.73      385.51     50.48 o 
   1   8   7      286.31      284.94     42.98 o 
   2   8   7       86.03       86.46     24.23 o 
   3   8   7       21.24       10.72      9.30 o 
   5   8   7      123.35      134.19     36.21 o 
   6   8   7       43.09       74.45     28.44 o 
  -5   9   7        8.95       10.89     14.31 o 
  -4   9   7       27.92       22.03     19.63 o 
  -3   9   7        9.57       18.58     15.67 o 
  -2   9   7       64.58      106.38     29.87 o 
  -1   9   7       17.48        5.44     12.83 o 
   0   9   7      392.82      365.20     51.30 o 
   1   9   7       18.79       32.75     17.37 o 
   2   9   7       64.95       72.07     25.04 o 
   3   9   7        9.22        7.59      8.74 o 
   5   9   7        9.22       10.94     11.14 o 
  -5  10   7       16.56       39.35     22.33 o 
  -4  10   7        0.84       13.15     16.89 o 
  -3  10   7        7.92       17.86     17.06 o 
  -2  10   7      235.41      244.55     47.45 o 
  -1  10   7       28.43       34.80     19.09 o 
   0  10   7      229.33      194.22     39.77 o 
   1  10   7       26.53       48.21     21.79 o 
   2  10   7      236.93      239.90     40.29 o 
   3  10   7        7.17       -8.81     11.80 o 
   5  10   7       15.71       29.70     20.01 o 
  -4  11   7       22.69       17.96     13.85 o 
  -3  11   7       13.18       21.33     19.89 o 
  -2  11   7       78.73       99.11     18.95 o 
  -1  11   7       44.30       13.41     15.29 o 
   0  11   7       33.15       21.14     14.58 o 
   1  11   7       43.64       45.61     21.74 o 
   2  11   7       78.87       97.91     29.94 o 
   3  11   7       13.36       15.23     12.01 o 
  -4  12   7        7.00       20.79     21.60 o 
  -3  12   7       16.82       68.84     28.77 o 
  -2  12   7       54.95       75.47     29.27 o 
  -1  12   7       19.79       17.44     10.23 o 
   0  12   7        0.77       -4.76      9.91 o 
   1  12   7       20.11       72.30     27.99 o 
   2  12   7       54.26       69.57     24.73 o 
   3  12   7       15.93       15.02     12.92 o 
  -3  13   7       44.15       46.76     25.32 o 
  -2  13   7        8.92       28.02     20.38 o 
  -1  13   7       32.80       38.26     14.05 o 
   0  13   7       56.83       73.66     20.12 o 
   1  13   7       32.66       29.82     12.77 o 
   2  13   7        8.72        7.46     10.47 o 
   3  13   7       45.10       59.56     26.21 o 
  -1  14   7       26.06       22.00     18.53 o 
   0  14   7       45.96       30.18     16.53 o 
   1  14   7       26.40       20.16     11.37 o 
   0   0   8      376.47      435.18     38.90 o 
   1   0   8      100.21      100.91     10.56 o 
   2   0   8      629.85      687.72     24.22 o 
   3   0   8       90.50       94.74      8.59 o 
   4   0   8       61.13       56.53     10.53 o 
   5   0   8       33.46       19.02      9.03 o 
   6   0   8       77.78       62.94     14.43 o 
   7   0   8       21.40       24.68     16.35 o 
  -7   1   8       32.33       48.66     23.43 o 
  -6   1   8       29.57       31.35     10.54 o 
  -5   1   8        2.78        7.11     13.45 o 
  -4   1   8      132.39      139.00     16.65 o 
  -3   1   8       82.05       94.45     13.12 o 
  -2   1   8      283.21      314.45     21.78 o 
  -1   1   8     1113.21     1130.33     27.08 o 
   0   1   8      259.30      262.56     11.95 o 
   1   1   8     1120.29     1112.81     33.34 o 
   2   1   8      276.54      298.67     17.31 o 
   3   1   8       78.53       88.36      9.00 o 
   4   1   8      134.28      123.44     12.62 o 
   5   1   8        2.95        1.56      4.86 o 
   6   1   8       29.20       14.02      8.72 o 
   7   1   8       31.39       26.91     17.85 o 
  -7   2   8       14.28       27.55     20.54 o 
  -6   2   8       55.70       54.61     21.90 o 
  -5   2   8      379.47      405.50     45.26 o 
  -4   2   8        5.20       21.66     11.02 o 
  -3   2   8      172.01      188.51     30.16 o 
  -2   2   8      119.88      149.76     40.58 o 
  -1   2   8      796.92      807.64     31.52 o 
   0   2   8       20.63       14.73      3.46 o 
   1   2   8      806.93      812.33     61.57 o 
   2   2   8      120.60      106.85     24.07 o 
   3   2   8      172.99      153.27     30.82 o 
   4   2   8        5.23       25.87     23.95 o 
   5   2   8      378.42      353.37     29.91 o 
   6   2   8       55.91       45.52     18.92 o 
   7   2   8       13.82        0.18     19.95 o 
  -7   3   8       19.61       83.07     33.61 o 
  -6   3   8       57.72       69.26     18.89 o 
  -5   3   8       25.27       66.11     19.03 o 
  -4   3   8       54.31       42.80      9.01 o 
  -3   3   8      135.89      233.15     79.86 o 
  -2   3   8       59.49       68.67     22.23 o 
  -1   3   8      250.24      240.40     20.93 o 
   0   3   8       37.97       65.23     26.46 o 
   1   3   8      242.42      231.13     32.86 o 
   2   3   8       56.80       61.61     19.84 o 
   3   3   8      130.29      130.04     29.15 o 
   4   3   8       53.89       42.14     18.86 o 
   5   3   8       24.76       34.46     18.33 o 
   6   3   8       58.16       63.21     25.14 o 
   7   3   8       19.39       28.82     21.59 o 
  -7   4   8        0.81      128.30     42.52 o 
  -6   4   8      114.08      189.92     60.34 o 
  -5   4   8       68.20      123.34     86.33 o 
  -4   4   8      174.85      185.18     35.99 o 
  -3   4   8       55.73       34.15     16.82 o 
  -2   4   8       41.07       51.63      9.35 o 
  -1   4   8      203.53      246.36     38.16 o 
   0   4   8      962.79      875.22     68.02 o 
   1   4   8      207.80      186.80     30.23 o 
   3   4   8       55.70       41.18     17.22 o 
   4   4   8      179.32      187.58     37.07 o 
   5   4   8       69.85       64.12     23.49 o 
   6   4   8      113.02      104.33     31.38 o 
   7   4   8        0.81       -0.39     12.21 o 
  -6   5   8       10.45       -5.72     13.54 o 
  -5   5   8        0.04       -0.93     10.67 o 
  -4   5   8      128.48      147.02     32.01 o 
  -3   5   8       79.13       72.81      8.87 o 
  -2   5   8       80.45       75.53      8.50 o 
  -1   5   8       88.49       87.42     25.16 o 
   0   5   8     1062.35      999.85     75.30 o 
   1   5   8       89.26      118.25     26.93 o 
   3   5   8       77.93       64.61     21.97 o 
   4   5   8      126.15      126.99     30.99 o 
   5   5   8        0.04       -5.52      8.40 o 
   6   5   8       10.01       10.36     10.90 o 
  -6   6   8       28.80       12.02     10.82 o 
  -5   6   8      110.65      120.06     32.48 o 
  -4   6   8       49.50       43.37     17.64 o 
  -3   6   8      102.91      113.88     30.55 o 
  -2   6   8       68.26       67.30     11.45 o 
  -1   6   8       11.56       29.03     15.95 o 
   0   6   8      665.78      668.27     64.12 o 
   1   6   8       11.18       17.91     13.79 o 
   2   6   8       66.81       53.99     18.48 o 
   4   6   8       49.64       62.10     22.46 o 
   5   6   8      110.10      125.75     34.96 o 
   6   6   8       28.54       23.92     15.09 o 
  -6   7   8       27.69       37.92     21.36 o 
  -5   7   8        3.63        4.94     12.69 o 
  -4   7   8       63.62       91.74     29.19 o 
  -3   7   8      194.13      195.78     39.58 o 
  -2   7   8        6.89       -5.42     13.04 o 
  -1   7   8      142.75       90.02     26.28 o 
   0   7   8       28.70       27.96     19.32 o 
   1   7   8      144.20      125.73     29.76 o 
   2   7   8        6.92       -3.09     10.48 o 
   4   7   8       63.49       54.46     22.78 o 
   5   7   8        3.90        8.71     14.80 o 
   6   7   8       27.90       20.48     17.08 o 
  -6   8   8       48.29       74.53     29.36 o 
  -5   8   8       19.42       28.96     20.54 o 
  -4   8   8       22.05       37.54     20.70 o 
  -3   8   8       43.17       40.62     19.11 o 
  -2   8   8       15.70       22.89     14.10 o 
  -1   8   8      275.14      276.70     45.40 o 
   0   8   8        4.37        2.00      8.34 o 
   1   8   8      276.97      265.37     43.56 o 
   2   8   8       15.62       21.22     14.96 o 
   5   8   8       19.80       32.01     19.36 o 
   6   8   8       48.63       46.61     22.29 o 
  -5   9   8        8.22       48.78     24.02 o 
  -4   9   8       63.30       69.19     29.48 o 
  -3   9   8        8.64        1.55     15.11 o 
  -2   9   8       82.32       69.16     24.06 o 
  -1   9   8      153.91      115.80     29.37 o 
   0   9   8      273.89      250.22     44.07 o 
   1   9   8      153.98      127.80     33.67 o 
   2   9   8       82.21       86.63     28.28 o 
   3   9   8        8.67       21.41     17.12 o 
   5   9   8        8.39       12.79     14.08 o 
  -5  10   8       68.31       96.08     35.08 o 
  -4  10   8       16.24       26.09     20.74 o 
  -3  10   8       20.06       32.93     22.10 o 
  -2  10   8        2.60        8.57     13.04 o 
  -1  10   8        6.66      -21.97     21.97 o 
   0  10   8        0.02       -2.98     14.17 o 
   1  10   8        5.84        3.60      8.38 o 
   2  10   8        2.26       13.32     14.97 o 
   3  10   8       19.84       16.37     11.90 o 
   5  10   8       68.71       75.39     30.21 o 
  -4  11   8        5.02       11.67     16.32 o 
  -3  11   8       78.73       82.74     30.45 o 
  -2  11   8        7.49       -4.19     16.52 o 
  -1  11   8       66.06       79.19     26.67 o 
   0  11   8       16.56        3.51      9.72 o 
   1  11   8       66.55       73.73     26.48 o 
   2  11   8        7.42       19.90     17.09 o 
   3  11   8       77.00       60.13     22.35 o 
  -3  12   8       16.59       -0.65     13.96 o 
  -2  12   8       10.77      -11.17     19.65 o 
  -1  12   8       58.17       45.04     14.83 o 
   0  12   8       12.82       25.83     16.55 o 
   1  12   8       58.90       66.79     27.17 o 
   2  12   8       10.89       23.59     18.67 o 
   3  12   8       16.66        2.09      8.00 o 
  -2  13   8        8.18      -10.33     17.19 o 
  -1  13   8       25.53       20.58     22.39 o 
   0  13   8        2.16        3.87      8.01 o 
   1  13   8       25.54       20.79     11.83 o 
   2  13   8        7.98       10.03     12.57 o 
   1   0   9      818.39      810.52     30.21 o 
   2   0   9       99.12       89.52      9.47 o 
   3   0   9      119.73      120.05     10.38 o 
   4   0   9        6.01       -1.25      7.99 o 
   5   0   9      317.12      334.48     21.58 o 
   6   0   9        0.01      -21.86     21.86 o 
   7   0   9        0.32      -15.59     17.78 o 
  -7   1   9        5.52        8.43     14.99 o 
  -6   1   9       34.89       43.32     21.21 o 
  -5   1   9      172.46      197.37     25.78 o 
  -4   1   9       13.53       25.78      9.60 o 
  -3   1   9      122.54      153.48     18.41 o 
  -2   1   9      320.33      326.01     18.64 o 
  -1   1   9      158.31      167.50     11.10 o 
   0   1   9      302.66      295.37     24.55 o 
   1   1   9      160.50      166.02     13.53 o 
   2   1   9      316.30      305.27     18.88 o 
   3   1   9      122.55      112.71     17.23 o 
   4   1   9       14.37       11.91      4.58 o 
   5   1   9      173.42      204.86     20.75 o 
   6   1   9       34.19       20.92     10.54 o 
   7   1   9        5.80      -31.22     31.22 o 
  -7   2   9       18.26       43.24     25.44 o 
  -6   2   9       25.56       59.29     17.53 o 
  -5   2   9      135.14      167.20     24.59 o 
  -4   2   9      490.67      477.35     38.67 o 
  -3   2   9       79.37      109.69     36.28 o 
  -2   2   9      294.51      275.92     28.31 o 
  -1   2   9      337.59      362.31     30.97 o 
   0   2   9       97.79      100.92      7.65 o 
   1   2   9      337.18      336.53     42.15 o 
   2   2   9      298.88      344.73     45.18 o 
   3   2   9       82.30       81.44     24.06 o 
   4   2   9      488.06      409.75     55.72 o 
   5   2   9      133.76      156.08     36.44 o 
   6   2   9       25.94        5.30     10.22 o 
   7   2   9       17.84       14.07     16.98 o 
  -7   3   9        6.22       69.69     30.92 o 
  -6   3   9        1.86       26.34     26.46 o 
  -5   3   9        1.83       25.51     31.15 o 
  -4   3   9       53.44       80.08     35.16 o 
  -3   3   9       12.71       25.78     15.53 o 
  -2   3   9      100.65      115.12     28.30 o 
  -1   3   9      118.64      106.76     26.22 o 
   0   3   9       30.20       43.00     17.77 o 
   1   3   9      124.17      103.64     24.94 o 
   2   3   9      102.97      105.89     26.12 o 
   3   3   9       11.91        9.96     11.60 o 
   4   3   9       55.61       34.46     17.59 o 
   5   3   9        2.00        0.21     11.31 o 
   6   3   9        1.75        6.37      9.68 o 
   7   3   9        6.66       12.20     11.06 o 
  -6   4   9       17.58       96.43     79.41 o 
  -5   4   9        8.70       35.76     53.64 o 
  -4   4   9      131.32      121.66     30.55 o 
  -3   4   9       18.00       15.34     17.57 o 
  -2   4   9      372.55      367.73     25.30 o 
  -1   4   9      331.71      323.44     44.36 o 
   0   4   9       31.02       29.64     16.24 o 
   1   4   9      326.51      301.62     42.56 o 
   2   4   9      373.73      368.01     49.79 o 
   3   4   9       18.72       10.09     10.31 o 
   4   4   9      129.99      138.45     33.68 o 
   5   4   9        9.34        5.61     11.40 o 
   6   4   9       17.69       44.73     23.84 o 
  -6   5   9       32.42       27.54     17.79 o 
  -5   5   9        6.38       12.90     13.20 o 
  -4   5   9        4.61       -2.85     14.87 o 
  -3   5   9       90.02       79.86     25.10 o 
  -2   5   9       56.60       42.83      5.94 o 
  -1   5   9       33.42       59.47     22.77 o 
   0   5   9      574.01      545.16     58.22 o 
   1   5   9       33.71       64.19     22.40 o 
   3   5   9       89.73       83.49     24.81 o 
   4   5   9        3.97       -2.39     11.99 o 
   5   5   9        6.60       18.41     14.23 o 
   6   5   9       32.14       32.83     21.21 o 
  -6   6   9       42.56       44.00     21.55 o 
  -5   6   9       13.95       17.45     18.34 o 
  -4   6   9      127.72      133.98     35.02 o 
  -3   6   9      152.34      182.21     38.33 o 
  -2   6   9       44.99       29.24     17.27 o 
  -1   6   9       32.84       19.72     14.22 o 
   0   6   9      472.04      357.89     48.83 o 
   1   6   9       33.05       29.85     17.64 o 
   2   6   9       45.91       37.37     15.00 o 
   3   6   9      150.08      117.99     31.26 o 
   4   6   9      129.41      147.68     36.45 o 
   5   6   9       13.57       19.37     16.97 o 
   6   6   9       42.53       52.02     23.33 o 
  -6   7   9        3.33       -6.34     17.87 o 
  -5   7   9       22.83       26.07     17.76 o 
  -4   7   9       17.77       -3.86     13.03 o 
  -3   7   9       23.92       26.02     17.83 o 
  -2   7   9       32.79       21.87     19.07 o 
  -1   7   9      450.66      426.52     57.24 o 
   0   7   9       27.98       35.30     19.06 o 
   1   7   9      440.94      389.47     52.99 o 
   2   7   9       33.42       16.68     13.87 o 
   4   7   9       18.95       41.37     19.68 o 
   5   7   9       22.14       21.69     17.33 o 
   6   7   9        3.48        8.29     13.33 o 
  -5   8   9       31.62       47.88     22.15 o 
  -4   8   9       63.06       49.87     24.01 o 
  -3   8   9       15.40        3.70      9.99 o 
  -2   8   9       48.09       47.49     20.72 o 
  -1   8   9      158.01      139.95     34.49 o 
   0   8   9      162.43      184.24     39.37 o 
   1   8   9      157.70      163.79     36.10 o 
   2   8   9       46.22       57.39     23.67 o 
   4   8   9       62.81       62.16     24.65 o 
   5   8   9       31.43       16.66     15.60 o 
  -5   9   9        9.74      -17.59     22.35 o 
  -4   9   9       16.38       -6.84     13.28 o 
  -3   9   9        7.46        2.11     17.60 o 
  -2   9   9       62.73       57.05     24.09 o 
  -1   9   9       45.31       56.52     22.52 o 
   0   9   9       35.64       79.44     27.47 o 
   1   9   9       43.61       71.24     24.84 o 
   2   9   9       61.34       60.26     23.40 o 
   3   9   9        7.05        6.09      8.79 o 
   5   9   9        9.97       34.29     21.90 o 
  -4  10   9        8.58      -10.00     16.32 o 
  -3  10   9       30.60        5.63     14.93 o 
  -2  10   9        0.98      -14.41     19.05 o 
  -1  10   9       62.61       49.63     24.65 o 
   0  10   9        2.12       17.03     18.82 o 
   1  10   9       62.32       34.74     18.78 o 
   2  10   9        1.00       -1.29     11.46 o 
   3  10   9       29.61       34.57     19.31 o 
  -4  11   9        9.60        3.67     17.68 o 
  -3  11   9        0.15       -0.19     13.22 o 
  -2  11   9        8.94       -3.11     15.34 o 
  -1  11   9       62.16       46.32     22.25 o 
   0  11   9        7.75       13.65     18.80 o 
   1  11   9       62.61       50.14     24.70 o 
   2  11   9        9.72        7.52      9.15 o 
   3  11   9        0.18       -4.53     10.58 o 
  -3  12   9       25.25       61.31     31.51 o 
  -2  12   9       19.39       29.34     21.15 o 
  -1  12   9       11.55       33.71     22.73 o 
   0  12   9       22.61       20.51     18.08 o 
   1  12   9       11.14       21.79     18.99 o 
   2  12   9       19.79       49.23     24.34 o 
   3  12   9       25.06       16.28     17.23 o 
  -1  13   9        6.95        7.08     15.19 o 
   0  13   9       16.57       -7.69     16.64 o 
   1  13   9        6.76       14.60     16.48 o 
   0   0  10        3.33        2.84      5.36 o 
   1   0  10       13.12        3.21      5.18 o 
   2   0  10       21.97       27.83      6.91 o 
   3   0  10      217.16      220.63     13.31 o 
   4   0  10        4.24        3.37      5.93 o 
   5   0  10       36.68       59.86     13.12 o 
   6   0  10       49.70       14.84     12.56 o 
  -6   1  10       32.68       57.24     25.74 o 
  -5   1  10      138.18      158.90     23.71 o 
  -4   1  10      186.07      186.61     20.85 o 
  -3   1  10       34.85       38.55      7.12 o 
  -2   1  10       22.74       47.11      8.32 o 
  -1   1  10      697.82      689.98     24.68 o 
   0   1  10      619.91      640.92     38.19 o 
   1   1  10      695.95      706.60     29.45 o 
   2   1  10       22.64       38.69      7.28 o 
   3   1  10       35.46       13.12      7.69 o 
   4   1  10      186.11      159.23     23.17 o 
   5   1  10      140.99      123.43     16.65 o 
   6   1  10       31.33       40.88     36.23 o 
  -6   2  10       23.49       50.04     25.09 o 
  -5   2  10        0.96       11.62     11.08 o 
  -4   2  10       34.73       76.03     20.03 o 
  -3   2  10       86.13      144.21     72.59 o 
  -2   2  10      514.41      520.94     40.48 o 
  -1   2  10       25.13       37.12      6.77 o 
   0   2  10      215.52      193.26     11.45 o 
   1   2  10       24.85       20.51      5.17 o 
   2   2  10      524.67      499.36     34.54 o 
   3   2  10       85.49       82.97     26.88 o 
   4   2  10       36.34       21.19     13.67 o 
   5   2  10        0.93       -6.99     15.04 o 
   6   2  10       23.27       17.63     19.33 o 
  -6   3  10       19.58       47.09     31.50 o 
  -5   3  10        4.46       22.26     25.69 o 
  -4   3  10      228.39      280.33     79.68 o 
  -3   3  10       15.01       33.73     18.13 o 
  -2   3  10       15.59       30.84     20.51 o 
  -1   3  10       65.30       70.60     23.48 o 
   0   3  10      560.85      578.53     26.74 o 
   1   3  10       64.44       49.71     18.67 o 
   2   3  10       15.35       16.58     12.54 o 
   3   3  10       14.67       25.38     14.18 o 
   4   3  10      230.54      228.85     43.34 o 
   5   3  10        4.50        0.60     12.04 o 
   6   3  10       18.87       22.60     17.24 o 
  -6   4  10        5.14       21.44     20.78 o 
  -5   4  10       21.94        6.91     11.65 o 
  -4   4  10        3.49       15.48     17.13 o 
  -3   4  10      122.78      130.54     32.40 o 
  -2   4  10       13.42       20.25     17.46 o 
  -1   4  10        9.36        9.47     11.79 o 
   0   4  10        0.44        4.51     13.70 o 
   1   4  10        9.39       -4.81     13.97 o 
   2   4  10       12.60       21.45     14.43 o 
   3   4  10      128.27      118.99     30.73 o 
   4   4  10        3.76      -12.15     15.99 o 
   5   4  10       21.71       25.24     17.54 o 
   6   4  10        5.10       10.35     12.46 o 
  -6   5  10       15.45       31.14     19.78 o 
  -5   5  10       68.68       76.31     28.74 o 
  -4   5  10       44.79       68.66     25.60 o 
  -3   5  10       17.36       23.46     16.14 o 
  -2   5  10        6.22        7.91     14.06 o 
  -1   5  10      510.59      512.37     61.68 o 
   0   5  10       85.66       98.66     30.96 o 
   1   5  10      515.54      510.34     59.93 o 
   2   5  10        6.27       14.49     14.06 o 
   3   5  10       17.04       31.52     17.33 o 
   4   5  10       44.02       44.99     21.29 o 
   5   5  10       68.10       66.03     27.49 o 
   6   5  10       15.77       23.78     18.35 o 
  -6   6  10        2.23        8.91     19.33 o 
  -5   6  10        1.77        8.28     14.83 o 
  -4   6  10       19.94       28.04     16.82 o 
  -3   6  10       59.71       61.46     25.03 o 
  -2   6  10      100.89      145.61     35.97 o 
  -1   6  10       56.58       53.67     22.16 o 
   0   6  10       79.51       77.50     27.13 o 
   1   6  10       56.11       57.31     22.94 o 
   3   6  10       58.23       61.68     23.11 o 
   4   6  10       19.19       20.26     16.67 o 
   5   6  10        1.67        6.17     14.04 o 
   6   6  10        2.09        8.95     11.61 o 
  -5   7  10        3.19      -16.88     16.88 o 
  -4   7  10      119.59       70.28     29.85 o 
  -3   7  10       62.66       78.17     28.25 o 
  -2   7  10       33.48       50.76     23.82 o 
  -1   7  10       11.44        3.46     15.68 o 
   0   7  10      432.57      443.91     58.19 o 
   1   7  10       11.09       23.21     19.69 o 
   2   7  10       34.21       27.80     14.27 o 
   4   7  10      118.18      123.94     33.85 o 
   5   7  10        3.31       19.08     14.49 o 
  -5   8  10       12.73       19.34     14.51 o 
  -4   8  10        6.42       14.08     13.93 o 
  -3   8  10       36.52       52.20     23.84 o 
  -2   8  10      155.17      159.76     38.41 o 
  -1   8  10       10.52        9.37     12.56 o 
   0   8  10      180.09      176.95     38.84 o 
   1   8  10       11.36       24.11     19.74 o 
   2   8  10      155.48      186.95     38.85 o 
   4   8  10        6.22        8.16     12.02 o 
   5   8  10       12.74        7.97     14.43 o 
  -4   9  10        0.57       -1.17     16.84 o 
  -3   9  10        9.44       -5.29      8.94 o 
  -2   9  10        9.48       16.40     19.40 o 
  -1   9  10       47.30       32.44     21.35 o 
   0   9  10       65.34       99.25     31.85 o 
   1   9  10       47.82       67.38     26.67 o 
   2   9  10        9.40       36.83     19.91 o 
   4   9  10        0.60       25.96     17.30 o 
  -4  10  10        7.30       12.38     16.63 o 
  -3  10  10        5.55        5.86     12.93 o 
  -2  10  10       27.43       36.08     19.81 o 
  -1  10  10        8.93       24.86     25.22 o 
   0  10  10       40.30       77.31     29.16 o 
   1  10  10        8.74       12.33     13.85 o 
   2  10  10       26.49       34.12     19.43 o 
  -3  11  10        2.18       -4.96     10.80 o 
  -2  11  10        9.05        9.16     16.94 o 
  -1  11  10       27.49       39.76     22.57 o 
   0  11  10       95.76      157.18     41.11 o 
   1  11  10       27.15       25.41     19.71 o 
   2  11  10        8.94       26.16     18.86 o 
   3  11  10        2.14        1.29     12.44 o 
  -2  12  10       19.11       33.37     22.77 o 
  -1  12  10        0.19       -4.28     13.04 o 
   0  12  10       14.10       11.89     15.62 o 
   1  12  10        0.14       16.93     18.17 o 
   2  12  10       19.43       16.73     18.57 o 
   1   0  11      410.03      426.72     32.43 o 
   2   0  11      105.43      120.93     14.97 o 
   3   0  11        0.07       -0.22      5.50 o 
   4   0  11      174.89      194.75     21.39 o 
   5   0  11        0.07       -6.89      6.89 o 
   6   0  11        9.50        3.18     15.30 o 
  -6   1  11       40.54       43.48     23.98 o 
  -5   1  11       51.74       50.01     14.99 o 
  -4   1  11       26.48       41.77     11.25 o 
  -3   1  11       85.67      116.97     14.24 o 
  -2   1  11       86.99       89.80      7.14 o 
  -1   1  11      341.08      325.79     28.66 o 
   0   1  11      139.17      151.28     20.16 o 
   1   1  11      344.23      339.58     21.36 o 
   2   1  11       88.14       92.71     11.48 o 
   3   1  11       86.88       84.57     15.68 o 
   4   1  11       26.50       10.14     13.03 o 
   5   1  11       52.90       37.35     16.03 o 
   6   1  11       40.46       36.50     18.90 o 
  -6   2  11       82.25      170.95     41.52 o 
  -5   2  11        5.61       23.43     28.94 o 
  -4   2  11       62.82      100.95     20.35 o 
  -3   2  11       41.39      116.06     78.20 o 
  -2   2  11       42.42       45.51     10.57 o 
  -1   2  11        9.51        4.45      3.53 o 
   0   2  11       37.06       35.01      6.70 o 
   1   2  11        9.68        7.82      4.71 o 
   2   2  11       43.78       32.46      8.06 o 
   3   2  11       42.68       50.23     12.04 o 
   4   2  11       64.09       84.96     17.44 o 
   5   2  11        5.75      -12.94     17.38 o 
   6   2  11       81.97       75.18     19.98 o 
  -6   3  11       15.22       85.09     52.76 o 
  -5   3  11       59.66      182.55     67.72 o 
  -4   3  11        5.27       12.01     15.51 o 
  -3   3  11       28.02       51.12     23.59 o 
  -2   3  11      117.22      128.11     33.45 o 
  -1   3  11       93.03      105.61     15.72 o 
   0   3  11      179.76      172.93     13.43 o 
   1   3  11       94.25       92.49     13.73 o 
   2   3  11      118.89       94.18     27.64 o 
   3   3  11       27.35       30.65     18.90 o 
   4   3  11        5.31       19.10     18.45 o 
   5   3  11       59.13       48.17     22.55 o 
   6   3  11       15.22        7.57     16.60 o 
  -6   4  11        2.63        5.68     14.30 o 
  -5   4  11       73.26       86.02     28.72 o 
  -4   4  11       14.07       12.69     15.19 o 
  -3   4  11        7.95        6.04     12.30 o 
  -2   4  11        1.77       -1.22     11.13 o 
  -1   4  11      117.22      137.17     35.09 o 
   0   4  11       44.61        5.33     10.77 o 
   1   4  11      119.49      126.44     31.25 o 
   2   4  11        1.41        9.97     14.47 o 
   3   4  11        7.91        9.18     11.60 o 
   4   4  11       15.02        3.79     10.49 o 
   5   4  11       73.25       83.45     30.28 o 
   6   4  11        2.50        2.84      9.38 o 
  -6   5  11        8.68       13.00     18.41 o 
  -5   5  11       16.85       18.78     19.85 o 
  -4   5  11       18.83       40.18     21.56 o 
  -3   5  11      124.36      134.12     35.33 o 
  -2   5  11       19.73       44.14     23.40 o 
  -1   5  11      175.73      214.87     41.68 o 
   0   5  11        0.10       14.12     14.68 o 
   1   5  11      175.58      204.98     39.23 o 
   2   5  11       19.93       42.70     21.03 o 
   3   5  11      124.36      132.85     34.36 o 
   4   5  11       18.87       19.52     18.52 o 
   5   5  11       17.25       13.84     12.97 o 
   6   5  11        8.63        7.44     12.28 o 
  -5   6  11       30.72       20.96     16.95 o 
  -4   6  11        6.90       36.83     23.69 o 
  -3   6  11       81.03       98.10     31.39 o 
  -2   6  11       12.49       41.35     24.00 o 
  -1   6  11      267.99      255.07     48.06 o 
   0   6  11      322.72      424.67     58.78 o 
   1   6  11      268.40      264.60     45.62 o 
   3   6  11       82.03       85.22     29.39 o 
   4   6  11        6.90       16.13     14.41 o 
   5   6  11       30.91       39.43     22.09 o 
  -5   7  11       34.46       48.82     23.91 o 
  -4   7  11       19.63       33.94     22.46 o 
  -3   7  11       34.33       35.42     22.43 o 
  -2   7  11       35.48       49.95     23.91 o 
  -1   7  11      228.53      266.41     49.13 o 
   0   7  11      340.81      284.51     52.09 o 
   1   7  11      226.01      223.43     45.96 o 
   3   7  11       34.40       18.49     15.05 o 
   4   7  11       19.19       29.49     21.07 o 
   5   7  11       34.42       41.57     21.73 o 
  -5   8  11        4.33       16.68     17.91 o 
  -4   8  11        6.95        8.08     16.09 o 
  -3   8  11        3.73       -7.52     12.78 o 
  -2   8  11       18.33       53.23     29.02 o 
  -1   8  11       19.91       77.10     31.17 o 
   0   8  11       94.31       94.86     32.40 o 
   1   8  11       19.23       23.53     18.70 o 
   2   8  11       17.14        4.74     10.10 o 
   4   8  11        7.30        4.14     11.42 o 
   5   8  11        4.29       48.15     24.47 o 
  -4   9  11        7.86       18.16     23.18 o 
  -3   9  11       53.03       85.01     33.39 o 
  -2   9  11        3.76       15.55     17.25 o 
  -1   9  11       41.48       64.83     25.86 o 
   0   9  11       20.51       41.45     22.95 o 
   1   9  11       41.45       57.91     26.87 o 
   2   9  11        3.78       -8.07     13.53 o 
   4   9  11        7.45       30.76     19.58 o 
  -3  10  11       24.04       23.64     23.72 o 
  -2  10  11       19.22       -2.39     16.79 o 
  -1  10  11       14.83       17.83     16.61 o 
   0  10  11        4.72        4.46     16.80 o 
   1  10  11       14.76       33.63     21.51 o 
   2  10  11       18.73       37.75     22.82 o 
  -2  11  11        3.51        9.23     16.93 o 
  -1  11  11       12.17       11.00     12.82 o 
   0  11  11        1.90       58.09     28.03 o 
   1  11  11       12.19       23.04     16.95 o 
   2  11  11        3.70       32.95     22.04 o 
  -1  12  11        3.23       -0.47     12.98 o 
   0  12  11       16.77       10.88     17.19 o 
   1  12  11        3.27       -1.49     12.20 o 
   0   0  12      322.49      274.95     39.12 o 
   1   0  12       22.11       21.11      7.88 o 
   2   0  12       34.29       27.38      8.30 o 
   3   0  12        8.75       23.63     11.36 o 
   4   0  12      145.72      133.62     22.99 o 
   5   0  12       21.42       19.27      8.38 o 
   6   0  12        6.77      -15.56     19.20 o 
  -6   1  12        8.16       22.61     20.14 o 
  -5   1  12       58.00       71.13     17.35 o 
  -4   1  12        8.72        4.35      7.73 o 
  -3   1  12       61.94       90.59     21.04 o 
  -2   1  12       60.21       57.63     16.45 o 
  -1   1  12        3.51        6.36      6.25 o 
   0   1  12        6.48        5.42      5.59 o 
   1   1  12        3.63        0.82      4.69 o 
   2   1  12       59.00       67.87     10.70 o 
   3   1  12       62.01       78.27     16.90 o 
   4   1  12        8.49        7.86      9.82 o 
   5   1  12       57.54       52.11     20.90 o 
   6   1  12        8.38        2.35      9.99 o 
  -6   2  12        5.99       72.36     32.16 o 
  -5   2  12       52.45       79.44     38.60 o 
  -4   2  12       33.90       76.63     63.12 o 
  -3   2  12       30.29       26.99      9.66 o 
  -2   2  12       79.45       81.95     13.40 o 
  -1   2  12      169.38      187.95     23.59 o 
   0   2  12        0.04        2.37      5.91 o 
   1   2  12      174.85      185.39     19.86 o 
   2   2  12       79.07       68.60     14.83 o 
   3   2  12       30.58       34.16     13.72 o 
   4   2  12       33.94        6.29     24.12 o 
   5   2  12       53.05       42.33     16.40 o 
   6   2  12        5.86       -0.49      8.79 o 
  -6   3  12        5.12      116.82     38.46 o 
  -5   3  12       33.43       28.73     20.05 o 
  -4   3  12       22.27       25.03     21.40 o 
  -3   3  12       61.92       57.43     23.59 o 
  -2   3  12       39.79       26.13     19.52 o 
  -1   3  12       13.18        9.62      8.69 o 
   0   3  12       93.08      122.07     12.31 o 
   1   3  12       13.43        0.03      9.04 o 
   2   3  12       39.05       42.77     10.46 o 
   3   3  12       63.68       39.06     22.45 o 
   4   3  12       22.40       11.42      7.19 o 
   5   3  12       33.34       32.72     15.85 o 
   6   3  12        5.18       -4.57     22.60 o 
  -5   4  12       21.12       56.37     27.13 o 
  -4   4  12      103.80      134.96     38.54 o 
  -3   4  12        9.47        1.56     13.34 o 
  -2   4  12       70.41       62.24     23.94 o 
  -1   4  12        6.19        4.02     11.96 o 
   0   4  12      221.08      201.19     40.71 o 
   1   4  12        6.13       19.59     16.80 o 
   2   4  12       72.09       84.53     26.73 o 
   3   4  12        9.54        4.96     10.35 o 
   4   4  12      105.00      120.60     34.83 o 
   5   4  12       21.15       34.01     19.63 o 
  -5   5  12        7.06       -0.13     12.81 o 
  -4   5  12       18.17       34.68     21.08 o 
  -3   5  12       16.23       38.06     22.34 o 
  -2   5  12       58.42       60.28     26.07 o 
  -1   5  12      104.36      119.66     33.37 o 
   0   5  12       48.21       42.97     20.85 o 
   1   5  12      103.01      136.97     34.39 o 
   2   5  12       57.84       64.72     24.75 o 
   3   5  12       15.54       36.60     21.03 o 
   4   5  12       18.60       19.39     14.25 o 
   5   5  12        7.03       -0.60      8.42 o 
  -5   6  12       39.36       42.79     24.28 o 
  -4   6  12        3.59       33.17     25.33 o 
  -3   6  12        1.33       28.41     21.31 o 
  -2   6  12        4.36        8.90     20.19 o 
  -1   6  12       99.54      129.14     36.59 o 
   0   6  12        0.74        4.23     14.33 o 
   1   6  12       99.46       92.22     30.92 o 
   2   6  12        4.63       13.25     18.20 o 
   3   6  12        1.25       -4.03     12.02 o 
   4   6  12        3.42       22.14     18.68 o 
   5   6  12       39.67       43.36     23.52 o 
  -4   7  12        1.34       15.62     15.61 o 
  -3   7  12       40.08       34.12     24.81 o 
  -2   7  12       12.14       56.81     26.87 o 
  -1   7  12       28.00       48.33     25.35 o 
   0   7  12       24.74        8.45     17.65 o 
   1   7  12       29.51        8.77     14.18 o 
   3   7  12       40.46       51.72     23.81 o 
   4   7  12        1.37        7.45     10.68 o 
  -4   8  12       33.97       39.33     25.45 o 
  -3   8  12        8.04        3.80     13.20 o 
  -2   8  12        2.36       46.45     24.60 o 
  -1   8  12       27.20       22.16     21.31 o 
   0   8  12      173.67      177.10     46.88 o 
   1   8  12       26.13       31.75     16.69 o 
   3   8  12        8.06        9.51     16.49 o 
   4   8  12       33.75       34.59     21.06 o 
  -3   9  12        1.01       26.14     20.50 o 
  -2   9  12       33.90       46.81     25.44 o 
  -1   9  12        5.04        4.30     13.28 o 
   0   9  12        2.71       32.72     25.79 o 
   1   9  12        4.98        0.23     11.50 o 
   2   9  12       33.03       25.27     19.94 o 
  -3  10  12        9.79       19.85     19.78 o 
  -2  10  12        3.95       56.12     25.92 o 
  -1  10  12       14.92       55.57     30.04 o 
   0  10  12       71.63      125.01     36.67 o 
   1  10  12       14.74       45.78     29.80 o 
   2  10  12        4.14        3.23     11.69 o 
  -1  11  12        3.42        3.82     16.60 o 
   0  11  12        1.08       20.02     20.62 o 
   1  11  12        3.36        0.28     16.27 o 
   1   0  13       28.77       27.60      8.93 o 
   2   0  13       26.66       18.00      8.23 o 
   3   0  13        1.79       21.09     15.27 o 
   4   0  13       10.11       25.31     19.84 o 
   5   0  13       37.54       53.47     16.46 o 
  -5   1  13       16.78       16.07     20.50 o 
  -4   1  13       26.24       15.73     21.73 o 
  -3   1  13        0.55       53.09     65.73 o 
  -2   1  13        1.74       -0.75      4.28 o 
  -1   1  13       52.40       45.33     11.53 o 
   0   1  13      150.54      158.93     22.03 o 
   1   1  13       52.05       47.29     12.35 o 
   2   1  13        2.08       -6.39      6.39 o 
   3   1  13        0.67        7.69      6.44 o 
   4   1  13       27.28       37.63     13.91 o 
   5   1  13       16.23       13.54      9.38 o 
  -5   2  13        7.88       48.71     46.37 o 
  -4   2  13       13.04        1.97     10.45 o 
  -3   2  13       71.74       88.88     29.82 o 
  -2   2  13       88.44       86.12     17.64 o 
  -1   2  13       27.60       30.03     10.73 o 
   0   2  13       11.16       13.47      7.38 o 
   1   2  13       26.80       44.39     26.86 o 
   2   2  13       88.00      117.22     18.71 o 
   3   2  13       73.69       66.73     14.90 o 
   4   2  13       13.45       -6.72     16.65 o 
   5   2  13        8.08       -0.52     21.93 o 
  -5   3  13        7.39       24.72     19.39 o 
  -4   3  13       18.95       35.14     20.69 o 
  -3   3  13        7.15       10.40      7.89 o 
  -2   3  13       41.83       50.18     14.22 o 
  -1   3  13      132.38      169.38     24.89 o 
   0   3  13        2.89        4.75      7.69 o 
   1   3  13      133.94      155.71     18.67 o 
   2   3  13       42.97       37.89      9.74 o 
   3   3  13        7.08        1.70     24.60 o 
   4   3  13       19.11        7.85      9.94 o 
   5   3  13        7.53      -14.18     39.61 o 
  -5   4  13        7.53       26.50     20.92 o 
  -4   4  13       26.50       29.15     20.41 o 
  -3   4  13       24.58       37.63     22.94 o 
  -2   4  13      115.92      104.81     36.59 o 
  -1   4  13       36.58       26.18     21.18 o 
   0   4  13       33.92       55.85     23.40 o 
   1   4  13       37.98       47.32     21.11 o 
   2   4  13      117.06      116.52     19.10 o 
   3   4  13       24.27       17.68     14.60 o 
   4   4  13       26.68       47.38     24.46 o 
   5   4  13        7.32       15.38      9.47 o 
  -5   5  13        0.26       -4.57     13.33 o 
  -4   5  13       13.71        5.31     15.40 o 
  -3   5  13       12.30       24.08     21.18 o 
  -2   5  13       41.69       54.79     27.76 o 
  -1   5  13       15.72       18.40     18.48 o 
   0   5  13        7.23       -3.73     15.41 o 
   1   5  13       15.88       33.50     19.47 o 
   2   5  13       41.85       49.89     22.52 o 
   3   5  13       13.24        9.42     11.69 o 
   4   5  13       13.34        7.09     12.26 o 
   5   5  13        0.25        8.71     10.87 o 
  -4   6  13       10.20       19.83     18.53 o 
  -3   6  13       17.69       21.64     19.55 o 
  -2   6  13       32.13       36.70     19.75 o 
  -1   6  13       15.32       40.12     22.53 o 
   0   6  13       72.54       86.53     31.22 o 
   2   6  13       31.55       43.02     22.71 o 
   3   6  13       18.20       16.84     13.27 o 
   4   6  13        9.71        5.73     14.11 o 
  -4   7  13       10.15       37.04     26.75 o 
  -3   7  13       16.15       34.06     24.78 o 
  -2   7  13        9.05       22.60     18.89 o 
  -1   7  13        8.17        6.27     13.27 o 
   0   7  13        4.50        9.72     13.37 o 
   1   7  13        8.24      -15.92     20.82 o 
   2   7  13        9.20       -0.31     10.75 o 
   3   7  13       15.91       15.03     15.66 o 
   4   7  13       10.22       -1.98      7.43 o 
  -3   8  13        7.36       51.97     27.13 o 
  -2   8  13       25.84       59.35     29.81 o 
  -1   8  13        7.68       16.54     17.88 o 
   0   8  13        2.11        3.59     15.64 o 
   1   8  13        7.24      -15.23     19.13 o 
   3   8  13        7.68       11.17     15.68 o 
  -3   9  13       11.16       35.45     26.30 o 
  -2   9  13       15.40       13.28     14.80 o 
  -1   9  13       15.16       20.24     17.93 o 
   0   9  13       98.53      123.31     41.41 o 
   1   9  13       15.15        6.18     12.51 o 
   3   9  13       11.19       15.87     17.22 o 
  -2  10  13       12.84       24.08     20.92 o 
  -1  10  13       22.94       34.99     25.61 o 
   0  10  13        7.63       27.83     22.00 o 
   1  10  13       23.02       34.75     22.00 o 
   2  10  13       12.69       15.12     13.70 o 
   0   0  14       16.15       20.77     12.42 o 
   1   0  14       52.86       41.73     12.48 o 
   2   0  14        8.66        7.82      9.53 o 
   3   0  14       22.93       81.23     52.41 o 
   4   0  14       19.77       21.19     16.83 o 
   5   0  14        3.32       15.16     10.87 o 
  -5   1  14        5.65       85.93     30.56 o 
  -4   1  14        1.66      130.97     33.41 o 
  -3   1  14       33.49       31.95     18.10 o 
  -2   1  14       10.35        7.65      7.76 o 
  -1   1  14       15.88        8.63      6.54 o 
   0   1  14       21.16       18.15      8.30 o 
   1   1  14       14.82       20.90      8.83 o 
   2   1  14       10.52        5.37      6.84 o 
   3   1  14       33.53       52.27     14.65 o 
   4   1  14        1.84       22.99     12.52 o 
   5   1  14        5.16        9.81     20.13 o 
  -5   2  14        4.49       -9.62     15.20 o 
  -4   2  14       31.35       82.28     28.18 o 
  -3   2  14        2.74       -6.67     16.51 o 
  -2   2  14       11.96       30.27     14.36 o 
  -1   2  14        2.70        7.95      9.72 o 
   0   2  14       10.29       -1.13      7.39 o 
   1   2  14        2.76        8.44      8.64 o 
   2   2  14       12.78       18.45     13.74 o 
   3   2  14        2.68        0.97      5.74 o 
   4   2  14       31.47       44.99     14.70 o 
   5   2  14        4.43       -2.51     19.93 o 
  -5   3  14       53.20       50.25     27.05 o 
  -4   3  14        6.14        7.75     14.16 o 
  -3   3  14        5.87       11.04     16.39 o 
  -2   3  14        9.52       17.69     20.76 o 
  -1   3  14       52.92       68.28     21.97 o 
   0   3  14      147.79      139.31     33.12 o 
   1   3  14       53.83       45.64     19.20 o 
   2   3  14        9.62       23.75     16.20 o 
   3   3  14        5.87       -1.22     11.67 o 
   4   3  14        6.54      -11.80     11.80 o 
   5   3  14       53.68       47.53     21.63 o 
  -4   4  14       13.11       56.94     26.72 o 
  -3   4  14       34.17       94.14     34.74 o 
  -2   4  14        0.80       12.82     14.74 o 
  -1   4  14       12.97       13.89     25.77 o 
   0   4  14       53.63       85.53     27.24 o 
   1   4  14       12.24       14.76     14.00 o 
   2   4  14        0.83       -5.56      7.38 o 
   3   4  14       35.18       33.07     11.03 o 
   4   4  14       13.24       10.47      9.83 o 
  -4   5  14        0.43        6.48     15.63 o 
  -3   5  14        6.88       25.51     23.19 o 
  -2   5  14        2.21       11.07     16.95 o 
  -1   5  14       31.61       35.99     18.98 o 
   0   5  14        0.03       -4.66     11.32 o 
   1   5  14       30.59       54.26     24.32 o 
   2   5  14        2.16        9.87     14.00 o 
   3   5  14        6.97        0.04     14.66 o 
   4   5  14        0.44        6.76     11.65 o 
  -4   6  14       13.10        4.48     13.42 o 
  -3   6  14        5.88       12.50     15.33 o 
  -2   6  14        1.49        5.49     12.56 o 
  -1   6  14       10.14       -6.32     12.93 o 
   0   6  14       10.31       -7.80     13.48 o 
   1   6  14       10.00       26.61     18.41 o 
   2   6  14        1.17        8.92     13.17 o 
   3   6  14        5.51       18.09     24.16 o 
   4   6  14       13.18       16.58     19.07 o 
  -3   7  14       24.09       12.46     17.58 o 
  -2   7  14       12.94       13.90     22.03 o 
  -1   7  14        9.27       15.71     16.08 o 
   0   7  14        4.98        9.97     15.87 o 
   2   7  14       12.83       13.89     16.22 o 
   3   7  14       24.08       19.87     15.54 o 
  -3   8  14       19.25       61.18     28.52 o 
  -2   8  14        4.65        5.14     17.95 o 
  -1   8  14       19.98        1.79     12.77 o 
   0   8  14       19.87       11.13     15.39 o 
   1   8  14       19.93       22.43     16.97 o 
   2   8  14        4.43        8.32     15.34 o 
   3   8  14       19.13       31.01     22.70 o 
  -2   9  14        0.78        0.18     11.17 o 
  -1   9  14       18.26        6.35     14.61 o 
   0   9  14       46.83       52.98     27.09 o 
   1   9  14       17.66       31.41     24.05 o 
   1   0  15        3.57        2.04      6.39 o 
   2   0  15        1.97        4.60     15.64 o 
   3   0  15        1.32        6.71     10.74 o 
   4   0  15        1.19       35.90     22.59 o 
  -3   1  15        1.39        5.77      7.66 o 
  -2   1  15        3.52        0.60      5.34 o 
  -1   1  15       12.03       17.10      8.97 o 
   0   1  15        6.58       11.22      7.74 o 
   1   1  15       11.90        9.72      6.99 o 
   2   1  15        3.18        2.25      7.32 o 
   3   1  15        1.33       14.11     19.19 o 
   4   1  15        2.59       17.65     14.89 o 
  -2   2  15       17.59       26.11     12.89 o 
  -1   2  15       18.73       24.97     15.19 o 
   0   2  15       43.80       63.07     22.73 o 
   1   2  15       19.28       39.87     19.78 o 
   2   2  15       18.12       16.83     17.02 o 
   3   2  15        6.69        1.79     11.17 o 
   4   2  15       11.59       15.22      9.17 o 
  -4   3  15        7.66       -0.51     15.57 o 
  -3   3  15        4.40      -17.64     17.64 o 
  -2   3  15       44.13       62.81     21.65 o 
  -1   3  15       12.40       24.72     15.76 o 
   0   3  15        1.18       -2.87     11.01 o 
   1   3  15       13.05       20.77     14.93 o 
   2   3  15       43.73       35.33     21.14 o 
   3   3  15        4.31        9.61     11.19 o 
   4   3  15        7.52        2.03      7.30 o 
  -4   4  15        8.22       -5.58     16.59 o 
  -3   4  15        9.46        2.32     12.21 o 
  -2   4  15        8.48       17.34     10.53 o 
  -1   4  15        1.17       13.56     12.57 o 
   0   4  15        1.03       -2.07      9.74 o 
   1   4  15        0.98       -7.50      8.46 o 
   2   4  15        8.86        3.24      8.41 o 
   3   4  15        9.63        9.21     15.33 o 
   4   4  15        8.14       18.80     15.50 o 
  -3   5  15        7.14       -6.58     11.49 o 
  -2   5  15        1.89       -0.87     19.59 o 
  -1   5  15       12.77        6.97     16.59 o 
   0   5  15       37.72       48.64     22.54 o 
   1   5  15       12.83       16.88     16.17 o 
   2   5  15        1.87        6.33      9.17 o 
   3   5  15        6.90        1.60     13.66 o 
  -3   6  15        7.57       19.84     21.94 o 
  -2   6  15        3.98        7.59     15.50 o 
  -1   6  15        3.51        0.28     16.42 o 
   0   6  15       99.81      133.49     36.25 o 
   1   6  15        3.78       12.43     15.65 o 
   2   6  15        4.19       11.77     14.98 o 
   3   6  15        7.27       -2.44      9.25 o 
  -2   7  15       12.46       12.71     18.29 o 
  -1   7  15        2.94       12.61     18.15 o 
   0   7  15        1.39       23.29     21.48 o 
   1   7  15        3.20        0.51     13.44 o 
   2   7  15       12.41       17.99     21.05 o 
  -1   8  15        5.04       10.56     13.48 o 
   0   8  15        3.48        3.00     12.94 o 
   1   8  15        5.37        1.86     10.07 o 
   0   0  16       20.33       27.46     17.29 o 
   1   0  16        2.13       15.62      8.73 o 
   2   0  16        1.90        6.23     11.40 o 
   3   0  16        2.33        3.22     13.15 o 
  -3   1  16        6.50       12.85     15.64 o 
  -2   1  16       13.08       11.26     12.32 o 
  -1   1  16        8.47       -0.76      6.37 o 
   0   1  16       29.95       32.37     12.37 o 
   1   1  16        8.48        9.10      7.93 o 
   2   1  16       13.40       23.69     19.17 o 
   3   1  16        6.32       11.31     17.20 o 
  -1   2  16       18.93       23.70     14.74 o 
   0   2  16       12.05       13.04     11.95 o 
   1   2  16       18.46       25.99     17.61 o 
   2   2  16        0.98       25.18     20.39 o 
   3   2  16        0.63       -0.22      9.58 o 
  -1   3  16       16.00        2.80      7.48 o 
   0   3  16        1.58       19.18     15.88 o 
   1   3  16       15.65       17.67     15.10 o 
   2   3  16        5.43       17.01     15.19 o 
   3   3  16        2.15        0.29     10.47 o 
  -3   4  16        4.21       -0.04     14.89 o 
  -2   4  16       19.34       36.32     18.17 o 
  -1   4  16       19.33       35.40     17.61 o 
   0   4  16        0.52        4.57     13.32 o 
   1   4  16       19.13       21.79     16.66 o 
   2   4  16       19.18       11.51     11.17 o 
   3   4  16        4.25       -7.33     14.03 o 
  -2   5  16        4.67        6.62     10.46 o 
  -1   5  16        2.64        6.98     13.26 o 
   0   5  16        5.48        7.79      9.24 o 
   1   5  16        2.74        4.94     20.39 o 
   2   5  16        5.12       24.52     19.67 o 
  -2   6  16       19.98       18.96     13.15 o 
  -1   6  16       14.42       28.91     14.59 o 
   0   6  16        0.49        5.50     11.70 o 
   1   6  16       14.44        7.86     14.97 o 
   2   6  16       19.82       27.24     19.15 o 
   0   7  16        4.01       -1.02      7.20 o 
   1   0  17        7.16        7.50      9.15 o 
   2   0  17        4.10        9.82     13.60 o 
  -2   1  17        3.79        7.79      9.25 o 
  -1   1  17        7.45       12.91      8.68 o 
   0   1  17       14.75        9.97      8.24 o 
   1   1  17        7.20       14.10     12.79 o 
   2   1  17        3.87       10.34     11.85 o 
  -1   2  17        6.10       11.83     12.55 o 
   0   2  17       30.99       49.58     23.98 o 
   1   2  17        6.12       -1.27      9.70 o 
   2   2  17        1.06       -2.46      8.90 o 
  -1   3  17        9.37       10.10     11.13 o 
   0   3  17       12.13       16.42     14.32 o 
   1   3  17        8.94       28.28     23.44 o 
   2   3  17       14.45       57.09     25.72 o 
  -1   4  17        6.94       46.50     22.21 o 
   0   4  17        1.02       -0.08     10.02 o 
   1   4  17        6.96       25.48     19.13 o 
   0   5  17        0.11       -9.87     12.40 o 
   0   0  18        0.85       -3.51      6.26 o 
   0   1  18        0.11       34.52     19.94 o 
                                                 
