# Supplementary material for: Modularity and three-dimensional isostructurality of novel synthons in sulfonamide–lactam cocrystals
Source: IUCrJ. 2015 May 1;2(Pt 4):389–401. doi: 10.1107/S2052252515004960 (PMC4491311; doi:10.1107/S2052252515004960)
Supplement: Supplementary file 6 [file m-02-00389-4BrBSACPRsup6.hkl]

# 
# h,k,l, Fc-squared, Fo-squared, sigma(Fo-squared) and status flag 
# 
data_4BrBSACPR
_shelx_title ' an1344_m in P2(1)2(1)2(1)' 
_shelx_refln_list_code          4 
_shelx_F_calc_maximum      184.82 
_exptl_crystal_F_000       712.00 
_reflns_d_resolution_high  0.7998 
 
loop_ 
 _symmetry_equiv_pos_as_xyz 
 'x, y, z' 
 '-x+1/2, -y, z+1/2' 
 '-x, y+1/2, -z+1/2' 
 'x+1/2, -y+1/2, -z' 
 
_cell_length_a     7.1555 
_cell_length_b    13.5376 
_cell_length_c    15.4059 
_cell_angle_alpha  90.000 
_cell_angle_beta   90.000 
_cell_angle_gamma  90.000 
 
_shelx_F_squared_multiplier     1.000 
 
loop_ 
 _refln_index_h 
 _refln_index_k 
 _refln_index_l 
 _refln_F_squared_calc 
 _refln_F_squared_meas 
 _refln_F_squared_sigma 
 _refln_observed_status 
   2   0   0    20492.98    20356.14    893.03 o 
   4   0   0        3.84        9.18      4.68 o 
   6   0   0       18.87       21.40      8.24 o 
   8   0   0       56.29       44.85     24.67 o 
   1   1   0       12.37       15.80      1.60 o 
   2   1   0     1561.07     1470.66     46.69 o 
   3   1   0    18163.65    18697.63    580.57 o 
   4   1   0      981.27     1037.01     34.33 o 
   5   1   0     2439.77     2460.93     79.28 o 
   6   1   0      324.80      319.43     15.77 o 
   7   1   0        0.24       -0.43      7.47 o 
   8   1   0        0.01        9.57     12.56 o 
   0   2   0      652.41      757.13     34.28 o 
   1   2   0    28287.68    27277.49   1196.55 o 
   2   2   0      481.03      580.11     19.26 o 
   3   2   0     3208.99     3496.95    118.23 o 
   4   2   0       14.02       36.50      5.42 o 
   5   2   0       59.37       74.73      6.85 o 
   6   2   0      401.38      403.49     18.43 o 
   7   2   0        7.83        2.19      6.94 o 
   8   2   0       69.67       61.51     23.89 o 
   1   3   0     1008.59     1069.01     39.81 o 
   2   3   0    11012.93    10867.80    362.49 o 
   3   3   0       82.77       81.79      4.90 o 
   4   3   0     2038.01     2029.62     65.37 o 
   5   3   0        7.07        3.11      4.66 o 
   6   3   0      622.05      591.08     24.51 o 
   7   3   0      177.82      198.52     14.75 o 
   8   3   0        1.50      -15.17     15.17 o 
   0   4   0     4780.73     4856.98    248.59 o 
   1   4   0      694.15      804.74     28.18 o 
   2   4   0      692.47      645.44     23.57 o 
   3   4   0      293.20      372.62     16.45 o 
   4   4   0      142.81      139.51      8.45 o 
   5   4   0     2327.71     2343.27     81.76 o 
   6   4   0       26.36       27.62      7.84 o 
   7   4   0      443.82      437.67     23.48 o 
   8   4   0       24.29        1.60     16.68 o 
   1   5   0     1225.94     1185.72     41.08 o 
   2   5   0     7128.19     7492.25    270.09 o 
   3   5   0     3304.01     3422.30    116.18 o 
   4   5   0      455.95      405.86     17.27 o 
   5   5   0      384.26      401.61     19.98 o 
   6   5   0        2.70        6.00      7.17 o 
   7   5   0        3.15       -2.99      9.10 o 
   8   5   0       44.10       24.90     14.65 o 
   0   6   0       64.02       67.33      5.86 o 
   1   6   0      659.18      728.59     26.12 o 
   2   6   0      650.97      615.77     25.08 o 
   3   6   0        7.65        9.20      2.96 o 
   4   6   0      249.23      254.17     14.23 o 
   5   6   0      347.29      349.18     18.51 o 
   6   6   0      434.97      518.49     25.66 o 
   7   6   0      233.13      259.19     25.15 o 
   8   6   0       60.72       55.29     15.87 o 
   1   7   0     2053.03     2175.48     74.32 o 
   2   7   0      263.30      273.32     12.02 o 
   3   7   0      684.74      644.97     27.14 o 
   4   7   0      446.47      380.00     18.92 o 
   5   7   0       33.07       34.84      7.88 o 
   6   7   0      180.40      187.88     14.61 o 
   7   7   0        4.18        2.52      9.11 o 
   8   7   0        0.72       -2.56     12.94 o 
   0   8   0     3412.94     3447.15    153.65 o 
   1   8   0      367.40      374.64     15.48 o 
   2   8   0      923.28      877.25     34.81 o 
   3   8   0      476.15      452.36     20.89 o 
   4   8   0      131.93      160.75     11.92 o 
   5   8   0        2.80        0.91      7.06 o 
   6   8   0       75.90      106.20     11.79 o 
   7   8   0       54.51       82.92     14.34 o 
   1   9   0      100.26      124.63      7.93 o 
   2   9   0       29.57       21.94      5.86 o 
   3   9   0      374.95      372.37     18.72 o 
   4   9   0      738.28      735.14     31.93 o 
   5   9   0      640.23      578.05     27.61 o 
   6   9   0       29.42       37.67      9.73 o 
   7   9   0       20.95       19.47     12.07 o 
   0  10   0     2248.92     2404.32    126.95 o 
   1  10   0     1722.83     1686.84     64.46 o 
   2  10   0      706.13      648.24     27.91 o 
   3  10   0        1.57       11.49      6.52 o 
   4  10   0      688.65      644.15     29.10 o 
   5  10   0       10.09       15.88      8.50 o 
   6  10   0       99.16      107.36     12.68 o 
   7  10   0       81.08       85.63     15.15 o 
   1  11   0       23.99       20.49      7.54 o 
   2  11   0      276.42      295.22     16.54 o 
   3  11   0       99.36       81.41      9.76 o 
   4  11   0      432.45      408.85     23.41 o 
   5  11   0        0.08        6.88      8.13 o 
   6  11   0       44.50       31.70     10.58 o 
   0  12   0        9.09        8.10     13.88 o 
   1  12   0     1475.53     1526.98     65.33 o 
   2  12   0      104.50      101.90     12.07 o 
   3  12   0      285.46      285.71     17.55 o 
   4  12   0        1.01       -7.66      7.66 o 
   5  12   0        4.99        0.20      8.88 o 
   6  12   0       10.74        7.08      9.73 o 
   1  13   0       85.23       97.90     12.64 o 
   2  13   0      112.96      142.47     14.68 o 
   3  13   0       69.61      100.43     12.93 o 
   4  13   0       48.39       41.38      9.55 o 
   5  13   0       13.09        1.64      8.55 o 
   0  14   0      284.56      293.18     48.22 o 
   1  14   0      118.77      111.79     15.70 o 
   2  14   0      110.04       95.05     17.45 o 
   3  14   0        5.74        9.23      9.47 o 
   4  14   0       16.29       10.87     10.11 o 
   5  14   0        3.73      -19.40     24.50 o 
   1  15   0       17.12       36.26     13.08 o 
   2  15   0       30.04       20.72     12.50 o 
   3  15   0       72.63       87.95     13.53 o 
   4  15   0        5.59       28.89     11.19 o 
   0  16   0        3.20       15.04     32.89 o 
   1  16   0       63.55       97.49     16.98 o 
   2  16   0       12.01       18.30     15.91 o 
   1   0   1       72.42       90.38      3.81 o 
   2   0   1     2527.80     2847.80     89.30 o 
   3   0   1      252.12      328.25     12.05 o 
   4   0   1       95.75       91.35      5.86 o 
   5   0   1      989.07     1040.84     37.85 o 
   6   0   1        0.64        1.68      4.96 o 
   7   0   1      173.54      190.07     15.72 o 
   8   0   1       63.21      112.54     24.93 o 
  -8   1   1       16.87       56.06     18.35 o 
  -7   1   1      125.85      138.00     13.61 o 
  -6   1   1      462.83      424.53     21.41 o 
  -5   1   1      593.21      559.25     21.23 o 
  -4   1   1      543.45      473.83     20.60 o 
  -3   1   1        8.38       13.02      3.10 o 
  -2   1   1     2703.38     2713.92    111.78 o 
  -1   1   1     3445.98     3589.57    132.14 o 
   0   1   1     2680.12     2687.62     83.69 o 
   1   1   1     4131.91     4233.61    115.63 o 
   2   1   1     3634.19     3601.76    126.37 o 
   3   1   1       44.18       53.74      4.59 o 
   4   1   1      825.81      779.34     29.20 o 
   5   1   1      496.71      502.13     18.29 o 
   6   1   1      545.05      524.34     21.18 o 
   7   1   1      116.98      136.76     13.95 o 
   8   1   1       15.64       32.58     12.70 o 
  -8   2   1       52.33       47.84     25.05 o 
  -7   2   1       26.89       30.95      9.41 o 
  -6   2   1      940.62      951.96     36.48 o 
  -5   2   1       28.30       27.81      5.55 o 
  -4   2   1     1071.47     1058.65     37.71 o 
  -3   2   1        6.11       11.04      3.12 o 
  -2   2   1     1517.74     1551.43     52.40 o 
  -1   2   1     2528.28     2688.25     94.14 o 
   0   2   1     1162.57     1186.46     43.03 o 
   1   2   1     1951.39     2155.92     78.87 o 
   2   2   1     1248.16     1323.03     41.98 o 
   3   2   1       50.26       43.67      3.41 o 
   4   2   1     1072.62     1030.11     32.46 o 
   5   2   1       63.46       62.65      5.31 o 
   6   2   1      901.27      972.00     36.60 o 
   7   2   1       37.35       41.95      8.97 o 
   8   2   1       51.36       78.76     19.82 o 
  -8   3   1       60.88       80.55     24.77 o 
  -7   3   1       84.38       71.51     14.85 o 
  -6   3   1      131.34      134.04     11.47 o 
  -5   3   1     1250.25     1234.14     50.45 o 
  -4   3   1      701.01      693.37     28.65 o 
  -3   3   1     3675.03     3600.99    143.40 o 
  -2   3   1      407.57      410.89     15.32 o 
  -1   3   1     3591.18     3524.62    136.54 o 
   0   3   1      979.25     1038.95     35.57 o 
   1   3   1     4011.91     3953.36    111.36 o 
   2   3   1      265.85      290.47     10.87 o 
   3   3   1     4157.80     4145.51    116.45 o 
   4   3   1      714.41      711.35     22.78 o 
   5   3   1     1606.83     1638.24     51.25 o 
   6   3   1      121.33      134.44     10.10 o 
   7   3   1       87.47       79.91     11.88 o 
   8   3   1       53.87       68.06     21.01 o 
  -8   4   1       29.58       48.50     15.39 o 
  -7   4   1       72.97       90.61     16.17 o 
  -6   4   1       31.50       16.23      7.03 o 
  -5   4   1     1066.87     1045.41     40.52 o 
  -4   4   1       13.99        5.80      4.45 o 
  -3   4   1     1513.47     1484.96     54.24 o 
  -2   4   1     2189.45     2244.80    102.95 o 
  -1   4   1     1312.22     1261.06     41.89 o 
   0   4   1    11415.04    11974.05    397.92 o 
   1   4   1     1098.54     1025.76     35.80 o 
   2   4   1     2721.16     2801.94     78.16 o 
   3   4   1     1349.53     1390.07     43.72 o 
   4   4   1        6.06        6.69      3.01 o 
   5   4   1      971.43      964.25     34.64 o 
   6   4   1       51.89       43.38      8.44 o 
   7   4   1       71.16       86.53     11.12 o 
   8   4   1       46.37       70.98     20.28 o 
  -8   5   1        2.65        5.90     13.46 o 
  -7   5   1       21.67       21.64     12.54 o 
  -6   5   1       55.50       42.69      9.37 o 
  -5   5   1      538.10      499.43     23.56 o 
  -4   5   1      498.15      509.66     23.75 o 
  -3   5   1     1262.06     1175.90     43.30 o 
  -2   5   1     2184.62     2171.42     88.02 o 
  -1   5   1     2029.95     2080.35     66.08 o 
   0   5   1     1115.68     1075.02     34.52 o 
   1   5   1     1819.46     1825.12     61.47 o 
   2   5   1     2583.02     2612.81     82.10 o 
   3   5   1     1180.37     1070.79     37.02 o 
   4   5   1      573.73      585.90     20.54 o 
   5   5   1      540.12      518.48     23.63 o 
   6   5   1       72.96       61.99      9.40 o 
   7   5   1       28.83       27.28      9.69 o 
   8   5   1        0.98      -14.07     16.41 o 
  -8   6   1        3.53       17.09     12.14 o 
  -7   6   1       35.66       28.05     13.62 o 
  -6   6   1       61.62       58.73      9.82 o 
  -5   6   1      152.65      130.01     11.39 o 
  -4   6   1     1445.29     1383.51     51.20 o 
  -3   6   1      473.89      464.31     21.83 o 
  -2   6   1     2784.11     2832.48    101.17 o 
  -1   6   1     7002.03     6845.61    228.34 o 
   0   6   1      129.15      117.67      5.73 o 
   1   6   1     6924.44     6823.08    213.37 o 
   2   6   1     2589.42     2662.91     93.13 o 
   3   6   1      547.77      550.27     20.42 o 
   4   6   1     1335.76     1235.58     51.12 o 
   5   6   1      235.74      223.28     13.65 o 
   6   6   1       52.06       42.52      9.42 o 
   7   6   1       46.86       48.27     10.43 o 
   8   6   1        2.21       22.84     21.25 o 
  -8   7   1        5.50        6.53     13.65 o 
  -7   7   1      105.05      118.88     17.96 o 
  -6   7   1       94.35       91.54     12.11 o 
  -5   7   1      135.74      116.42     10.66 o 
  -4   7   1     1886.01     1755.15     79.20 o 
  -3   7   1      631.55      618.21     25.49 o 
  -2   7   1     2496.83     2384.93     86.40 o 
  -1   7   1     1532.99     1545.24     53.01 o 
   0   7   1      369.14      395.71     14.30 o 
   1   7   1     1556.79     1523.76     49.17 o 
   2   7   1     2388.29     2272.43     79.35 o 
   3   7   1      581.49      586.43     25.48 o 
   4   7   1     1717.50     1617.16     70.46 o 
   5   7   1      119.84      112.55     11.01 o 
   6   7   1       61.46       41.49      9.37 o 
   7   7   1       81.74       68.58     11.41 o 
   8   7   1        5.79        5.52     17.29 o 
  -7   8   1       15.87        3.11     12.64 o 
  -6   8   1       34.22       39.97     10.53 o 
  -5   8   1      143.13      155.55     12.12 o 
  -4   8   1       31.39       27.75      8.76 o 
  -3   8   1      147.23      145.82     10.26 o 
  -2   8   1      887.62      927.15     39.18 o 
  -1   8   1     1150.88     1111.29     37.27 o 
   0   8   1     1809.76     1777.01     57.23 o 
   1   8   1     1097.58      982.95     34.30 o 
   2   8   1     1095.88     1080.13     39.75 o 
   3   8   1      145.96      138.29     10.39 o 
   4   8   1       65.64       70.17      8.59 o 
   5   8   1      108.04      111.26     11.50 o 
   6   8   1       33.03       34.35      9.64 o 
   7   8   1       14.18       20.94     10.29 o 
  -7   9   1        4.43        3.79     11.63 o 
  -6   9   1       71.59       44.06     11.24 o 
  -5   9   1      251.33      236.44     16.15 o 
  -4   9   1      114.09      112.37     10.31 o 
  -3   9   1      917.11      840.92     43.53 o 
  -2   9   1      939.16      896.23     34.54 o 
  -1   9   1      660.05      629.27     21.65 o 
   0   9   1      591.29      566.20     21.91 o 
   1   9   1      500.38      466.53     20.88 o 
   2   9   1      842.55      801.78     34.23 o 
   3   9   1      854.40      831.20     34.41 o 
   4   9   1       68.74       80.80      9.74 o 
   5   9   1      261.53      264.37     19.82 o 
   6   9   1       45.87       42.75      9.79 o 
   7   9   1        7.40       -7.54      9.36 o 
  -7  10   1       37.95       48.33     15.22 o 
  -6  10   1       79.54      124.15     14.23 o 
  -5  10   1       81.07       85.77     10.98 o 
  -4  10   1      128.18      137.61     11.82 o 
  -3  10   1       44.69       37.53      7.69 o 
  -2  10   1      425.83      402.51     19.69 o 
  -1  10   1       94.81       93.76      8.78 o 
   0  10   1     1422.10     1405.75     53.86 o 
   1  10   1      136.23      126.16      9.43 o 
   2  10   1      474.45      405.16     19.64 o 
   3  10   1       75.39       72.48      8.62 o 
   4  10   1      114.34      117.55     11.56 o 
   5  10   1      113.52      126.57     14.43 o 
   6  10   1       69.40       80.40     11.65 o 
   7  10   1       38.70       59.74     12.12 o 
  -6  11   1       58.58       72.37     12.56 o 
  -5  11   1       39.32       42.22      9.69 o 
  -4  11   1      134.15      161.81     13.35 o 
  -3  11   1      314.40      309.24     17.76 o 
  -2  11   1      448.23      464.61     27.15 o 
  -1  11   1      262.74      258.59     16.66 o 
   0  11   1       80.59       86.49      8.79 o 
   1  11   1      257.96      260.30     16.72 o 
   2  11   1      369.20      350.16     19.68 o 
   3  11   1      321.00      327.50     18.09 o 
   4  11   1      127.50      155.60     13.40 o 
   5  11   1       36.82       42.49      9.75 o 
   6  11   1       65.60       84.23     12.03 o 
  -6  12   1       39.07       69.10     12.78 o 
  -5  12   1      105.93      120.42     14.28 o 
  -4  12   1       17.70       26.20      9.01 o 
  -3  12   1       99.37      100.70     13.05 o 
  -2  12   1       24.05       28.08      9.03 o 
  -1  12   1      368.63      387.14     22.33 o 
   0  12   1      200.00      212.57     18.23 o 
   1  12   1      392.70      385.78     22.54 o 
   2  12   1       30.46       40.97      9.59 o 
   3  12   1      106.04      125.48     11.85 o 
   4  12   1       28.70       36.99      9.11 o 
   5  12   1       94.76      109.87     12.66 o 
   6  12   1       39.83       53.32     11.08 o 
  -5  13   1       56.48       49.89     11.87 o 
  -4  13   1       53.37       74.51     10.84 o 
  -3  13   1       14.40        8.90      9.75 o 
  -2  13   1       53.94       54.66     11.22 o 
  -1  13   1       84.01       98.29     15.40 o 
   0  13   1        0.59       -2.77      9.67 o 
   1  13   1       70.89       60.59     11.07 o 
   2  13   1       30.40       36.22     10.42 o 
   3  13   1       25.14       41.20     10.42 o 
   4  13   1       54.05       62.38     11.50 o 
   5  13   1       65.68      100.73     12.41 o 
  -4  14   1       55.64       42.38     11.80 o 
  -3  14   1        9.84       19.08      9.95 o 
  -2  14   1       33.06       54.35     11.63 o 
  -1  14   1      106.45       90.13     14.68 o 
   0  14   1        1.50        3.06     10.99 o 
   1  14   1      124.70      156.32     17.29 o 
   2  14   1       36.61       26.52     10.29 o 
   3  14   1       14.81       14.28      9.56 o 
   4  14   1       48.25       57.45     16.16 o 
  -4  15   1       32.91       38.53     11.46 o 
  -3  15   1        5.24        4.19     10.19 o 
  -2  15   1      131.02      136.02     17.14 o 
  -1  15   1       22.19       15.09     11.41 o 
   0  15   1       18.73       19.01     12.24 o 
   1  15   1       31.91       34.58     12.80 o 
   2  15   1      130.98      153.07     25.60 o 
   3  15   1        4.04       10.77     10.03 o 
   4  15   1       36.52       46.76     12.19 o 
  -2  16   1        6.55       15.36     12.82 o 
  -1  16   1       31.50       11.84     12.42 o 
   0  16   1       23.19       35.46     14.54 o 
   1  16   1       32.03       59.39     15.26 o 
   2  16   1        2.96      -10.76     10.76 o 
   0   0   2     1078.10     1145.40     58.94 o 
   1   0   2     7624.28     7529.17    270.05 o 
   2   0   2      438.19      463.39     15.71 o 
   3   0   2     5301.19     5404.83    169.09 o 
   4   0   2      731.67      740.01     25.40 o 
   5   0   2     1068.41     1013.84     34.56 o 
   6   0   2      144.51      164.73      9.82 o 
   7   0   2      156.27      132.04     15.27 o 
   8   0   2        5.28        7.51     13.00 o 
  -8   1   2       58.44       61.96     14.23 o 
  -7   1   2       36.38       12.86     11.20 o 
  -6   1   2       47.42       61.57      7.69 o 
  -5   1   2      524.01      507.59     18.14 o 
  -4   1   2       63.97       59.39      5.36 o 
  -2   1   2     5636.63     6115.63    208.73 o 
  -1   1   2     7956.24     8682.15    249.74 o 
   0   1   2     4483.96     5363.93    166.84 o 
   1   1   2     7648.63     8307.69    305.89 o 
   2   1   2     5974.76     6482.23    209.35 o 
   3   1   2      335.95      306.71     11.48 o 
   4   1   2      103.64      116.10      6.52 o 
   5   1   2      373.77      361.52     16.22 o 
   6   1   2       16.28       17.21      5.30 o 
   7   1   2       28.20       22.68      9.20 o 
   8   1   2       39.67       36.58     13.25 o 
  -8   2   2       20.50       24.87     13.46 o 
  -7   2   2       64.39       68.55     14.42 o 
  -6   2   2      321.46      304.40     14.79 o 
  -5   2   2      476.07      485.84     20.96 o 
  -4   2   2     3574.68     3702.28    122.79 o 
  -3   2   2      268.62      249.02      9.93 o 
  -2   2   2     1672.90     1697.52     55.34 o 
  -1   2   2     2380.02     2672.93     83.90 o 
   0   2   2     1319.75     1454.37     45.87 o 
   1   2   2     2360.56     2666.38     96.66 o 
   2   2   2     1488.71     1528.16     54.62 o 
   3   2   2      203.72      194.33      8.24 o 
   4   2   2     3444.19     3541.62    107.17 o 
   5   2   2      456.12      447.87     19.03 o 
   6   2   2      328.68      354.62     18.11 o 
   7   2   2       74.97       80.11     10.50 o 
   8   2   2       14.18        2.96     11.96 o 
  -8   3   2       28.47       32.88     17.36 o 
  -7   3   2       70.19       67.52     12.81 o 
  -6   3   2     1071.39     1031.74     37.69 o 
  -5   3   2      320.52      347.10     14.69 o 
  -4   3   2     2217.98     2254.84     73.69 o 
  -3   3   2     2338.13     2333.57     92.60 o 
  -2   3   2     1194.59     1110.41     40.71 o 
  -1   3   2    16236.91    16862.40    561.27 o 
   0   3   2     3582.17     3374.76    105.42 o 
   1   3   2    17184.80    16852.87    521.47 o 
   2   3   2     1125.92     1070.16     31.30 o 
   3   3   2     2504.82     2622.75     74.97 o 
   4   3   2     1980.56     2020.51     63.81 o 
   5   3   2      232.15      240.41     13.78 o 
   6   3   2     1009.99      942.18     40.41 o 
   7   3   2       51.50       55.46     12.54 o 
   8   3   2       34.73       73.55     13.61 o 
  -8   4   2        7.42       23.04     13.80 o 
  -7   4   2       68.90       84.96     13.99 o 
  -6   4   2       27.46       16.06      8.94 o 
  -5   4   2      306.85      290.14     14.32 o 
  -4   4   2     1288.54     1127.77     45.83 o 
  -3   4   2      242.89      249.96     11.26 o 
  -2   4   2     3448.35     3427.71    118.05 o 
  -1   4   2    10519.85    11148.65    368.44 o 
   0   4   2      464.67      478.66     16.16 o 
   1   4   2     9808.10     9719.73    284.55 o 
   2   4   2     3009.94     3119.39     96.36 o 
   3   4   2      189.68      206.25      8.75 o 
   4   4   2     1272.56     1222.61     37.47 o 
   5   4   2      236.22      203.12     11.51 o 
   6   4   2       34.98       14.24      8.61 o 
   7   4   2       68.10       75.57     12.09 o 
   8   4   2        7.11       29.06     11.85 o 
  -8   5   2        5.49      -14.85     20.76 o 
  -7   5   2      273.58      254.09     27.00 o 
  -6   5   2      197.42      163.93     22.04 o 
  -5   5   2      645.55      625.16     27.81 o 
  -4   5   2      884.57      865.81     33.79 o 
  -3   5   2      724.46      670.61     23.71 o 
  -2   5   2     2037.20     1995.70     72.42 o 
  -1   5   2      998.55     1010.90     42.28 o 
   0   5   2     2127.45     2072.71     65.86 o 
   1   5   2     1212.46     1221.69     32.71 o 
   2   5   2     1947.35     1929.88     58.90 o 
   3   5   2      524.83      508.82     18.57 o 
   4   5   2      810.43      803.65     31.33 o 
   5   5   2      639.76      666.19     28.76 o 
   6   5   2      238.71      221.54     15.09 o 
   7   5   2      276.90      280.56     20.63 o 
   8   5   2        5.08        9.93      9.65 o 
  -8   6   2       12.13       16.19     23.99 o 
  -7   6   2        3.76        2.47     10.42 o 
  -6   6   2       23.48       34.59     10.43 o 
  -5   6   2      445.37      411.09     19.11 o 
  -4   6   2      369.87      333.93     17.93 o 
  -3   6   2     1181.17     1061.27     41.92 o 
  -2   6   2      862.21      884.16     36.19 o 
  -1   6   2     1170.36     1267.50     47.82 o 
   0   6   2     2811.55     2753.79     87.06 o 
   1   6   2     1277.53     1275.69     38.80 o 
   2   6   2      935.45      967.77     31.29 o 
   3   6   2     1209.39     1082.68     38.90 o 
   4   6   2      453.25      445.15     19.64 o 
   5   6   2      310.98      310.05     19.14 o 
   6   6   2        8.11       12.73      8.12 o 
   7   6   2        1.37       10.64     10.22 o 
   8   6   2        8.65        1.35     12.64 o 
  -8   7   2      101.51       99.39     26.78 o 
  -7   7   2        6.80        3.13     11.66 o 
  -6   7   2      435.76      447.63     34.04 o 
  -5   7   2      294.88      294.97     18.23 o 
  -4   7   2      559.10      540.20     24.09 o 
  -3   7   2     1106.88     1031.70     41.01 o 
  -2   7   2      723.88      626.99     39.51 o 
  -1   7   2     1366.52     1389.23     55.45 o 
   0   7   2     2014.85     2149.13     68.75 o 
   1   7   2     1489.79     1530.06     45.03 o 
   2   7   2      457.99      466.12     17.71 o 
   3   7   2     1109.14     1054.24     41.57 o 
   4   7   2      571.96      535.30     24.71 o 
   5   7   2      376.58      360.99     19.00 o 
   6   7   2      470.88      492.30     25.84 o 
   7   7   2        6.13       13.98     10.00 o 
   8   7   2      106.65      161.92     37.03 o 
  -7   8   2       14.88       27.93     13.27 o 
  -6   8   2      138.99      139.56     16.95 o 
  -5   8   2      196.14      196.94     13.65 o 
  -4   8   2      107.91       91.56      9.97 o 
  -3   8   2     1566.05     1529.46     60.43 o 
  -2   8   2      979.57     1034.81     40.70 o 
  -1   8   2      807.28      809.79     31.47 o 
   0   8   2      938.90      883.71     29.70 o 
   1   8   2      773.30      761.91     24.97 o 
   2   8   2     1072.04     1046.22     40.97 o 
   3   8   2     1677.58     1631.76     61.07 o 
   4   8   2      162.98      154.24     11.41 o 
   5   8   2      203.81      188.06     20.27 o 
   6   8   2      138.72      194.03     15.44 o 
   7   8   2        9.80       37.55     10.60 o 
  -7   9   2      154.52      154.34     28.00 o 
  -6   9   2        9.15        4.43     10.05 o 
  -5   9   2      546.88      519.08     29.39 o 
  -4   9   2      252.60      236.05     15.15 o 
  -3   9   2      128.49      128.06     10.76 o 
  -2   9   2     1578.71     1584.57     60.05 o 
  -1   9   2       61.22       58.31      7.28 o 
   0   9   2     1369.26     1442.34     50.80 o 
   1   9   2      123.98      138.73      7.81 o 
   2   9   2     1610.73     1544.70     65.85 o 
   3   9   2      153.24      153.78     11.22 o 
   4   9   2      269.67      293.81     16.51 o 
   5   9   2      569.58      601.83     27.80 o 
   6   9   2        9.65        9.03      8.25 o 
   7   9   2      161.76      182.95     18.09 o 
  -7  10   2       51.67       56.54     15.96 o 
  -6  10   2       22.08       29.85     11.70 o 
  -5  10   2      210.67      207.15     17.11 o 
  -4  10   2      335.32      334.38     18.58 o 
  -3  10   2       12.19       18.06      6.65 o 
  -2  10   2      531.26      556.17     23.79 o 
  -1  10   2       51.60       46.32      6.77 o 
   0  10   2        2.44       -4.70      4.70 o 
   1  10   2       24.64       16.42      5.93 o 
   2  10   2      525.28      488.35     23.32 o 
   3  10   2        9.64       13.77      6.84 o 
   4  10   2      368.19      347.64     21.61 o 
   5  10   2      228.72      232.20     16.31 o 
   6  10   2       29.69       20.54      9.01 o 
   7  10   2       60.29       61.75     13.07 o 
  -6  11   2       27.56       37.32     12.44 o 
  -5  11   2        0.85       -1.66      8.56 o 
  -4  11   2       16.13       23.32      8.36 o 
  -3  11   2      213.92      193.81     14.03 o 
  -2  11   2       90.89       87.53     11.74 o 
  -1  11   2     1268.13     1249.50     54.50 o 
   0  11   2        2.51        2.70      6.59 o 
   1  11   2     1320.49     1302.01     56.14 o 
   2  11   2      150.01      135.14     10.75 o 
   3  11   2      219.67      206.27     14.13 o 
   4  11   2       42.88       49.37      9.58 o 
   5  11   2        1.89       11.28      8.67 o 
   6  11   2       29.58       33.70     10.18 o 
  -6  12   2       70.08       77.83     17.38 o 
  -5  12   2       63.40       62.47     11.53 o 
  -4  12   2      110.71       95.64     11.44 o 
  -3  12   2      113.00      124.74     12.14 o 
  -2  12   2      198.47      224.11     16.23 o 
  -1  12   2      295.47      305.16     20.79 o 
   0  12   2      204.54      189.73     17.60 o 
   1  12   2      229.27      221.44     17.14 o 
   2  12   2      202.18      191.64     15.92 o 
   3  12   2      110.41      113.98     11.86 o 
   4  12   2      109.55      117.25     12.42 o 
   5  12   2       64.52       65.31     12.82 o 
   6  12   2       77.92       90.75     13.54 o 
  -5  13   2       25.71       26.27     10.72 o 
  -4  13   2       29.53       36.62      9.70 o 
  -3  13   2      184.17      203.19     17.13 o 
  -2  13   2      302.49      299.70     20.80 o 
  -1  13   2      196.42      225.32     17.78 o 
   0  13   2     1105.24     1060.52     54.70 o 
   1  13   2      221.75      245.14     17.60 o 
   2  13   2      300.32      334.45     26.83 o 
   3  13   2      205.17      208.11     17.34 o 
   4  13   2       20.97       15.15     10.09 o 
   5  13   2       26.97       30.39     10.76 o 
  -4  14   2       19.07       29.80     12.57 o 
  -3  14   2      133.72      177.00     16.21 o 
  -2  14   2       28.54       28.47     10.32 o 
  -1  14   2       23.82       20.02     10.86 o 
   0  14   2      400.87      352.62     25.61 o 
   1  14   2       31.30       45.73     12.60 o 
   2  14   2       26.29       25.57     13.20 o 
   3  14   2      114.44      128.26     14.87 o 
   4  14   2       21.93       45.60     12.42 o 
  -4  15   2       11.04       -3.41     21.46 o 
  -3  15   2       61.46       60.08     13.56 o 
  -2  15   2       40.45       54.39     12.08 o 
  -1  15   2       56.26       48.02     12.98 o 
   0  15   2      109.31      134.68     17.59 o 
   1  15   2       46.86       62.64     14.70 o 
   2  15   2       47.49       55.42     14.42 o 
   3  15   2       52.12       20.94     12.03 o 
   4  15   2       13.75       -1.76     14.82 o 
  -2  16   2        5.47       13.75     14.00 o 
  -1  16   2        4.61       26.26     13.28 o 
   0  16   2        7.79        6.66     12.18 o 
   1  16   2        4.24       -5.31     12.74 o 
   2  16   2        6.09       22.00     13.15 o 
   1   0   3    26128.75    26594.58    947.50 o 
   2   0   3     5460.91     5297.59    165.57 o 
   3   0   3     1747.41     1805.56     57.79 o 
   4   0   3      701.61      636.68     22.44 o 
   5   0   3        0.95        1.41      3.81 o 
   6   0   3      295.63      265.52     14.07 o 
   7   0   3       52.88       60.00     15.55 o 
   8   0   3        1.23        1.30     10.63 o 
  -8   1   3       37.87       49.39     12.94 o 
  -7   1   3      196.46      188.11     18.13 o 
  -6   1   3      691.12      676.09     29.38 o 
  -5   1   3      832.76      840.49     32.05 o 
  -4   1   3      630.44      662.06     21.20 o 
  -3   1   3      309.90      374.78     13.31 o 
  -2   1   3     3759.01     4218.66    121.77 o 
  -1   1   3     5451.05     5729.19    175.35 o 
   0   1   3       15.46       16.71      1.71 o 
   1   1   3     7029.59     7032.40    373.21 o 
   2   1   3     4006.08     4571.29    157.01 o 
   3   1   3      338.94      410.60     16.41 o 
   4   1   3      591.71      605.11     23.64 o 
   5   1   3      876.28      879.24     29.92 o 
   6   1   3      660.86      682.66     32.27 o 
   7   1   3      221.27      241.86     19.49 o 
   8   1   3       38.65       51.69     13.34 o 
  -8   2   3       15.16       20.14     13.27 o 
  -7   2   3       51.55       54.53     10.64 o 
  -6   2   3       20.89        4.97      6.61 o 
  -5   2   3      864.81      852.98     30.08 o 
  -4   2   3      483.29      458.81     18.08 o 
  -3   2   3     3231.83     3123.82     94.34 o 
  -2   2   3     2364.39     2419.60     75.16 o 
  -1   2   3     1726.61     1706.48     51.74 o 
   0   2   3    25511.76    25869.18    800.97 o 
   1   2   3     1788.46     1758.36     58.20 o 
   2   2   3     2655.32     2641.92     84.64 o 
   3   2   3     3257.86     3202.18    106.63 o 
   4   2   3      581.56      541.28     19.54 o 
   5   2   3      944.94      879.99     35.19 o 
   6   2   3       30.01       33.40     13.42 o 
   7   2   3       54.33       68.69     11.57 o 
   8   2   3       14.99       37.68     13.45 o 
  -8   3   3       68.84      103.17     18.09 o 
  -7   3   3       13.28        3.08      8.84 o 
  -6   3   3      267.90      273.49     18.91 o 
  -5   3   3      227.14      238.45     14.57 o 
  -4   3   3      362.12      345.49     14.42 o 
  -3   3   3     1734.49     1862.75     59.20 o 
  -2   3   3     1955.46     2098.03     69.54 o 
  -1   3   3      699.58      751.14     23.01 o 
   0   3   3    22403.81    22165.34    685.85 o 
   1   3   3      611.16      636.36     24.52 o 
   2   3   3     2142.62     2288.22     69.66 o 
   3   3   3     1655.47     1805.15     62.52 o 
   4   3   3      383.95      370.16     14.11 o 
   5   3   3      238.26      238.17     13.70 o 
   6   3   3      352.62      362.29     19.71 o 
   7   3   3       12.97        1.00     11.77 o 
   8   3   3       77.61       83.55     15.87 o 
  -8   4   3       32.93       31.68     12.48 o 
  -7   4   3       49.82       46.55     12.06 o 
  -6   4   3      158.07      121.04     16.55 o 
  -5   4   3      276.32      256.06     13.21 o 
  -4   4   3      288.25      298.96     14.66 o 
  -3   4   3     3216.95     3129.85    121.66 o 
  -2   4   3      259.03      280.38     11.88 o 
  -1   4   3     1131.99     1108.61     39.52 o 
   0   4   3     3322.96     3318.17    104.28 o 
   1   4   3     1438.50     1376.58     39.88 o 
   2   4   3      363.70      355.78     11.91 o 
   3   4   3     3518.71     3480.63    105.90 o 
   4   4   3      366.92      374.89     14.09 o 
   5   4   3      265.30      246.40     13.44 o 
   6   4   3      167.36      173.60     14.93 o 
   7   4   3       60.34       50.27     13.10 o 
   8   4   3       28.29       43.12     12.28 o 
  -8   5   3        0.41       -6.27     11.02 o 
  -7   5   3      107.80      119.21     18.39 o 
  -6   5   3        6.75       -3.03      9.23 o 
  -5   5   3        3.65        0.06      7.19 o 
  -4   5   3      249.50      247.68     13.44 o 
  -3   5   3       67.02       74.66      6.51 o 
  -2   5   3     1530.17     1612.17     51.97 o 
  -1   5   3     1313.47     1478.92     53.24 o 
   0   5   3     5509.59     5255.82    164.49 o 
   1   5   3     1908.68     1943.88     62.08 o 
   2   5   3     1342.61     1399.51     47.81 o 
   3   5   3       98.43      101.38      5.82 o 
   4   5   3      265.01      261.91     14.05 o 
   5   5   3       22.47       23.71      7.89 o 
   6   5   3       22.37       16.37      8.85 o 
   7   5   3      143.89      144.92     26.29 o 
   8   5   3        3.11       -8.93     11.34 o 
  -8   6   3       50.37       79.34     15.14 o 
  -7   6   3       70.85       64.18     15.01 o 
  -6   6   3      217.16      214.43     20.10 o 
  -5   6   3      551.34      484.27     25.97 o 
  -4   6   3     1777.12     1736.89     71.36 o 
  -3   6   3      317.21      312.90     14.07 o 
  -2   6   3      717.21      652.29     22.94 o 
  -1   6   3      449.57      478.15     18.40 o 
   0   6   3        0.44        0.20      2.55 o 
   1   6   3      414.72      436.58     15.89 o 
   2   6   3      636.51      573.84     19.44 o 
   3   6   3      288.17      257.15     11.79 o 
   4   6   3     2069.22     2126.60     80.36 o 
   5   6   3      551.70      546.95     27.89 o 
   6   6   3      264.28      308.74     20.59 o 
   7   6   3       60.29       50.68     13.68 o 
   8   6   3       45.51       47.76     14.55 o 
  -8   7   3       28.70       63.40     33.28 o 
  -7   7   3       40.01       47.26     13.37 o 
  -6   7   3      130.63      118.33     15.69 o 
  -5   7   3      178.39      174.79     20.82 o 
  -4   7   3      133.44      136.08     10.17 o 
  -3   7   3      407.81      398.83     18.81 o 
  -2   7   3       27.38       25.08      4.59 o 
  -1   7   3     4366.74     4368.23    134.26 o 
   0   7   3        0.58        3.88      2.91 o 
   1   7   3     4334.10     4150.40    133.90 o 
   2   7   3       43.97       46.58      7.46 o 
   3   7   3      421.02      380.77     18.68 o 
   4   7   3      144.36      126.47     11.14 o 
   5   7   3      126.50      154.56     14.42 o 
   6   7   3      141.40      155.59     15.65 o 
   7   7   3       26.42       21.67     12.56 o 
   8   7   3       27.72       42.66     24.99 o 
  -7   8   3       12.73        9.21      9.65 o 
  -6   8   3      131.65      112.61     21.14 o 
  -5   8   3      189.54      208.63     15.41 o 
  -4   8   3      622.91      572.68     25.32 o 
  -3   8   3      659.82      666.08     29.06 o 
  -2   8   3     1729.02     1685.96     56.10 o 
  -1   8   3       41.39       48.76      5.21 o 
   0   8   3     1763.82     1798.78     58.31 o 
   1   8   3       53.03       60.08      5.17 o 
   2   8   3     1619.84     1451.57     66.49 o 
   3   8   3      745.30      734.81     29.96 o 
   4   8   3      597.74      571.66     26.19 o 
   5   8   3      159.64      182.40     16.33 o 
   6   8   3      125.22      121.34     14.62 o 
   7   8   3       12.60       37.15     13.04 o 
  -7   9   3       43.70       43.00     12.14 o 
  -6   9   3       66.68       76.26     15.30 o 
  -5   9   3       83.20       91.20     11.81 o 
  -4   9   3       80.02       98.92      9.50 o 
  -3   9   3      240.76      224.91     13.86 o 
  -2   9   3      952.53      947.13     33.82 o 
  -1   9   3      687.44      701.50     25.23 o 
   0   9   3     1455.84     1348.39     47.66 o 
   1   9   3      719.57      716.23     32.23 o 
   2   9   3      871.44      835.16     40.19 o 
   3   9   3      317.83      258.43     16.49 o 
   4   9   3       52.88       37.86      8.65 o 
   5   9   3       81.99       90.63     12.43 o 
   6   9   3       48.86       59.82     13.07 o 
   7   9   3       45.56       42.27     13.87 o 
  -7  10   3       37.67       22.88     11.70 o 
  -6  10   3       11.86       13.10     11.22 o 
  -5  10   3       83.85      114.17     13.08 o 
  -4  10   3       50.90       32.24      8.16 o 
  -3  10   3     1061.45     1073.68     37.61 o 
  -2  10   3        8.81       14.41      6.56 o 
  -1  10   3     1681.70     1696.01     57.26 o 
   0  10   3       16.94       22.74      6.26 o 
   1  10   3     1510.41     1500.10     75.38 o 
   2  10   3       10.46        4.95      6.65 o 
   3  10   3      833.66      860.67     44.17 o 
   4  10   3       40.76       42.47      9.69 o 
   5  10   3       61.86       94.96     14.85 o 
   6  10   3       14.17        0.12     17.56 o 
   7  10   3       35.05       41.63     13.30 o 
  -6  11   3       81.69       66.71     13.28 o 
  -5  11   3       12.77       25.61      9.35 o 
  -4  11   3       66.34       56.94      9.84 o 
  -3  11   3       50.10       38.86      7.94 o 
  -2  11   3      176.98      166.33     12.77 o 
  -1  11   3      600.16      562.78     25.55 o 
   0  11   3      425.47      389.23     24.55 o 
   1  11   3      572.20      567.01     31.94 o 
   2  11   3      256.38      264.59     18.39 o 
   3  11   3       36.15       42.41      9.56 o 
   4  11   3       70.54       76.21     12.99 o 
   5  11   3        5.99        5.07     10.27 o 
   6  11   3       67.65      105.31     23.73 o 
  -6  12   3       12.67       21.29     11.32 o 
  -5  12   3       24.88       26.37      8.78 o 
  -4  12   3      267.89      300.98     20.64 o 
  -3  12   3       40.11       31.41     10.11 o 
  -2  12   3      379.96      366.23     30.07 o 
  -1  12   3        9.02        8.41      7.30 o 
   0  12   3      334.90      335.96     20.12 o 
   1  12   3        3.44       17.05      9.25 o 
   2  12   3      341.77      337.89     25.20 o 
   3  12   3       20.88       26.60     10.57 o 
   4  12   3      222.95      244.01     22.04 o 
   5  12   3       36.90       45.26     12.33 o 
   6  12   3       10.39       22.34     11.98 o 
  -5  13   3       88.28       94.12     14.16 o 
  -4  13   3       12.93       11.05      8.74 o 
  -3  13   3       68.60       68.31     11.06 o 
  -2  13   3       12.05       15.35      8.46 o 
  -1  13   3      124.51      117.77     13.18 o 
   0  13   3       19.09        8.81      9.67 o 
   1  13   3      116.78      122.89     15.46 o 
   2  13   3       28.10       18.55     10.73 o 
   3  13   3       76.54       66.22     13.62 o 
   4  13   3       18.16        9.49     10.50 o 
   5  13   3       86.15      111.74     16.50 o 
  -4  14   3       71.25       58.66     13.02 o 
  -3  14   3       35.11       45.13     14.28 o 
  -2  14   3       77.29       73.32     11.63 o 
  -1  14   3       10.78       15.06     11.88 o 
   0  14   3        1.42        7.29     10.56 o 
   1  14   3       10.68       11.82     11.25 o 
   2  14   3      106.14      114.49     15.89 o 
   3  14   3       31.34       43.91     12.52 o 
   4  14   3       89.66       85.26     15.87 o 
  -3  15   3        3.49        7.27     10.73 o 
  -2  15   3       42.95       29.59     10.95 o 
  -1  15   3      111.93      131.08     17.97 o 
   0  15   3        9.90       14.39     13.96 o 
   1  15   3      115.37      138.94     18.26 o 
   2  15   3       50.89       51.58     13.44 o 
   3  15   3        1.24      -10.41     11.64 o 
  -2  16   3        6.95        7.56     11.79 o 
  -1  16   3        4.53        6.19     11.33 o 
   0  16   3       52.22       69.51     15.23 o 
   1  16   3        9.24       28.95     13.13 o 
   2  16   3       10.22       16.70     13.67 o 
   0   0   4     4580.98     4116.77    181.86 o 
   1   0   4      382.71      431.45     17.01 o 
   2   0   4     1531.32     1519.00     51.96 o 
   3   0   4     8717.18     8773.31    273.73 o 
   4   0   4      104.06      103.43      6.45 o 
   5   0   4      429.89      377.66     16.66 o 
   6   0   4      273.11      278.54     15.89 o 
   7   0   4       10.90       28.57     11.04 o 
   8   0   4        6.50        9.10     10.41 o 
  -8   1   4       90.52      106.23     15.39 o 
  -7   1   4       65.91       91.16     13.26 o 
  -6   1   4      224.73      254.00     16.51 o 
  -5   1   4      988.26      930.28     34.60 o 
  -4   1   4      996.26     1011.73     31.71 o 
  -3   1   4     1081.98     1036.17     30.73 o 
  -2   1   4      958.31     1013.83     29.46 o 
  -1   1   4     1846.48     1954.74     54.97 o 
   0   1   4    34159.05    32796.41   1016.89 o 
   1   1   4     1501.25     1627.72     73.22 o 
   2   1   4      822.73      879.15     33.00 o 
   3   1   4      972.80      892.69     37.15 o 
   4   1   4      942.04      957.29     35.34 o 
   5   1   4      962.62      926.26     34.17 o 
   6   1   4      201.43      229.71     14.36 o 
   7   1   4       57.36       71.38     11.57 o 
   8   1   4       80.52      100.23     18.26 o 
  -8   2   4       30.72       28.51     16.16 o 
  -7   2   4       27.13       44.35     10.31 o 
  -6   2   4      406.89      359.12     20.88 o 
  -5   2   4      868.42      845.74     33.51 o 
  -4   2   4      329.84      359.73     13.00 o 
  -3   2   4     1720.09     1710.25     50.83 o 
  -2   2   4     3184.25     3402.38    106.38 o 
  -1   2   4     9695.33    10175.01    283.49 o 
   0   2   4     2901.20     2834.36     88.79 o 
   1   2   4     8799.46     8944.00    318.80 o 
   2   2   4     3706.39     3843.47    120.32 o 
   3   2   4     1639.44     1601.71     57.08 o 
   4   2   4      311.59      323.54     14.92 o 
   5   2   4      760.20      733.50     31.83 o 
   6   2   4      367.33      341.63     20.80 o 
   7   2   4       30.68       22.03     13.31 o 
   8   2   4       33.67       79.34     17.55 o 
  -8   3   4        1.75       -2.84     12.51 o 
  -7   3   4       96.69       99.40     13.20 o 
  -6   3   4       70.33       72.55     10.62 o 
  -5   3   4      659.45      658.28     29.02 o 
  -4   3   4     1765.73     1794.08     53.59 o 
  -3   3   4      860.04      900.97     27.89 o 
  -2   3   4     3675.33     3940.08    122.96 o 
  -1   3   4     3057.84     3154.13     94.21 o 
   0   3   4       65.43       68.79      4.27 o 
   1   3   4     2818.47     2839.18     94.22 o 
   2   3   4     3731.20     3887.53    131.29 o 
   3   3   4      792.34      843.82     31.14 o 
   4   3   4     1672.60     1666.04     59.95 o 
   5   3   4      635.22      675.07     28.06 o 
   6   3   4       49.97       35.61      9.01 o 
   7   3   4      101.28      124.63     15.48 o 
   8   3   4        3.41       10.38     12.41 o 
  -8   4   4       22.56       26.75     11.77 o 
  -7   4   4      125.57      132.34     24.00 o 
  -6   4   4      386.64      374.89     21.68 o 
  -5   4   4      304.38      307.66     18.55 o 
  -4   4   4     1919.85     1918.52     58.01 o 
  -3   4   4      745.39      746.48     26.20 o 
  -2   4   4     7442.83     7786.84    235.06 o 
  -1   4   4      848.17      919.70     31.24 o 
   0   4   4        3.93        4.94      2.34 o 
   1   4   4      950.34     1006.14     31.57 o 
   2   4   4     6970.02     7271.22    234.79 o 
   3   4   4      761.04      782.53     26.21 o 
   4   4   4     1563.21     1628.00     62.02 o 
   5   4   4      290.36      302.38     17.73 o 
   6   4   4      309.79      320.00     21.10 o 
   7   4   4      128.69      135.46     17.25 o 
   8   4   4       27.35       34.44     12.37 o 
  -8   5   4       12.08       18.70     12.06 o 
  -7   5   4       91.57       98.36     14.98 o 
  -6   5   4      402.22      384.98     24.02 o 
  -5   5   4      150.07      153.65     12.00 o 
  -4   5   4       10.30        5.40      4.14 o 
  -3   5   4      359.95      349.30     12.84 o 
  -2   5   4     2083.66     2214.02     69.35 o 
  -1   5   4     1500.18     1517.74     51.06 o 
   0   5   4     1985.22     1824.51     58.39 o 
   1   5   4     1586.93     1665.83     51.24 o 
   2   5   4     1962.88     2123.10     69.14 o 
   3   5   4      271.39      265.65     12.99 o 
   4   5   4       13.72        3.40      5.59 o 
   5   5   4      151.81      163.73     20.65 o 
   6   5   4      400.98      500.14     31.03 o 
   7   5   4       69.63       80.76     14.75 o 
   8   5   4        9.25       30.31     13.32 o 
  -8   6   4       50.04       49.83     14.01 o 
  -7   6   4       35.85       38.85     12.47 o 
  -6   6   4      339.42      289.49     20.75 o 
  -5   6   4      625.23      611.91     26.99 o 
  -4   6   4      206.13      214.55     11.27 o 
  -3   6   4     2108.37     2229.71     67.46 o 
  -2   6   4      382.53      402.65     16.92 o 
  -1   6   4     1646.67     1676.98     52.57 o 
   0   6   4       29.03       23.74      3.45 o 
   1   6   4     1569.93     1580.31     52.32 o 
   2   6   4      479.26      519.89     17.00 o 
   3   6   4     1837.11     1882.25     77.65 o 
   4   6   4      280.38      279.30     20.02 o 
   5   6   4      499.49      530.28     34.10 o 
   6   6   4      366.65      359.44     25.82 o 
   7   6   4       38.10       24.69     12.37 o 
   8   6   4       46.40       63.19     15.46 o 
  -7   7   4       13.60       27.27     12.97 o 
  -6   7   4       20.79       19.75      9.92 o 
  -5   7   4       47.48       40.79      8.77 o 
  -4   7   4       34.04       36.64      6.68 o 
  -3   7   4      248.44      251.30     11.55 o 
  -2   7   4     1330.08     1309.80     44.55 o 
  -1   7   4        3.09       -1.97      3.39 o 
   0   7   4     3159.60     3079.04     97.68 o 
   1   7   4        7.65        9.18      3.22 o 
   2   7   4     1462.82     1387.39     51.72 o 
   3   7   4      241.12      221.51     17.31 o 
   4   7   4       32.97       42.81      9.81 o 
   5   7   4       76.05       63.61     12.41 o 
   6   7   4        2.27       -6.74     10.33 o 
   7   7   4       17.36       22.37     12.23 o 
  -7   8   4       56.47       65.37     15.24 o 
  -6   8   4       15.06       22.00     10.30 o 
  -5   8   4      396.16      383.44     21.60 o 
  -4   8   4      199.16      196.58     12.25 o 
  -3   8   4      482.80      459.91     22.64 o 
  -2   8   4      156.13      148.54      9.75 o 
  -1   8   4      343.03      363.08     15.90 o 
   0   8   4      503.44      490.06     17.99 o 
   1   8   4      488.76      501.92     18.97 o 
   2   8   4       93.59       82.38      9.11 o 
   3   8   4      637.41      578.75     39.78 o 
   4   8   4      172.69      195.77     17.60 o 
   5   8   4      497.76      471.06     28.88 o 
   6   8   4       14.51       34.90     14.50 o 
   7   8   4       63.50       50.10     14.32 o 
  -7   9   4       47.56       42.54     14.04 o 
  -6   9   4       17.03       18.46     12.62 o 
  -5   9   4       28.90       28.23      8.95 o 
  -4   9   4      141.83      132.62     10.77 o 
  -3   9   4      128.22      132.44      9.16 o 
  -2   9   4      484.62      495.81     18.24 o 
  -1   9   4     1414.98     1333.09     44.64 o 
   0   9   4      646.58      594.32     23.16 o 
   1   9   4     1449.91     1350.71     57.02 o 
   2   9   4      338.85      336.77     29.32 o 
   3   9   4      120.91      121.99     16.29 o 
   4   9   4      111.68      100.38     13.67 o 
   5   9   4       57.67       57.53     12.93 o 
   6   9   4       23.67       22.25     11.76 o 
   7   9   4       36.15       34.39     13.88 o 
  -6  10   4       17.12        6.35     10.50 o 
  -5  10   4       56.72       34.83      9.53 o 
  -4  10   4      582.25      531.45     24.36 o 
  -3  10   4       20.22       21.12      6.71 o 
  -2  10   4      535.73      556.30     22.94 o 
  -1  10   4      195.24      184.39     10.58 o 
   0  10   4      323.37      322.94     22.78 o 
   1  10   4      134.69      111.15     11.53 o 
   2  10   4      761.96      764.81     34.67 o 
   3  10   4       26.14        6.83      9.16 o 
   4  10   4      649.10      622.65     34.14 o 
   5  10   4       48.71       33.63     11.91 o 
   6  10   4       26.03       11.84     11.60 o 
  -6  11   4       33.64       20.46     11.76 o 
  -5  11   4       53.40       63.11     12.33 o 
  -4  11   4       64.94       63.22      9.88 o 
  -3  11   4       43.88       39.72      7.48 o 
  -2  11   4       30.59       42.12      8.99 o 
  -1  11   4      790.87      751.06     30.38 o 
   0  11   4      106.10      142.05     12.58 o 
   1  11   4      636.36      617.61     36.69 o 
   2  11   4       39.30       34.49      9.97 o 
   3  11   4       28.85       23.04      9.84 o 
   4  11   4       67.57       68.57     12.93 o 
   5  11   4       74.90       71.78     13.62 o 
   6  11   4       32.57       26.04     17.72 o 
  -6  12   4       20.21       17.05     20.13 o 
  -5  12   4      149.87      160.63     16.70 o 
  -4  12   4      132.06      150.05     12.85 o 
  -3  12   4      176.92      170.50     14.48 o 
  -2  12   4      284.18      298.75     17.84 o 
  -1  12   4      126.92      118.26     11.40 o 
   0  12   4       12.70       18.41      9.68 o 
   1  12   4      147.40      146.17     15.28 o 
   2  12   4      324.47      321.53     23.01 o 
   3  12   4      249.53      253.19     19.92 o 
   4  12   4      114.38      105.56     14.93 o 
   5  12   4      164.71      192.62     19.96 o 
   6  12   4       14.19       -1.22     16.88 o 
  -5  13   4       23.71       33.73     11.59 o 
  -4  13   4       59.83       65.75     11.53 o 
  -3  13   4       72.51       79.63     12.53 o 
  -2  13   4       22.51       19.80      8.57 o 
  -1  13   4       63.00       55.13     10.87 o 
   0  13   4       58.26       68.57     15.44 o 
   1  13   4       74.17      102.46     14.22 o 
   2  13   4       11.80       24.11     10.55 o 
   3  13   4       76.40       76.65     13.30 o 
   4  13   4       68.07       94.17     14.90 o 
   5  13   4       28.25       44.78     14.14 o 
  -4  14   4       58.14       54.68     12.70 o 
  -3  14   4      134.59      156.99     21.12 o 
  -2  14   4      202.74      229.74     24.10 o 
  -1  14   4       76.16      104.03     15.67 o 
   0  14   4      117.27      111.43     18.93 o 
   1  14   4       95.22      105.63     15.43 o 
   2  14   4      201.89      200.04     22.09 o 
   3  14   4      126.74      142.10     17.70 o 
   4  14   4       53.92       63.99     14.04 o 
  -3  15   4        6.36        8.87     14.71 o 
  -2  15   4       53.80       49.35     12.38 o 
  -1  15   4       37.09       41.29     12.40 o 
   0  15   4       98.45      120.04     16.57 o 
   1  15   4       33.84       16.80     12.07 o 
   2  15   4       58.28       60.73     14.21 o 
   3  15   4        5.68       32.97     12.64 o 
  -2  16   4       19.20       36.74     16.82 o 
  -1  16   4       47.26       49.61     27.53 o 
   0  16   4       13.52       34.13     13.66 o 
   1  16   4       45.40       67.19     15.43 o 
   2  16   4       11.32        0.68     13.97 o 
   1   0   5     2640.01     2725.99     86.08 o 
   2   0   5     1149.21     1180.81     41.08 o 
   3   0   5      279.63      307.51     11.91 o 
   4   0   5     2102.09     2130.85     73.44 o 
   5   0   5      221.14      210.29     12.78 o 
   6   0   5      106.97      103.17     13.98 o 
   7   0   5      161.57      152.87     19.30 o 
   8   0   5       11.44        1.83     10.80 o 
  -8   1   5       21.32       20.03     13.75 o 
  -7   1   5       15.70       14.33     10.23 o 
  -6   1   5       30.92       15.49      7.96 o 
  -5   1   5      156.97      139.87     10.43 o 
  -4   1   5     1088.97     1047.77     38.80 o 
  -3   1   5      567.46      625.29     20.14 o 
  -2   1   5     1492.92     1534.48     50.49 o 
  -1   1   5     6703.01     7225.75    212.82 o 
   0   1   5      201.33      212.27      7.98 o 
   1   1   5     6711.74     7250.38    260.67 o 
   2   1   5     1385.11     1388.13     54.51 o 
   3   1   5      550.91      597.67     22.55 o 
   4   1   5     1362.60     1330.27     42.10 o 
   5   1   5      113.82      106.58      9.25 o 
   6   1   5       64.83       45.54      8.20 o 
   7   1   5       10.02       14.19     10.68 o 
   8   1   5       21.23       25.95     14.32 o 
  -8   2   5       29.26       37.08     14.83 o 
  -7   2   5        3.65        7.00      9.09 o 
  -6   2   5      235.56      249.27     17.33 o 
  -5   2   5      347.06      345.45     20.85 o 
  -4   2   5      611.79      641.09     23.54 o 
  -3   2   5      945.98     1012.94     31.10 o 
  -2   2   5     1046.39     1068.99     37.62 o 
  -1   2   5     1587.01     1649.53     53.74 o 
   0   2   5      953.34     1052.88     34.05 o 
   1   2   5     1921.06     2001.20     61.19 o 
   2   2   5     1230.72     1287.56     40.73 o 
   3   2   5      916.54      966.24     35.56 o 
   4   2   5      571.20      563.53     25.21 o 
   5   2   5      437.52      421.47     19.18 o 
   6   2   5      254.37      258.70     17.69 o 
   7   2   5        7.76        0.45      9.77 o 
   8   2   5       32.60       17.02     20.81 o 
  -8   3   5        0.81       -2.96     11.30 o 
  -7   3   5      121.68      138.13     14.60 o 
  -6   3   5       28.16       42.14      9.91 o 
  -5   3   5       96.50       81.86      9.49 o 
  -4   3   5       12.73       14.49      4.42 o 
  -3   3   5      490.70      439.26     16.27 o 
  -2   3   5     3186.34     3334.60    105.41 o 
  -1   3   5      721.88      710.90     25.58 o 
   0   3   5    10468.78    11530.90    358.98 o 
   1   3   5      868.21      852.73     26.04 o 
   2   3   5     3653.11     3849.92    119.85 o 
   3   3   5      695.07      610.92     21.43 o 
   4   3   5       16.50       17.58      4.45 o 
   5   3   5      174.14      168.82     10.49 o 
   6   3   5       31.47       39.88      9.33 o 
   7   3   5      133.17      126.01     16.29 o 
   8   3   5        3.42        3.45     13.63 o 
  -8   4   5        9.75       -6.64     13.34 o 
  -7   4   5       97.34       71.25     14.21 o 
  -6   4   5       10.17        1.88      9.92 o 
  -5   4   5      235.41      252.72     17.70 o 
  -4   4   5      112.66      140.12      9.57 o 
  -3   4   5     1056.78     1013.55     33.97 o 
  -2   4   5      824.78      868.20     26.05 o 
  -1   4   5     2274.69     2256.48     71.92 o 
   0   4   5     3664.91     3963.08    124.64 o 
   1   4   5     2298.47     2272.69     72.16 o 
   2   4   5      672.91      680.06     25.86 o 
   3   4   5     1062.33     1021.25     34.14 o 
   4   4   5       91.44      109.48      8.58 o 
   5   4   5      312.81      312.96     20.23 o 
   6   4   5       25.65       33.10     11.80 o 
   7   4   5       87.17       97.83     15.53 o 
   8   4   5       13.29       13.63     11.89 o 
  -8   5   5       80.19      117.77     17.05 o 
  -7   5   5       43.89       49.97     13.13 o 
  -6   5   5      576.26      566.65     34.83 o 
  -5   5   5      468.46      454.95     25.78 o 
  -4   5   5      858.60      845.47     32.66 o 
  -3   5   5      213.54      241.62     11.50 o 
  -2   5   5     1115.20     1129.26     38.67 o 
  -1   5   5     1330.04     1267.28     44.16 o 
   0   5   5      138.95      151.93      7.45 o 
   1   5   5     1520.94     1471.88     44.64 o 
   2   5   5     1191.84     1216.36     38.84 o 
   3   5   5      337.79      338.75     13.30 o 
   4   5   5      946.08      898.66     43.89 o 
   5   5   5      486.72      480.11     25.45 o 
   6   5   5      619.41      639.01     58.55 o 
   7   5   5       47.17       37.93     12.50 o 
   8   5   5       86.14       91.57     18.67 o 
  -8   6   5       23.02       35.86     16.93 o 
  -7   6   5       20.44       43.94     13.41 o 
  -6   6   5       16.99       17.86     11.47 o 
  -5   6   5      162.52      161.19     14.02 o 
  -4   6   5      665.74      718.14     27.87 o 
  -3   6   5      544.57      543.81     20.25 o 
  -2   6   5     1857.43     1909.31     61.38 o 
  -1   6   5     2151.29     2018.11     68.20 o 
   0   6   5       67.23       55.80      4.80 o 
   1   6   5     2297.41     2247.53     68.45 o 
   2   6   5     1814.83     1877.68     61.29 o 
   3   6   5      603.73      558.68     23.95 o 
   4   6   5      679.72      730.79     34.42 o 
   5   6   5      147.75      159.03     17.32 o 
   6   6   5       16.19       28.61     11.68 o 
   7   6   5       36.27       45.66     13.29 o 
   8   6   5       19.04       16.32     15.85 o 
  -7   7   5      233.38      285.83     25.16 o 
  -6   7   5      124.73      100.86     15.46 o 
  -5   7   5      589.44      580.58     30.65 o 
  -4   7   5      360.19      338.00     16.02 o 
  -3   7   5      142.49      134.53      8.46 o 
  -2   7   5      365.51      371.40     13.85 o 
  -1   7   5      398.99      355.83     12.84 o 
   0   7   5       33.80       50.49      4.92 o 
   1   7   5      264.85      263.23     14.90 o 
   2   7   5      258.05      275.69     15.58 o 
   3   7   5      166.69      166.34     14.29 o 
   4   7   5      309.12      295.60     22.88 o 
   5   7   5      568.06      581.44     35.53 o 
   6   7   5      114.86      126.76     17.00 o 
   7   7   5      230.24      302.95     34.97 o 
  -7   8   5       47.24       59.08     14.73 o 
  -6   8   5        9.07        6.20     11.51 o 
  -5   8   5       20.94       22.70      9.76 o 
  -4   8   5      162.69      160.94     11.09 o 
  -3   8   5      373.11      366.69     15.48 o 
  -2   8   5      728.40      695.13     24.27 o 
  -1   8   5      918.45      918.71     32.74 o 
   0   8   5     1119.33     1010.81     34.14 o 
   1   8   5      984.16     1021.29     35.15 o 
   2   8   5      662.10      603.44     38.35 o 
   3   8   5      398.72      344.51     23.12 o 
   4   8   5      136.28      151.35     16.26 o 
   5   8   5       25.58       18.06     10.41 o 
   6   8   5       20.35       33.60     12.62 o 
   7   8   5       32.64       44.09     16.16 o 
  -7   9   5        0.51        8.08     12.67 o 
  -6   9   5      109.60      151.79     15.90 o 
  -5   9   5      161.45      173.33     16.14 o 
  -4   9   5      192.65      221.49     13.68 o 
  -3   9   5      446.54      410.68     18.88 o 
  -2   9   5       91.70       98.05      7.56 o 
  -1   9   5      745.32      707.44     25.12 o 
   0   9   5        4.61       10.62      4.82 o 
   1   9   5      696.93      668.52     35.89 o 
   2   9   5       53.17       59.81     10.19 o 
   3   9   5      450.99      392.43     25.63 o 
   4   9   5      149.53      194.43     18.63 o 
   5   9   5      132.05      139.91     19.12 o 
   6   9   5       95.77      148.98     18.66 o 
   7   9   5        1.71       14.76     13.55 o 
  -6  10   5       96.69      114.68     15.21 o 
  -5  10   5       44.96       34.98     12.84 o 
  -4  10   5      117.80       98.31     10.59 o 
  -3  10   5      343.53      345.24     17.43 o 
  -2  10   5      339.29      315.93     14.78 o 
  -1  10   5      323.95      284.82     13.91 o 
   0  10   5     1277.33     1300.40     50.86 o 
   1  10   5      258.59      229.22     16.13 o 
   2  10   5      318.68      334.91     24.21 o 
   3  10   5      322.90      345.08     29.91 o 
   4  10   5      111.71       85.24     13.91 o 
   5  10   5       61.03       50.93     12.70 o 
   6  10   5       80.69      101.84     16.83 o 
  -6  11   5       17.44       24.97     11.54 o 
  -5  11   5       52.54       58.44     12.23 o 
  -4  11   5       12.62       20.53      9.10 o 
  -3  11   5      464.35      468.19     21.84 o 
  -2  11   5      467.92      447.66     20.36 o 
  -1  11   5      192.71      188.24     12.97 o 
   0  11   5     1790.76     1745.34     73.69 o 
   1  11   5      169.99      171.22     16.08 o 
   2  11   5      471.86      431.37     27.37 o 
   3  11   5      434.93      445.67     29.20 o 
   4  11   5       18.77       15.06     10.68 o 
   5  11   5       40.99       51.06     14.24 o 
   6  11   5        9.17        9.10     15.58 o 
  -5  12   5      161.78      145.90     16.25 o 
  -4  12   5        6.46       19.77     12.08 o 
  -3  12   5      188.86      175.34     14.49 o 
  -2  12   5       25.09       18.22      8.22 o 
  -1  12   5       11.40       13.02      7.59 o 
   0  12   5       17.15       32.99     10.67 o 
   1  12   5       19.39       25.73     10.13 o 
   2  12   5       13.36       20.66      9.99 o 
   3  12   5      182.46      166.69     17.30 o 
   4  12   5        2.33        3.42     10.99 o 
   5  12   5      152.43      144.62     18.60 o 
  -5  13   5        3.00       18.93     10.83 o 
  -4  13   5      135.52      132.77     22.03 o 
  -3  13   5       72.00       70.67     12.37 o 
  -2  13   5      237.87      270.35     19.29 o 
  -1  13   5      158.89      180.71     15.67 o 
   0  13   5      239.43      213.51     19.05 o 
   1  13   5      175.75      180.98     17.81 o 
   2  13   5      221.16      225.52     20.30 o 
   3  13   5       78.35       76.65     13.63 o 
   4  13   5      117.21      122.94     17.02 o 
   5  13   5        6.24        7.00     13.20 o 
  -4  14   5       28.29       38.03     12.72 o 
  -3  14   5       11.98       16.20     10.95 o 
  -2  14   5       55.30       57.56     16.50 o 
  -1  14   5       13.54       18.90     10.88 o 
   0  14   5        9.60       15.02     10.81 o 
   1  14   5       18.60       30.18     11.55 o 
   2  14   5       50.89       69.32     13.74 o 
   3  14   5       18.87       18.00     11.91 o 
   4  14   5       25.30       23.81     12.20 o 
  -3  15   5       50.72       62.40     12.92 o 
  -2  15   5       44.65       86.47     14.88 o 
  -1  15   5       91.64       93.31     14.99 o 
   0  15   5       88.65      101.66     15.41 o 
   1  15   5       86.26       86.08     15.46 o 
   2  15   5       56.07       70.03     15.48 o 
   3  15   5       47.91       43.53     19.71 o 
  -1  16   5       36.66       40.81     13.11 o 
   0  16   5       43.32       61.59     15.00 o 
   1  16   5       41.66       41.48     13.81 o 
   0   0   6     1976.67     2391.30    106.91 o 
   1   0   6     1453.43     1411.80     45.27 o 
   2   0   6      898.61      934.76     36.26 o 
   3   0   6        4.46        9.74      2.71 o 
   4   0   6      223.04      222.96     12.59 o 
   5   0   6       19.23        5.87      5.81 o 
   6   0   6      102.00      107.30     11.85 o 
   7   0   6        0.65        0.13     11.52 o 
   8   0   6       74.06       55.34     13.77 o 
  -8   1   6       10.36       19.96     13.68 o 
  -7   1   6      131.26      125.58     15.80 o 
  -6   1   6      239.99      246.84     17.04 o 
  -5   1   6     1307.94     1279.22     46.28 o 
  -4   1   6     1024.79     1014.23     40.32 o 
  -3   1   6     2564.24     2557.45     83.23 o 
  -2   1   6      366.20      349.80     15.43 o 
  -1   1   6     2601.69     2604.35     71.82 o 
   0   1   6     1122.29     1175.46     37.95 o 
   1   1   6     2496.64     2417.91     92.84 o 
   2   1   6      520.61      492.23     17.84 o 
   3   1   6     2321.66     2295.06     89.71 o 
   4   1   6     1101.10     1026.39     44.27 o 
   5   1   6     1087.44     1043.21     44.88 o 
   6   1   6      262.46      264.25     16.75 o 
   7   1   6      121.87      135.30     18.72 o 
   8   1   6        7.90        5.65     13.96 o 
  -8   2   6       20.11       36.38     15.20 o 
  -7   2   6      125.76      133.38     16.46 o 
  -6   2   6      230.94      259.79     17.91 o 
  -5   2   6       13.64       20.41      7.99 o 
  -4   2   6       12.98       15.32      5.15 o 
  -3   2   6        4.15       10.40      2.54 o 
  -2   2   6     1831.26     1938.81     63.70 o 
  -1   2   6     1366.10     1413.91     42.13 o 
   0   2   6      942.61      979.05     31.93 o 
   1   2   6     1305.09     1332.11     47.46 o 
   2   2   6     1917.31     2068.78     73.74 o 
   3   2   6       21.38       23.87      4.60 o 
   4   2   6       27.60       37.03      5.38 o 
   5   2   6        2.58        3.97      5.70 o 
   6   2   6      235.00      252.34     17.82 o 
   7   2   6      133.96      135.88     16.34 o 
   8   2   6       14.65       23.83     14.77 o 
  -8   3   6       12.89        3.29     13.95 o 
  -7   3   6       70.72       73.85     12.79 o 
  -6   3   6       30.83       27.86      9.54 o 
  -5   3   6      132.42      112.97     12.12 o 
  -4   3   6     1350.10     1307.88     48.21 o 
  -3   3   6      111.56      115.53      6.10 o 
  -2   3   6     1324.75     1306.89     36.93 o 
  -1   3   6      767.39      772.66     27.78 o 
   0   3   6     1204.43     1120.05     36.75 o 
   1   3   6      929.41      947.04     28.42 o 
   2   3   6      982.87     1009.38     44.95 o 
   3   3   6       77.59       79.42      6.59 o 
   4   3   6     1165.28     1101.46     45.28 o 
   5   3   6      142.10      131.01     10.21 o 
   6   3   6       11.71       27.41      9.81 o 
   7   3   6       78.06      101.82     14.56 o 
   8   3   6       15.21       26.94     14.74 o 
  -8   4   6       36.65       68.44     16.38 o 
  -7   4   6       69.23       76.95     13.31 o 
  -6   4   6      120.44      120.14     15.27 o 
  -5   4   6      141.50      126.94     12.92 o 
  -4   4   6      523.76      512.07     25.40 o 
  -3   4   6      626.82      624.28     25.78 o 
  -2   4   6      349.38      375.64     13.05 o 
  -1   4   6     4390.17     4167.59    139.85 o 
   0   4   6        9.59        8.53      3.04 o 
   1   4   6     4808.55     4778.92    140.34 o 
   2   4   6      315.51      305.32     13.21 o 
   3   4   6      754.05      778.56     25.55 o 
   4   4   6      500.17      520.41     22.93 o 
   5   4   6      100.55       82.96     11.79 o 
   6   4   6      139.84      137.45     15.07 o 
   7   4   6       44.88       69.40     17.87 o 
   8   4   6       36.21       20.48     12.59 o 
  -8   5   6       16.38       40.46     13.23 o 
  -7   5   6       37.36       28.80     12.33 o 
  -6   5   6      164.86      148.87     17.53 o 
  -5   5   6      539.72      533.03     30.02 o 
  -4   5   6      524.44      499.30     25.97 o 
  -3   5   6      305.82      330.02     13.49 o 
  -2   5   6      945.74      922.51     30.11 o 
  -1   5   6      913.11      832.30     25.97 o 
   0   5   6        6.91       13.15      3.39 o 
   1   5   6      733.47      688.23     25.97 o 
   2   5   6      865.48      854.61     30.25 o 
   3   5   6      245.08      242.43     12.91 o 
   4   5   6      557.01      530.51     23.65 o 
   5   5   6      414.51      423.08     25.07 o 
   6   5   6      180.32      169.18     18.66 o 
   7   5   6       41.94       41.57     12.73 o 
   8   5   6       15.95       -3.28     11.59 o 
  -7   6   6        4.16        3.46     11.37 o 
  -6   6   6      149.04      154.44     18.07 o 
  -5   6   6       16.87       24.08      8.62 o 
  -4   6   6       87.56       88.85     10.55 o 
  -3   6   6      539.74      543.34     22.50 o 
  -2   6   6     1045.09     1053.78     32.43 o 
  -1   6   6     1704.70     1586.19     54.23 o 
   0   6   6     4491.70     4675.53    147.07 o 
   1   6   6     1849.94     1787.93     54.66 o 
   2   6   6      867.43      860.13     32.11 o 
   3   6   6      580.73      581.26     24.89 o 
   4   6   6       96.74       97.16     12.35 o 
   5   6   6       18.93       17.20     10.20 o 
   6   6   6      133.46      159.68     19.05 o 
   7   6   6        5.67        1.22     11.47 o 
  -7   7   6       49.04       49.65     14.33 o 
  -6   7   6       26.77        1.89     10.90 o 
  -5   7   6      187.32      175.73     15.69 o 
  -4   7   6       98.39      105.87     11.59 o 
  -3   7   6     1682.94     1734.53     60.24 o 
  -2   7   6      215.31      203.05      9.95 o 
  -1   7   6      738.53      701.49     24.73 o 
   0   7   6      715.00      642.86     22.79 o 
   1   7   6      707.05      709.64     24.70 o 
   2   7   6      203.10      210.68     12.24 o 
   3   7   6     1635.16     1613.10     79.25 o 
   4   7   6      118.15      104.98     13.94 o 
   5   7   6      187.77      206.93     19.69 o 
   6   7   6       40.14       29.37     12.62 o 
   7   7   6       47.04       25.74     13.24 o 
  -7   8   6        4.28       27.14     13.25 o 
  -6   8   6       16.45       31.24     12.88 o 
  -5   8   6      130.89      133.58     14.29 o 
  -4   8   6       47.44       51.19     10.03 o 
  -3   8   6      260.98      259.27     13.52 o 
  -2   8   6      714.84      659.50     23.59 o 
  -1   8   6      603.52      591.64     22.44 o 
   0   8   6     1885.88     1913.80     61.89 o 
   1   8   6      651.57      656.97     24.16 o 
   2   8   6      641.25      623.91     29.97 o 
   3   8   6      233.19      213.01     18.46 o 
   4   8   6       44.73       49.10     11.36 o 
   5   8   6      137.68      135.70     17.05 o 
   6   8   6       26.70       52.83     13.80 o 
   7   8   6        1.44       25.43     12.72 o 
  -7   9   6        5.08        2.82     12.23 o 
  -6   9   6      196.80      171.51     23.67 o 
  -5   9   6      127.34      112.56     14.12 o 
  -4   9   6      330.15      298.44     22.64 o 
  -3   9   6      267.36      281.11     15.40 o 
  -2   9   6      671.15      635.37     23.76 o 
  -1   9   6      319.02      301.44     13.82 o 
   0   9   6        1.67        9.21      5.06 o 
   1   9   6      359.42      350.53     18.38 o 
   2   9   6      684.82      653.39     35.13 o 
   3   9   6      350.80      343.04     30.32 o 
   4   9   6      376.14      375.85     35.04 o 
   5   9   6      150.02      142.51     16.97 o 
   6   9   6      196.79      211.93     23.63 o 
   7   9   6        9.74       -4.44     11.26 o 
  -6  10   6       12.76        5.21     13.11 o 
  -5  10   6       86.81       88.40     13.34 o 
  -4  10   6        0.83        3.56      9.07 o 
  -3  10   6      183.32      167.69     12.03 o 
  -2  10   6       29.52       36.40      6.30 o 
  -1  10   6      914.54      848.72     32.80 o 
   0  10   6      287.46      271.40     13.76 o 
   1  10   6      881.59      906.17     44.46 o 
   2  10   6       16.53       -1.50      7.08 o 
   3  10   6      144.51      159.46     16.57 o 
   4  10   6        1.29        5.35      9.76 o 
   5  10   6      101.16      126.26     16.31 o 
   6  10   6       13.57        2.23     12.15 o 
  -6  11   6       21.75       23.31     16.71 o 
  -5  11   6      100.42      107.93     15.36 o 
  -4  11   6      271.54      220.41     19.09 o 
  -3  11   6      261.01      267.01     16.03 o 
  -2  11   6      518.97      522.84     28.46 o 
  -1  11   6       51.85       62.48      8.28 o 
   0  11   6      256.94      291.87     18.13 o 
   1  11   6       68.78       77.77     12.21 o 
   2  11   6      619.24      610.99     32.59 o 
   3  11   6      271.35      307.00     22.65 o 
   4  11   6      330.85      327.80     23.56 o 
   5  11   6       89.50       81.76     15.15 o 
   6  11   6       31.31       29.18     14.62 o 
  -5  12   6        2.97       28.06     15.46 o 
  -4  12   6        0.32        6.33      9.80 o 
  -3  12   6       21.81       22.43      9.12 o 
  -2  12   6       43.80       42.70     13.55 o 
  -1  12   6       87.82       65.79      9.73 o 
   0  12   6      276.45      297.90     20.82 o 
   1  12   6       89.19       79.44     17.62 o 
   2  12   6       41.76       39.41     10.67 o 
   3  12   6       10.94        1.37      9.80 o 
   4  12   6        4.63       23.42     11.02 o 
   5  12   6        4.84        3.90     11.97 o 
  -4  13   6      109.17      118.27     20.37 o 
  -3  13   6       81.09      101.74     13.68 o 
  -2  13   6       34.21       44.73     11.69 o 
  -1  13   6       15.60       32.12      9.97 o 
   0  13   6       16.47        9.93      9.76 o 
   1  13   6       31.00       23.58     10.37 o 
   2  13   6       28.43       19.79     10.54 o 
   3  13   6       98.45      120.61     16.08 o 
   4  13   6       91.26      106.40     16.91 o 
  -4  14   6       13.69       25.90     14.98 o 
  -3  14   6       42.04       61.48     12.42 o 
  -2  14   6       25.33       38.89     13.39 o 
  -1  14   6        1.51       16.48      9.85 o 
   0  14   6      101.86      126.31     15.66 o 
   1  14   6        3.42       16.98     10.61 o 
   2  14   6       12.61       -6.52     12.09 o 
   3  14   6       48.56       36.92     12.74 o 
   4  14   6       18.11       29.57     13.13 o 
  -3  15   6       63.03      103.24     24.19 o 
  -2  15   6       21.17       27.71     15.68 o 
  -1  15   6       74.24       70.10     16.34 o 
   0  15   6       13.33       10.63     10.64 o 
   1  15   6       64.60       61.07     14.13 o 
   2  15   6       28.61       46.71     13.41 o 
   3  15   6       44.94      109.65     24.25 o 
   0  16   6       17.04       49.80     15.63 o 
   1   0   7     8141.68     8116.85    253.44 o 
   2   0   7       48.83       53.04      5.85 o 
   3   0   7      700.97      732.57     29.86 o 
   4   0   7        1.41       -3.95      4.92 o 
   5   0   7       63.58       60.18      8.35 o 
   6   0   7       28.98       35.34     10.14 o 
   7   0   7       26.07       43.15     12.06 o 
   8   0   7        6.50       10.74     11.79 o 
  -8   1   7        0.27        5.35     16.43 o 
  -7   1   7       18.50       13.05     10.90 o 
  -6   1   7      117.74       92.61     11.81 o 
  -5   1   7      672.98      636.63     27.78 o 
  -4   1   7     1370.57     1394.86     53.69 o 
  -3   1   7      971.26      979.55     33.55 o 
  -2   1   7     3519.94     3480.33    116.50 o 
  -1   1   7      423.07      456.44     13.10 o 
   0   1   7     1260.80     1250.45     40.51 o 
   1   1   7      305.95      329.10     17.00 o 
   2   1   7     3458.05     3419.63    125.43 o 
   3   1   7      843.23      836.21     36.01 o 
   4   1   7     1367.72     1370.29     53.22 o 
   5   1   7      645.04      638.81     34.27 o 
   6   1   7      129.85      115.97     15.27 o 
   7   1   7       16.82       14.33      9.57 o 
   8   1   7        0.17       -2.66     17.39 o 
  -8   2   7       16.14       14.87     14.66 o 
  -7   2   7       95.15      105.94     18.13 o 
  -6   2   7       67.51       61.24     11.23 o 
  -5   2   7      337.95      355.86     21.39 o 
  -4   2   7       82.68       88.80     10.72 o 
  -3   2   7      471.08      483.06     18.37 o 
  -2   2   7     4210.80     4468.19    132.62 o 
  -1   2   7     1465.55     1522.91     47.97 o 
   0   2   7     8549.76     8605.57    286.04 o 
   1   2   7     1639.48     1667.49     54.59 o 
   2   2   7     4322.96     4458.45    162.87 o 
   3   2   7      385.25      403.03     19.58 o 
   4   2   7      103.56       99.18      9.39 o 
   5   2   7      406.14      381.72     24.69 o 
   6   2   7      105.23       89.65     11.64 o 
   7   2   7      103.75       92.57     14.66 o 
   8   2   7       24.51       27.08     15.41 o 
  -8   3   7       16.34       42.00     14.08 o 
  -7   3   7        3.31        7.78      9.39 o 
  -6   3   7       38.21       41.79     10.85 o 
  -5   3   7      431.06      461.57     23.81 o 
  -4   3   7       55.94       51.64      9.20 o 
  -3   3   7     3798.99     3756.85    135.94 o 
  -2   3   7      793.13      770.92     27.33 o 
  -1   3   7     3018.83     3181.11    101.51 o 
   0   3   7      231.38      225.12      9.65 o 
   1   3   7     3294.23     3252.90    108.49 o 
   2   3   7      895.91      848.98     29.69 o 
   3   3   7     3745.61     3645.56    124.55 o 
   4   3   7       42.65       51.89      6.28 o 
   5   3   7      392.69      360.10     22.14 o 
   6   3   7       32.99       34.87     10.94 o 
   7   3   7        3.42        2.82      9.79 o 
   8   3   7       20.22       25.50     20.10 o 
  -8   4   7       77.08      145.68     20.67 o 
  -7   4   7       35.72       46.07     12.67 o 
  -6   4   7      277.71      282.82     20.78 o 
  -5   4   7      411.53      378.02     23.45 o 
  -4   4   7      339.22      310.51     20.05 o 
  -3   4   7      137.41      156.91     10.95 o 
  -2   4   7      784.01      776.03     28.57 o 
  -1   4   7      633.76      602.60     21.73 o 
   0   4   7     8952.48     9470.40    295.02 o 
   1   4   7      669.16      665.02     22.27 o 
   2   4   7      785.49      785.82     27.15 o 
   3   4   7      145.76      135.00      8.34 o 
   4   4   7      357.52      358.05     17.31 o 
   5   4   7      482.78      427.71     27.31 o 
   6   4   7      295.64      307.78     25.73 o 
   7   4   7       48.86       61.87     16.15 o 
   8   4   7       70.29       95.28     19.92 o 
  -7   5   7       22.27       19.76     12.51 o 
  -6   5   7       39.71       66.67     13.65 o 
  -5   5   7      228.06      197.30     18.69 o 
  -4   5   7      530.17      504.91     27.39 o 
  -3   5   7     1088.19     1083.43     46.70 o 
  -2   5   7      573.16      568.50     23.50 o 
  -1   5   7      574.26      571.59     18.40 o 
   0   5   7     2079.74     2241.54     71.78 o 
   1   5   7      412.39      428.13     18.30 o 
   2   5   7      690.54      688.53     22.76 o 
   3   5   7     1145.45     1096.72     43.23 o 
   4   5   7      599.32      607.12     25.81 o 
   5   5   7      239.48      214.58     19.79 o 
   6   5   7       43.66       37.82     13.79 o 
   7   5   7       28.60       29.81     12.38 o 
  -7   6   7      162.62      208.01     21.83 o 
  -6   6   7      134.25      107.55     16.73 o 
  -5   6   7      413.55      493.80     30.79 o 
  -4   6   7       42.78       37.76      8.50 o 
  -3   6   7        5.59        3.05      5.21 o 
  -2   6   7       20.96       17.31      5.08 o 
  -1   6   7      367.72      338.13     14.90 o 
   0   6   7      328.90      330.48     13.46 o 
   1   6   7      509.71      492.88     18.44 o 
   2   6   7       10.86       15.28      4.50 o 
   3   6   7       11.53        6.89      6.23 o 
   4   6   7       47.92       41.32      8.95 o 
   5   6   7      394.61      436.84     30.92 o 
   6   6   7      145.21      178.24     25.60 o 
   7   6   7      159.01      208.13     27.41 o 
  -7   7   7       16.05        8.50     13.33 o 
  -6   7   7       20.94       24.64     12.47 o 
  -5   7   7       22.33       23.65     12.19 o 
  -4   7   7      342.38      336.68     20.60 o 
  -3   7   7      133.10      143.81     10.91 o 
  -2   7   7      685.27      644.56     25.29 o 
  -1   7   7      230.96      216.28     10.22 o 
   0   7   7      166.30      190.48      9.41 o 
   1   7   7      203.30      208.11     11.05 o 
   2   7   7      664.29      643.30     27.74 o 
   3   7   7      139.14      151.20     11.33 o 
   4   7   7      346.96      354.94     25.20 o 
   5   7   7       20.82        9.60     10.79 o 
   6   7   7       14.39       -5.54     11.21 o 
   7   7   7       11.38       24.75     13.21 o 
  -7   8   7       46.60       59.57     15.01 o 
  -6   8   7      296.71      348.90     27.62 o 
  -5   8   7      262.18      272.31     23.70 o 
  -4   8   7      155.40      180.21     18.23 o 
  -3   8   7       12.52        8.93      6.50 o 
  -2   8   7       53.75       59.21      7.09 o 
  -1   8   7     1245.66     1154.31     38.62 o 
   0   8   7      156.39      161.96      9.01 o 
   1   8   7     1117.15     1117.51     41.13 o 
   2   8   7       49.17       50.77      7.58 o 
   3   8   7       31.18       46.17     10.67 o 
   4   8   7      139.83      146.15     16.94 o 
   5   8   7      272.58      318.84     25.30 o 
   6   8   7      283.19      326.55     28.09 o 
   7   8   7       46.18       67.50     15.94 o 
  -6   9   7       37.66       25.10     15.08 o 
  -5   9   7        3.30        8.73     11.64 o 
  -4   9   7      182.32      182.62     16.17 o 
  -3   9   7       89.38       93.77      9.98 o 
  -2   9   7      414.74      377.61     17.66 o 
  -1   9   7      373.68      342.05     17.37 o 
   0   9   7      242.94      282.16     16.81 o 
   1   9   7      275.14      273.47     15.88 o 
   2   9   7      454.49      388.90     25.40 o 
   3   9   7       62.75       90.22     13.12 o 
   4   9   7      193.85      194.09     19.24 o 
   5   9   7        1.35       -9.79      9.92 o 
   6   9   7       42.19       46.01     14.24 o 
  -6  10   7       27.10       58.12     19.20 o 
  -5  10   7       75.60       62.57     14.74 o 
  -4  10   7       67.06       72.28     12.16 o 
  -3  10   7      387.31      364.11     19.89 o 
  -2  10   7       87.70       88.48      9.06 o 
  -1  10   7      267.57      245.97     13.74 o 
   0  10   7      458.67      431.80     20.76 o 
   1  10   7      269.07      261.44     18.92 o 
   2  10   7      140.94      106.64     13.42 o 
   3  10   7      382.75      371.35     36.18 o 
   4  10   7       59.49       77.62     13.89 o 
   5  10   7       63.94       55.52     14.39 o 
   6  10   7       14.13        8.25     13.00 o 
  -5  11   7       36.33       14.30     13.20 o 
  -4  11   7       46.30       36.30     11.04 o 
  -3  11   7      249.23      230.32     16.04 o 
  -2  11   7        1.79       -1.45      7.29 o 
  -1  11   7      196.75      215.50     13.20 o 
   0  11   7       18.77       12.48      8.05 o 
   1  11   7      200.25      225.88     18.00 o 
   2  11   7        5.99       16.80      9.35 o 
   3  11   7      206.33      239.69     20.48 o 
   4  11   7       60.47       32.61     13.17 o 
   5  11   7       40.56       41.25     13.63 o 
  -5  12   7        1.76        0.91     10.62 o 
  -4  12   7      111.90      106.84     13.87 o 
  -3  12   7        7.37       20.77      9.96 o 
  -2  12   7      498.42      491.94     27.03 o 
  -1  12   7       58.68       51.36     10.51 o 
   0  12   7      207.69      230.89     16.96 o 
   1  12   7       51.65       45.42     11.17 o 
   2  12   7      492.93      467.37     29.98 o 
   3  12   7        5.87       -4.81      9.32 o 
   4  12   7       92.19       98.11     15.38 o 
   5  12   7        2.58       26.11     13.72 o 
  -4  13   7      161.99      176.64     21.94 o 
  -3  13   7       33.02       30.00     18.83 o 
  -2  13   7       86.33       99.01     13.35 o 
  -1  13   7       45.70       60.34     12.85 o 
   0  13   7       19.10       25.03     10.66 o 
   1  13   7       47.81       37.50     11.66 o 
   2  13   7       92.68       67.07     14.53 o 
   3  13   7       32.51       54.35     12.82 o 
   4  13   7      153.03      161.20     19.52 o 
  -3  14   7       90.69       87.47     17.86 o 
  -2  14   7       12.13       18.32     12.78 o 
  -1  14   7      302.88      318.89     24.17 o 
   0  14   7        4.46        6.93     10.08 o 
   1  14   7      309.16      311.94     24.13 o 
   2  14   7       11.11       -0.91     15.76 o 
   3  14   7       88.65      104.42     16.02 o 
  -2  15   7       22.59       40.29     14.50 o 
  -1  15   7        7.69       40.15     23.07 o 
   0  15   7        0.18        4.12     11.12 o 
   1  15   7        5.08        9.87     15.82 o 
   2  15   7       22.35       20.53     11.74 o 
   0   0   8      286.73      280.73     15.66 o 
   1   0   8      455.94      432.06     15.79 o 
   2   0   8       54.44       67.88      6.81 o 
   3   0   8       80.43       78.45      7.85 o 
   4   0   8      318.29      347.46     17.78 o 
   5   0   8       65.29       51.63      8.41 o 
   6   0   8      112.04      126.78     13.55 o 
   7   0   8        1.51       -4.51     10.14 o 
   8   0   8       25.79       18.57     12.06 o 
  -8   1   8       36.35       28.40     15.24 o 
  -7   1   8       48.52       62.04     18.07 o 
  -6   1   8       42.88       39.66      9.86 o 
  -5   1   8        7.65        6.00      7.26 o 
  -4   1   8       23.60       23.05      6.78 o 
  -3   1   8      471.53      466.03     22.28 o 
  -2   1   8      840.17      790.37     28.64 o 
  -1   1   8      789.04      815.55     22.85 o 
   0   1   8      445.42      415.85     14.98 o 
   1   1   8      639.01      651.14     29.68 o 
   2   1   8      805.47      763.59     31.21 o 
   3   1   8      518.15      545.55     22.36 o 
   4   1   8        6.30       12.02      5.73 o 
   5   1   8        7.69       16.79      6.87 o 
   6   1   8       35.63       36.68      9.50 o 
   7   1   8       51.33       29.59     10.92 o 
   8   1   8       35.31       69.31     16.81 o 
  -8   2   8       14.06       27.37     15.36 o 
  -7   2   8      151.61      166.40     18.60 o 
  -6   2   8        4.94       -7.94      7.94 o 
  -5   2   8      747.90      784.08     36.32 o 
  -4   2   8     1028.50      957.38     42.05 o 
  -3   2   8      376.35      375.36     19.58 o 
  -2   2   8     1269.85     1294.22     43.20 o 
  -1   2   8      191.56      191.72      7.37 o 
   0   2   8     1724.06     1733.74     55.69 o 
   1   2   8       82.03       80.45     12.13 o 
   2   2   8     1290.56     1373.29     52.31 o 
   3   2   8      325.35      345.10     20.23 o 
   4   2   8      904.83      905.26     37.19 o 
   5   2   8      731.08      727.31     34.92 o 
   6   2   8        2.01        1.74      8.09 o 
   7   2   8      143.68      186.42     30.39 o 
   8   2   8       20.01       28.38     12.64 o 
  -7   3   8       88.90      124.30     14.98 o 
  -6   3   8        6.48        2.52      9.51 o 
  -5   3   8      298.05      294.03     19.18 o 
  -4   3   8      486.34      452.61     26.83 o 
  -3   3   8       29.02       23.81      7.15 o 
  -2   3   8      973.66      945.07     33.92 o 
  -1   3   8     1535.80     1563.83     48.43 o 
   0   3   8        1.51        0.24      3.06 o 
   1   3   8     1234.61     1206.52     44.79 o 
   2   3   8      982.59      935.78     46.70 o 
   3   3   8       30.36       32.21      5.48 o 
   4   3   8      597.25      601.67     22.50 o 
   5   3   8      300.49      265.99     18.52 o 
   6   3   8        9.08       10.82     12.19 o 
   7   3   8       87.20       72.60     13.97 o 
  -7   4   8        6.48       10.39     11.63 o 
  -6   4   8      332.39      349.68     26.74 o 
  -5   4   8      113.03      120.58     13.68 o 
  -4   4   8      380.21      365.23     20.84 o 
  -3   4   8      105.30       98.84      9.23 o 
  -2   4   8      325.52      294.27     13.67 o 
  -1   4   8     1945.12     2012.46     64.50 o 
   0   4   8      459.57      443.74     16.55 o 
   1   4   8     1969.09     1998.58     64.81 o 
   2   4   8      271.55      246.22     11.87 o 
   3   4   8       87.57       88.78      7.56 o 
   4   4   8      312.60      300.51     16.80 o 
   5   4   8       86.52       94.28     13.26 o 
   6   4   8      288.10      276.54     47.59 o 
   7   4   8       15.13       12.02     14.30 o 
  -7   5   8       36.16       47.87     14.44 o 
  -6   5   8      131.91      131.54     17.59 o 
  -5   5   8      156.01      173.72     18.07 o 
  -4   5   8      189.01      185.70     16.69 o 
  -3   5   8      707.26      644.14     32.45 o 
  -2   5   8      353.87      335.22     15.36 o 
  -1   5   8      863.47      873.11     31.19 o 
   0   5   8      103.31      116.50      7.19 o 
   1   5   8      967.86      987.76     32.05 o 
   2   5   8      388.05      381.64     14.96 o 
   3   5   8      792.99      801.28     30.78 o 
   4   5   8      151.74      141.85     11.64 o 
   5   5   8      160.39      158.72     15.05 o 
   6   5   8      112.50      139.43     18.03 o 
   7   5   8       26.96       41.86     14.11 o 
  -7   6   8       15.59        3.89     13.03 o 
  -6   6   8       31.05       38.43     12.99 o 
  -5   6   8       37.61       42.12     12.73 o 
  -4   6   8       22.50       32.78     11.06 o 
  -3   6   8      378.20      348.18     19.46 o 
  -2   6   8      600.46      615.93     25.14 o 
  -1   6   8       85.85      101.91      6.99 o 
   0   6   8     3476.26     3532.52    112.41 o 
   1   6   8      115.77      130.28      7.89 o 
   2   6   8      640.59      696.94     24.32 o 
   3   6   8      322.83      325.00     18.77 o 
   4   6   8       14.40       27.46      8.67 o 
   5   6   8       28.23       29.69     12.11 o 
   6   6   8       57.58       65.50     14.24 o 
   7   6   8        8.00       13.47     12.63 o 
  -7   7   8       11.59       -3.65     13.46 o 
  -6   7   8       18.39       29.76     13.11 o 
  -5   7   8      103.35       87.82     23.86 o 
  -4   7   8      104.33      140.38     16.10 o 
  -3   7   8      519.98      517.24     27.15 o 
  -2   7   8      547.78      553.47     21.82 o 
  -1   7   8      508.65      484.67     18.19 o 
   0   7   8     2481.93     2635.29     84.10 o 
   1   7   8      451.12      470.19     18.50 o 
   2   7   8      503.33      498.47     24.89 o 
   3   7   8      505.30      547.27     25.22 o 
   4   7   8       81.74      121.18     15.91 o 
   5   7   8      118.76      104.39     16.27 o 
   6   7   8       12.71       25.05     13.46 o 
   7   7   8        8.78       26.37     13.77 o 
  -6   8   8       20.71       26.56     12.91 o 
  -5   8   8       92.07       92.41     15.76 o 
  -4   8   8       38.66       21.50      8.97 o 
  -3   8   8      153.60      146.35     17.20 o 
  -2   8   8      417.26      398.59     17.97 o 
  -1   8   8     1087.68      989.51     38.70 o 
   0   8   8      889.56      902.18     31.48 o 
   1   8   8     1159.40     1153.44     51.36 o 
   2   8   8      427.52      392.68     19.87 o 
   3   8   8      182.50      163.46     16.56 o 
   4   8   8       21.84       30.13     12.01 o 
   5   8   8      124.05       93.38     15.97 o 
   6   8   8        9.62       23.44     13.75 o 
  -6   9   8       10.72       12.12     13.93 o 
  -5   9   8       37.56       26.03     12.88 o 
  -4   9   8      143.30      156.05     16.30 o 
  -3   9   8      238.34      206.81     15.65 o 
  -2   9   8      172.25      173.06     11.43 o 
  -1   9   8      243.26      256.97     13.05 o 
   0   9   8       13.53       16.74      5.84 o 
   1   9   8      201.69      208.29     13.55 o 
   2   9   8      163.27      158.14     13.60 o 
   3   9   8      200.44      161.65     17.44 o 
   4   9   8      137.15      161.73     18.19 o 
   5   9   8       31.25       31.90     14.50 o 
   6   9   8       10.51       27.97     13.91 o 
  -6  10   8       66.54       58.61     16.22 o 
  -5  10   8       48.26       48.00     14.80 o 
  -4  10   8       74.29       89.75     12.70 o 
  -3  10   8       26.46       14.63      8.97 o 
  -2  10   8       38.68       47.72      7.94 o 
  -1  10   8      253.60      280.47     15.44 o 
   0  10   8       13.89       12.08      6.93 o 
   1  10   8      215.91      213.77     18.75 o 
   2  10   8       70.89       67.86     12.24 o 
   3  10   8       20.05       20.05     12.80 o 
   4  10   8       75.61       61.64     13.60 o 
   5  10   8       50.71       67.15     15.45 o 
   6  10   8       70.46       54.68     15.33 o 
  -5  11   8        0.67       -1.51     12.23 o 
  -4  11   8       89.41      107.37     13.95 o 
  -3  11   8       21.13       21.04      9.85 o 
  -2  11   8      259.39      271.33     16.58 o 
  -1  11   8       55.16       40.77      8.73 o 
   0  11   8      214.73      209.79     15.44 o 
   1  11   8       37.91       81.08     15.28 o 
   2  11   8      255.25      234.82     20.19 o 
   3  11   8       17.59       32.87     11.32 o 
   4  11   8       76.46       77.36     14.51 o 
   5  11   8        0.48      -11.93     11.93 o 
  -5  12   8       60.77       92.23     27.26 o 
  -4  12   8       25.45       24.68     10.88 o 
  -3  12   8      124.64      138.39     16.76 o 
  -2  12   8        0.54       -4.37      8.38 o 
  -1  12   8       26.72       30.91      9.42 o 
   0  12   8        5.28       16.59      8.97 o 
   1  12   8       28.72       33.04     10.52 o 
   2  12   8        0.92       12.85     10.02 o 
   3  12   8      161.59      139.05     16.00 o 
   4  12   8       17.60       14.53     12.11 o 
   5  12   8       63.05       74.28     18.94 o 
  -4  13   8       12.52       23.14     12.64 o 
  -3  13   8      103.22      134.59     19.95 o 
  -2  13   8       12.87       -4.93     10.57 o 
  -1  13   8       70.40       90.45     14.31 o 
   0  13   8       17.27       15.26     11.41 o 
   1  13   8       61.21       41.39     11.72 o 
   2  13   8       12.41       19.69     10.04 o 
   3  13   8       91.07       84.19     14.68 o 
   4  13   8       12.36       -6.78     11.22 o 
  -3  14   8       43.95       36.44     14.57 o 
  -2  14   8        6.04       22.84     12.88 o 
  -1  14   8       29.96       42.73     12.56 o 
   0  14   8       62.12       68.03     17.16 o 
   1  14   8       35.37       50.53     12.41 o 
   2  14   8        8.91       10.71     10.37 o 
   3  14   8       39.92       41.71     12.89 o 
  -1  15   8       19.65       28.24     14.13 o 
   0  15   8       13.50       23.23     13.92 o 
   1  15   8       32.23       34.18     11.97 o 
   1   0   9     1639.33     1703.82     55.38 o 
   2   0   9     1784.52     1713.69     65.08 o 
   3   0   9       32.18       33.73      6.65 o 
   4   0   9     1823.63     1651.65     63.64 o 
   5   0   9        3.87        6.75      7.31 o 
   6   0   9       44.12       43.23     10.37 o 
   7   0   9       28.58       25.51     11.33 o 
  -7   1   9       11.48       19.81     11.06 o 
  -6   1   9        4.10       16.59      9.30 o 
  -5   1   9      132.59      134.67     12.47 o 
  -4   1   9     1137.04     1215.73     45.26 o 
  -3   1   9      701.62      626.85     27.69 o 
  -2   1   9     2484.64     2453.57     89.26 o 
  -1   1   9     3452.33     3542.14    101.27 o 
   0   1   9     1734.34     1733.42     56.15 o 
   1   1   9     3594.65     3675.64    131.30 o 
   2   1   9     2266.75     2337.48     89.01 o 
   3   1   9      741.72      663.84     27.61 o 
   4   1   9     1030.11     1019.24     44.12 o 
   5   1   9      158.28      156.09     12.02 o 
   6   1   9        6.22        5.29      8.08 o 
   7   1   9        3.86       -8.52      8.52 o 
  -7   2   9       68.05       71.14     14.46 o 
  -6   2   9       39.00       34.36     10.64 o 
  -5   2   9      507.11      491.47     27.17 o 
  -4   2   9      108.31      108.03     12.19 o 
  -3   2   9     1062.50      961.59     39.84 o 
  -2   2   9      125.56      138.17     11.58 o 
  -1   2   9      801.54      779.27     26.80 o 
   0   2   9       69.39       75.71      6.47 o 
   1   2   9      784.38      769.24     28.84 o 
   2   2   9      176.70      194.60     10.93 o 
   3   2   9     1114.55     1024.55     39.52 o 
   4   2   9      161.08      141.88     10.68 o 
   5   2   9      502.29      512.65     24.65 o 
   6   2   9       59.46       42.12     10.48 o 
   7   2   9       63.59       34.25     12.64 o 
  -7   3   9       34.85       34.60     11.61 o 
  -6   3   9       27.20       32.84     10.89 o 
  -5   3   9      190.47      226.64     17.42 o 
  -4   3   9        5.62       -0.32      7.86 o 
  -3   3   9      356.68      319.43     18.84 o 
  -2   3   9      603.86      612.16     25.29 o 
  -1   3   9      378.63      371.60     14.47 o 
   0   3   9     1754.19     1787.89     58.07 o 
   1   3   9      314.20      298.42     13.53 o 
   2   3   9      580.83      577.06     23.16 o 
   3   3   9      242.24      232.73     13.09 o 
   4   3   9       12.62       13.09      6.95 o 
   5   3   9      162.98      173.11     13.40 o 
   6   3   9       20.28       26.53     10.77 o 
   7   3   9       44.61       34.75     11.84 o 
  -7   4   9       10.30        9.84     13.61 o 
  -6   4   9      152.19      186.41     25.22 o 
  -5   4   9       86.62       87.39     12.83 o 
  -4   4   9      304.02      287.80     19.84 o 
  -3   4   9      588.33      499.98     30.62 o 
  -2   4   9      494.46      490.10     24.38 o 
  -1   4   9      592.01      600.52     23.58 o 
   0   4   9      544.44      566.35     24.41 o 
   1   4   9      616.49      628.20     22.50 o 
   2   4   9      519.65      511.74     19.37 o 
   3   4   9      603.19      581.92     22.86 o 
   4   4   9      300.61      312.63     16.89 o 
   5   4   9      108.08       85.39     13.43 o 
   6   4   9      135.03      141.66     21.64 o 
   7   4   9       12.45       21.56     15.05 o 
  -7   5   9       34.87       26.56     13.97 o 
  -6   5   9      235.36      275.60     24.26 o 
  -5   5   9      165.12      177.04     18.78 o 
  -4   5   9      175.03      200.13     18.04 o 
  -3   5   9      269.99      267.01     20.15 o 
  -2   5   9      175.92      189.25     14.12 o 
  -1   5   9      796.20      840.69     31.96 o 
   0   5   9       90.53       87.82      6.81 o 
   1   5   9      848.32      884.12     30.38 o 
   2   5   9      117.52      135.89     13.77 o 
   3   5   9      292.20      290.42     14.67 o 
   4   5   9      151.34      160.03     12.98 o 
   5   5   9      177.54      179.52     16.26 o 
   6   5   9      250.11      299.16     25.25 o 
   7   5   9       30.00       55.73     15.36 o 
  -7   6   9       22.39       29.34     14.97 o 
  -6   6   9      102.35      116.73     17.41 o 
  -5   6   9      250.04      301.59     24.30 o 
  -4   6   9      100.25      125.21     15.22 o 
  -3   6   9        0.19       -5.68      8.06 o 
  -2   6   9      422.48      404.80     25.82 o 
  -1   6   9       78.25       73.15      7.24 o 
   0   6   9      385.02      386.99     15.67 o 
   1   6   9      114.16      126.44      8.15 o 
   2   6   9      303.83      335.05     15.40 o 
   3   6   9        4.85       -3.79      6.21 o 
   4   6   9       97.82      112.93     12.83 o 
   5   6   9      230.04      280.41     24.69 o 
   6   6   9      124.75      128.15     17.55 o 
   7   6   9       16.48       31.98     14.66 o 
  -6   7   9        3.92       12.46     12.13 o 
  -5   7   9      206.68      186.38     20.41 o 
  -4   7   9       70.50      105.33     15.26 o 
  -3   7   9      167.66      168.81     14.45 o 
  -2   7   9      277.41      279.08     17.15 o 
  -1   7   9      359.63      357.99     17.40 o 
   0   7   9       18.28       19.29      5.15 o 
   1   7   9      451.05      476.72     22.54 o 
   2   7   9      279.16      283.50     22.88 o 
   3   7   9      217.83      247.07     14.88 o 
   4   7   9       73.85      101.22     15.52 o 
   5   7   9      210.70      224.63     21.95 o 
   6   7   9        2.36        2.39     13.19 o 
  -6   8   9       28.87       16.88     13.89 o 
  -5   8   9       42.50       52.72     18.55 o 
  -4   8   9      290.14      280.69     23.13 o 
  -3   8   9        7.77       17.39      7.87 o 
  -2   8   9      466.83      462.92     24.14 o 
  -1   8   9      285.44      250.39     12.75 o 
   0   8   9       14.92        7.75      5.19 o 
   1   8   9      206.64      204.90     12.33 o 
   2   8   9      448.36      435.03     21.64 o 
   3   8   9       13.91       27.91     11.05 o 
   4   8   9      296.82      261.96     23.32 o 
   5   8   9       41.51       40.37     12.90 o 
   6   8   9       24.56       25.37     14.81 o 
  -6   9   9      129.96      158.89     20.59 o 
  -5   9   9       58.07       47.22     14.59 o 
  -4   9   9      170.93      169.51     19.26 o 
  -3   9   9      203.74      211.71     16.37 o 
  -2   9   9       59.14       63.10      9.66 o 
  -1   9   9      434.66      437.69     20.14 o 
   0   9   9      285.73      297.19     15.01 o 
   1   9   9      482.77      483.15     22.31 o 
   2   9   9       90.49       76.57     11.98 o 
   3   9   9      206.07      211.10     19.76 o 
   4   9   9      191.65      213.78     22.41 o 
   5   9   9       55.00       64.89     15.04 o 
   6   9   9      134.41      181.32     29.37 o 
  -5  10   9       47.84       63.88     15.63 o 
  -4  10   9       51.74       20.05     12.36 o 
  -3  10   9      353.07      358.83     22.12 o 
  -2  10   9        3.61        5.09      8.05 o 
  -1  10   9      122.73      118.82     10.99 o 
   0  10   9      377.52      371.27     19.21 o 
   1  10   9      133.53      127.61     12.55 o 
   2  10   9        5.52        3.08      9.11 o 
   3  10   9      363.17      346.03     32.64 o 
   4  10   9       60.14       45.26     12.49 o 
   5  10   9       36.22       44.77     15.18 o 
  -5  11   9       70.88       77.35     31.83 o 
  -4  11   9       67.92       36.37     13.33 o 
  -3  11   9      208.83      193.89     17.18 o 
  -2  11   9      236.83      212.75     18.74 o 
  -1  11   9       68.52       64.87     11.33 o 
   0  11   9      595.95      604.53     39.40 o 
   1  11   9       98.54      101.15     13.44 o 
   2  11   9      212.93      209.39     18.75 o 
   3  11   9      230.51      212.39     19.84 o 
   4  11   9       62.24       66.03     13.76 o 
   5  11   9       72.73       72.91     15.95 o 
  -4  12   9       21.80       -6.76     13.97 o 
  -3  12   9       60.00       62.97     13.94 o 
  -2  12   9       80.92       97.02     17.95 o 
  -1  12   9       13.67        5.67     10.27 o 
   0  12   9       94.90       98.19     13.79 o 
   1  12   9       10.81       17.98      9.97 o 
   2  12   9       76.03       77.10     13.30 o 
   3  12   9       69.55       83.40     16.34 o 
   4  12   9       21.96       11.50     11.61 o 
  -3  13   9       84.62       91.45     16.58 o 
  -2  13   9       34.99       40.45     16.36 o 
  -1  13   9      173.07      214.39     19.59 o 
   0  13   9        6.19       14.14     11.91 o 
   1  13   9      164.32      194.08     20.23 o 
   2  13   9       46.77       40.35     15.49 o 
   3  13   9       66.91       62.39     25.64 o 
  -2  14   9       38.68       32.83     17.24 o 
  -1  14   9        2.37       19.84     11.13 o 
   0  14   9        1.12        8.14     11.27 o 
   1  14   9        4.40       -3.14     11.18 o 
   2  14   9       39.63       66.29     12.95 o 
   0   0  10      118.45      132.23     10.45 o 
   1   0  10     1686.96     1715.32     64.75 o 
   2   0  10      306.76      332.53     16.95 o 
   3   0  10      593.58      524.43     23.69 o 
   4   0  10       27.41       23.93      7.46 o 
   5   0  10        3.81       11.70      7.52 o 
   6   0  10        3.43        4.72      8.86 o 
   7   0  10        1.55       10.18     12.88 o 
  -7   1  10       26.32       19.93     11.56 o 
  -6   1  10      195.42      214.62     17.78 o 
  -5   1  10        4.60        5.85      7.55 o 
  -4   1  10      202.37      210.17     14.50 o 
  -3   1  10       55.71       56.97      8.39 o 
  -2   1  10      352.25      352.78     16.49 o 
  -1   1  10      277.22      281.05     13.90 o 
   0   1  10      590.30      531.25     19.26 o 
   1   1  10      406.75      387.43     16.43 o 
   2   1  10      278.28      266.49     15.61 o 
   3   1  10       69.57       75.09      8.54 o 
   4   1  10      215.77      231.45     14.23 o 
   5   1  10        0.92       15.74      9.42 o 
   6   1  10      209.82      244.57     17.81 o 
   7   1  10       20.20       19.83     10.86 o 
  -7   2  10        4.40        4.32     11.45 o 
  -6   2  10       46.78       41.77     12.32 o 
  -5   2  10      407.53      384.63     23.49 o 
  -4   2  10      238.84      220.23     17.15 o 
  -3   2  10      504.40      451.25     25.55 o 
  -2   2  10      344.31      329.23     20.37 o 
  -1   2  10      344.91      317.75     14.93 o 
   0   2  10       96.99       98.89      6.61 o 
   1   2  10      438.87      392.39     15.77 o 
   2   2  10      432.38      447.20     19.07 o 
   3   2  10      592.36      546.95     25.15 o 
   4   2  10      310.30      296.66     15.99 o 
   5   2  10      460.45      370.34     20.57 o 
   6   2  10       66.90       62.81     11.27 o 
   7   2  10        5.69       -9.00     10.63 o 
  -7   3  10       82.46       96.91     14.37 o 
  -6   3  10       47.31       33.69     11.33 o 
  -5   3  10       79.96       91.46     13.13 o 
  -4   3  10      187.64      166.17     14.92 o 
  -3   3  10        5.30        0.32      7.38 o 
  -2   3  10      250.43      262.85     16.51 o 
  -1   3  10      706.13      738.26     28.10 o 
   0   3  10      661.05      705.39     24.74 o 
   1   3  10      624.69      632.72     24.47 o 
   2   3  10      252.60      263.59     15.18 o 
   3   3  10       15.25       26.77      6.65 o 
   4   3  10      176.90      178.83     12.97 o 
   5   3  10       95.14      126.39     12.02 o 
   6   3  10       39.09       27.42     10.76 o 
   7   3  10       95.50       93.17     15.86 o 
  -7   4  10       18.62       31.56     13.66 o 
  -6   4  10      102.94       78.70     13.34 o 
  -5   4  10       68.31       64.08     12.28 o 
  -4   4  10      509.24      447.72     38.43 o 
  -3   4  10      207.78      201.13     18.16 o 
  -2   4  10      317.40      296.37     22.37 o 
  -1   4  10       79.35       80.13      7.58 o 
   0   4  10        1.31       -2.39      3.99 o 
   1   4  10       87.12       97.52      7.52 o 
   2   4  10      440.74      424.65     18.90 o 
   3   4  10      230.48      239.37     12.63 o 
   4   4  10      589.16      607.96     25.73 o 
   5   4  10       62.43       76.23     13.41 o 
   6   4  10      116.53      105.40     15.48 o 
   7   4  10       19.13        5.41     14.18 o 
  -7   5  10        9.70       -8.02     12.09 o 
  -6   5  10       84.99      105.01     16.59 o 
  -5   5  10       17.63       21.49     12.09 o 
  -4   5  10        2.43       -8.38      9.27 o 
  -3   5  10      423.37      358.61     30.17 o 
  -2   5  10      232.78      228.43     16.40 o 
  -1   5  10     2859.74     2902.37    114.87 o 
   0   5  10      260.37      281.76     12.79 o 
   1   5  10     2871.03     2828.94     91.88 o 
   2   5  10      199.77      210.09     11.65 o 
   3   5  10      416.81      377.20     22.11 o 
   4   5  10        7.94       12.55      7.59 o 
   5   5  10        8.39       12.96     12.07 o 
   6   5  10       95.53       96.07     16.52 o 
   7   5  10        3.03       14.88     12.72 o 
  -6   6  10       57.98       62.92     15.16 o 
  -5   6  10      145.63      161.12     18.83 o 
  -4   6  10      216.31      214.74     20.50 o 
  -3   6  10      570.30      622.88     35.30 o 
  -2   6  10      483.54      490.01     24.48 o 
  -1   6  10      126.43      133.59     10.06 o 
   0   6  10       76.10       99.36      8.40 o 
   1   6  10      113.58      120.88      8.89 o 
   2   6  10      460.88      458.22     19.27 o 
   3   6  10      587.32      622.68     28.52 o 
   4   6  10      202.54      205.30     17.05 o 
   5   6  10      153.67      196.21     20.77 o 
   6   6  10       53.26       75.06     16.40 o 
  -6   7  10       12.38       30.88     13.64 o 
  -5   7  10       31.86       14.47     12.14 o 
  -4   7  10       39.79       41.92     12.76 o 
  -3   7  10       14.30        6.57      9.94 o 
  -2   7  10      568.61      517.85     26.77 o 
  -1   7  10       95.17      105.05      9.27 o 
   0   7  10     3009.14     3239.10    131.57 o 
   1   7  10       85.99       86.04      7.95 o 
   2   7  10      562.86      552.21     25.42 o 
   3   7  10       18.78       15.88      8.02 o 
   4   7  10       34.38       34.45     12.43 o 
   5   7  10       40.22       38.35     13.31 o 
   6   7  10        3.84      -12.25     12.25 o 
  -6   8  10       48.77       28.12     14.79 o 
  -5   8  10       92.64       85.03     15.58 o 
  -4   8  10       83.41      101.78     15.35 o 
  -3   8  10      304.15      319.46     26.83 o 
  -2   8  10      109.59      121.44     12.30 o 
  -1   8  10      311.52      318.32     21.16 o 
   0   8  10       16.77        8.98      6.14 o 
   1   8  10      259.77      268.50     14.73 o 
   2   8  10      126.90      144.54     12.21 o 
   3   8  10      244.80      270.34     23.15 o 
   4   8  10       96.42      111.69     16.42 o 
   5   8  10       67.54       63.36     15.96 o 
   6   8  10       41.79       54.11     16.45 o 
  -5   9  10       26.55       35.05     13.98 o 
  -4   9  10       50.05       32.16     11.59 o 
  -3   9  10      130.89      146.91     25.21 o 
  -2   9  10       12.24       17.23      8.42 o 
  -1   9  10      281.54      303.31     18.08 o 
   0   9  10      101.02      104.79     10.23 o 
   1   9  10      308.18      333.06     21.76 o 
   2   9  10       33.86       21.08      8.89 o 
   3   9  10      116.14      114.70     16.31 o 
   4   9  10       54.50       53.16     15.88 o 
   5   9  10       23.55       27.42     13.72 o 
  -5  10  10       21.34       27.60     16.75 o 
  -4  10  10      169.88      188.51     20.15 o 
  -3  10  10       10.41       11.82     10.70 o 
  -2  10  10      322.14      328.56     20.03 o 
  -1  10  10       19.59        6.92      8.15 o 
   0  10  10        5.45        6.81      7.14 o 
   1  10  10       19.76       20.87      8.38 o 
   2  10  10      296.69      274.36     22.20 o 
   3  10  10        4.32        4.25     10.30 o 
   4  10  10      151.18      165.52     19.46 o 
   5  10  10       16.00       29.48     13.01 o 
  -4  11  10        0.38       -6.58     11.70 o 
  -3  11  10       10.18        7.27     10.87 o 
  -2  11  10       30.66       21.35     10.73 o 
  -1  11  10      156.60      157.28     14.73 o 
   0  11  10      120.48      142.73     17.93 o 
   1  11  10      189.38      224.68     21.44 o 
   2  11  10       27.32       26.89     10.61 o 
   3  11  10       19.60        5.37     15.01 o 
   4  11  10        0.22       -5.89     10.03 o 
  -4  12  10       17.01       47.31     16.68 o 
  -3  12  10       79.57       93.27     19.76 o 
  -2  12  10       26.69       65.75     12.76 o 
  -1  12  10       35.02       16.79     24.66 o 
   0  12  10        0.22       20.83     10.48 o 
   1  12  10       25.04       19.46     11.97 o 
   2  12  10       26.48       25.41     11.26 o 
   3  12  10       66.97       72.67     14.16 o 
   4  12  10       27.45       33.66     12.79 o 
  -3  13  10        0.77       12.61     12.85 o 
  -2  13  10        5.81        1.41     12.22 o 
  -1  13  10        3.51        3.02     11.75 o 
   0  13  10       22.30       30.00     12.70 o 
   1  13  10        2.68       -7.74     18.27 o 
   2  13  10       11.02       -0.78     10.67 o 
   3  13  10        0.05        7.42     10.74 o 
  -1  14  10       39.11       55.59     14.50 o 
   0  14  10        0.70       -8.86     10.84 o 
   1  14  10       40.44       52.52     14.77 o 
   1   0  11     2356.38     2293.66    104.81 o 
   2   0  11      718.97      676.79     28.93 o 
   3   0  11      365.53      369.83     19.26 o 
   4   0  11      539.03      519.33     28.00 o 
   5   0  11        7.76       11.43      8.61 o 
   6   0  11        4.23        2.09      9.01 o 
   7   0  11        1.73       15.58     13.88 o 
  -7   1  11       56.63       74.58     15.27 o 
  -6   1  11      110.85       95.25     25.78 o 
  -5   1  11      195.59      179.86     14.39 o 
  -4   1  11      316.53      265.43     16.96 o 
  -3   1  11       67.23       62.24      8.84 o 
  -2   1  11      529.21      545.10     24.33 o 
  -1   1  11      669.71      618.55     28.88 o 
   0   1  11      269.81      255.85     11.50 o 
   1   1  11      648.45      610.95     26.29 o 
   2   1  11      536.69      533.43     24.07 o 
   3   1  11       70.36       55.32      9.77 o 
   4   1  11      337.42      292.15     18.16 o 
   5   1  11      165.57      139.85     14.22 o 
   6   1  11      110.66      103.15     14.63 o 
   7   1  11       47.45       39.01     12.01 o 
  -7   2  11       36.91       30.62     14.88 o 
  -6   2  11      110.50      121.81     15.66 o 
  -5   2  11      153.44      134.19     14.91 o 
  -4   2  11      363.61      374.66     21.36 o 
  -3   2  11      338.45      311.09     21.86 o 
  -2   2  11     1318.30     1189.24     51.38 o 
  -1   2  11      189.54      173.09     13.06 o 
   0   2  11      951.77      911.32     33.89 o 
   1   2  11      173.76      172.14     10.36 o 
   2   2  11     1245.63     1165.18     46.40 o 
   3   2  11      279.09      283.20     16.38 o 
   4   2  11      285.97      290.70     16.63 o 
   5   2  11      130.83      140.80     13.16 o 
   6   2  11       96.91      118.31     12.45 o 
   7   2  11       36.07       39.20     13.05 o 
  -7   3  11       24.98       24.97     13.10 o 
  -6   3  11       42.91       52.29     12.09 o 
  -5   3  11      122.00       95.13     14.19 o 
  -4   3  11       89.47       87.53     12.13 o 
  -3   3  11      203.40      201.38     15.03 o 
  -2   3  11      258.10      233.87     15.82 o 
  -1   3  11      118.56      111.76     17.13 o 
   0   3  11     1471.33     1456.32     51.92 o 
   1   3  11      129.59      105.83      7.89 o 
   2   3  11      240.72      214.49     12.55 o 
   3   3  11      169.01      153.77     11.45 o 
   4   3  11       87.40      109.11     11.01 o 
   5   3  11      164.13      164.60     13.36 o 
   6   3  11       22.40       34.53     11.85 o 
   7   3  11       25.28        5.65     11.01 o 
  -7   4  11        9.11       10.88     15.21 o 
  -6   4  11       34.80       42.45     13.16 o 
  -5   4  11      121.50      127.00     15.23 o 
  -4   4  11       77.56       80.67     14.03 o 
  -3   4  11     1192.96     1064.14     53.63 o 
  -2   4  11       66.45       87.73     11.69 o 
  -1   4  11      868.52      811.39     35.23 o 
   0   4  11      111.03      132.33      9.53 o 
   1   4  11      802.33      745.46     27.88 o 
   2   4  11       60.27       65.20      7.44 o 
   3   4  11     1076.60     1054.75     42.77 o 
   4   4  11       59.14       74.64     10.02 o 
   5   4  11       87.40      126.05     16.11 o 
   6   4  11       36.06       41.74     12.58 o 
   7   4  11        8.64       -0.29     14.42 o 
  -6   5  11       49.85       48.85     15.73 o 
  -5   5  11       54.08       49.63     13.78 o 
  -4   5  11       74.36       59.25     12.84 o 
  -3   5  11       70.08       64.15     12.43 o 
  -2   5  11      288.85      252.99     19.66 o 
  -1   5  11      354.18      328.37     25.54 o 
   0   5  11     1309.27     1328.35     56.32 o 
   1   5  11      332.56      291.14     14.26 o 
   2   5  11      303.64      285.83     17.16 o 
   3   5  11       71.26       67.57      8.86 o 
   4   5  11       52.19       57.35     10.16 o 
   5   5  11       49.33       35.27     21.48 o 
   6   5  11       51.76       48.90     14.73 o 
  -6   6  11       32.10       36.04     14.90 o 
  -5   6  11       82.89       91.23     15.85 o 
  -4   6  11      118.26      126.86     17.01 o 
  -3   6  11       15.82       12.44     10.41 o 
  -2   6  11      226.63      215.87     18.79 o 
  -1   6  11      243.00      289.83     19.86 o 
   0   6  11        3.76       13.17      6.21 o 
   1   6  11      170.38      169.77     11.26 o 
   2   6  11      233.16      256.90     13.40 o 
   3   6  11       37.93       31.29      8.52 o 
   4   6  11       96.36      108.78     14.46 o 
   5   6  11       98.95      104.08     16.06 o 
   6   6  11       26.59       17.17     13.01 o 
  -6   7  11       13.62       10.20     13.49 o 
  -5   7  11       98.42       91.01     18.42 o 
  -4   7  11       38.87       20.35     11.31 o 
  -3   7  11       36.75       31.57     11.41 o 
  -2   7  11        9.94       16.50     10.03 o 
  -1   7  11      445.34      462.79     22.97 o 
   0   7  11       59.64       67.03      8.27 o 
   1   7  11      398.99      400.29     19.08 o 
   2   7  11       20.11       19.27      8.40 o 
   3   7  11       22.73       29.23      9.55 o 
   4   7  11       36.63       27.95     12.24 o 
   5   7  11      111.68      152.13     34.56 o 
   6   7  11        8.12       18.69     12.74 o 
  -5   8  11        1.14        7.39     12.07 o 
  -4   8  11      109.87       98.49     18.23 o 
  -3   8  11        4.44        9.06     10.84 o 
  -2   8  11      326.13      319.95     24.53 o 
  -1   8  11       16.95       23.23      8.33 o 
   0   8  11      165.65      156.39     11.24 o 
   1   8  11       29.19       37.02      8.39 o 
   2   8  11      425.33      410.96     22.95 o 
   3   8  11        6.12       29.88     11.84 o 
   4   8  11      134.91      124.60     17.22 o 
   5   8  11        0.38        6.37     12.73 o 
  -5   9  11       22.54       34.20     14.16 o 
  -4   9  11       33.65       27.51     12.67 o 
  -3   9  11       24.13       21.99     11.45 o 
  -2   9  11        2.79        5.95      8.32 o 
  -1   9  11       82.46       65.06     10.74 o 
   0   9  11      140.58      166.34     12.94 o 
   1   9  11       72.92       75.63     11.43 o 
   2   9  11        6.19       -2.40      8.30 o 
   3   9  11       30.22       55.05     12.88 o 
   4   9  11       33.91       20.65     18.36 o 
   5   9  11       23.24       23.57     13.35 o 
  -5  10  11       32.20       38.89     15.49 o 
  -4  10  11       25.07       14.57     12.97 o 
  -3  10  11      134.52      158.33     18.00 o 
  -2  10  11       54.59       49.23     10.48 o 
  -1  10  11       40.29       29.15     14.51 o 
   0  10  11      144.99      169.91     14.82 o 
   1  10  11       56.52       54.09     11.61 o 
   2  10  11       54.69       66.75     13.93 o 
   3  10  11      163.06      167.84     18.44 o 
   4  10  11       29.78       26.14     12.79 o 
   5  10  11       42.89       47.19     14.85 o 
  -4  11  11        3.07       11.96     12.03 o 
  -3  11  11       46.53       17.17     14.23 o 
  -2  11  11       48.99       43.04     14.24 o 
  -1  11  11        2.76       13.13     10.98 o 
   0  11  11      102.94       93.03     20.93 o 
   1  11  11        2.30        6.79     11.77 o 
   2  11  11       40.49       20.24     17.76 o 
   3  11  11       41.13       39.97     12.10 o 
   4  11  11        1.84       -9.62     10.67 o 
  -3  12  11       88.69      106.30     39.29 o 
  -2  12  11       56.33       61.86     13.77 o 
  -1  12  11       91.97      115.22     21.34 o 
   0  12  11       42.04       30.27     10.30 o 
   1  12  11      103.61      113.78     17.23 o 
   2  12  11       74.37      102.18     18.56 o 
   3  12  11       81.83      121.88     16.60 o 
  -2  13  11       79.67      135.34     27.97 o 
  -1  13  11       39.66       51.39     17.06 o 
   0  13  11       13.02       19.25     13.78 o 
   1  13  11       43.10       67.64     14.80 o 
   2  13  11       67.83       76.43     16.40 o 
   0   0  12      195.45      196.93     23.08 o 
   1   0  12      309.34      304.54     18.33 o 
   2   0  12       45.73       44.15      8.03 o 
   3   0  12      239.61      239.71     15.39 o 
   4   0  12       61.79       80.13     10.85 o 
   5   0  12        0.79       -6.35      7.99 o 
   6   0  12       31.64       45.89     11.01 o 
  -6   1  12       17.34       18.60     11.53 o 
  -5   1  12       62.32       59.54     10.72 o 
  -4   1  12       39.10       28.01      8.99 o 
  -3   1  12      191.02      194.14     14.27 o 
  -2   1  12      343.77      339.62     18.02 o 
  -1   1  12      270.41      250.62     16.46 o 
   0   1  12      550.66      525.12     29.79 o 
   1   1  12      296.69      308.36     15.64 o 
   2   1  12      321.56      328.39     17.93 o 
   3   1  12      278.18      233.46     14.71 o 
   4   1  12       17.01       17.62      8.36 o 
   5   1  12      105.84       99.88     12.50 o 
   6   1  12        6.80        6.59      8.67 o 
  -6   2  12        1.92       -0.96      9.96 o 
  -5   2  12      147.21      156.34     16.17 o 
  -4   2  12      285.55      286.66     19.95 o 
  -3   2  12       56.51       80.24     11.45 o 
  -2   2  12      698.52      632.96     30.38 o 
  -1   2  12      257.21      264.71     16.48 o 
   0   2  12       39.54       44.19      7.98 o 
   1   2  12      204.33      215.51     12.50 o 
   2   2  12      642.85      591.50     24.81 o 
   3   2  12       75.03       80.87      9.17 o 
   4   2  12      297.49      284.25     16.35 o 
   5   2  12      156.66      150.10     13.61 o 
   6   2  12        3.45       -7.36      7.96 o 
  -6   3  12       32.48       32.83     11.52 o 
  -5   3  12      109.17      138.92     15.72 o 
  -4   3  12      194.70      173.77     16.61 o 
  -3   3  12        7.13       18.98      9.32 o 
  -2   3  12      177.41      190.66     15.63 o 
  -1   3  12      221.92      192.92     21.49 o 
   0   3  12        0.57       -2.94      6.70 o 
   1   3  12      272.69      270.87     12.75 o 
   2   3  12      246.48      229.12     13.13 o 
   3   3  12        4.90        1.26      6.54 o 
   4   3  12      238.36      230.89     15.77 o 
   5   3  12      106.47      113.97     12.68 o 
   6   3  12       46.74       51.29     12.53 o 
  -6   4  12       65.50      103.07     16.67 o 
  -5   4  12       45.61       59.32     13.32 o 
  -4   4  12       37.94       48.00     13.22 o 
  -3   4  12      101.78       88.59     13.76 o 
  -2   4  12       55.93       51.12     11.61 o 
  -1   4  12      344.98      349.43     22.45 o 
   0   4  12        9.90        6.90      6.87 o 
   1   4  12      316.12      315.56     16.21 o 
   2   4  12       52.15       54.51      8.36 o 
   3   4  12       93.08       90.86     12.99 o 
   4   4  12       61.93       80.83     11.07 o 
   5   4  12       45.87       41.55     13.19 o 
   6   4  12       65.78       71.00     14.86 o 
  -6   5  12       30.01       36.53     15.21 o 
  -5   5  12      220.72      205.32     24.55 o 
  -4   5  12       69.14       71.43     14.01 o 
  -3   5  12      168.81      178.94     18.67 o 
  -2   5  12       12.99       19.65     10.04 o 
  -1   5  12       23.78       26.28      9.61 o 
   0   5  12       14.80        7.08      7.53 o 
   1   5  12       16.14       19.06      6.83 o 
   2   5  12        5.45       10.04      6.30 o 
   3   5  12      228.64      246.53     14.76 o 
   4   5  12       66.46       46.85     10.09 o 
   5   5  12      242.41      219.46     18.72 o 
   6   5  12       31.73       44.76     14.14 o 
  -6   6  12        4.08       -8.09     12.62 o 
  -5   6  12       44.57       39.67     14.75 o 
  -4   6  12       19.06        6.86     11.24 o 
  -3   6  12       61.90       70.08     17.63 o 
  -2   6  12      182.62      193.18     34.07 o 
  -1   6  12       34.88       35.89     10.26 o 
   0   6  12      543.52      573.84     26.06 o 
   1   6  12       50.87       49.31      8.32 o 
   2   6  12      182.20      188.59     12.05 o 
   3   6  12       92.07       88.74     11.24 o 
   4   6  12        9.43        6.52      9.77 o 
   5   6  12       52.21       57.78     14.90 o 
   6   6  12        1.15        8.45     14.23 o 
  -5   7  12       47.29       40.12     14.58 o 
  -4   7  12      186.41      222.19     21.45 o 
  -3   7  12      249.33      235.69     20.95 o 
  -2   7  12       68.94       67.33     21.33 o 
  -1   7  12       89.48      104.13     12.30 o 
   0   7  12      381.55      334.80     20.15 o 
   1   7  12      122.16      119.09     10.53 o 
   2   7  12       92.46       92.67     11.58 o 
   3   7  12      232.41      230.03     16.93 o 
   4   7  12      184.52      210.35     21.86 o 
   5   7  12       38.06       54.09     15.33 o 
  -5   8  12       16.35       35.11     22.01 o 
  -4   8  12       30.99        0.90     11.93 o 
  -3   8  12      168.77      163.90     18.05 o 
  -2   8  12      115.70      106.10     15.13 o 
  -1   8  12      226.94      241.34     19.86 o 
   0   8  12      190.15      218.89     14.50 o 
   1   8  12      209.16      231.54     17.24 o 
   2   8  12      128.61      140.67     12.89 o 
   3   8  12      162.00      148.93     17.98 o 
   4   8  12       35.44       20.01     12.36 o 
   5   8  12       13.21       23.32     13.85 o 
  -5   9  12       57.20       75.99     19.00 o 
  -4   9  12       99.83      109.60     16.86 o 
  -3   9  12       14.49       25.06     13.33 o 
  -2   9  12      166.33      145.04     16.94 o 
  -1   9  12        8.72       10.41      8.87 o 
   0   9  12      154.15      171.51     14.91 o 
   1   9  12        9.66       18.76      9.21 o 
   2   9  12      144.26      174.82     21.82 o 
   3   9  12        9.58       10.47     11.08 o 
   4   9  12       73.53       84.61     16.08 o 
   5   9  12       53.53       29.26     15.52 o 
  -4  10  12       28.87       52.98     19.24 o 
  -3  10  12       99.46      117.55     21.46 o 
  -2  10  12       83.59       58.14     15.48 o 
  -1  10  12      134.49      135.73     16.34 o 
   0  10  12       57.21       58.73     13.64 o 
   1  10  12      142.55      191.67     18.97 o 
   2  10  12       68.39       93.12     17.12 o 
   3  10  12      101.66       88.23     14.94 o 
   4  10  12       20.15       46.72     13.57 o 
  -3  11  12       45.60       70.69     17.64 o 
  -2  11  12       66.47       77.85     17.24 o 
  -1  11  12      108.44      105.27     14.69 o 
   0  11  12       35.03       44.51     15.69 o 
   1  11  12      102.11       95.27     14.23 o 
   2  11  12       60.29       95.15     20.66 o 
   3  11  12       37.98       50.02     13.44 o 
  -2  12  12       57.45       52.18     15.60 o 
  -1  12  12        8.92       17.83     14.85 o 
   0  12  12       47.52       69.70     17.72 o 
   1  12  12        3.51        9.38     11.37 o 
   2  12  12       52.19       69.61     15.72 o 
  -1  13  12       18.96       48.44     21.44 o 
   0  13  12       18.89       49.58     23.00 o 
   1  13  12       21.65       33.17     12.70 o 
   1   0  13      417.93      429.70     21.07 o 
   2   0  13       53.46       79.05      9.92 o 
   3   0  13       16.27        8.77      8.02 o 
   4   0  13       38.23       36.22      9.60 o 
   5   0  13       20.64       18.01      9.15 o 
   6   0  13       92.40       88.41     13.14 o 
  -6   1  13       46.46       77.37     14.57 o 
  -5   1  13       97.57       85.66     13.18 o 
  -4   1  13      204.21      198.12     15.70 o 
  -3   1  13      257.12      280.58     17.78 o 
  -2   1  13      168.07      171.08     13.04 o 
  -1   1  13        9.98        2.58      7.66 o 
   0   1  13      147.61      152.67     15.39 o 
   1   1  13       14.68       18.68      7.09 o 
   2   1  13      144.66      155.36     12.65 o 
   3   1  13      287.98      298.45     17.68 o 
   4   1  13      182.51      207.91     15.57 o 
   5   1  13       86.25       88.97     12.67 o 
   6   1  13       35.29       50.57     10.92 o 
  -6   2  13       47.37       75.48     12.97 o 
  -5   2  13       25.36       23.97     10.52 o 
  -4   2  13       15.80       15.78     10.07 o 
  -3   2  13       71.52       68.65     11.60 o 
  -2   2  13       48.51       55.11     10.01 o 
  -1   2  13      491.11      471.03     25.46 o 
   0   2  13      247.61      220.00     18.09 o 
   1   2  13      485.08      480.48     22.60 o 
   2   2  13       41.97       49.01      8.04 o 
   3   2  13       90.01       87.77      9.88 o 
   4   2  13       15.09       26.86      8.27 o 
   5   2  13       18.17       10.47      8.26 o 
   6   2  13       41.93       52.63     11.47 o 
  -6   3  13       20.01       46.67     12.26 o 
  -5   3  13       39.72       37.87     11.16 o 
  -4   3  13      123.63      111.21     14.17 o 
  -3   3  13      394.37      364.90     22.32 o 
  -2   3  13       85.91       90.91     13.54 o 
  -1   3  13      474.65      497.31     28.57 o 
   0   3  13       80.61       93.92     13.32 o 
   1   3  13      425.00      426.07     20.34 o 
   2   3  13       81.97       87.94      9.61 o 
   3   3  13      340.70      333.26     17.96 o 
   4   3  13      133.18      151.61     16.17 o 
   5   3  13       34.11       31.63      9.71 o 
   6   3  13       22.74       25.65     12.91 o 
  -6   4  13       54.45       37.27     14.24 o 
  -5   4  13        5.93       14.15     11.88 o 
  -4   4  13       20.76       15.99     11.33 o 
  -3   4  13       32.10       26.88     10.80 o 
  -2   4  13      348.99      339.39     24.08 o 
  -1   4  13       25.23       32.51     10.89 o 
   0   4  13      984.97      931.82     47.87 o 
   1   4  13       37.72       36.83      7.54 o 
   2   4  13      343.17      352.97     16.66 o 
   3   4  13       36.56       33.16      7.72 o 
   4   4  13       24.73       40.91      8.95 o 
   5   4  13        6.34        7.39     11.51 o 
   6   4  13       48.76       40.06     13.81 o 
  -6   5  13       10.56        4.24     13.68 o 
  -5   5  13      134.09      112.31     18.27 o 
  -4   5  13       58.93       61.15     13.90 o 
  -3   5  13      170.31      173.66     18.54 o 
  -2   5  13      295.99      295.88     21.66 o 
  -1   5  13       82.67       96.93     13.68 o 
   0   5  13      438.77      442.99     24.17 o 
   1   5  13       82.43      101.34      9.97 o 
   2   5  13      237.98      241.38     14.25 o 
   3   5  13      165.19      179.40     13.48 o 
   4   5  13       34.86       45.91     10.19 o 
   5   5  13      133.66      124.15     15.45 o 
   6   5  13        6.49       16.23     12.75 o 
  -5   6  13       33.55        7.35     14.37 o 
  -4   6  13       16.17        3.96     11.83 o 
  -3   6  13       96.66       87.20     14.78 o 
  -2   6  13       28.02       35.53     11.19 o 
  -1   6  13      282.23      288.90     22.27 o 
   0   6  13       34.39       15.23     10.80 o 
   1   6  13      277.59      324.69     17.13 o 
   2   6  13       38.16       28.17      8.56 o 
   3   6  13       89.83       93.29     12.05 o 
   4   6  13       19.54        1.68      9.68 o 
   5   6  13       28.03       20.99     19.22 o 
  -5   7  13        1.68        5.00     12.58 o 
  -4   7  13      170.27      192.21     22.25 o 
  -3   7  13       42.05       39.28     12.77 o 
  -2   7  13      153.45      167.64     17.90 o 
  -1   7  13      103.39       67.38     13.12 o 
   0   7  13        5.58        1.08      8.42 o 
   1   7  13       96.41       86.84     10.12 o 
   2   7  13      157.34      183.27     16.51 o 
   3   7  13       34.26       44.63     11.20 o 
   4   7  13      181.95      261.93     23.54 o 
   5   7  13        0.81       -8.00     16.87 o 
  -5   8  13        0.73      -13.24     13.24 o 
  -4   8  13       17.52       -9.24     11.86 o 
  -3   8  13       14.50       30.16     11.89 o 
  -2   8  13      111.62      104.26     15.11 o 
  -1   8  13      303.33      284.53     23.21 o 
   0   8  13       26.16       23.09     10.34 o 
   1   8  13      336.61      366.16     21.51 o 
   2   8  13      108.71      120.07     14.33 o 
   3   8  13       18.70       15.42     14.84 o 
   4   8  13        9.87       -4.03     12.32 o 
   5   8  13        1.24       -3.85     11.96 o 
  -4   9  13       27.54       23.35     19.59 o 
  -3   9  13      101.92      138.40     17.45 o 
  -2   9  13       18.84       17.77     11.66 o 
  -1   9  13       21.75       27.59     13.43 o 
   0   9  13      124.97      128.84     15.43 o 
   1   9  13       36.55       38.03     12.18 o 
   2   9  13       26.49       43.75     12.45 o 
   3   9  13      120.64      145.25     18.49 o 
   4   9  13       35.04       35.48     13.40 o 
  -3  10  13       41.66       45.08     13.94 o 
  -2  10  13       31.26       29.37     13.99 o 
  -1  10  13       11.35        7.22     12.18 o 
   0  10  13      162.93      154.34     19.17 o 
   1  10  13       14.02       28.22     18.05 o 
   2  10  13       17.87       21.68     13.73 o 
   3  10  13       37.11       29.36     19.95 o 
  -3  11  13       21.96       10.88     20.75 o 
  -2  11  13       30.66       38.33     15.59 o 
  -1  11  13        7.23       16.14     13.18 o 
   0  11  13        1.57       26.31     15.69 o 
   1  11  13       13.59       15.79     12.30 o 
   2  11  13       38.03       65.85     27.43 o 
   3  11  13       33.90       25.50     25.98 o 
  -1  12  13        6.54       16.37     20.86 o 
   0  12  13       28.87        4.96     13.94 o 
   1  12  13       10.62       27.17     15.62 o 
   0   0  14      992.51      993.91     72.69 o 
   1   0  14       14.25       -0.54     13.37 o 
   2   0  14      198.65      179.73     14.03 o 
   3   0  14       16.12       21.12      9.10 o 
   4   0  14       11.55       23.84      9.46 o 
   5   0  14        7.45        3.74      8.95 o 
   6   0  14        1.29       16.22     10.65 o 
  -6   1  14       10.04        4.22     12.05 o 
  -5   1  14       77.81       94.05     15.69 o 
  -4   1  14       27.42       20.97      9.57 o 
  -3   1  14      288.86      308.52     18.68 o 
  -2   1  14       30.08       32.85     10.19 o 
  -1   1  14      128.61      130.75     15.63 o 
   0   1  14       33.47       58.17     11.99 o 
   1   1  14      144.65      131.46     15.48 o 
   2   1  14       21.04       34.31      8.66 o 
   3   1  14      304.92      277.25     18.44 o 
   4   1  14       34.05       20.71      9.27 o 
   5   1  14      103.09      108.55     13.62 o 
   6   1  14        9.40       -7.79      8.77 o 
  -6   2  14       92.13      120.52     16.57 o 
  -5   2  14        1.42       15.11     10.68 o 
  -4   2  14        1.22       11.75      9.60 o 
  -3   2  14       68.98       83.23     12.89 o 
  -2   2  14       89.82       85.71     12.16 o 
  -1   2  14      414.52      392.14     26.69 o 
   0   2  14      150.32      139.12     15.99 o 
   1   2  14      430.25      417.56     26.88 o 
   2   2  14       86.69       91.11     10.93 o 
   3   2  14       75.16       72.06      9.90 o 
   4   2  14        4.84        3.60      7.98 o 
   5   2  14        2.55       -2.41      8.68 o 
   6   2  14       94.23       88.48     16.23 o 
  -5   3  14        9.92        0.20     10.96 o 
  -4   3  14      150.90      129.20     15.13 o 
  -3   3  14       23.26       13.73      9.71 o 
  -2   3  14      218.87      242.14     24.82 o 
  -1   3  14       21.94       19.76     10.68 o 
   0   3  14        4.03        8.38     10.13 o 
   1   3  14       11.75       18.06     10.36 o 
   2   3  14      267.60      273.70     20.54 o 
   3   3  14       22.98       15.61      8.06 o 
   4   3  14      161.99      160.71     15.43 o 
   5   3  14       14.40       -0.71     10.25 o 
  -5   4  14       31.67       36.84     14.54 o 
  -4   4  14       35.41       24.16     13.91 o 
  -3   4  14        1.98        2.95     10.49 o 
  -2   4  14      100.23      109.61     15.10 o 
  -1   4  14      259.24      250.78     20.42 o 
   0   4  14       57.38       49.39     12.18 o 
   1   4  14      198.41      227.55     20.75 o 
   2   4  14      103.55      102.57     10.82 o 
   3   4  14        0.14        5.26      7.29 o 
   4   4  14       48.73       53.13     10.71 o 
   5   4  14       39.27       65.46     13.30 o 
  -5   5  14       59.61       68.21     16.17 o 
  -4   5  14       73.75       88.73     16.18 o 
  -3   5  14       49.90       76.91     14.38 o 
  -2   5  14      148.26      160.90     17.78 o 
  -1   5  14        2.71       -4.99     10.25 o 
   0   5  14       16.18       18.06     10.89 o 
   1   5  14        2.48       11.39      9.38 o 
   2   5  14      174.40      194.21     14.79 o 
   3   5  14       48.44       70.47     11.33 o 
   4   5  14       76.03       74.84     11.46 o 
   5   5  14       60.83       50.77     12.62 o 
  -5   6  14       32.85       20.95     13.90 o 
  -4   6  14       59.50       76.36     15.93 o 
  -3   6  14        3.05        5.87     11.23 o 
  -2   6  14        1.49       -5.85      9.93 o 
  -1   6  14       51.88       55.33     12.63 o 
   0   6  14       95.06       90.98     14.37 o 
   1   6  14       55.54       68.86     11.50 o 
   2   6  14        5.24       15.72      9.92 o 
   3   6  14        7.71       -7.10      8.84 o 
   4   6  14       65.68       94.39     17.67 o 
   5   6  14       42.38       71.96     15.90 o 
  -4   7  14       40.52       39.48     14.58 o 
  -3   7  14      124.29      132.07     17.17 o 
  -2   7  14       90.25      116.66     15.30 o 
  -1   7  14       84.46      115.56     15.22 o 
   0   7  14        5.89        1.28     10.18 o 
   1   7  14       94.30      111.64     15.00 o 
   2   7  14       88.38       95.82     13.98 o 
   3   7  14      121.04      113.80     14.92 o 
   4   7  14       38.37       49.22     14.65 o 
  -4   8  14       38.07       53.54     15.46 o 
  -3   8  14       59.90       73.82     15.09 o 
  -2   8  14       32.68       17.52     11.19 o 
  -1   8  14       22.89       19.63     13.03 o 
   0   8  14       62.31       67.17     14.98 o 
   1   8  14       17.95        5.20     12.56 o 
   2   8  14       41.61       33.53     13.05 o 
   3   8  14       60.63      112.42     26.74 o 
   4   8  14       39.53       41.13     14.00 o 
  -3   9  14       46.18       55.73     14.21 o 
  -2   9  14        7.36        9.05     11.93 o 
  -1   9  14      108.01      112.38     17.99 o 
   0   9  14        2.67       -4.27     11.37 o 
   1   9  14       93.93       75.60     15.97 o 
   2   9  14       17.19       12.03     11.29 o 
   3   9  14       33.00       57.92     17.57 o 
  -3  10  14       21.16       31.89     13.19 o 
  -2  10  14       53.14       53.50     15.87 o 
  -1  10  14       81.19       83.42     19.20 o 
   0  10  14       21.18       23.71     15.79 o 
   1  10  14      101.47      110.60     22.49 o 
   2  10  14       49.90       62.80     16.36 o 
   3  10  14       20.41       22.18     14.18 o 
  -1  11  14        0.67       -1.57     15.43 o 
   0  11  14        3.80       13.08     15.17 o 
   1  11  14        1.33       15.43     16.95 o 
   1   0  15       12.50       11.73     10.37 o 
   2   0  15       12.98       15.61     11.13 o 
   3   0  15       31.10       37.79      9.71 o 
   4   0  15       59.59       66.66     11.13 o 
   5   0  15      150.34      190.21     21.07 o 
  -5   1  15       37.68       19.15     11.34 o 
  -4   1  15       16.63       14.25     10.73 o 
  -3   1  15       28.69       31.97      9.54 o 
  -2   1  15       64.05       76.17     13.40 o 
  -1   1  15      131.64      109.49     15.76 o 
   0   1  15       26.46       45.30     15.19 o 
   1   1  15      140.79      131.38     16.00 o 
   2   1  15       74.79       89.93     12.57 o 
   3   1  15       20.89       18.70      9.20 o 
   4   1  15       17.58       20.54      9.40 o 
   5   1  15       36.30       48.73     10.82 o 
  -5   2  15       26.77       24.90     13.07 o 
  -4   2  15       69.18       83.12     13.14 o 
  -3   2  15       33.78       40.33     12.80 o 
  -2   2  15       38.75       40.92     10.63 o 
  -1   2  15       33.99       31.99     12.02 o 
   0   2  15        1.61        9.88     10.43 o 
   1   2  15       16.54       13.99     15.34 o 
   2   2  15       28.28       26.17      9.20 o 
   3   2  15       27.29       23.14      8.94 o 
   4   2  15       64.48       70.98     10.45 o 
   5   2  15       18.67       18.97     10.02 o 
  -5   3  15       24.32        8.27     13.26 o 
  -4   3  15        5.73      -10.08     10.08 o 
  -3   3  15       34.51       38.81     11.89 o 
  -2   3  15       71.05       62.81     13.52 o 
  -1   3  15       41.48       25.81     12.09 o 
   0   3  15      262.36      266.66     22.25 o 
   1   3  15       30.66       43.56     12.99 o 
   2   3  15       66.55       72.47     10.57 o 
   3   3  15       46.09       32.22     13.85 o 
   4   3  15        2.74       -8.36      8.36 o 
   5   3  15       33.62       26.29     11.03 o 
  -5   4  15       28.08        8.38     12.94 o 
  -4   4  15        1.25       -6.64     13.03 o 
  -3   4  15      101.63      113.46     16.42 o 
  -2   4  15       39.46       38.11     12.58 o 
  -1   4  15       50.09       47.32     13.72 o 
   0   4  15      343.56      349.73     25.36 o 
   1   4  15       52.53       64.91     19.45 o 
   2   4  15       39.71       55.36     10.06 o 
   3   4  15       87.71      100.68     12.38 o 
   4   4  15        3.38       -2.06      8.76 o 
   5   4  15       19.85       14.26     10.70 o 
  -4   5  15       48.39       38.82     14.68 o 
  -3   5  15       65.80       59.64     14.31 o 
  -2   5  15      142.87      121.16     16.71 o 
  -1   5  15       42.75       33.04     13.11 o 
   0   5  15       11.15       21.14     10.88 o 
   1   5  15       26.18       21.78     13.30 o 
   2   5  15      149.11      183.35     15.00 o 
   3   5  15       57.31       64.06     11.89 o 
   4   5  15       50.91       76.77     11.83 o 
  -4   6  15      122.67      130.46     18.24 o 
  -3   6  15        7.39       21.24     12.59 o 
  -2   6  15      109.51       73.89     14.18 o 
  -1   6  15       56.63       57.61     13.21 o 
   0   6  15       38.43       27.58     11.74 o 
   1   6  15       49.96       46.10     13.39 o 
   2   6  15      113.88      112.30     16.18 o 
   3   6  15        8.72       24.47     10.42 o 
   4   6  15       98.82      106.62     15.16 o 
  -4   7  15       24.86       11.37     12.98 o 
  -3   7  15       25.53       39.60     16.94 o 
  -2   7  15       39.44       31.84     14.10 o 
  -1   7  15       69.40       88.09     14.62 o 
   0   7  15        3.86       10.45     11.12 o 
   1   7  15       62.79       80.72     21.03 o 
   2   7  15       49.67       60.46     16.14 o 
   3   7  15       25.74       34.53     11.44 o 
   4   7  15       22.23       33.27     15.95 o 
  -3   8  15       34.45       50.76     14.58 o 
  -2   8  15        4.42       -5.58     11.06 o 
  -1   8  15      109.49      111.88     16.04 o 
   0   8  15        1.11        8.06     14.95 o 
   1   8  15      106.80      151.68     29.16 o 
   2   8  15        7.72       39.74     13.45 o 
   3   8  15       31.52       50.35     16.13 o 
  -2   9  15       56.98       49.58     13.16 o 
  -1   9  15       16.86       10.97     12.60 o 
   0   9  15       27.22       48.22     14.99 o 
   1   9  15       16.39        7.85     12.34 o 
   2   9  15       53.41       55.33     18.04 o 
  -1  10  15       28.24       19.01     13.64 o 
   0  10  15       73.33       53.89     17.63 o 
   1  10  15       38.63       36.60     16.37 o 
   0   0  16       50.34       47.03     18.24 o 
   1   0  16       48.30       53.15     18.62 o 
   2   0  16        4.23       13.88     11.54 o 
   3   0  16      105.04      100.92     16.21 o 
   4   0  16        0.98       10.50      9.01 o 
  -4   1  16        5.50       12.67     10.26 o 
  -3   1  16       52.77       66.96     14.18 o 
  -2   1  16       96.54       99.81     15.59 o 
  -1   1  16      111.41      107.11     16.28 o 
   0   1  16      260.88      246.46     21.77 o 
   1   1  16      110.05      111.59     15.90 o 
   2   1  16       93.21      146.61     17.62 o 
   3   1  16       49.18       57.76     15.99 o 
   4   1  16        5.45        2.54      8.13 o 
  -4   2  16       19.53       38.72     12.11 o 
  -3   2  16       14.91       22.30     11.27 o 
  -2   2  16       74.14       62.17     13.52 o 
  -1   2  16       27.57        4.54     11.15 o 
   0   2  16       56.94       58.76     13.73 o 
   1   2  16       35.72       25.80     11.56 o 
   2   2  16       57.17       41.47     13.12 o 
   3   2  16       18.00       17.88      9.51 o 
   4   2  16       18.64       23.30      9.62 o 
  -4   3  16       11.83       -4.46     13.20 o 
  -3   3  16       45.42       45.11     13.60 o 
  -2   3  16       40.21       22.27     12.33 o 
  -1   3  16      178.87      191.41     19.58 o 
   0   3  16       59.90       54.89     13.00 o 
   1   3  16      171.35      172.06     19.49 o 
   2   3  16       31.63       47.50     13.10 o 
   3   3  16       39.69       38.37      9.35 o 
   4   3  16        9.95       16.50      9.47 o 
  -4   4  16       65.40       57.85     15.53 o 
  -3   4  16       26.57       18.02     13.44 o 
  -2   4  16       45.43       53.07     13.93 o 
  -1   4  16        8.31        9.06     10.74 o 
   0   4  16        2.19        8.55     10.54 o 
   1   4  16        3.88       -1.89     11.22 o 
   2   4  16       51.18       64.91     13.49 o 
   3   4  16       27.70       27.74      9.66 o 
   4   4  16       76.73       74.29     15.46 o 
  -4   5  16       11.89       -7.66     12.81 o 
  -3   5  16       13.88       22.62     13.45 o 
  -2   5  16       66.93       55.21     14.26 o 
  -1   5  16        4.43       -8.18     12.03 o 
   0   5  16       81.02       93.74     14.60 o 
   1   5  16       15.27       20.03     19.00 o 
   2   5  16       65.75       80.25     14.97 o 
   3   5  16       18.30       34.51     10.62 o 
   4   5  16        8.78        7.31     11.20 o 
  -3   6  16       71.94      105.98     17.26 o 
  -2   6  16        7.80       11.69     11.29 o 
  -1   6  16       27.78       13.82     24.44 o 
   0   6  16        0.99      -10.00     10.00 o 
   1   6  16       33.01       39.45     13.13 o 
   2   6  16        5.68       10.98     18.08 o 
   3   6  16       83.64      114.23     16.43 o 
  -3   7  16       37.45       29.33     14.12 o 
  -2   7  16        1.00       -1.92     11.56 o 
  -1   7  16       13.50        3.22     11.75 o 
   0   7  16       16.52       20.45     11.42 o 
   1   7  16       15.12       15.72     16.57 o 
   2   7  16        1.65       36.91     28.65 o 
   3   7  16       37.64       43.61     15.79 o 
  -2   8  16       18.09       29.08     13.30 o 
  -1   8  16       16.91       25.42     12.39 o 
   0   8  16       29.09       32.23     19.21 o 
   1   8  16       16.59       12.73     15.81 o 
   2   8  16       17.79       30.67     13.27 o 
  -1   9  16        2.58       -8.25     12.79 o 
   0   9  16        3.38        6.67     15.27 o 
   1   9  16        6.25       18.39     15.56 o 
   1   0  17        2.71       -6.86     11.53 o 
   2   0  17       16.17        7.11     12.20 o 
   3   0  17       20.18       22.92     15.86 o 
   4   0  17       11.34       10.11     15.02 o 
  -4   1  17        6.14        6.45     11.19 o 
  -3   1  17        1.58        1.96     13.21 o 
  -2   1  17        2.83       -1.30     11.61 o 
  -1   1  17       55.78       60.30     14.93 o 
   0   1  17        0.77       -5.69     11.86 o 
   1   1  17       47.72       67.90     15.41 o 
   2   1  17        3.19       -4.25     11.24 o 
   3   1  17        0.71       10.49     12.36 o 
   4   1  17        5.88       -1.34      9.18 o 
  -4   2  17       18.00       26.56     12.12 o 
  -3   2  17       30.37       19.51     13.51 o 
  -2   2  17       30.51       57.24     14.72 o 
  -1   2  17        0.86       13.19     12.17 o 
   0   2  17       14.52       -3.48     11.81 o 
   1   2  17        1.13       -5.25     10.57 o 
   2   2  17       33.24       23.48     13.00 o 
   3   2  17       30.84       31.77     18.28 o 
   4   2  17       21.88       37.21     11.37 o 
  -3   3  17       25.37       32.41     13.91 o 
  -2   3  17        5.83       -2.10     11.97 o 
  -1   3  17       58.83       62.08     16.45 o 
   0   3  17      153.82      149.77     22.25 o 
   1   3  17       60.25       66.25     14.21 o 
   2   3  17       10.35       16.42     12.47 o 
   3   3  17       25.96       27.74     13.12 o 
  -3   4  17       63.56       68.67     15.88 o 
  -2   4  17        0.57      -14.58     14.58 o 
  -1   4  17       54.56       58.05     14.22 o 
   0   4  17        2.62       11.21     14.30 o 
   1   4  17       60.95       79.93     15.34 o 
   2   4  17        1.98       -6.95     11.29 o 
   3   4  17       71.86       77.62     17.91 o 
  -3   5  17        2.38        8.21     12.45 o 
  -2   5  17       78.63       39.90     13.71 o 
  -1   5  17        5.69        7.17     10.76 o 
   0   5  17       18.99       24.98     14.71 o 
   1   5  17        7.54       16.15     12.72 o 
   2   5  17       73.18       95.37     16.15 o 
   3   5  17        2.32        3.20     16.94 o 
  -2   6  17       29.57       16.81     12.14 o 
  -1   6  17       21.14       26.93     12.70 o 
   0   6  17        3.71        5.78     10.96 o 
   1   6  17       20.88       27.22     12.46 o 
   2   6  17       36.47       37.22     18.76 o 
  -2   7  17        0.19      -19.02     19.02 o 
  -1   7  17       93.45       80.97     26.75 o 
   0   7  17        2.71       10.16     11.81 o 
   1   7  17       94.86      121.43     23.59 o 
   2   7  17        0.62       10.17     20.25 o 
   0   0  18      214.31      219.10     35.48 o 
   1   0  18        7.09       -6.32     12.65 o 
   2   0  18       69.13       93.03     16.67 o 
   3   0  18       38.89       43.58     14.52 o 
  -3   1  18        7.01       18.34     13.33 o 
  -2   1  18       14.72       21.85     13.01 o 
  -1   1  18       31.65       37.60     14.74 o 
   0   1  18      105.10       93.01     17.49 o 
   1   1  18       34.42       18.50     12.89 o 
   2   1  18       18.57       -4.27     12.21 o 
   3   1  18        8.41       33.77     13.69 o 
  -3   2  18       39.21       51.59     29.50 o 
  -2   2  18       14.01       21.60     13.48 o 
  -1   2  18       48.90       46.64     17.79 o 
   0   2  18        1.16        9.43     12.90 o 
   1   2  18       41.71       49.15     14.55 o 
   2   2  18       12.96       19.32     13.28 o 
   3   2  18       33.27       33.86     28.18 o 
  -2   3  18        5.68        9.72     13.58 o 
  -1   3  18       39.41       53.33     14.48 o 
   0   3  18       26.92       39.20     14.01 o 
   1   3  18       33.14       27.44     13.13 o 
   2   3  18        7.52       26.05     13.57 o 
  -2   4  18       37.82       34.55     16.78 o 
  -1   4  18        6.77        2.65     12.82 o 
   0   4  18        3.12       15.11     12.54 o 
   1   4  18       12.03       24.44     13.65 o 
   2   4  18       40.68       45.33     14.63 o 
  -1   5  18        8.25       25.31     12.52 o 
   0   5  18        0.21       -8.88     11.18 o 
   1   5  18        6.22       -1.35     12.48 o 
   0   6  18        1.43       28.04     21.44 o 
   1   0  19        0.78      -13.22     13.22 o 
  -1   1  19       22.03       17.34     14.17 o 
   0   1  19        7.08       13.18     13.76 o 
   1   1  19       15.70       16.05     13.14 o 
  -1   2  19        5.11      -23.89     23.89 o 
   0   2  19        9.19        3.91     16.33 o 
                                                 
