# Supplementary material for: Modularity and three-dimensional isostructurality of novel synthons in sulfonamide–lactam cocrystals
Source: IUCrJ. 2015 May 1;2(Pt 4):389–401. doi: 10.1107/S2052252515004960 (PMC4491311; doi:10.1107/S2052252515004960)
Supplement: Supplementary file 7 [file m-02-00389-OTSAVLMsup7.hkl]

# 
# h,k,l, Fc-squared, Fo-squared, sigma(Fo-squared) and status flag 
# 
data_OTSAVLM
_shelx_title ' 1 in P21/n #14' 
_shelx_refln_list_code          4 
_shelx_F_calc_maximum      176.44 
_exptl_crystal_F_000       576.00 
_reflns_d_resolution_high  0.8001 
 
loop_ 
 _symmetry_equiv_pos_as_xyz 
 'x, y, z' 
 '-x+1/2, y+1/2, -z+1/2' 
 '-x, -y, -z' 
 'x-1/2, -y-1/2, z-1/2' 
 
_cell_length_a     5.3367 
_cell_length_b    15.9206 
_cell_length_c    16.0701 
_cell_angle_alpha  90.000 
_cell_angle_beta   98.308 
_cell_angle_gamma  90.000 
 
_shelx_F_squared_multiplier     1.000 
 
loop_ 
 _refln_index_h 
 _refln_index_k 
 _refln_index_l 
 _refln_F_squared_calc 
 _refln_F_squared_meas 
 _refln_F_squared_sigma 
 _refln_observed_status 
   2   0   0     1152.03     1138.30     49.16 o 
   4   0   0      680.72      615.53     65.50 o 
   6   0   0       10.79        7.83     15.08 o 
   1   1   0     6461.50     6269.08     82.56 o 
   2   1   0     3530.33     3613.08     62.49 o 
   3   1   0      218.75      204.99     15.22 o 
   4   1   0       65.11       69.58      9.99 o 
   5   1   0      195.72      211.30     37.23 o 
   6   1   0       62.98       68.96     19.77 o 
   0   2   0     4891.31     5360.79     53.24 o 
   1   2   0      263.08      326.18     24.56 o 
   2   2   0     1238.11     1313.03     54.22 o 
   3   2   0      390.36      401.19     20.49 o 
   4   2   0       34.55       27.90     11.52 o 
   5   2   0      433.70      429.86     36.09 o 
   6   2   0        9.05        4.06     15.45 o 
   1   3   0     1375.42     1333.26     28.15 o 
   2   3   0     1203.66     1230.86     53.69 o 
   3   3   0       71.51       58.84      8.93 o 
   4   3   0      162.68      157.51     20.50 o 
   5   3   0       10.04      -10.58     15.32 o 
   6   3   0       87.67       75.95     26.91 o 
   0   4   0     8695.83     8106.21     93.80 o 
   1   4   0      440.21      464.06     19.02 o 
   2   4   0       12.80       31.10     11.83 o 
   3   4   0      231.33      216.46     20.22 o 
   4   4   0       77.83       71.31     11.98 o 
   5   4   0       66.35       69.94     26.11 o 
   6   4   0        0.42        1.94     18.60 o 
   1   5   0      704.96      722.47     26.95 o 
   2   5   0       76.67       50.75     13.55 o 
   3   5   0        2.51        1.98      8.22 o 
   4   5   0      198.92      210.78     27.02 o 
   5   5   0        1.79        1.59      6.44 o 
   6   5   0       15.27       51.51     27.69 o 
   0   6   0     1836.92     2100.68     58.52 o 
   1   6   0      922.32      879.81     26.12 o 
   2   6   0       24.40       18.00      8.41 o 
   3   6   0      104.62      105.78     12.69 o 
   4   6   0        0.88        0.94     10.83 o 
   5   6   0       83.99       64.20     23.01 o 
   6   6   0        0.00        0.88      6.58 o 
   1   7   0       30.80       36.31      6.47 o 
   2   7   0        1.63       -1.10      4.46 o 
   3   7   0      291.44      255.70     19.26 o 
   4   7   0      202.20      205.93     24.50 o 
   5   7   0       79.73      101.89     36.52 o 
   6   7   0       73.81       69.23     25.90 o 
   0   8   0     1296.96     1256.06     52.50 o 
   1   8   0       79.42       91.98      8.96 o 
   2   8   0       23.09       25.74      6.82 o 
   3   8   0       45.00       46.82      9.91 o 
   4   8   0      381.76      377.46     32.81 o 
   5   8   0        0.11       19.68     12.10 o 
   6   8   0        9.16       32.00     18.73 o 
   1   9   0        0.44        5.06      3.57 o 
   2   9   0        6.29        9.66      5.00 o 
   3   9   0       82.68       74.67     10.42 o 
   4   9   0      270.65      262.97     28.86 o 
   5   9   0       69.37       90.16     59.59 o 
   0  10   0      370.09      390.48     24.40 o 
   1  10   0      625.35      585.64     25.24 o 
   2  10   0        1.44       -3.46      3.91 o 
   3  10   0      571.78      493.64     51.56 o 
   4  10   0       90.47       50.60     18.16 o 
   5  10   0      101.14      105.43     19.93 o 
   1  11   0      194.86      202.41     15.89 o 
   2  11   0      445.22      444.42     25.73 o 
   3  11   0       58.86       56.31     16.41 o 
   4  11   0      215.58      223.72     39.48 o 
   5  11   0       99.78      131.82     31.46 o 
   0  12   0      790.00      844.06     39.60 o 
   1  12   0      259.42      242.50     18.45 o 
   2  12   0      155.11      174.55     21.30 o 
   3  12   0        0.06      -13.33     13.33 o 
   4  12   0       87.37       89.02     27.95 o 
   5  12   0        1.26       39.75     22.33 o 
   1  13   0       18.39        7.59      9.24 o 
   2  13   0      141.72      121.03     19.00 o 
   3  13   0       22.04        3.15     10.97 o 
   4  13   0        1.27      -15.85     16.93 o 
   0  14   0      109.70       82.86     14.90 o 
   1  14   0        0.37       -3.48      5.48 o 
   2  14   0      213.23      199.83     21.39 o 
   3  14   0       10.53        7.07      9.51 o 
   4  14   0        4.75       -5.67     24.02 o 
   1  15   0        4.34       11.02      8.20 o 
   2  15   0       26.46       39.05     10.49 o 
   3  15   0       14.60       36.15     11.40 o 
   4  15   0       21.98       38.56     25.55 o 
   0  16   0      132.11      143.14     30.08 o 
   1  16   0       36.69       40.53     13.26 o 
   2  16   0       58.98       55.75     17.87 o 
   3  16   0        4.66        7.85     13.77 o 
   1  17   0        0.22        7.95      8.17 o 
   2  17   0       14.29       12.18     17.64 o 
   3  17   0       47.81       69.70     16.32 o 
   0  18   0        0.25       10.61     12.56 o 
   1  18   0      206.17      241.13     60.04 o 
   2  18   0        7.69        9.99     27.86 o 
   1  19   0        0.00       22.67     12.08 o 
  -5   0   1       45.34       52.59     21.87 o 
  -3   0   1      616.94      583.53     24.20 o 
  -1   0   1    12821.46    13285.87    118.41 o 
   1   0   1    16127.45    15358.79    125.50 o 
   3   0   1        1.21       -8.01     11.52 o 
   5   0   1       47.94       60.36     23.00 o 
  -6   1   1       50.34       75.57     20.05 o 
  -5   1   1      164.34      157.87     23.27 o 
  -4   1   1      765.98      813.35     29.88 o 
  -3   1   1       53.29       74.67      9.50 o 
  -2   1   1      375.42      418.27     37.94 o 
  -1   1   1      469.35      521.65     17.21 o 
   1   1   1      241.94      216.44     15.65 o 
   2   1   1      230.02      259.26     17.23 o 
   3   1   1     1870.66     1869.36     44.45 o 
   4   1   1      462.41      454.91     26.30 o 
   5   1   1       57.03       58.78     16.87 o 
   6   1   1       24.64       22.19     14.80 o 
  -6   2   1        6.12      -16.02     17.86 o 
  -5   2   1        7.16        3.05     10.13 o 
  -4   2   1      799.58      733.43     32.46 o 
  -3   2   1       59.02       57.72      7.05 o 
  -2   2   1       33.81       15.20      9.73 o 
  -1   2   1     2113.66     2211.35     32.16 o 
   0   2   1     2469.77     2614.00     39.56 o 
   1   2   1        8.14        5.45      4.20 o 
   2   2   1      863.54      865.72     44.30 o 
   3   2   1      816.52      843.12     26.04 o 
   4   2   1      471.09      438.07     25.52 o 
   5   2   1       76.21       71.71     17.70 o 
   6   2   1        5.57      -17.11     17.11 o 
  -6   3   1       15.36       16.73     19.22 o 
  -5   3   1      226.22      242.71     40.13 o 
  -4   3   1      226.92      234.91     19.06 o 
  -3   3   1      763.03      740.63     23.26 o 
  -2   3   1       13.38       16.52      8.73 o 
  -1   3   1        1.86        8.08      4.17 o 
   0   3   1      907.09      838.13     26.90 o 
   1   3   1        0.02        7.80      7.72 o 
   2   3   1     1141.90     1080.30     50.39 o 
   3   3   1      616.66      634.89     22.83 o 
   4   3   1        0.79       -0.19      7.29 o 
   5   3   1       30.48       57.41     25.97 o 
   6   3   1        9.43        4.59     16.31 o 
  -6   4   1        0.04      -20.58     20.65 o 
  -5   4   1      339.13      269.30     42.51 o 
  -4   4   1       12.41        8.43      6.95 o 
  -3   4   1      240.17      249.10     16.84 o 
  -2   4   1      659.85      705.34     24.44 o 
  -1   4   1     3251.50     3182.05     56.57 o 
   0   4   1      538.22      530.17     24.84 o 
   1   4   1     1005.65      917.96     19.93 o 
   2   4   1      215.70      181.66     21.75 o 
   3   4   1       51.57       61.01      9.72 o 
   4   4   1       82.08       70.80     11.90 o 
   5   4   1       29.19       52.12     23.93 o 
   6   4   1       13.80       28.73     23.13 o 
  -6   5   1        1.86       -7.94     22.37 o 
  -5   5   1        4.87       18.97     14.41 o 
  -4   5   1        1.19       -0.92     10.02 o 
  -3   5   1       84.97      110.54     12.46 o 
  -2   5   1      466.57      513.80     21.95 o 
  -1   5   1       48.34       55.43      8.94 o 
   0   5   1      292.67      334.00     15.37 o 
   1   5   1      663.69      689.40     20.10 o 
   2   5   1        0.99       -2.63      7.47 o 
   3   5   1      376.41      377.50     23.02 o 
   4   5   1      248.53      251.97     26.04 o 
   5   5   1      169.96      153.25     32.53 o 
   6   5   1       54.59       54.36     27.88 o 
  -6   6   1        0.15       -3.60     11.54 o 
  -5   6   1        2.05       18.93     14.29 o 
  -4   6   1      120.30      132.78     19.09 o 
  -3   6   1      105.37      103.80     12.41 o 
  -2   6   1      138.61      142.52     19.75 o 
  -1   6   1     1220.42     1266.35     42.54 o 
   0   6   1     3404.39     3470.15     53.37 o 
   1   6   1      324.29      333.81     15.83 o 
   2   6   1       40.39       44.21     11.61 o 
   3   6   1       25.17       17.44      6.88 o 
   4   6   1      272.99      251.45     26.09 o 
   5   6   1        9.36       16.42     16.43 o 
   6   6   1        8.05       20.26     13.36 o 
  -6   7   1       55.54       56.47     25.13 o 
  -5   7   1       16.43       12.27     20.45 o 
  -4   7   1      123.55      138.73     43.56 o 
  -3   7   1        0.60       -2.54      4.62 o 
  -2   7   1      384.07      334.24     28.76 o 
  -1   7   1      692.53      794.49     36.46 o 
   0   7   1     1505.79     1576.41    100.88 o 
   1   7   1       50.81       59.50      9.21 o 
   2   7   1      106.25       96.37     17.55 o 
   3   7   1      287.02      305.67     17.81 o 
   4   7   1       72.51       76.47     16.50 o 
   5   7   1       86.03       97.85     25.71 o 
   6   7   1        6.54       16.51     14.57 o 
  -6   8   1        5.19       58.46     24.67 o 
  -5   8   1      174.82      204.13     27.51 o 
  -4   8   1       24.90       18.47      8.39 o 
  -3   8   1      236.15      231.98     18.98 o 
  -2   8   1       10.46        2.34      6.03 o 
  -1   8   1     3264.14     3152.50     59.79 o 
   0   8   1      281.56      282.31     14.94 o 
   1   8   1      747.03      700.07     23.36 o 
   2   8   1      307.26      209.38     95.03 o 
   3   8   1       68.45       73.57      9.96 o 
   4   8   1       11.12       -3.68     21.65 o 
   5   8   1       46.25       29.11     26.52 o 
  -5   9   1       64.19       56.58     16.97 o 
  -4   9   1      204.80      196.64     25.28 o 
  -3   9   1      651.74      627.92     31.39 o 
  -2   9   1        6.81        5.82      4.37 o 
  -1   9   1     1088.72     1165.24     28.07 o 
   0   9   1       32.11       22.43      5.89 o 
   1   9   1       14.55       18.59      4.46 o 
   2   9   1        0.12        1.47      4.33 o 
   3   9   1        0.45        2.65      4.60 o 
   4   9   1       78.21       85.02     36.81 o 
   5   9   1       20.40        0.15      9.73 o 
  -5  10   1       17.75       16.68     11.06 o 
  -4  10   1      166.11      170.08     23.87 o 
  -3  10   1      431.98      441.35     34.26 o 
  -2  10   1      227.48      222.94     17.76 o 
  -1  10   1        1.10       -3.08      3.08 o 
   0  10   1     1290.77     1306.28     35.71 o 
   1  10   1       25.35       26.95      5.17 o 
   2  10   1       63.13       63.99     10.23 o 
   3  10   1       32.96       45.93     19.16 o 
   4  10   1      228.81      185.10     28.19 o 
   5  10   1       36.76       56.50     18.34 o 
  -5  11   1       49.48       56.03     17.56 o 
  -4  11   1        0.36       -1.35     13.98 o 
  -3  11   1      293.30      327.82     32.02 o 
  -2  11   1      151.71      141.31     14.85 o 
  -1  11   1       11.90       19.27      8.50 o 
   0  11   1       54.35       57.63      7.98 o 
   1  11   1       41.64       28.33      5.82 o 
   2  11   1      171.40      161.25     16.14 o 
   3  11   1      419.30      411.41     50.34 o 
   4  11   1        3.63        1.79     10.13 o 
   5  11   1       26.87       30.09     19.76 o 
  -5  12   1        4.79       18.03     19.24 o 
  -4  12   1       12.71      -11.55     16.72 o 
  -3  12   1        6.47        0.05     10.74 o 
  -2  12   1      224.46      225.30     23.65 o 
  -1  12   1      181.11      156.49     15.04 o 
   0  12   1       30.73       30.29      5.77 o 
   1  12   1      963.31      971.93     28.29 o 
   2  12   1      455.07      483.30     28.33 o 
   3  12   1        3.76       13.26     13.63 o 
   4  12   1        5.10       21.30     17.78 o 
   5  12   1       42.72       95.86     27.62 o 
  -5  13   1        9.90       14.62     16.89 o 
  -4  13   1       28.16       35.69     20.71 o 
  -3  13   1        4.54        6.17     15.30 o 
  -2  13   1        4.98       38.38     15.66 o 
  -1  13   1        9.84        4.12     11.27 o 
   0  13   1       52.42       42.31      7.14 o 
   1  13   1        2.85        9.58      5.50 o 
   2  13   1        5.05       -7.83      7.83 o 
   3  13   1        1.37       -1.82      6.46 o 
   4  13   1       17.42       18.24     17.46 o 
  -4  14   1      162.81      222.82     46.98 o 
  -3  14   1        2.34       18.09     14.28 o 
  -2  14   1       11.41       18.85     17.67 o 
  -1  14   1       83.44       93.59     22.49 o 
   0  14   1      209.08      229.66     29.28 o 
   1  14   1        5.40       -3.68      7.09 o 
   2  14   1       21.55       15.34      8.31 o 
   3  14   1       12.67       -8.20      8.20 o 
   4  14   1       14.00        0.13     21.21 o 
  -4  15   1        8.30        7.97     18.24 o 
  -3  15   1        1.64       -4.19     15.34 o 
  -2  15   1        5.67        1.91     11.10 o 
  -1  15   1        9.65        3.70     10.00 o 
   0  15   1        0.06        6.48      6.05 o 
   1  15   1      234.50      252.43     27.68 o 
   2  15   1       44.76       40.79     11.15 o 
   3  15   1       87.00       87.65     16.50 o 
   4  15   1        8.73       59.16     27.91 o 
  -3  16   1        2.02       33.36     21.11 o 
  -2  16   1       16.10       38.88     14.79 o 
  -1  16   1      105.16      128.98     20.58 o 
   0  16   1        5.27        3.91      6.10 o 
   1  16   1       85.90      125.91     20.85 o 
   2  16   1        0.54       -0.09      9.70 o 
   3  16   1       42.18       54.98     14.70 o 
  -3  17   1       15.11       24.39     14.23 o 
  -2  17   1       18.16       23.19     27.94 o 
  -1  17   1        8.38       18.44      8.80 o 
   0  17   1       19.58       35.58     12.93 o 
   1  17   1        1.47       13.34     18.28 o 
   2  17   1        8.95       19.22     11.91 o 
   3  17   1       19.65       11.04     18.80 o 
  -2  18   1       79.15      113.49     23.06 o 
  -1  18   1       13.29       31.73     13.29 o 
   0  18   1      206.37      241.10     27.68 o 
   1  18   1        0.99        6.88      5.65 o 
   2  18   1       10.88       34.47     27.46 o 
  -1  19   1        2.49       16.50     39.31 o 
   0  19   1        0.01        3.27     16.21 o 
   1  19   1        5.46       18.34     11.23 o 
  -6   0   2        9.93        2.51     13.43 o 
  -4   0   2        2.74        2.76      5.35 o 
  -2   0   2       89.62      102.71     16.03 o 
   0   0   2     3045.99     3117.37     41.45 o 
   2   0   2     2325.05     2515.77     72.63 o 
   4   0   2        2.19        6.56      8.30 o 
   6   0   2        5.67        8.19     16.41 o 
  -6   1   2        0.19       -4.26     13.52 o 
  -5   1   2      320.34      371.46     32.97 o 
  -4   1   2      386.79      393.60     18.46 o 
  -3   1   2      718.36      683.39     20.26 o 
  -2   1   2       12.56       18.40      7.17 o 
  -1   1   2      124.60      131.11      9.19 o 
   0   1   2      825.51      826.60     22.42 o 
   1   1   2      139.58      159.13      8.45 o 
   2   1   2      308.06      317.43     20.64 o 
   3   1   2        0.27       14.79      6.19 o 
   4   1   2       76.51       61.36     11.18 o 
   5   1   2       17.41       21.86     12.10 o 
   6   1   2       23.16       28.58     20.11 o 
  -6   2   2        2.02      -15.59     17.63 o 
  -5   2   2      174.99      187.41     44.60 o 
  -4   2   2        0.00       12.21      4.25 o 
  -3   2   2     1664.52     1699.31     35.19 o 
  -2   2   2     1659.43     1807.50     64.96 o 
  -1   2   2     9282.71     9493.68     72.65 o 
   0   2   2      335.87      304.36     15.52 o 
   1   2   2     2678.08     2544.23     36.25 o 
   2   2   2      150.03      137.21     11.26 o 
   3   2   2        4.13        1.45      3.39 o 
   4   2   2        1.61        6.91      6.02 o 
   5   2   2      172.67      166.45     35.87 o 
   6   2   2        0.97       -4.21     16.88 o 
  -6   3   2        4.55       25.27     25.55 o 
  -5   3   2       34.70        5.66     19.08 o 
  -4   3   2      173.79      153.13     16.00 o 
  -3   3   2      499.82      502.98     19.55 o 
  -2   3   2       55.06       52.47     12.37 o 
  -1   3   2     5141.08     5375.97     76.88 o 
   0   3   2        5.69       13.38      4.52 o 
   1   3   2     5684.47     5416.31     82.93 o 
   2   3   2     2523.01     2536.74     50.01 o 
   3   3   2      708.93      677.96     24.63 o 
   4   3   2      116.40      128.23     24.57 o 
   5   3   2      101.59      118.41     32.42 o 
   6   3   2       16.74       20.44     17.42 o 
  -6   4   2       20.58       -6.15     19.63 o 
  -5   4   2        0.06       -1.62     17.79 o 
  -4   4   2      617.17      623.36     33.76 o 
  -3   4   2       68.05       49.64     11.44 o 
  -2   4   2      241.40      230.99     15.29 o 
  -1   4   2      143.85      201.74     16.40 o 
   0   4   2     9188.63     8923.45    104.22 o 
   1   4   2      120.50      118.31      7.00 o 
   2   4   2      183.76      211.75     15.68 o 
   3   4   2       40.62       57.80      9.55 o 
   4   4   2      288.85      256.58     21.00 o 
   5   4   2       25.48       28.36     21.64 o 
   6   4   2        3.76       23.19     20.49 o 
  -6   5   2        6.41       32.15     23.92 o 
  -5   5   2       34.00       47.56     19.71 o 
  -4   5   2       45.64       41.88     12.34 o 
  -3   5   2       16.01       15.14      6.71 o 
  -2   5   2       60.05       51.14      8.18 o 
  -1   5   2      127.36      135.20     14.49 o 
   0   5   2      475.97      425.67     25.38 o 
   1   5   2       51.86       39.91      5.24 o 
   2   5   2        0.99       18.41      6.20 o 
   3   5   2      486.37      472.31     20.62 o 
   4   5   2       19.81        7.12      7.13 o 
   5   5   2      276.95      312.01     45.51 o 
   6   5   2       59.15      117.99     34.25 o 
  -6   6   2       69.48      111.62     28.70 o 
  -5   6   2      205.16      214.34     37.76 o 
  -4   6   2        0.86       -1.66      8.09 o 
  -3   6   2       15.32       11.97      5.60 o 
  -2   6   2       74.66       72.16      8.01 o 
  -1   6   2       68.66       46.44     10.02 o 
   0   6   2      963.03     1077.92     43.77 o 
   1   6   2     2285.43     2213.58     85.91 o 
   2   6   2      836.74      889.83     48.28 o 
   3   6   2       36.20       30.51      7.29 o 
   4   6   2       74.07       68.56     14.23 o 
   5   6   2       71.89       62.22     23.00 o 
   6   6   2        0.88      -18.00     18.00 o 
  -6   7   2        3.69       29.11     22.54 o 
  -5   7   2      304.79      360.64     34.59 o 
  -4   7   2       25.50       28.36     18.13 o 
  -3   7   2        4.56        4.69      5.60 o 
  -2   7   2      333.88      338.70     21.99 o 
  -1   7   2        5.44        7.27      5.70 o 
   0   7   2      370.74      373.51     27.93 o 
   1   7   2      539.84      529.41     25.20 o 
   2   7   2       21.69       22.81      7.02 o 
   3   7   2      248.14      256.61     18.88 o 
   4   7   2      112.24      115.89     18.87 o 
   5   7   2        0.01        0.23      4.40 o 
   6   7   2       34.63       34.56     24.07 o 
  -6   8   2        0.95      -18.21     19.48 o 
  -5   8   2        1.21       19.55     35.43 o 
  -4   8   2      772.54      771.09     45.96 o 
  -3   8   2       10.85        3.90      4.42 o 
  -2   8   2       26.90       32.07      8.01 o 
  -1   8   2      420.29      415.20     18.77 o 
   0   8   2     4679.38     4549.44     68.87 o 
   1   8   2      208.36      203.78     14.37 o 
   2   8   2      284.20      263.36     17.47 o 
   3   8   2      309.24      285.45     20.85 o 
   4   8   2        3.36        4.52      7.85 o 
   5   8   2        4.43        4.36      8.60 o 
  -5   9   2      113.31       98.40     20.39 o 
  -4   9   2       96.55       71.68     16.48 o 
  -3   9   2      110.98      117.18     13.08 o 
  -2   9   2       33.65       31.47      7.55 o 
  -1   9   2        7.65       11.21      6.03 o 
   0   9   2      986.16      975.42     29.34 o 
   1   9   2        4.62       -1.86      2.40 o 
   2   9   2      562.56      550.97     22.87 o 
   3   9   2     1016.69      996.14     38.95 o 
   4   9   2      102.22      102.13     18.20 o 
   5   9   2       60.55      105.03     24.44 o 
  -5  10   2      105.21      115.81     22.17 o 
  -4  10   2        0.02        7.90     10.04 o 
  -3  10   2       79.57      139.15     20.25 o 
  -2  10   2      119.72      106.14     16.04 o 
  -1  10   2        5.03        9.66      3.38 o 
   0  10   2      455.09      455.34     21.34 o 
   1  10   2      510.73      533.50     20.33 o 
   2  10   2        0.69       -0.77      5.89 o 
   3  10   2        0.11       -9.98     17.50 o 
   4  10   2       35.83       23.86     10.50 o 
   5  10   2        1.53       18.68     13.98 o 
  -5  11   2        1.46       -5.20     29.50 o 
  -4  11   2       65.56       71.59     27.89 o 
  -3  11   2      100.34      106.10     20.08 o 
  -2  11   2        7.21        4.49      6.78 o 
  -1  11   2        1.23        1.33      6.24 o 
   0  11   2       65.85       46.31      8.24 o 
   1  11   2      202.07      187.84     12.28 o 
   2  11   2      102.05      100.60     11.58 o 
   3  11   2        7.83        3.04     12.23 o 
   4  11   2       43.65       29.87     17.02 o 
   5  11   2        0.20       -8.54     36.54 o 
  -5  12   2       11.83        3.69     16.79 o 
  -4  12   2       26.71       34.62     22.22 o 
  -3  12   2      163.47      183.93     26.00 o 
  -2  12   2        0.18       -6.43      6.43 o 
  -1  12   2      156.59      160.38     15.25 o 
   0  12   2      621.61      603.48     27.21 o 
   1  12   2       40.13       35.31      7.45 o 
   2  12   2      372.98      380.08     25.26 o 
   3  12   2       31.58       17.57      9.15 o 
   4  12   2       21.58       13.13     13.09 o 
   5  12   2        2.03       12.35     21.59 o 
  -5  13   2       15.38       19.85     19.97 o 
  -4  13   2        9.36      -19.59     19.59 o 
  -3  13   2        5.92        1.87     13.36 o 
  -2  13   2        1.41        6.31     10.29 o 
  -1  13   2       28.97       19.36      9.27 o 
   0  13   2        0.58        2.59      6.21 o 
   1  13   2        2.48       28.62     12.11 o 
   2  13   2      112.02      141.46     16.82 o 
   3  13   2       15.95       31.15     20.71 o 
   4  13   2      194.62      263.93     47.95 o 
  -4  14   2        8.50      -15.09     24.65 o 
  -3  14   2      152.16      198.10     43.28 o 
  -2  14   2        0.15        1.88      7.96 o 
  -1  14   2      339.52      395.76     44.86 o 
   0  14   2        1.77       -4.64      9.39 o 
   1  14   2       85.69       99.85     17.06 o 
   2  14   2       10.29        3.98      7.35 o 
   3  14   2       22.48        5.21     17.38 o 
   4  14   2        0.44        2.04     16.65 o 
  -4  15   2       15.74        5.59     18.79 o 
  -3  15   2        5.00      -11.52     15.71 o 
  -2  15   2        6.67       27.79     31.96 o 
  -1  15   2        5.46       13.91     11.14 o 
   0  15   2      125.40      137.23     19.46 o 
   1  15   2        1.20       -2.11      7.91 o 
   2  15   2      174.42      194.58     21.56 o 
   3  15   2       40.07       54.34     15.14 o 
   4  15   2       44.01       56.55     32.25 o 
  -3  16   2       48.82       25.62     23.60 o 
  -2  16   2       17.29       56.18     26.17 o 
  -1  16   2       73.16       64.61     16.37 o 
   0  16   2      219.87      259.23     33.60 o 
   1  16   2        0.98        8.01     15.39 o 
   2  16   2       12.41       18.78      9.69 o 
   3  16   2        8.75       17.86     10.70 o 
  -3  17   2        0.03        3.42     24.60 o 
  -2  17   2        5.94       26.77     14.13 o 
  -1  17   2        2.71       11.84      8.48 o 
   0  17   2        4.22       22.84     17.88 o 
   1  17   2       39.70       67.56     15.97 o 
   2  17   2        6.51        7.45     10.12 o 
   3  17   2       18.85       51.20     23.45 o 
  -2  18   2       16.92       32.28     15.47 o 
  -1  18   2       92.71      101.95     23.63 o 
   0  18   2        0.09       -9.30      9.30 o 
   1  18   2       29.44       46.02     15.32 o 
   2  18   2       24.69       65.95     19.53 o 
  -1  19   2        0.01       -4.76     15.19 o 
   0  19   2        7.83       21.48      9.71 o 
   1  19   2       11.53       20.36     12.63 o 
  -5   0   3      622.11      652.96     60.37 o 
  -3   0   3       49.93       57.87      8.79 o 
  -1   0   3    12614.80    12282.68    114.46 o 
   1   0   3     2130.73     2090.53     30.35 o 
   3   0   3      308.86      315.36     32.90 o 
   5   0   3       44.90       34.72     18.63 o 
  -6   1   3      162.11      195.32     28.03 o 
  -5   1   3       79.10       68.34     17.04 o 
  -4   1   3        0.14        5.00      4.67 o 
  -3   1   3      181.46      159.65     10.41 o 
  -2   1   3     2051.71     2057.36     49.61 o 
  -1   1   3     5704.96     5628.09     56.42 o 
   0   1   3    11713.75    11168.50     98.07 o 
   1   1   3      348.02      335.90      8.56 o 
   2   1   3     1544.62     1591.50     34.13 o 
   3   1   3      181.87      159.99     13.66 o 
   4   1   3        6.62       19.63      7.24 o 
   5   1   3       12.72       19.50     11.88 o 
   6   1   3       16.30       47.09     24.52 o 
  -6   2   3       21.96       27.16     23.13 o 
  -5   2   3        5.71       -0.16     11.44 o 
  -4   2   3     1100.89     1124.34     35.70 o 
  -3   2   3      117.75      107.92      9.55 o 
  -2   2   3       48.78       38.26     12.45 o 
  -1   2   3       99.22      109.15      9.08 o 
   0   2   3    11176.05    10905.62    104.17 o 
   1   2   3       42.04       45.68      5.31 o 
   2   2   3     1716.69     1871.62     39.87 o 
   3   2   3       47.77       41.43      6.48 o 
   4   2   3        3.02       -2.82      7.96 o 
   5   2   3       17.11        9.86     19.04 o 
   6   2   3       34.51       73.36     27.95 o 
  -6   3   3        0.93        5.32     21.92 o 
  -5   3   3       29.34       30.61     19.51 o 
  -4   3   3      196.47      180.53     14.46 o 
  -3   3   3       11.49       14.67      4.55 o 
  -2   3   3      302.18      305.82     27.63 o 
  -1   3   3     2390.30     2403.31     57.15 o 
   0   3   3     1082.17     1045.57     35.43 o 
   1   3   3      290.33      256.29     18.71 o 
   2   3   3     1748.36     1804.08     41.97 o 
   3   3   3      972.64     1019.30     30.53 o 
   4   3   3       81.43       83.89     13.44 o 
   5   3   3       42.32       58.22     22.91 o 
   6   3   3       27.54       69.69     32.32 o 
  -6   4   3        0.91       -2.59     17.67 o 
  -5   4   3      123.00      136.28     31.17 o 
  -4   4   3       13.55       -2.89      5.75 o 
  -3   4   3      326.39      336.78     19.23 o 
  -2   4   3       20.21       25.74      6.19 o 
  -1   4   3      654.48      695.23     32.66 o 
   0   4   3      258.39      260.53     19.44 o 
   1   4   3     5599.67     5447.92     92.79 o 
   2   4   3       28.98       30.72      9.59 o 
   3   4   3       18.65        5.69      4.11 o 
   4   4   3       40.58       40.95      9.32 o 
   5   4   3      219.05      214.72     38.38 o 
   6   4   3       13.42       36.91     28.51 o 
  -6   5   3       26.14       18.93     22.19 o 
  -5   5   3       96.88       94.38     26.50 o 
  -4   5   3      151.58      162.37     21.32 o 
  -3   5   3       22.79       21.86      7.22 o 
  -2   5   3      177.89      190.13     15.25 o 
  -1   5   3      164.67      165.34     17.52 o 
   0   5   3      914.50      927.60     39.00 o 
   1   5   3       77.32      103.78      7.99 o 
   2   5   3      970.30     1011.19     29.31 o 
   3   5   3      170.95      162.02     12.95 o 
   4   5   3       73.54       83.84     15.59 o 
   5   5   3       13.61       39.36     17.80 o 
   6   5   3       42.82       43.74     27.87 o 
  -6   6   3       38.87       41.77     19.62 o 
  -5   6   3        3.07        8.06     11.22 o 
  -4   6   3      937.88      957.91     93.80 o 
  -3   6   3       60.69       55.18      9.43 o 
  -2   6   3      431.32      413.08     18.28 o 
  -1   6   3      303.96      341.19     25.80 o 
   0   6   3     4882.80     4490.63     91.97 o 
   1   6   3     1167.12     1124.32     49.65 o 
   2   6   3      332.86      309.20     23.22 o 
   3   6   3      350.34      361.68     18.77 o 
   4   6   3       86.28       74.25     15.39 o 
   5   6   3       30.15       13.32     12.96 o 
   6   6   3        0.36       26.43     17.79 o 
  -6   7   3        3.90       -0.14     14.39 o 
  -5   7   3       27.55       55.58     14.79 o 
  -4   7   3      313.79      324.57     29.89 o 
  -3   7   3       47.76       56.00      9.88 o 
  -2   7   3      229.14      215.86     14.02 o 
  -1   7   3        0.86        0.45      3.14 o 
   0   7   3       78.86       76.06     10.15 o 
   1   7   3       29.60       39.62      5.73 o 
   2   7   3      154.84      165.94     16.00 o 
   3   7   3      230.15      235.16     15.68 o 
   4   7   3       58.05       41.58     11.97 o 
   5   7   3       87.50      107.70     19.90 o 
  -6   8   3       28.46       67.26     26.46 o 
  -5   8   3       52.67       57.02     26.74 o 
  -4   8   3       65.60       49.61     13.13 o 
  -3   8   3       27.88       26.45      5.43 o 
  -2   8   3      119.54      134.68     12.12 o 
  -1   8   3      394.18      405.01     19.07 o 
   0   8   3      759.95      835.48     32.85 o 
   1   8   3      312.56      303.26     15.37 o 
   2   8   3       82.68       71.20     12.60 o 
   3   8   3       15.77       22.95     12.39 o 
   4   8   3        8.45        9.82     23.00 o 
   5   8   3        1.89        3.20      8.75 o 
  -5   9   3       23.56       18.67     12.97 o 
  -4   9   3        8.82        3.04     10.16 o 
  -3   9   3        1.19        4.83      5.45 o 
  -2   9   3       61.98       73.69     12.24 o 
  -1   9   3      239.56      248.74     15.94 o 
   0   9   3      204.40      230.93     16.57 o 
   1   9   3       76.11       72.65      8.50 o 
   2   9   3      385.50      381.97     19.52 o 
   3   9   3      604.30      595.03     30.18 o 
   4   9   3      281.65      296.05     30.20 o 
   5   9   3       51.77       28.85     16.07 o 
  -5  10   3        2.08       -0.61     10.54 o 
  -4  10   3      299.79      328.78     31.40 o 
  -3  10   3      117.40       95.34     17.23 o 
  -2  10   3       91.75      100.95     15.43 o 
  -1  10   3      120.67      110.18     11.53 o 
   0  10   3      218.83      198.67     14.61 o 
   1  10   3        0.47       -3.79      4.80 o 
   2  10   3       81.76       73.95      9.88 o 
   3  10   3       21.38       28.98     18.09 o 
   4  10   3       14.35        3.49      8.81 o 
   5  10   3        3.41       -9.79      9.79 o 
  -5  11   3        9.93       -0.31     11.60 o 
  -4  11   3       97.42      113.64     31.78 o 
  -3  11   3       15.42        5.33      9.87 o 
  -2  11   3      189.25      179.94     21.26 o 
  -1  11   3        0.03       -5.34      5.34 o 
   0  11   3      104.44       99.88     11.34 o 
   1  11   3      206.98      191.23     14.01 o 
   2  11   3       83.68       88.32     12.89 o 
   3  11   3       45.05       18.70     18.67 o 
   4  11   3        2.80       41.40     19.22 o 
   5  11   3       31.03       27.40     13.70 o 
  -5  12   3       44.48       17.49     20.81 o 
  -4  12   3       21.24        5.46     16.05 o 
  -3  12   3       55.01       81.91     19.60 o 
  -2  12   3      103.44       75.90     14.14 o 
  -1  12   3      318.45      320.98     18.23 o 
   0  12   3       19.85       23.41     10.14 o 
   1  12   3      374.77      396.29     20.88 o 
   2  12   3      220.39      201.26     19.08 o 
   3  12   3       84.53       75.69     27.42 o 
   4  12   3       32.32        3.35     18.72 o 
   5  12   3        0.03       48.48     25.07 o 
  -5  13   3       12.66        6.29     16.86 o 
  -4  13   3        3.57       43.48     22.03 o 
  -3  13   3       25.66       17.33     14.86 o 
  -2  13   3      105.12       85.42     17.76 o 
  -1  13   3        0.73       -0.43      3.88 o 
   0  13   3      154.78      164.47     20.03 o 
   1  13   3        6.63        2.30      6.99 o 
   2  13   3       86.61      100.77     15.53 o 
   3  13   3      191.57      192.18     25.80 o 
   4  13   3       35.36       83.22     35.82 o 
  -4  14   3       44.18       27.60     26.24 o 
  -3  14   3        1.66       -2.04     17.29 o 
  -2  14   3      152.52      150.42     22.89 o 
  -1  14   3        3.89       10.17     14.05 o 
   0  14   3      246.46      225.38     35.90 o 
   1  14   3       30.09       34.61     17.30 o 
   2  14   3       63.96       65.66     13.03 o 
   3  14   3        5.50        0.88     10.59 o 
   4  14   3       33.06       39.30     26.34 o 
  -4  15   3        7.19        7.89     14.79 o 
  -3  15   3       89.35       91.18     21.80 o 
  -2  15   3        1.25        0.73     14.76 o 
  -1  15   3        0.01      -13.82     13.82 o 
   0  15   3        7.44       -1.95      4.67 o 
   1  15   3        0.67       14.31      9.11 o 
   2  15   3       21.15       23.15     10.13 o 
   3  15   3       92.05       74.03     18.77 o 
   4  15   3       14.86        0.58     21.91 o 
  -3  16   3       92.65       80.70     22.50 o 
  -2  16   3      101.72      164.80     33.28 o 
  -1  16   3      128.63      146.29     30.62 o 
   0  16   3        1.35       -1.84      5.32 o 
   1  16   3      117.77      122.80     25.58 o 
   2  16   3       28.09       42.48     13.93 o 
   3  16   3        3.96       27.44     35.66 o 
  -3  17   3        1.24       -7.90     15.41 o 
  -2  17   3        5.44       12.70     21.44 o 
  -1  17   3       10.75       17.78     11.44 o 
   0  17   3       26.16       32.26     11.15 o 
   1  17   3       18.70       52.24     14.57 o 
   2  17   3       25.94       48.24     21.76 o 
   3  17   3       11.04       11.17     12.38 o 
  -2  18   3       41.27       55.29     30.20 o 
  -1  18   3       12.68       22.89     29.09 o 
   0  18   3       39.56       80.48     14.04 o 
   1  18   3        4.00        7.96     10.80 o 
   2  18   3        0.04       -3.23     14.76 o 
  -1  19   3       47.74       25.62     11.95 o 
   0  19   3        4.86        7.03      9.19 o 
   1  19   3       37.95       23.97     29.46 o 
  -6   0   4        6.50       -2.52     18.68 o 
  -4   0   4     1865.88     1845.58     51.14 o 
  -2   0   4     3688.44     3732.25     88.57 o 
   0   0   4      834.71      776.93     29.98 o 
   2   0   4        8.48        7.66      5.21 o 
   4   0   4       53.92       52.33     13.62 o 
   6   0   4      107.14      110.43     32.80 o 
  -6   1   4        6.37        6.73     12.81 o 
  -5   1   4      111.77      127.88     16.29 o 
  -4   1   4      368.35      364.29     16.53 o 
  -3   1   4      395.36      386.68     15.98 o 
  -2   1   4      746.89      768.17     29.33 o 
  -1   1   4    31131.54    32033.03    195.78 o 
   0   1   4      610.05      629.94     26.62 o 
   1   1   4      574.51      583.80     13.02 o 
   2   1   4      856.77      855.66     41.89 o 
   3   1   4      842.08      819.98     30.75 o 
   4   1   4      424.22      442.08     28.00 o 
   5   1   4        4.55        8.91     14.90 o 
   6   1   4       51.04       57.51     27.09 o 
  -6   2   4        8.94       14.51     17.17 o 
  -5   2   4      187.34      224.25     26.43 o 
  -4   2   4       70.67       56.41      9.24 o 
  -3   2   4     1264.58     1294.86     31.51 o 
  -2   2   4      378.24      444.25     33.50 o 
  -1   2   4       70.12       75.53      8.37 o 
   0   2   4      908.17      908.83     34.42 o 
   1   2   4      158.56      171.34     19.30 o 
   2   2   4        0.35        0.65      2.58 o 
   3   2   4        3.60        1.82      4.35 o 
   4   2   4      575.69      559.14     31.23 o 
   5   2   4        0.18       -0.07     14.54 o 
   6   2   4       22.64       57.88     27.75 o 
  -6   3   4        0.12      -11.18     18.80 o 
  -5   3   4      225.06      168.91     33.59 o 
  -4   3   4      283.97      278.18     17.60 o 
  -3   3   4        0.02        4.65      5.16 o 
  -2   3   4        0.16        2.76      4.02 o 
  -1   3   4       41.68       43.21     10.00 o 
   0   3   4      566.05      562.66     28.65 o 
   1   3   4      713.83      802.29     33.73 o 
   2   3   4      350.33      362.72     14.61 o 
   3   3   4        7.27       13.76      6.82 o 
   4   3   4      866.06      812.38     37.78 o 
   5   3   4       29.02       52.01     22.93 o 
   6   3   4       27.14       55.15     24.05 o 
  -6   4   4        1.75       35.03     24.67 o 
  -5   4   4        0.10      -13.38     17.83 o 
  -4   4   4      482.09      463.13     23.49 o 
  -3   4   4       54.16       62.00      8.75 o 
  -2   4   4      541.57      469.45     23.56 o 
  -1   4   4       70.63       82.08     13.31 o 
   0   4   4     2840.81     2843.72     67.86 o 
   1   4   4        0.44       -5.34      5.34 o 
   2   4   4      639.15      649.48     22.67 o 
   3   4   4      219.01      217.34     14.93 o 
   4   4   4      294.73      247.31     21.56 o 
   5   4   4        3.60        8.82     15.27 o 
   6   4   4        5.75        6.55     10.96 o 
  -6   5   4       33.22       23.40     17.40 o 
  -5   5   4        1.44        2.66     13.72 o 
  -4   5   4      149.92      166.02     17.40 o 
  -3   5   4       35.18       30.93      6.96 o 
  -2   5   4      569.45      559.16     21.70 o 
  -1   5   4       34.47       27.17      9.35 o 
   0   5   4        5.01        5.12      6.82 o 
   1   5   4       81.63       82.04     13.54 o 
   2   5   4      259.06      248.92     17.84 o 
   3   5   4      278.76      274.05     16.98 o 
   4   5   4       19.69       38.89     12.76 o 
   5   5   4        1.50      -12.79     12.79 o 
   6   5   4       16.13       11.54     19.68 o 
  -6   6   4        1.98       33.24     16.56 o 
  -5   6   4      213.92      188.21     36.47 o 
  -4   6   4       63.79       60.12     18.07 o 
  -3   6   4      235.06      242.47     18.57 o 
  -2   6   4        0.35       -1.95      2.74 o 
  -1   6   4     1511.89     1488.17     56.81 o 
   0   6   4      308.00      331.54     26.71 o 
   1   6   4      762.06      716.73     28.54 o 
   2   6   4      369.05      358.53     17.90 o 
   3   6   4       20.47       14.83      6.31 o 
   4   6   4        1.17        5.10      6.99 o 
   5   6   4        1.00       -7.25     10.24 o 
  -6   7   4       16.40        5.20     13.43 o 
  -5   7   4       10.31       -2.61     11.26 o 
  -4   7   4      160.66      150.74     22.07 o 
  -3   7   4        0.00        6.35      4.39 o 
  -2   7   4       26.62       33.65      5.53 o 
  -1   7   4      877.09      875.38     27.45 o 
   0   7   4       34.91       52.19      8.65 o 
   1   7   4      197.19      194.84     11.93 o 
   2   7   4      299.81      316.05     21.69 o 
   3   7   4      537.48      527.10     23.59 o 
   4   7   4      154.08      149.98     22.17 o 
   5   7   4        2.79       -6.13     11.79 o 
  -6   8   4       23.04       13.84     12.79 o 
  -5   8   4        4.46      -14.11     14.11 o 
  -4   8   4       65.33       54.64     21.91 o 
  -3   8   4        0.24       -3.84      5.35 o 
  -2   8   4       36.37       32.16      5.24 o 
  -1   8   4       28.89       27.51      6.11 o 
   0   8   4     1474.55     1394.42     35.39 o 
   1   8   4       16.50       15.27      4.30 o 
   2   8   4      109.61      103.34     13.71 o 
   3   8   4       22.35       27.20      8.98 o 
   4   8   4        7.23       17.55     11.26 o 
   5   8   4       16.23       -9.88      9.88 o 
  -5   9   4        1.74       -5.66     10.60 o 
  -4   9   4        0.88       -9.34      9.34 o 
  -3   9   4        0.30       -0.63      4.26 o 
  -2   9   4       12.57       11.24      7.65 o 
  -1   9   4       47.12       58.82      8.23 o 
   0   9   4        6.24        7.29      4.02 o 
   1   9   4      107.57       95.87      9.64 o 
   2   9   4      895.42      861.57     33.46 o 
   3   9   4      527.94      493.51     35.66 o 
   4   9   4       26.95       -1.47     11.07 o 
   5   9   4       11.45       20.31     47.91 o 
  -5  10   4      171.23      154.12     24.45 o 
  -4  10   4        4.43        2.31      7.66 o 
  -3  10   4      337.05      331.24     30.87 o 
  -2  10   4      289.17      277.28     23.71 o 
  -1  10   4      709.09      680.21     28.02 o 
   0  10   4        1.41       16.12      6.22 o 
   1  10   4      319.60      349.66     18.08 o 
   2  10   4      498.72      502.02     23.74 o 
   3  10   4      189.23      171.15     35.62 o 
   4  10   4        6.45       21.75     15.21 o 
   5  10   4        0.79       -0.94      6.72 o 
  -5  11   4       42.88       68.19     24.74 o 
  -4  11   4       12.91       -2.94     18.01 o 
  -3  11   4       18.49        9.80      9.93 o 
  -2  11   4      125.34      115.81     13.88 o 
  -1  11   4       10.38        3.08      3.31 o 
   0  11   4      308.95      294.78     52.86 o 
   1  11   4      495.13      484.60     22.29 o 
   2  11   4      862.74      824.86     36.46 o 
   3  11   4       31.64       34.68     22.25 o 
   4  11   4      119.15      135.79     32.40 o 
   5  11   4        0.58       -8.17      8.17 o 
  -5  12   4        4.77       15.86     23.83 o 
  -4  12   4       94.09       96.94     29.72 o 
  -3  12   4      143.00      193.80     26.37 o 
  -2  12   4        2.79       -5.29      8.55 o 
  -1  12   4       25.50       32.98      8.18 o 
   0  12   4     1411.90     1373.33     53.89 o 
   1  12   4      515.59      509.67     28.10 o 
   2  12   4        1.18        5.17      5.85 o 
   3  12   4       25.54       20.81     22.98 o 
   4  12   4        2.27       34.26     17.20 o 
  -5  13   4        9.09       19.31     20.23 o 
  -4  13   4        1.42       -9.90     12.58 o 
  -3  13   4        7.47       -4.56     13.55 o 
  -2  13   4       98.34       94.92     20.09 o 
  -1  13   4       93.40      104.83     23.93 o 
   0  13   4      338.07      365.23     43.74 o 
   1  13   4      155.44      119.57     18.95 o 
   2  13   4       61.20       43.89     14.20 o 
   3  13   4       32.82       81.33     26.62 o 
   4  13   4        4.35       -3.91     22.43 o 
  -4  14   4        0.93      -17.40     19.49 o 
  -3  14   4        6.32      -10.22     15.80 o 
  -2  14   4      116.50      147.63     22.81 o 
  -1  14   4      150.75      126.66     26.98 o 
   0  14   4        1.44       14.02      7.76 o 
   1  14   4      137.50      160.40     23.88 o 
   2  14   4       77.83       63.24     14.31 o 
   3  14   4        0.54       -4.74     19.86 o 
   4  14   4        0.14      -10.78     27.22 o 
  -4  15   4        0.99       -1.95     10.38 o 
  -3  15   4       13.04       21.87     15.07 o 
  -2  15   4       19.20       23.09     12.48 o 
  -1  15   4       43.09       82.99     24.81 o 
   0  15   4        0.16       -2.29      5.73 o 
   1  15   4       27.83       24.57     10.97 o 
   2  15   4        6.86       -1.42      8.14 o 
   3  15   4       67.25       53.75     16.75 o 
  -3  16   4        2.17      -13.64     13.64 o 
  -2  16   4       82.13      120.83     31.94 o 
  -1  16   4        0.84       36.88     19.32 o 
   0  16   4      113.99      129.36     19.98 o 
   1  16   4       17.38       12.71      7.96 o 
   2  16   4       12.88        6.38      8.98 o 
   3  16   4       41.74       63.84     18.32 o 
  -3  17   4        9.58        7.71     15.60 o 
  -2  17   4       72.82       78.55     23.04 o 
  -1  17   4       29.64       15.75     11.76 o 
   0  17   4       52.60       53.14     12.70 o 
   1  17   4       23.64       50.90     15.32 o 
   2  17   4       27.49       12.31     32.12 o 
  -2  18   4       11.44       45.63     22.72 o 
  -1  18   4       56.89       66.63     23.64 o 
   0  18   4        0.17       -4.23     15.21 o 
   1  18   4        0.33      -10.97     11.97 o 
   2  18   4        0.00       15.91     13.79 o 
  -1  19   4        4.81       -3.88     18.76 o 
   0  19   4       51.99       92.71     27.27 o 
   1  19   4        0.07       -1.50     11.65 o 
  -5   0   5      368.31      437.63     35.72 o 
  -3   0   5     2153.66     2037.37     68.27 o 
  -1   0   5     1045.60      937.54     31.96 o 
   1   0   5     1643.68     1654.01     41.30 o 
   3   0   5      596.00      583.17     32.93 o 
   5   0   5        1.16       -6.53     15.96 o 
  -6   1   5       25.26       41.68     16.26 o 
  -5   1   5        9.99        9.36      9.24 o 
  -4   1   5      225.80      227.98     13.45 o 
  -3   1   5       80.55       68.56      6.31 o 
  -2   1   5     2063.42     2186.19     49.21 o 
  -1   1   5     1905.72     2041.28     50.17 o 
   0   1   5      346.29      342.61     22.33 o 
   1   1   5     1408.67     1438.08     22.41 o 
   2   1   5     1016.73     1071.72     34.91 o 
   3   1   5      935.99      962.13     35.98 o 
   4   1   5       34.65       12.88     15.25 o 
   5   1   5       32.19       67.14     22.48 o 
   6   1   5       31.63       49.93     25.33 o 
  -6   2   5       46.90       10.63     12.50 o 
  -5   2   5       51.64       53.35     13.20 o 
  -4   2   5      683.86      683.56     24.72 o 
  -3   2   5       13.36       10.06      4.11 o 
  -2   2   5      508.20      540.73     36.55 o 
  -1   2   5     1903.50     2029.79     39.80 o 
   0   2   5     2452.83     2403.30     60.64 o 
   1   2   5      910.28      895.19     25.14 o 
   2   2   5      285.01      318.07     19.87 o 
   3   2   5       48.12       55.30      8.98 o 
   4   2   5       65.73       53.13     12.37 o 
   5   2   5       29.05       29.37     17.63 o 
   6   2   5        1.10       -1.07     20.00 o 
  -6   3   5        4.51       -7.96     17.11 o 
  -5   3   5        2.13        4.36     10.04 o 
  -4   3   5      212.26      183.69     14.76 o 
  -3   3   5      192.53      182.14     17.93 o 
  -2   3   5      597.28      568.46     27.77 o 
  -1   3   5      109.67      119.17     16.84 o 
   0   3   5      623.58      680.41     34.32 o 
   1   3   5     2045.13     2093.72     37.96 o 
   2   3   5      153.46      170.79     19.44 o 
   3   3   5      855.78      851.69     34.45 o 
   4   3   5        5.21       11.75      6.46 o 
   5   3   5       91.04      112.51     29.56 o 
   6   3   5       16.74       12.77     16.38 o 
  -6   4   5       22.61       30.79     22.16 o 
  -5   4   5      200.93      236.65     39.48 o 
  -4   4   5       26.26       16.70      6.84 o 
  -3   4   5      123.06      116.05     12.40 o 
  -2   4   5      135.17      121.45     10.32 o 
  -1   4   5      188.14      172.32     19.21 o 
   0   4   5        0.07       -0.51      5.04 o 
   1   4   5       64.75       73.71     12.78 o 
   2   4   5       69.90       75.42      8.29 o 
   3   4   5        0.29        0.82      4.54 o 
   4   4   5       21.77       22.81      8.85 o 
   5   4   5        0.06       -6.47     12.43 o 
   6   4   5        0.92      -21.46     21.46 o 
  -6   5   5        1.60       -6.87     10.68 o 
  -5   5   5      119.36      125.29     27.95 o 
  -4   5   5        0.56        1.09      4.02 o 
  -3   5   5       65.87       89.16     11.13 o 
  -2   5   5       43.78       49.51      6.56 o 
  -1   5   5       37.00       22.17      8.93 o 
   0   5   5       87.55      105.15     15.80 o 
   1   5   5       70.27       63.65     13.05 o 
   2   5   5      258.83      262.29     18.86 o 
   3   5   5      162.86      147.36     15.31 o 
   4   5   5       95.29       91.41     13.52 o 
   5   5   5        0.11        0.62      9.71 o 
  -6   6   5        0.43       -8.69      8.69 o 
  -5   6   5        5.53       -6.93     14.11 o 
  -4   6   5       62.66       42.10     15.80 o 
  -3   6   5       40.91       31.48      7.90 o 
  -2   6   5        0.09        6.91      3.36 o 
  -1   6   5      392.25      388.10     22.35 o 
   0   6   5     1751.19     1825.67     46.71 o 
   1   6   5      197.43      182.81     16.49 o 
   2   6   5        0.79        2.77      3.63 o 
   3   6   5        0.49        8.59      5.78 o 
   4   6   5        4.91       -2.42      6.77 o 
   5   6   5       31.12       17.41     17.08 o 
  -6   7   5        9.79      -13.00     13.00 o 
  -5   7   5       41.69       58.61     21.56 o 
  -4   7   5        1.22       -0.42      8.71 o 
  -3   7   5       84.36       69.16     10.26 o 
  -2   7   5     1400.48     1388.14     31.76 o 
  -1   7   5       20.78       21.89      5.50 o 
   0   7   5      249.92      263.33     19.14 o 
   1   7   5       12.43       11.33      4.16 o 
   2   7   5      522.75      515.73     23.81 o 
   3   7   5      214.31      189.80     21.88 o 
   4   7   5       85.92      102.57     18.16 o 
   5   7   5        3.14       32.67     11.88 o 
  -6   8   5        0.21       18.07     15.47 o 
  -5   8   5      337.31      361.04     36.34 o 
  -4   8   5      172.86      167.28     30.49 o 
  -3   8   5      330.66      342.84     22.84 o 
  -2   8   5       70.32       74.95      7.49 o 
  -1   8   5      241.91      230.78     15.69 o 
   0   8   5       15.31        8.95      3.06 o 
   1   8   5      782.54      755.19     24.80 o 
   2   8   5       44.27       41.44      8.00 o 
   3   8   5       12.44       18.96     12.72 o 
   4   8   5        2.75      -17.23     17.66 o 
   5   8   5        0.47       -9.28      9.28 o 
  -5   9   5       37.33       49.30     23.36 o 
  -4   9   5        1.73       -8.20      8.81 o 
  -3   9   5       16.21        5.38     10.62 o 
  -2   9   5      196.48      180.86     13.19 o 
  -1   9   5       21.96       31.89      7.67 o 
   0   9   5        1.29        0.23      2.91 o 
   1   9   5       20.36       12.47      3.71 o 
   2   9   5      764.26      773.25     32.23 o 
   3   9   5      476.37      504.70     54.64 o 
   4   9   5       38.95       57.29     20.18 o 
   5   9   5        4.21        4.69      8.33 o 
  -5  10   5       22.89       -4.48     28.93 o 
  -4  10   5      463.47      496.83     69.93 o 
  -3  10   5      114.79      105.21     29.46 o 
  -2  10   5      360.25      371.80     23.30 o 
  -1  10   5       35.29       43.78      8.74 o 
   0  10   5      654.22      620.16     26.97 o 
   1  10   5       11.59        5.28      3.96 o 
   2  10   5        0.38        1.71      9.65 o 
   3  10   5       38.29       38.92     21.41 o 
   4  10   5       23.01       34.43     19.88 o 
   5  10   5        0.14      -11.15     11.15 o 
  -5  11   5        8.58       14.88     14.75 o 
  -4  11   5       76.23       97.39     28.57 o 
  -3  11   5       57.17       59.96     15.99 o 
  -2  11   5      194.37      187.55     17.98 o 
  -1  11   5      338.95      345.92     21.82 o 
   0  11   5       15.42        7.83      6.12 o 
   1  11   5      612.77      630.56     25.99 o 
   2  11   5      299.83      337.93     29.42 o 
   3  11   5      438.78      409.92     53.27 o 
   4  11   5       79.83       94.60     27.77 o 
   5  11   5       28.13        5.62     15.99 o 
  -5  12   5       11.42       15.99     19.44 o 
  -4  12   5       30.80       23.40     19.02 o 
  -3  12   5       58.19       48.48     17.98 o 
  -2  12   5      100.40       77.04     15.41 o 
  -1  12   5      158.28      156.08     15.74 o 
   0  12   5        5.99       15.93      6.57 o 
   1  12   5      478.47      505.46     28.64 o 
   2  12   5        5.25        1.26      9.45 o 
   3  12   5        2.51        0.73     12.70 o 
   4  12   5       20.61       38.31     17.02 o 
  -4  13   5       48.76       48.23     26.62 o 
  -3  13   5       23.22        8.81     13.66 o 
  -2  13   5        4.64        7.46      7.44 o 
  -1  13   5       35.16       12.90     16.92 o 
   0  13   5      103.52       66.16     15.50 o 
   1  13   5      244.84      211.23     24.06 o 
   2  13   5       29.26       31.94      9.33 o 
   3  13   5       65.46       71.41     30.20 o 
   4  13   5       12.50       13.35     23.65 o 
  -4  14   5       64.49       98.27     35.05 o 
  -3  14   5        9.19       10.47     26.71 o 
  -2  14   5       84.64       94.91     17.78 o 
  -1  14   5       83.26       38.58     15.17 o 
   0  14   5       10.00       12.04     12.27 o 
   1  14   5        7.76       13.84      9.69 o 
   2  14   5        0.31       -6.84      9.36 o 
   3  14   5        2.12      -10.87     18.65 o 
   4  14   5        0.37      -31.09     31.09 o 
  -4  15   5       22.92       41.55     24.80 o 
  -3  15   5        6.37       16.81     28.07 o 
  -2  15   5       11.04        1.25     12.04 o 
  -1  15   5       38.67       37.33     18.53 o 
   0  15   5        0.06        4.63     10.21 o 
   1  15   5        2.73       -8.51      8.51 o 
   2  15   5      119.02      123.50     17.57 o 
   3  15   5       24.84       28.08     29.83 o 
  -3  16   5       13.24       25.62     11.18 o 
  -2  16   5        0.00      -14.56     24.05 o 
  -1  16   5       56.36       45.73     19.44 o 
   0  16   5       60.87       85.48     26.80 o 
   1  16   5        6.34       -2.40     19.02 o 
   2  16   5        0.40       -0.11     14.07 o 
   3  16   5        0.92      -28.99     28.99 o 
  -3  17   5        2.50       33.16     47.92 o 
  -2  17   5        0.56       19.19     23.25 o 
  -1  17   5       28.70       50.96     19.04 o 
   0  17   5       49.12       76.82     24.33 o 
   1  17   5       33.19       28.54     13.84 o 
   2  17   5       25.65       20.22     11.16 o 
  -2  18   5       72.99       83.46     36.69 o 
  -1  18   5        0.37       33.72     17.01 o 
   0  18   5       51.01       96.46     26.97 o 
   1  18   5        1.14        9.00     10.27 o 
   2  18   5        6.26       -9.20      9.20 o 
  -1  19   5       30.45       23.63     14.17 o 
   0  19   5       19.69        8.73     11.68 o 
  -6   0   6      185.68      332.30     50.85 o 
  -4   0   6      519.71      518.44     28.05 o 
  -2   0   6        0.17       -9.15      9.15 o 
   0   0   6      512.29      522.66     30.55 o 
   2   0   6      767.41      771.43     45.78 o 
   4   0   6        7.57       30.22     20.90 o 
   6   0   6       29.09       53.76     32.82 o 
  -6   1   6        3.71       17.66     12.44 o 
  -5   1   6       78.49       86.97     13.15 o 
  -4   1   6        0.43        1.45      4.28 o 
  -3   1   6        0.97        0.99      4.77 o 
  -2   1   6      818.59      863.54     26.39 o 
  -1   1   6      924.15      932.54     34.52 o 
   0   1   6      151.62      172.95     17.78 o 
   1   1   6       92.00       90.06      8.17 o 
   2   1   6      160.30      161.64     15.48 o 
   3   1   6      808.45      791.76     33.33 o 
   4   1   6       73.28       91.20     24.71 o 
   5   1   6       36.24       45.13     14.77 o 
   6   1   6        4.88      -20.74     22.42 o 
  -6   2   6        9.57       10.89     17.08 o 
  -5   2   6      483.43      521.31     31.52 o 
  -4   2   6       15.78       16.47      5.07 o 
  -3   2   6      934.79      934.11     28.08 o 
  -2   2   6      525.21      568.29     22.17 o 
  -1   2   6     1966.58     1917.30     40.89 o 
   0   2   6     3392.12     3387.12     78.78 o 
   1   2   6      418.43      425.20     27.19 o 
   2   2   6      227.11      213.20     17.83 o 
   3   2   6       17.34       24.79      7.40 o 
   4   2   6       39.96       37.91     12.82 o 
   5   2   6        6.63        5.32      6.17 o 
  -6   3   6        0.94       29.92     23.66 o 
  -5   3   6       10.19       36.32     39.76 o 
  -4   3   6       15.58       23.47      9.28 o 
  -3   3   6      371.55      353.35     22.23 o 
  -2   3   6      950.58      949.03     25.69 o 
  -1   3   6      274.58      244.48     23.90 o 
   0   3   6       15.25       11.67      7.14 o 
   1   3   6      145.61      170.99     18.19 o 
   2   3   6      586.29      557.53     43.42 o 
   3   3   6      753.20      710.08     32.28 o 
   4   3   6        5.32       18.80      8.48 o 
   5   3   6        1.60       11.70     10.39 o 
  -6   4   6       17.09       17.39     19.18 o 
  -5   4   6        5.92       13.86     16.22 o 
  -4   4   6      414.66      419.53     26.08 o 
  -3   4   6       36.16       47.12      7.80 o 
  -2   4   6      512.42      523.39     22.14 o 
  -1   4   6       57.33       69.32     13.83 o 
   0   4   6       19.84       34.29     11.04 o 
   1   4   6      506.52      579.72     35.47 o 
   2   4   6      163.73      143.71     18.76 o 
   3   4   6       84.64       86.72     12.50 o 
   4   4   6       46.38       62.02     12.86 o 
   5   4   6        3.80        9.84     16.58 o 
  -6   5   6        3.34      -14.65     14.65 o 
  -5   5   6       80.49       61.15     15.70 o 
  -4   5   6       93.78       99.72     17.19 o 
  -3   5   6        9.32       -0.43      4.28 o 
  -2   5   6      467.11      430.45     20.43 o 
  -1   5   6       70.00       89.24     11.51 o 
   0   5   6      262.57      305.21     19.95 o 
   1   5   6     1067.90     1073.85     36.18 o 
   2   5   6      626.30      494.80    212.63 o 
   3   5   6      469.24      490.18     27.50 o 
   4   5   6      102.22      114.61     16.16 o 
   5   5   6       30.29       29.65     16.50 o 
  -6   6   6        3.98      -10.70     10.70 o 
  -5   6   6       15.95       21.25     15.62 o 
  -4   6   6       10.16        7.98      7.91 o 
  -3   6   6      106.18      110.92     13.05 o 
  -2   6   6        5.32        4.38      8.39 o 
  -1   6   6      852.11      849.69     34.68 o 
   0   6   6      101.45      110.50     10.18 o 
   1   6   6      917.42     1008.37     30.83 o 
   2   6   6       23.16        4.94     13.64 o 
   3   6   6       58.10       64.26     13.66 o 
   4   6   6       21.90       26.90     10.27 o 
   5   6   6       15.99       14.82     14.18 o 
  -6   7   6        3.15      -14.23     14.23 o 
  -5   7   6       18.88       14.79     11.24 o 
  -4   7   6        0.05       -2.16      8.00 o 
  -3   7   6       68.31       80.71     11.38 o 
  -2   7   6      301.88      307.21     23.04 o 
  -1   7   6      811.41      829.82     29.34 o 
   0   7   6      474.58      466.32     18.04 o 
   1   7   6        6.26        1.49      3.97 o 
   2   7   6      503.02      503.17     30.75 o 
   3   7   6       63.70       92.22     16.95 o 
   4   7   6       32.93       42.80     12.77 o 
   5   7   6        1.77       -6.01      8.18 o 
  -6   8   6       79.45       74.17     26.67 o 
  -5   8   6        3.39      -12.71     12.73 o 
  -4   8   6      345.02      401.04     34.45 o 
  -3   8   6       58.07       51.72      9.72 o 
  -2   8   6      608.90      601.77     23.94 o 
  -1   8   6      119.78      123.93     12.58 o 
   0   8   6      360.71      346.61     16.22 o 
   1   8   6       69.52       76.00      9.68 o 
   2   8   6      102.09      109.69     12.53 o 
   3   8   6       35.19       41.14     21.50 o 
   4   8   6        0.83       14.06      9.54 o 
   5   8   6       10.03        3.71     13.78 o 
  -5   9   6        1.49        0.26      9.38 o 
  -4   9   6       90.46       94.75     18.39 o 
  -3   9   6       35.27       40.66     17.60 o 
  -2   9   6       30.92       36.30      8.17 o 
  -1   9   6      408.92      446.70     23.53 o 
   0   9   6       16.45       15.44      4.62 o 
   1   9   6      443.74      443.86     20.81 o 
   2   9   6      230.67      211.36     17.75 o 
   3   9   6      114.32      193.31     37.19 o 
   4   9   6       47.78       68.83     22.48 o 
   5   9   6        1.23       39.10     19.92 o 
  -5  10   6       71.39       82.42     17.96 o 
  -4  10   6       14.16      -11.30     14.29 o 
  -3  10   6      314.58      331.41     45.99 o 
  -2  10   6       26.61       35.88     11.10 o 
  -1  10   6      954.61      936.37     35.09 o 
   0  10   6      296.48      290.66     26.41 o 
   1  10   6       13.86       18.33      5.78 o 
   2  10   6      265.00      240.90     27.46 o 
   3  10   6       10.93      -11.03     16.58 o 
   4  10   6       34.59       33.29     17.62 o 
   5  10   6        3.52       -6.05     27.23 o 
  -5  11   6       17.81       28.57     20.63 o 
  -4  11   6        3.88       43.71     22.33 o 
  -3  11   6       35.97       26.36     20.32 o 
  -2  11   6       17.75       25.57     13.01 o 
  -1  11   6      137.90      136.17     14.65 o 
   0  11   6      253.45      271.48     24.48 o 
   1  11   6       29.41       37.63      9.01 o 
   2  11   6       30.08       22.02     12.05 o 
   3  11   6      100.76       96.55     30.97 o 
   4  11   6       58.70       29.36     18.69 o 
  -5  12   6       24.32        0.49      5.95 o 
  -4  12   6        7.21        3.19     13.29 o 
  -3  12   6       40.78       33.69     20.36 o 
  -2  12   6      229.17      274.43     40.09 o 
  -1  12   6      132.50      116.87     18.96 o 
   0  12   6      362.83      373.61     43.19 o 
   1  12   6       40.64       21.19      8.58 o 
   2  12   6       62.56       75.95     15.24 o 
   3  12   6      130.22      137.60     36.17 o 
   4  12   6        0.04      -14.21     14.21 o 
  -4  13   6       55.39       79.60     29.74 o 
  -3  13   6        2.38      -10.19     15.36 o 
  -2  13   6       17.14       13.24     10.08 o 
  -1  13   6      158.60      154.17     29.74 o 
   0  13   6        3.35       -1.49      6.49 o 
   1  13   6      212.71      217.74     50.78 o 
   2  13   6       61.08       74.76     19.54 o 
   3  13   6       77.94       92.94     37.08 o 
   4  13   6       10.48       42.58     25.46 o 
  -4  14   6        5.15      -25.19     25.58 o 
  -3  14   6      120.00      128.62     41.18 o 
  -2  14   6        7.63        4.31      3.55 o 
  -1  14   6       28.55       27.09     13.90 o 
   0  14   6        0.31        3.73      8.49 o 
   1  14   6       13.06        7.98     11.46 o 
   2  14   6        0.05      -10.73     11.31 o 
   3  14   6       31.95        8.61     19.46 o 
  -4  15   6        3.13      -10.35     23.33 o 
  -3  15   6        0.16      -11.67     28.55 o 
  -2  15   6       64.51       48.61     12.67 o 
  -1  15   6       49.59       41.07     16.14 o 
   0  15   6        0.38       -5.83      8.94 o 
   1  15   6       13.60       26.78     12.56 o 
   2  15   6       31.04       30.26     12.43 o 
   3  15   6       34.72       54.57     28.95 o 
  -3  16   6        0.57       -6.77     15.64 o 
  -2  16   6       18.21       17.50     14.32 o 
  -1  16   6        9.24       12.98     10.90 o 
   0  16   6       21.35       49.44     20.52 o 
   1  16   6        7.38       11.38     14.02 o 
   2  16   6        0.31      -13.27     13.27 o 
   3  16   6        0.30        0.29     21.01 o 
  -3  17   6        4.15       -5.59     22.26 o 
  -2  17   6        7.99        9.33     18.28 o 
  -1  17   6       24.47       45.38     19.15 o 
   0  17   6        0.17        7.40     10.07 o 
   1  17   6       43.80       25.34     19.01 o 
   2  17   6       12.08       12.50     10.93 o 
  -2  18   6        4.32       23.88     22.66 o 
  -1  18   6       18.42       20.57     14.90 o 
   0  18   6        1.77      -14.66     14.66 o 
   1  18   6        7.53       19.13     13.95 o 
  -5   0   7      104.95      127.45     24.54 o 
  -3   0   7       29.86       30.45     20.08 o 
  -1   0   7     2432.27     2429.59     50.67 o 
   1   0   7       41.76       29.40      7.11 o 
   3   0   7      362.74      351.60     27.74 o 
   5   0   7        4.31       25.96     20.20 o 
  -6   1   7        7.49       17.73     10.37 o 
  -5   1   7       41.37       26.57     12.48 o 
  -4   1   7       99.80       78.24     10.73 o 
  -3   1   7       36.94       26.54      4.55 o 
  -2   1   7     2992.57     3074.04     36.43 o 
  -1   1   7      359.22      393.49     22.32 o 
   0   1   7       21.39        9.60      7.12 o 
   1   1   7      467.10      487.71     22.69 o 
   2   1   7       88.57       87.57     12.06 o 
   3   1   7      112.86      113.33     13.47 o 
   4   1   7       41.84       33.86     13.49 o 
   5   1   7        5.66        5.02     11.70 o 
  -6   2   7       38.01       71.55     20.10 o 
  -5   2   7       38.68       36.51     14.64 o 
  -4   2   7      709.93      739.59     29.79 o 
  -3   2   7        5.72        5.92      4.24 o 
  -2   2   7     2505.27     2422.26     41.01 o 
  -1   2   7      465.39      486.57     16.60 o 
   0   2   7        1.81       -2.28      5.23 o 
   1   2   7       33.14       34.88      9.49 o 
   2   2   7       49.58       58.47     11.36 o 
   3   2   7       26.31       21.01      8.05 o 
   4   2   7       80.69       78.57     17.96 o 
   5   2   7        0.02       -0.26     10.26 o 
  -6   3   7        0.39        7.11     14.18 o 
  -5   3   7        1.90       32.40     14.72 o 
  -4   3   7        2.82       16.04      4.94 o 
  -3   3   7       19.08       22.19      5.41 o 
  -2   3   7     1048.83     1097.94     28.64 o 
  -1   3   7      634.41      655.35     29.66 o 
   0   3   7      346.14      338.62     28.36 o 
   1   3   7      309.58      328.76     27.37 o 
   2   3   7      623.33      643.44     32.40 o 
   3   3   7      407.15      409.97     49.69 o 
   4   3   7      497.03      541.82     44.53 o 
   5   3   7        2.95        5.05     11.39 o 
  -6   4   7        1.15       21.41     24.02 o 
  -5   4   7       79.96       89.39     19.01 o 
  -4   4   7       16.53       12.95      6.79 o 
  -3   4   7      183.87      167.84     14.90 o 
  -2   4   7     1051.06     1087.28     29.32 o 
  -1   4   7       19.90       16.96      6.54 o 
   0   4   7        3.99        5.53      3.66 o 
   1   4   7       54.89       57.13      9.35 o 
   2   4   7        2.27       15.94     11.31 o 
   3   4   7       22.91       11.96     14.20 o 
   4   4   7       20.74       16.38     11.00 o 
   5   4   7       13.51       21.43     15.73 o 
  -6   5   7        2.80       20.45     14.40 o 
  -5   5   7        0.46       13.07      8.24 o 
  -4   5   7       83.00       84.55     16.37 o 
  -3   5   7      102.42      103.94     12.55 o 
  -2   5   7      200.53      201.92     14.87 o 
  -1   5   7      733.36      691.20     45.14 o 
   0   5   7      975.80     1004.15     30.14 o 
   1   5   7        6.74        5.45      7.90 o 
   2   5   7     1059.30     1110.83     58.95 o 
   3   5   7      352.63      352.81     53.02 o 
   4   5   7      201.35      165.88     19.06 o 
   5   5   7        5.68       10.90     14.68 o 
  -6   6   7       61.25       94.21     26.58 o 
  -5   6   7       22.40       18.87     30.36 o 
  -4   6   7      106.13      104.88     18.14 o 
  -3   6   7       31.36       29.73      7.65 o 
  -2   6   7      536.08      529.08     24.23 o 
  -1   6   7      263.47      255.71     20.49 o 
   0   6   7      473.30      489.39     22.05 o 
   1   6   7      153.73      142.60     12.36 o 
   2   6   7        0.06        3.14      6.69 o 
   3   6   7       10.10       11.06      7.26 o 
   4   6   7      176.86      174.66     24.00 o 
   5   6   7       11.78       36.04     23.42 o 
  -6   7   7        0.39       11.28     13.34 o 
  -5   7   7       30.45       63.41     13.64 o 
  -4   7   7       82.81       90.93     16.65 o 
  -3   7   7       38.42       38.88     10.81 o 
  -2   7   7      429.46      464.58     24.46 o 
  -1   7   7      817.41      842.51     30.88 o 
   0   7   7      386.11      358.82     19.68 o 
   1   7   7      245.17      219.17     16.25 o 
   2   7   7      391.81      352.46     32.39 o 
   3   7   7      325.83      316.47     29.97 o 
   4   7   7       14.63       22.25     10.72 o 
   5   7   7       17.47       64.61     15.88 o 
  -5   8   7       71.20       96.27     19.89 o 
  -4   8   7        3.08      -10.05     10.05 o 
  -3   8   7      255.69      236.41     24.17 o 
  -2   8   7       30.08       35.39      8.77 o 
  -1   8   7      118.67      109.20     12.13 o 
   0   8   7        0.38       -1.53      4.79 o 
   1   8   7      108.28      106.16     12.38 o 
   2   8   7        0.42        4.86      7.07 o 
   3   8   7      186.27      173.64     35.13 o 
   4   8   7        4.48      -14.48     16.59 o 
   5   8   7        3.27        5.33      6.59 o 
  -5   9   7        5.26       11.66     12.12 o 
  -4   9   7       53.33       60.99     14.89 o 
  -3   9   7        8.42        0.75     11.06 o 
  -2   9   7      124.16      132.88     14.52 o 
  -1   9   7        3.85        0.38      5.44 o 
   0   9   7      515.75      489.06     24.27 o 
   1   9   7       91.91      127.29     16.16 o 
   2   9   7      559.98      548.23     35.67 o 
   3   9   7      204.87      206.46     38.08 o 
   4   9   7        8.52       13.18     15.16 o 
   5   9   7       28.82       44.73     20.91 o 
  -5  10   7        1.12      -11.79     11.97 o 
  -4  10   7      193.25      197.05     40.93 o 
  -3  10   7      132.50      184.27     37.06 o 
  -2  10   7      229.48      225.79     19.32 o 
  -1  10   7       13.53       18.80      7.75 o 
   0  10   7      356.09      347.97     27.19 o 
   1  10   7       93.23       89.01     12.03 o 
   2  10   7       92.35       57.30     14.09 o 
   3  10   7        5.06        5.99     14.19 o 
   4  10   7       28.20       30.38     15.78 o 
  -5  11   7        0.93       33.99     24.64 o 
  -4  11   7        2.01        9.57     13.51 o 
  -3  11   7       30.53       42.03     20.52 o 
  -2  11   7        4.73        6.91     23.45 o 
  -1  11   7        5.06       -1.82      3.51 o 
   0  11   7        0.11       -0.62      9.12 o 
   1  11   7        6.07       15.84      6.97 o 
   2  11   7      122.18      133.06     25.38 o 
   3  11   7        6.10       25.19     22.30 o 
   4  11   7        3.25       -4.44      8.31 o 
  -5  12   7       54.03      108.96     33.02 o 
  -4  12   7        8.66       26.71     14.62 o 
  -3  12   7        0.37        4.30     19.16 o 
  -2  12   7        3.08       10.67     11.76 o 
  -1  12   7      199.70      195.98     23.66 o 
   0  12   7      189.55      166.52     30.77 o 
   1  12   7       39.82       73.07     14.69 o 
   2  12   7       13.52        8.87      9.45 o 
   3  12   7        9.96       27.75     23.18 o 
   4  12   7        0.04        9.28     12.81 o 
  -4  13   7        2.17       22.38     17.66 o 
  -3  13   7        2.05        9.68     18.13 o 
  -2  13   7      104.12      111.05     19.63 o 
  -1  13   7       35.82       32.32     14.25 o 
   0  13   7      322.10      348.22     45.37 o 
   1  13   7      414.32      346.11     44.82 o 
   2  13   7      149.47      176.13     24.17 o 
   3  13   7      101.78      119.60     31.72 o 
   4  13   7       13.48       66.11     33.15 o 
  -4  14   7       51.15       56.71     33.41 o 
  -3  14   7        0.01      -21.45     22.77 o 
  -2  14   7       65.55      118.22     20.84 o 
  -1  14   7       10.71       16.09     13.82 o 
   0  14   7       87.41       74.46     22.78 o 
   1  14   7        2.64       -8.62     10.15 o 
   2  14   7       45.45       37.51     14.14 o 
   3  14   7       24.56        6.48     21.77 o 
  -4  15   7        0.81       17.02     27.10 o 
  -3  15   7       12.47      -24.77     24.77 o 
  -2  15   7       12.21       14.24     12.94 o 
  -1  15   7       23.77       36.66     17.23 o 
   0  15   7        2.55       20.48     13.66 o 
   1  15   7       22.27       36.02     19.61 o 
   2  15   7       45.71       57.02     16.80 o 
   3  15   7       60.83       82.63     35.92 o 
  -3  16   7       67.04       46.31     29.84 o 
  -2  16   7       10.95       22.08     11.67 o 
  -1  16   7       18.58       37.60     16.89 o 
   0  16   7        0.28       14.38     10.91 o 
   1  16   7        3.11        9.59     14.72 o 
   2  16   7        0.02       -6.90      7.25 o 
  -2  17   7       45.03       68.31     30.45 o 
  -1  17   7       23.32       35.32     18.97 o 
   0  17   7       22.28       28.22     14.65 o 
   1  17   7        5.41        2.60     14.18 o 
   2  17   7       47.75       39.83     21.25 o 
  -1  18   7        2.47       10.55     13.73 o 
   0  18   7        0.47        0.05     13.81 o 
   1  18   7        0.04      -14.28     14.28 o 
  -6   0   8      150.28      270.50     45.90 o 
  -4   0   8      120.85      117.46     17.36 o 
  -2   0   8     1196.79     1166.92     44.27 o 
   0   0   8     1218.14     1187.56     54.04 o 
   2   0   8       75.69       81.30     17.85 o 
   4   0   8       25.96        0.64     15.06 o 
  -6   1   8        7.34       18.51     23.74 o 
  -5   1   8        9.47       27.62     14.25 o 
  -4   1   8        0.46        0.46      5.87 o 
  -3   1   8      470.53      476.46     18.86 o 
  -2   1   8      421.07      407.38     21.97 o 
  -1   1   8       64.21       51.14      9.64 o 
   0   1   8       49.17       57.32     12.56 o 
   1   1   8       88.82       92.81     14.45 o 
   2   1   8     1075.37     1122.01     44.20 o 
   3   1   8      160.77      142.13     25.25 o 
   4   1   8       15.05       14.58     11.95 o 
   5   1   8       98.81      121.72     25.94 o 
  -6   2   8        4.63       27.36     26.50 o 
  -5   2   8      140.22      170.37     40.52 o 
  -4   2   8       12.99       24.13      8.10 o 
  -3   2   8      128.52      124.93     11.40 o 
  -2   2   8      458.37      482.50     20.15 o 
  -1   2   8      229.08      226.09     15.65 o 
   0   2   8      553.17      524.63     33.44 o 
   1   2   8       66.66       76.90     14.84 o 
   2   2   8      333.38      328.82     24.69 o 
   3   2   8      870.07      868.73     67.88 o 
   4   2   8       10.31        3.14     11.51 o 
   5   2   8       25.52       40.99     17.43 o 
  -6   3   8        0.00       -0.38     18.37 o 
  -5   3   8        0.03        6.97     21.66 o 
  -4   3   8        0.28        1.23      4.62 o 
  -3   3   8        0.54        6.26      4.51 o 
  -2   3   8       11.00        6.71      5.30 o 
  -1   3   8       84.04       86.71     15.78 o 
   0   3   8       71.47       71.91      8.50 o 
   1   3   8      262.26      264.12     18.62 o 
   2   3   8      560.19      584.43     32.77 o 
   3   3   8     1240.50     1132.91     59.21 o 
   4   3   8       90.69       87.85     15.04 o 
   5   3   8        5.94        7.87     11.42 o 
  -6   4   8       52.06       56.34     17.37 o 
  -5   4   8       10.54        6.99     19.77 o 
  -4   4   8      114.09      141.11     28.49 o 
  -3   4   8        6.03       13.30      5.13 o 
  -2   4   8      667.11      671.40     24.37 o 
  -1   4   8      114.47      110.73     10.67 o 
   0   4   8      905.69      902.25     35.07 o 
   1   4   8      127.73      132.95     13.77 o 
   2   4   8      159.47      187.94     28.90 o 
   3   4   8       31.85       39.94     14.73 o 
   4   4   8       20.65       24.86      7.66 o 
   5   4   8        2.02       -2.64     29.35 o 
  -6   5   8        2.60       -8.44     14.03 o 
  -5   5   8        8.16       25.21     11.57 o 
  -4   5   8       16.77       20.37     14.88 o 
  -3   5   8       66.66       67.49     11.13 o 
  -2   5   8      677.81      655.66     28.61 o 
  -1   5   8     1448.34     1448.21     37.87 o 
   0   5   8       18.34       28.78      8.43 o 
   1   5   8      792.34      816.12     29.62 o 
   2   5   8       74.48       62.08     20.20 o 
   3   5   8      431.43      398.44     48.38 o 
   4   5   8        8.15       13.18      8.74 o 
   5   5   8        1.60       10.85     10.31 o 
  -6   6   8        0.01       14.62     13.63 o 
  -5   6   8      161.45      203.09     26.27 o 
  -4   6   8        4.09       35.01     14.59 o 
  -3   6   8      227.03      221.29     18.74 o 
  -2   6   8      176.68      164.78     12.91 o 
  -1   6   8      390.84      405.75     21.78 o 
   0   6   8       60.43       51.77      8.59 o 
   1   6   8        1.10       -1.87      4.96 o 
   2   6   8        0.02       -1.36      9.19 o 
   3   6   8        3.74        9.78     12.72 o 
   4   6   8        5.41       -5.86      9.88 o 
   5   6   8       25.88       23.83     17.67 o 
  -5   7   8        2.97       15.17     11.36 o 
  -4   7   8       15.67       23.38     14.58 o 
  -3   7   8        0.01        1.22      5.96 o 
  -2   7   8      181.36      165.66     16.01 o 
  -1   7   8      107.44       98.40     11.83 o 
   0   7   8       69.79       74.10     10.16 o 
   1   7   8        0.11        3.20      5.18 o 
   2   7   8      136.24      162.02     19.55 o 
   3   7   8      268.49      316.76     44.71 o 
   4   7   8       15.65        2.86     13.90 o 
   5   7   8        0.11       -0.88      8.12 o 
  -5   8   8        8.36        9.80      8.35 o 
  -4   8   8       89.14      143.87     31.55 o 
  -3   8   8        0.77       -3.70      5.38 o 
  -2   8   8       60.35       63.28     11.28 o 
  -1   8   8        2.92       -2.80      3.62 o 
   0   8   8        0.02        7.79      5.66 o 
   1   8   8       25.77       28.39      8.35 o 
   2   8   8      114.44      105.95     21.99 o 
   3   8   8       12.69       22.00     13.71 o 
   4   8   8       33.99       -3.30     13.89 o 
   5   8   8        2.69        1.19      3.80 o 
  -5   9   8        0.35       -5.89     15.15 o 
  -4   9   8        5.62      -17.65     17.65 o 
  -3   9   8      106.76      150.97     30.96 o 
  -2   9   8      303.71      328.73     23.01 o 
  -1   9   8      272.38      259.60     19.81 o 
   0   9   8        1.37        0.34      8.30 o 
   1   9   8      647.71      690.56     31.49 o 
   2   9   8        1.19       -6.80     11.86 o 
   3   9   8       28.46       25.87     18.60 o 
   4   9   8       18.76        2.53     13.43 o 
  -5  10   8       57.61      100.55     29.81 o 
  -4  10   8       27.10       90.55     25.17 o 
  -3  10   8      229.19      297.57     42.82 o 
  -2  10   8       14.78       23.94     16.81 o 
  -1  10   8       11.90       10.33      8.23 o 
   0  10   8      198.12      198.25     29.05 o 
   1  10   8      128.59      106.67     17.63 o 
   2  10   8       64.38       22.66     16.04 o 
   3  10   8       39.10       31.85     14.42 o 
   4  10   8        8.00       -4.60     13.62 o 
  -5  11   8       20.12        6.91     18.46 o 
  -4  11   8       29.89       34.59     21.43 o 
  -3  11   8        1.77       27.21     20.77 o 
  -2  11   8      141.61      165.15     33.19 o 
  -1  11   8      339.32      327.89     29.53 o 
   0  11   8        5.81       41.01     16.48 o 
   1  11   8       10.74       10.86     17.80 o 
   2  11   8       12.20       34.84     13.27 o 
   3  11   8      118.67      118.85     36.04 o 
   4  11   8        0.43       -2.32      7.92 o 
  -4  12   8       64.71       87.32     28.47 o 
  -3  12   8       94.74      123.24     33.94 o 
  -2  12   8       46.14       65.23     16.41 o 
  -1  12   8      107.85      103.03     23.23 o 
   0  12   8       13.97       -9.46      9.46 o 
   1  12   8      222.63      214.39     25.53 o 
   2  12   8        3.37       28.91     19.27 o 
   3  12   8       41.58       48.37     27.64 o 
   4  12   8        4.61       15.42     13.79 o 
  -4  13   8       52.59       56.98     21.86 o 
  -3  13   8       14.34       36.05     22.13 o 
  -2  13   8      180.83      212.97     27.24 o 
  -1  13   8      192.36      203.97     49.18 o 
   0  13   8        8.50        4.47      9.52 o 
   1  13   8       50.95       71.06     22.81 o 
   2  13   8       96.93      114.43     21.66 o 
   3  13   8        1.62       -2.33     21.38 o 
  -4  14   8        0.87        5.18     18.04 o 
  -3  14   8      131.22      255.96     47.61 o 
  -2  14   8        0.35       28.35     14.70 o 
  -1  14   8      115.15      120.89     29.54 o 
   0  14   8        5.74       20.48     16.44 o 
   1  14   8       22.81       36.89     20.84 o 
   2  14   8       20.44       54.56     17.39 o 
   3  14   8        0.31       -4.87     21.04 o 
  -3  15   8        0.05       -7.87     20.46 o 
  -2  15   8       17.35       20.54     12.87 o 
  -1  15   8       21.82       -3.02      7.05 o 
   0  15   8       48.39       11.91     14.58 o 
   1  15   8        3.43       13.31      9.74 o 
   2  15   8       90.80      110.35     23.40 o 
   3  15   8       52.03       69.64     31.15 o 
  -3  16   8        4.82      -17.76     17.76 o 
  -2  16   8       54.75       53.66     19.87 o 
  -1  16   8       25.24        4.00     17.14 o 
   0  16   8        1.05        0.61     10.77 o 
   1  16   8        1.03       15.10     12.85 o 
   2  16   8        1.87       26.62     19.52 o 
  -2  17   8       35.35       34.69     22.61 o 
  -1  17   8       40.55       69.59     26.59 o 
   0  17   8        5.97       25.09     14.96 o 
   1  17   8       25.36       61.02     25.14 o 
  -1  18   8        2.17      -12.83     13.83 o 
   0  18   8        0.27       21.50     14.40 o 
  -5   0   9      200.40      159.00     36.48 o 
  -3   0   9       18.43       11.03      8.60 o 
  -1   0   9      174.31      164.53     24.48 o 
   1   0   9        1.50        2.45      7.93 o 
   3   0   9       33.07       65.06     20.43 o 
   5   0   9      271.81      380.76     57.69 o 
  -6   1   9       10.57       25.48     21.88 o 
  -5   1   9       14.47       15.82     14.10 o 
  -4   1   9       16.82       14.18     18.04 o 
  -3   1   9      163.94      173.03     12.87 o 
  -2   1   9      915.38      919.67     33.74 o 
  -1   1   9      674.52      641.58     39.17 o 
   0   1   9      129.56      141.89     11.99 o 
   1   1   9       11.49       -1.61      7.50 o 
   2   1   9       85.32       97.10     15.09 o 
   3   1   9      815.77      819.11     62.62 o 
   4   1   9        8.38       20.52     18.77 o 
   5   1   9        0.70        0.27     13.25 o 
  -6   2   9       42.07       69.91     31.43 o 
  -5   2   9       16.14       31.57     15.66 o 
  -4   2   9       31.54       38.32     14.45 o 
  -3   2   9        4.70        4.03      4.61 o 
  -2   2   9       43.40       38.80      8.79 o 
  -1   2   9        3.11        5.15      4.82 o 
   0   2   9       44.01       52.25      8.47 o 
   1   2   9      577.59      681.49     42.23 o 
   2   2   9        2.73       -0.66      6.73 o 
   3   2   9        0.30      -12.09     12.09 o 
   4   2   9      137.60      152.36     24.17 o 
   5   2   9        1.66       -6.10      8.08 o 
  -6   3   9        1.89      -10.95     23.54 o 
  -5   3   9        4.50      -11.94     15.77 o 
  -4   3   9       27.50        8.41     10.13 o 
  -3   3   9      121.25      116.76     13.99 o 
  -2   3   9       21.31       23.46      6.82 o 
  -1   3   9      310.68      312.10     23.14 o 
   0   3   9      878.73      901.36     30.24 o 
   1   3   9       24.51       16.28      6.69 o 
   2   3   9      451.30      493.13     32.01 o 
   3   3   9      201.08      224.20     35.29 o 
   4   3   9       85.90       85.26     15.13 o 
   5   3   9        2.96       -8.20     12.69 o 
  -6   4   9       11.20       11.86     25.18 o 
  -5   4   9      132.69      122.20     32.81 o 
  -4   4   9       32.55       40.70     15.77 o 
  -3   4   9      210.44      220.80     18.84 o 
  -2   4   9       43.51       43.62      8.33 o 
  -1   4   9      483.80      471.63     22.82 o 
   0   4   9      205.06      196.39     15.02 o 
   1   4   9      151.46      166.12     13.84 o 
   2   4   9      244.64      200.74     32.69 o 
   3   4   9       16.71       17.66      9.09 o 
   4   4   9        0.17       -1.12      9.75 o 
   5   4   9       66.44       62.46     18.69 o 
  -6   5   9        0.04       11.19     21.26 o 
  -5   5   9       14.71       23.86     24.01 o 
  -4   5   9        2.87      -10.02     10.84 o 
  -3   5   9       78.68       65.49     14.09 o 
  -2   5   9      124.71      138.47     14.66 o 
  -1   5   9      499.34      478.83     23.25 o 
   0   5   9      362.39      353.10     31.79 o 
   1   5   9      180.81      174.64     14.58 o 
   2   5   9      183.05      159.26     29.45 o 
   3   5   9      169.11      162.00     22.00 o 
   4   5   9       12.38       18.93      9.59 o 
   5   5   9        1.71       -6.41     14.49 o 
  -5   6   9       21.03       17.01     19.69 o 
  -4   6   9      157.90      129.71     27.90 o 
  -3   6   9      297.33      280.26     26.73 o 
  -2   6   9      355.91      390.93     23.95 o 
  -1   6   9      304.12      287.46     19.30 o 
   0   6   9      237.04      254.60     17.61 o 
   1   6   9        3.12        2.01      3.95 o 
   2   6   9       44.48       36.17     17.68 o 
   3   6   9        0.04       -1.32     10.85 o 
   4   6   9        3.28        5.34      8.51 o 
   5   6   9        0.06      -15.03     18.91 o 
  -5   7   9       32.89       31.80     20.01 o 
  -4   7   9        1.00      -11.92     11.92 o 
  -3   7   9        7.14       17.44     10.03 o 
  -2   7   9      119.62      101.54     13.12 o 
  -1   7   9      759.15      761.99     32.23 o 
   0   7   9       59.15       56.26      9.05 o 
   1   7   9      347.02      364.75     22.40 o 
   2   7   9      119.95      107.95     25.57 o 
   3   7   9       46.69       25.19     18.60 o 
   4   7   9       34.23       32.73     14.41 o 
  -5   8   9       29.32       95.46     27.48 o 
  -4   8   9        4.28       -7.89     10.98 o 
  -3   8   9       58.23       52.12     14.49 o 
  -2   8   9        1.51        3.08      6.51 o 
  -1   8   9       71.45       67.81     11.30 o 
   0   8   9       17.52       19.34      7.08 o 
   1   8   9      269.78      249.51     19.87 o 
   2   8   9       84.99      100.70     26.28 o 
   3   8   9       19.31       26.22     17.85 o 
   4   8   9        5.03       64.75     22.09 o 
  -5   9   9       10.99        3.48     13.96 o 
  -4   9   9       10.53        3.36     13.31 o 
  -3   9   9        6.56        1.93     17.00 o 
  -2   9   9      181.00      185.60     23.37 o 
  -1   9   9      208.26      222.78     18.99 o 
   0   9   9      120.52      121.38     17.56 o 
   1   9   9        8.31        5.55     15.28 o 
   2   9   9        1.71        6.02     13.56 o 
   3   9   9        0.45      -11.94     15.33 o 
   4   9   9        7.27       -1.69     15.54 o 
  -5  10   9        0.33       16.26     16.36 o 
  -4  10   9        9.13       37.71     19.09 o 
  -3  10   9        1.24        9.13     28.34 o 
  -2  10   9      197.04      263.32     28.53 o 
  -1  10   9       24.19       26.07     10.71 o 
   0  10   9      229.09      215.44     33.15 o 
   1  10   9       58.41       51.95     12.19 o 
   2  10   9      216.49      216.19     39.37 o 
   3  10   9        1.03       -2.84     15.80 o 
   4  10   9       52.76       63.37     29.68 o 
  -5  11   9       24.51       62.94     27.68 o 
  -4  11   9       38.02       63.23     22.45 o 
  -3  11   9       97.00      108.45     28.23 o 
  -2  11   9      207.55      207.54     25.60 o 
  -1  11   9      431.13      444.24     42.03 o 
   0  11   9      371.46      380.90     46.35 o 
   1  11   9       32.25       54.40     15.18 o 
   2  11   9      200.02      168.71     36.46 o 
   3  11   9       77.85       95.86     33.91 o 
   4  11   9        0.02       33.46     19.42 o 
  -4  12   9        0.17       17.50     14.61 o 
  -3  12   9       86.90      157.83     36.64 o 
  -2  12   9       54.19       88.46     18.25 o 
  -1  12   9        9.78       16.76     10.79 o 
   0  12   9       70.04       63.86     20.31 o 
   1  12   9       17.09       16.66     15.44 o 
   2  12   9        1.93      -10.44     20.25 o 
   3  12   9       10.95       18.07     24.72 o 
  -4  13   9        3.38      -11.27     11.65 o 
  -3  13   9       12.46       22.97     25.37 o 
  -2  13   9       81.79       87.90     18.77 o 
  -1  13   9       13.81        4.13      8.78 o 
   0  13   9       86.60       99.40     26.61 o 
   1  13   9       11.36       25.41     12.38 o 
   2  13   9       27.19       18.24     11.51 o 
   3  13   9        5.45       14.78     20.01 o 
  -4  14   9       28.11       46.76     30.18 o 
  -3  14   9        4.82       10.58     20.39 o 
  -2  14   9       84.85       96.93     19.48 o 
  -1  14   9        1.09       21.33     13.20 o 
   0  14   9       95.81      126.84     31.91 o 
   1  14   9        0.85        4.88     13.07 o 
   2  14   9        2.04       -5.12     10.48 o 
   3  14   9        0.33       45.96     33.38 o 
  -3  15   9       21.60       -1.67     13.24 o 
  -2  15   9       29.72       63.03     17.24 o 
  -1  15   9        4.47        8.47     11.94 o 
   0  15   9        6.22       -1.05      6.16 o 
   1  15   9       51.89       41.12     21.40 o 
   2  15   9       29.29       13.20     25.51 o 
  -3  16   9       10.15       21.39     23.23 o 
  -2  16   9        0.29       10.20     24.02 o 
  -1  16   9        0.53       -8.15     13.97 o 
   0  16   9       43.09       51.96     23.49 o 
   1  16   9       11.36       25.64     20.47 o 
   2  16   9        0.01       -8.07     10.39 o 
  -2  17   9        4.01       10.54     13.50 o 
  -1  17   9       31.33       21.72     15.59 o 
   0  17   9       32.69       59.81     21.34 o 
   1  17   9        1.32      -14.90     17.31 o 
  -6   0  10       64.18      120.04     35.88 o 
  -4   0  10        9.99       -2.08     12.60 o 
  -2   0  10       18.05       18.86      9.04 o 
   0   0  10      529.21      510.36     41.64 o 
   2   0  10      368.18      363.72     40.95 o 
   4   0  10      229.86      222.55     42.79 o 
  -6   1  10       21.33        9.09     18.07 o 
  -5   1  10        1.72       16.14     13.95 o 
  -4   1  10       11.61        8.98      7.92 o 
  -3   1  10       33.24       49.85      9.51 o 
  -2   1  10      532.11      485.46     25.64 o 
  -1   1  10     1190.48     1098.58     51.80 o 
   0   1  10       80.16       76.89      9.66 o 
   1   1  10      566.72      607.74     34.07 o 
   2   1  10        1.55       -5.17     10.61 o 
   3   1  10      293.80      312.27     42.41 o 
   4   1  10       17.04       16.18     12.54 o 
   5   1  10        0.84       -4.29     11.80 o 
  -6   2  10        0.31       38.94     30.38 o 
  -5   2  10       24.00       29.01     16.25 o 
  -4   2  10       36.75       47.24     16.34 o 
  -3   2  10      148.12      143.88     15.42 o 
  -2   2  10       76.37       69.34     13.35 o 
  -1   2  10      237.41      216.88     17.03 o 
   0   2  10       46.36       43.20      6.65 o 
   1   2  10       12.63        4.62     10.26 o 
   2   2  10       26.95       21.55     18.81 o 
   3   2  10       16.34       -7.97     13.46 o 
   4   2  10       18.41       17.64     12.19 o 
   5   2  10        9.29       25.24     14.85 o 
  -6   3  10       52.85       58.59     32.36 o 
  -5   3  10        5.55      -10.45     11.25 o 
  -4   3  10       58.85       77.43     16.85 o 
  -3   3  10      120.77      111.08     14.90 o 
  -2   3  10     1155.85     1207.49     48.43 o 
  -1   3  10       33.60       41.30     10.64 o 
   0   3  10        1.17       -1.71      3.65 o 
   1   3  10        0.98        1.01      3.80 o 
   2   3  10       41.73       65.46     14.94 o 
   3   3  10      213.96      199.78     33.36 o 
   4   3  10        3.93        1.78     12.56 o 
   5   3  10        2.78        3.79     16.33 o 
  -6   4  10       56.99       81.05     31.65 o 
  -5   4  10        3.99       12.42     25.86 o 
  -4   4  10       21.86       16.57      9.73 o 
  -3   4  10        0.53       -0.56      7.53 o 
  -2   4  10      417.30      420.28     24.33 o 
  -1   4  10       96.99       87.02     10.99 o 
   0   4  10       48.92       57.14      9.15 o 
   1   4  10        0.90       -3.86      4.82 o 
   2   4  10       43.25       70.90     23.00 o 
   3   4  10        0.01       30.65     18.58 o 
   4   4  10       59.16       50.48     12.94 o 
   5   4  10       13.94       22.76     17.05 o 
  -5   5  10        3.62       -1.34     21.00 o 
  -4   5  10       44.38       43.16     17.19 o 
  -3   5  10       55.85       59.84     14.31 o 
  -2   5  10      263.14      280.10     21.07 o 
  -1   5  10      133.57      145.47     14.14 o 
   0   5  10      114.59      112.94     12.83 o 
   1   5  10        0.48       -1.51      4.67 o 
   2   5  10      145.85      123.26     27.06 o 
   3   5  10       96.49       83.77     18.43 o 
   4   5  10        0.17        4.18      7.05 o 
  -5   6  10       16.51       34.01     28.23 o 
  -4   6  10       10.08       18.00     11.44 o 
  -3   6  10      103.31       98.55     17.39 o 
  -2   6  10      128.35      124.10     15.39 o 
  -1   6  10       53.92       40.60     11.12 o 
   0   6  10      112.26      114.92     13.21 o 
   1   6  10        1.73        3.17      3.88 o 
   2   6  10        4.08       -1.45     10.34 o 
   3   6  10      112.04      151.60     32.17 o 
   4   6  10        3.81        3.25      5.68 o 
  -5   7  10        3.76       13.90     19.33 o 
  -4   7  10        0.51       -0.03     12.47 o 
  -3   7  10      113.23      129.33     19.80 o 
  -2   7  10      444.76      446.23     27.35 o 
  -1   7  10       48.24       40.71     12.02 o 
   0   7  10      374.93      361.27     23.23 o 
   1   7  10       46.17       42.74      9.76 o 
   2   7  10       99.39      121.39     30.80 o 
   3   7  10      102.48      126.16     30.27 o 
   4   7  10        0.08       -4.56     10.12 o 
  -5   8  10        1.37        5.15     18.65 o 
  -4   8  10       99.49       82.69     24.89 o 
  -3   8  10        2.61        0.74     10.61 o 
  -2   8  10        1.70       20.18      8.81 o 
  -1   8  10       41.72       44.15     18.56 o 
   0   8  10       20.91       22.29      8.38 o 
   1   8  10        0.12       -4.32      4.58 o 
   2   8  10       20.48       25.39     18.73 o 
   3   8  10       36.55       63.77     24.09 o 
   4   8  10       12.55        3.40      7.99 o 
  -5   9  10       18.44       -3.05     13.50 o 
  -4   9  10       24.66       29.60     17.75 o 
  -3   9  10      108.50      140.31     67.22 o 
  -2   9  10      298.22      314.02     31.03 o 
  -1   9  10       58.40       73.93     15.18 o 
   0   9  10        1.47       -6.65      6.89 o 
   1   9  10        0.27       -1.44      8.60 o 
   2   9  10      145.41      127.20     30.75 o 
   3   9  10       32.55       62.05     21.06 o 
   4   9  10        3.16       15.04     16.75 o 
  -5  10  10       46.38       10.15     16.98 o 
  -4  10  10        0.07      -12.10     16.87 o 
  -3  10  10       25.26       14.03     21.32 o 
  -2  10  10       34.44       35.25     12.52 o 
  -1  10  10        0.38        7.60      7.17 o 
   0  10  10      177.10      158.55     30.24 o 
   1  10  10       19.64       19.86     10.58 o 
   2  10  10       13.13        5.22     19.34 o 
   3  10  10       75.57      127.95     37.55 o 
   4  10  10        2.41       38.86     19.77 o 
  -4  11  10       70.74       56.86     22.85 o 
  -3  11  10        1.40        5.69      9.39 o 
  -2  11  10      215.44      256.59     28.49 o 
  -1  11  10      154.89      163.67     22.65 o 
   0  11  10       75.25      105.99     26.90 o 
   1  11  10      101.16      102.65     18.44 o 
   2  11  10       67.25       98.89     29.55 o 
   3  11  10       46.21       32.86     25.76 o 
  -4  12  10       34.25       28.06     18.62 o 
  -3  12  10        5.00       -9.69     25.39 o 
  -2  12  10       18.42       46.13     14.60 o 
  -1  12  10        1.10       28.55     12.94 o 
   0  12  10       11.53       18.49     12.07 o 
   1  12  10       18.76       18.34     11.15 o 
   2  12  10       13.73       15.38     18.90 o 
   3  12  10        0.36       -2.07     15.61 o 
  -4  13  10        0.20      -15.13     15.13 o 
  -3  13  10       34.27       42.46     28.26 o 
  -2  13  10        1.51       18.70      9.99 o 
  -1  13  10      138.54      140.62     22.06 o 
   0  13  10        0.95      -13.51     13.51 o 
   1  13  10      113.04       88.65     25.10 o 
   2  13  10        2.57      -16.72     22.55 o 
   3  13  10       24.20       36.88     30.95 o 
  -3  14  10        9.85       19.04     26.98 o 
  -2  14  10       15.34       20.26      9.67 o 
  -1  14  10       27.30       61.52     22.53 o 
   0  14  10       10.74       16.06     11.31 o 
   1  14  10        0.03      -13.55     13.55 o 
   2  14  10        8.25       18.01     24.38 o 
  -3  15  10        5.44       15.18     23.45 o 
  -2  15  10        3.17        8.82     16.39 o 
  -1  15  10       22.94       35.41     16.56 o 
   0  15  10        1.73        4.73     10.78 o 
   1  15  10        0.24        3.83     15.27 o 
   2  15  10        9.15        3.70      5.55 o 
  -2  16  10        0.91       -2.99      6.12 o 
  -1  16  10        6.50       34.58     19.19 o 
   0  16  10        0.47      -14.40     14.40 o 
   1  16  10        5.29        9.28     11.95 o 
  -1  17  10        2.19      -16.65     16.65 o 
   0  17  10        0.14       11.29     12.53 o 
  -5   0  11       66.03       91.65     32.89 o 
  -3   0  11      175.51      151.66     21.15 o 
  -1   0  11      515.16      445.36     43.10 o 
   1   0  11        6.72        2.23      6.44 o 
   3   0  11        4.01      -11.76     11.76 o 
  -6   1  11        5.62        7.72     13.37 o 
  -5   1  11       25.14       17.72     13.25 o 
  -4   1  11       16.15        6.13      7.70 o 
  -3   1  11      113.97      103.98     12.44 o 
  -2   1  11        4.44       -4.14      5.18 o 
  -1   1  11        1.24        7.28      6.78 o 
   0   1  11      489.60      518.14     22.14 o 
   1   1  11       76.85       88.44     15.35 o 
   2   1  11      400.68      415.93     32.54 o 
   3   1  11        0.04       11.78     13.77 o 
   4   1  11        5.99        0.06     19.09 o 
  -6   2  11       85.86       72.80     34.97 o 
  -5   2  11        1.09       13.17     13.06 o 
  -4   2  11       36.39       41.73     10.74 o 
  -3   2  11       54.97       42.34     14.40 o 
  -2   2  11       85.56       77.00     12.76 o 
  -1   2  11        2.46        4.39      5.85 o 
   0   2  11      121.04      117.90     11.54 o 
   1   2  11        4.41       11.81      6.46 o 
   2   2  11      368.97      406.24     31.99 o 
   3   2  11      104.43      145.14     30.85 o 
   4   2  11      104.38       82.99     20.88 o 
  -5   3  11       68.99       82.09     21.61 o 
  -4   3  11        0.12        9.17      9.93 o 
  -3   3  11      352.52      365.89     30.42 o 
  -2   3  11      136.19      137.75     30.96 o 
  -1   3  11      240.38      247.93     23.15 o 
   0   3  11      178.12      168.62     13.33 o 
   1   3  11       24.46       24.44     13.01 o 
   2   3  11      560.08      618.56     39.58 o 
   3   3  11        9.53       10.85     12.78 o 
   4   3  11        3.04        7.21      7.95 o 
  -5   4  11       18.90       30.15     22.60 o 
  -4   4  11       63.60       68.61     18.13 o 
  -3   4  11       22.31        5.28      9.96 o 
  -2   4  11       19.30       19.24     16.02 o 
  -1   4  11        6.78        8.96      4.98 o 
   0   4  11        2.32       -1.42      5.70 o 
   1   4  11      178.87      156.43     27.47 o 
   2   4  11        7.06      -11.18     11.18 o 
   3   4  11      231.79      373.50     48.67 o 
   4   4  11        0.64       -0.72      9.25 o 
  -5   5  11        0.30       11.11     17.12 o 
  -4   5  11        0.08       -3.86      9.15 o 
  -3   5  11       17.53       18.58     10.19 o 
  -2   5  11      286.23      291.53     27.67 o 
  -1   5  11      159.71      143.87     14.97 o 
   0   5  11       33.12       41.27      9.60 o 
   1   5  11        0.65        6.38      6.63 o 
   2   5  11      188.06      173.29     32.37 o 
   3   5  11       32.10       52.68     23.14 o 
   4   5  11        1.31        2.25     15.39 o 
  -5   6  11        0.04       40.37     28.08 o 
  -4   6  11        9.93        8.32     15.57 o 
  -3   6  11        6.02       10.23      9.20 o 
  -2   6  11       82.18      114.56     18.94 o 
  -1   6  11      251.20      237.93     24.81 o 
   0   6  11       13.86       10.44      5.97 o 
   1   6  11        5.36       15.17      7.25 o 
   2   6  11        0.45       15.91     17.44 o 
   3   6  11       28.27        4.46     13.67 o 
   4   6  11       63.89       93.67     20.87 o 
  -5   7  11        0.48      -10.18     13.74 o 
  -4   7  11        0.36       -1.32      9.31 o 
  -3   7  11       93.67      111.16     18.21 o 
  -2   7  11      130.77      116.87     19.37 o 
  -1   7  11       97.33       85.60     23.59 o 
   0   7  11       90.13       79.13     12.12 o 
   1   7  11       13.72       32.14     10.40 o 
   2   7  11        0.77       -8.76     18.21 o 
   3   7  11        0.69       42.06     22.00 o 
   4   7  11       28.06       17.88     13.64 o 
  -5   8  11       52.87       70.96     26.82 o 
  -4   8  11        9.08       29.20     19.75 o 
  -3   8  11       22.21       25.37     11.10 o 
  -2   8  11       56.19       52.26     16.52 o 
  -1   8  11       30.56       21.76     12.98 o 
   0   8  11       92.60       86.37     16.24 o 
   1   8  11      437.77      456.60     42.63 o 
   2   8  11       38.06       67.32     27.19 o 
   3   8  11        1.30       -3.41     13.01 o 
   4   8  11        5.96       18.60     11.51 o 
  -5   9  11       10.90       25.15     20.97 o 
  -4   9  11      110.83      107.71     32.24 o 
  -3   9  11       52.46       50.16     13.61 o 
  -2   9  11      193.66      228.18     27.52 o 
  -1   9  11      533.37      551.74     56.15 o 
   0   9  11      113.19       91.42     23.79 o 
   1   9  11       26.84       28.28     12.48 o 
   2   9  11        7.05       14.60     22.68 o 
   3   9  11      107.78      189.37     42.29 o 
   4   9  11        9.31       18.63     13.54 o 
  -4  10  11       27.68       48.09     23.25 o 
  -3  10  11       49.96       62.36     14.61 o 
  -2  10  11       63.51       78.58     19.62 o 
  -1  10  11        6.85       11.15     14.11 o 
   0  10  11       12.90        0.77      6.34 o 
   1  10  11       22.38        3.56      9.63 o 
   2  10  11        0.22       16.88     22.21 o 
   3  10  11        3.53        1.95     23.29 o 
  -4  11  11       60.02       54.02     25.94 o 
  -3  11  11       61.72       52.43     17.97 o 
  -2  11  11       80.11       91.20     19.62 o 
  -1  11  11        6.12       26.18     17.12 o 
   0  11  11        0.17       12.76     13.36 o 
   1  11  11       17.74       63.29     16.88 o 
   2  11  11        0.90       19.91     23.08 o 
   3  11  11        0.02       14.62     25.49 o 
  -4  12  11        3.39       50.46     21.68 o 
  -3  12  11       33.33       31.65     12.26 o 
  -2  12  11        0.80       -4.91      4.91 o 
  -1  12  11        7.14        5.94     14.49 o 
   0  12  11       77.90       54.68     18.93 o 
   1  12  11       25.51       51.19     14.95 o 
   2  12  11        9.66      -18.51     19.54 o 
   3  12  11        1.31        5.89     24.40 o 
  -3  13  11       27.37       24.66     11.11 o 
  -2  13  11       46.37       44.16     15.87 o 
  -1  13  11      140.81      147.38     23.46 o 
   0  13  11       84.84       89.98     27.16 o 
   1  13  11        2.77       14.87      9.97 o 
   2  13  11       59.54       82.62     32.37 o 
  -3  14  11        2.69        7.09     16.33 o 
  -2  14  11        6.83       38.66     23.31 o 
  -1  14  11        0.40       -3.47     10.86 o 
   0  14  11       34.14       28.34     17.86 o 
   1  14  11        3.84        8.23     13.09 o 
   2  14  11       24.45       16.44     29.42 o 
  -2  15  11       14.80       36.86     15.34 o 
  -1  15  11       32.70       49.38     21.44 o 
   0  15  11        1.06        3.30      9.13 o 
   1  15  11        5.29       22.91     16.47 o 
  -2  16  11        3.79       20.83     11.31 o 
  -1  16  11        3.44        1.12     16.04 o 
   0  16  11        0.95       -3.99     10.73 o 
   1  16  11        6.66       12.70     14.72 o 
  -4   0  12        0.05       28.82     14.56 o 
  -2   0  12      156.10      154.56     20.34 o 
   0   0  12        9.82       11.62     11.77 o 
   2   0  12      523.39      506.78     52.74 o 
   4   0  12        0.47       15.98     21.74 o 
  -5   1  12       15.32        7.74     22.57 o 
  -4   1  12        1.67       -9.36      9.36 o 
  -3   1  12        0.15       -1.59      6.36 o 
  -2   1  12      318.68      305.56     22.60 o 
  -1   1  12      210.21      178.47     23.87 o 
   0   1  12        0.20        4.53      7.90 o 
   1   1  12       40.11       26.19     10.38 o 
   2   1  12       39.56       64.17     15.66 o 
   3   1  12      141.67      124.09     30.55 o 
   4   1  12       21.54        4.28     16.62 o 
  -5   2  12       17.84       17.42     24.11 o 
  -4   2  12       26.75       23.40     11.06 o 
  -3   2  12       37.74       32.48     13.46 o 
  -2   2  12       10.44        4.41      8.92 o 
  -1   2  12       18.23       16.97      9.13 o 
   0   2  12        1.89        2.23      4.92 o 
   1   2  12      275.54      277.65     26.08 o 
   2   2  12      304.42      320.35     30.41 o 
   3   2  12       74.92       99.56     24.21 o 
   4   2  12       45.76       46.71     18.96 o 
  -5   3  12        0.18      -14.28     29.56 o 
  -4   3  12        2.64       -2.94      4.54 o 
  -3   3  12       48.45       33.96     10.80 o 
  -2   3  12      135.93      145.61     30.16 o 
  -1   3  12      339.66      292.84     21.51 o 
   0   3  12        7.66        8.40      5.06 o 
   1   3  12      148.62      132.51     27.17 o 
   2   3  12       25.50       17.76     10.85 o 
   3   3  12       30.42       20.70     20.05 o 
   4   3  12       14.70       11.99      8.25 o 
  -5   4  12        3.12        5.38     21.48 o 
  -4   4  12       20.55        9.76     14.62 o 
  -3   4  12       39.01       32.72     11.19 o 
  -2   4  12      104.13       97.77     25.39 o 
  -1   4  12        3.19        2.34      8.11 o 
   0   4  12      176.33      159.40     16.44 o 
   1   4  12       44.87       49.04     17.43 o 
   2   4  12      228.00      226.45     38.15 o 
   3   4  12        3.26        9.52     13.06 o 
   4   4  12       67.26       98.49     18.75 o 
  -5   5  12       25.00       46.45     29.55 o 
  -4   5  12       16.74       14.31     11.60 o 
  -3   5  12      198.19      244.28     27.46 o 
  -2   5  12      132.74      120.08     27.73 o 
  -1   5  12      486.52      492.22     34.09 o 
   0   5  12      148.33      151.71     15.98 o 
   1   5  12      108.11      121.72     27.16 o 
   2   5  12       54.45       42.86     18.92 o 
   3   5  12       26.10      169.31     35.35 o 
   4   5  12       17.69       -1.55     12.51 o 
  -5   6  12       36.04       70.23     33.07 o 
  -4   6  12        0.18       -9.97      9.97 o 
  -3   6  12        2.91       13.77     18.92 o 
  -2   6  12       56.02       34.94     17.45 o 
  -1   6  12       11.48       -1.45     11.54 o 
   0   6  12       28.54       39.61     11.41 o 
   1   6  12      113.57      120.27     30.51 o 
   2   6  12        0.39       20.63     18.68 o 
   3   6  12        0.05       -4.50      7.36 o 
   4   6  12        0.00       19.29     15.03 o 
  -5   7  12        7.07      130.32     41.40 o 
  -4   7  12        8.11        0.29      9.67 o 
  -3   7  12        1.80       12.14     16.68 o 
  -2   7  12       76.98      107.91     27.03 o 
  -1   7  12      146.47      127.09     26.47 o 
   0   7  12       84.71      125.52     19.50 o 
   1   7  12        2.50       11.03     20.04 o 
   2   7  12       10.84       65.37     27.88 o 
   3   7  12       10.29       23.44     17.62 o 
   4   7  12       11.54       15.76     13.88 o 
  -5   8  12        0.74        7.29     15.25 o 
  -4   8  12        1.42        6.78      8.68 o 
  -3   8  12        0.00        9.99      6.90 o 
  -2   8  12       38.50       40.76     16.45 o 
  -1   8  12       44.08       58.23     20.60 o 
   0   8  12      178.76      208.82     23.97 o 
   1   8  12        8.92       -4.06     10.50 o 
   2   8  12       58.69       70.71     28.41 o 
   3   8  12       14.41       -1.97      6.78 o 
   4   8  12       23.42       14.09     12.14 o 
  -4   9  12        7.29       16.00     14.51 o 
  -3   9  12       91.27       85.15     22.97 o 
  -2   9  12       33.32       29.98     13.64 o 
  -1   9  12      152.37      183.33     36.41 o 
   0   9  12        2.50      -13.91     13.91 o 
   1   9  12        0.29        3.54     11.12 o 
   2   9  12        6.66       -5.98     20.75 o 
   3   9  12       10.98        5.88     16.28 o 
  -4  10  12        2.91        4.80     14.20 o 
  -3  10  12        3.98       28.47     12.52 o 
  -2  10  12        0.00        9.28     18.32 o 
  -1  10  12        2.11        6.34     14.97 o 
   0  10  12        4.58       49.20     18.56 o 
   1  10  12        0.17       38.87     16.90 o 
   2  10  12       24.44        2.56     19.58 o 
   3  10  12        4.39       16.81     28.92 o 
  -4  11  12        9.75       32.23     21.90 o 
  -3  11  12        0.48        0.24     14.38 o 
  -2  11  12       25.87       57.83     15.88 o 
  -1  11  12       23.67       45.77     20.33 o 
   0  11  12       12.34       44.08     17.43 o 
   1  11  12       56.57       78.58     20.22 o 
   2  11  12       13.36       33.04     26.28 o 
   3  11  12        9.01       28.38     25.57 o 
  -4  12  12        4.26       -6.92     10.26 o 
  -3  12  12        5.04      -12.19     12.71 o 
  -2  12  12        5.59       20.59     11.18 o 
  -1  12  12       15.72       22.36     17.32 o 
   0  12  12        3.39       13.48     12.48 o 
   1  12  12        0.36        8.01      9.49 o 
   2  12  12        8.24      -12.31     17.02 o 
  -3  13  12       18.86        3.36     10.46 o 
  -2  13  12       75.62       78.87     51.24 o 
  -1  13  12        2.67       53.81     21.38 o 
   0  13  12       44.66       81.11     24.84 o 
   1  13  12       39.06       35.21     19.81 o 
   2  13  12       20.38       41.72     30.74 o 
  -3  14  12        0.33       -5.79     32.37 o 
  -2  14  12        2.30       17.32     14.89 o 
  -1  14  12        5.83       15.04     13.64 o 
   0  14  12       10.39        4.73     12.76 o 
   1  14  12       27.70       30.53     19.02 o 
  -2  15  12       26.17       16.98      9.67 o 
  -1  15  12        0.03       -8.74      9.03 o 
   0  15  12       95.73      123.43     32.28 o 
   1  15  12        3.33      -23.14     23.14 o 
  -5   0  13        1.70       14.05     14.42 o 
  -3   0  13        4.31       24.01     22.71 o 
  -1   0  13       19.58        6.24     13.93 o 
   1   0  13      524.41      521.00     51.90 o 
   3   0  13       19.68       23.20     12.23 o 
  -5   1  13       15.05        3.18      7.90 o 
  -4   1  13       12.30        9.17     11.01 o 
  -3   1  13        1.64        5.08      6.00 o 
  -2   1  13       11.08       15.44      8.90 o 
  -1   1  13      405.80      368.15     30.74 o 
   0   1  13        0.16        4.24      5.84 o 
   1   1  13       37.99       43.84     12.30 o 
   2   1  13       35.91       23.87     12.63 o 
   3   1  13       19.40       44.07     19.15 o 
   4   1  13       40.60       72.04     22.91 o 
  -5   2  13        0.91       -1.72     11.22 o 
  -4   2  13       18.51       10.00     10.57 o 
  -3   2  13       92.41       97.53     22.35 o 
  -2   2  13       86.82       88.91     17.04 o 
  -1   2  13      101.94       86.35     17.42 o 
   0   2  13       28.26       32.23      9.29 o 
   1   2  13       23.56       26.23     11.16 o 
   2   2  13       50.31       58.13     15.61 o 
   3   2  13        8.57        5.65      8.47 o 
   4   2  13        1.37       -3.92      9.89 o 
  -5   3  13        1.97       14.46      9.27 o 
  -4   3  13        2.60        1.84      5.87 o 
  -3   3  13       15.75       24.23      9.61 o 
  -2   3  13      169.84      158.34     31.65 o 
  -1   3  13       34.27       35.86     17.80 o 
   0   3  13      326.22      342.67     23.95 o 
   1   3  13       26.60       34.04     13.68 o 
   2   3  13        9.57        2.35     18.64 o 
   3   3  13        5.92        1.54      8.18 o 
   4   3  13        4.88       19.91      9.43 o 
  -5   4  13       29.50       48.44     28.54 o 
  -4   4  13        2.40       -3.42     12.09 o 
  -3   4  13      128.70      133.70     21.22 o 
  -2   4  13       28.63       29.41     16.31 o 
  -1   4  13       44.81       50.38     12.64 o 
   0   4  13       21.48       26.96      8.28 o 
   1   4  13      281.20      233.56     40.63 o 
   2   4  13        3.74        2.57     17.20 o 
   3   4  13       63.14       97.05     29.35 o 
   4   4  13        0.04       -8.62     17.53 o 
  -5   5  13       16.81       37.37     24.50 o 
  -4   5  13       86.68       88.01     40.31 o 
  -3   5  13       80.60       63.29     22.30 o 
  -2   5  13      233.91      157.20     30.16 o 
  -1   5  13      362.83      381.76     39.30 o 
   0   5  13       62.02       66.77     25.94 o 
   1   5  13       43.23       50.89     22.09 o 
   2   5  13       31.40        5.15     11.73 o 
   3   5  13        7.04       52.84     20.39 o 
   4   5  13        0.67       -6.41     20.75 o 
  -5   6  13        6.88       39.83     31.89 o 
  -4   6  13        0.01        9.74     15.27 o 
  -3   6  13        3.60       14.56     12.78 o 
  -2   6  13       54.17       29.12     16.55 o 
  -1   6  13        4.24        8.03     15.02 o 
   0   6  13      171.95      142.67     21.81 o 
   1   6  13        2.37       -3.60     18.48 o 
   2   6  13       57.81       44.42     23.01 o 
   3   6  13        0.57       -0.53     17.38 o 
  -5   7  13       17.58       -5.56     26.17 o 
  -4   7  13        0.04       10.14     12.33 o 
  -3   7  13       86.30      107.19     19.43 o 
  -2   7  13       14.71       25.94     14.69 o 
  -1   7  13      186.33      163.20     33.58 o 
   0   7  13        1.37      -10.27     12.08 o 
   1   7  13       60.21       75.97     26.14 o 
   2   7  13       21.68        5.08     20.65 o 
   3   7  13       26.98       34.49     21.32 o 
  -4   8  13        3.22       -2.83     11.27 o 
  -3   8  13        1.38       14.09      9.97 o 
  -2   8  13       10.27        5.00     13.83 o 
  -1   8  13        0.95        2.31      9.85 o 
   0   8  13       62.91      123.48     26.07 o 
   1   8  13        0.36        7.52     22.44 o 
   2   8  13        2.41        1.65     24.74 o 
   3   8  13        8.91       26.05     15.29 o 
  -4   9  13       25.14       21.25     20.89 o 
  -3   9  13       28.22       43.86     15.24 o 
  -2   9  13        7.01       78.45     22.30 o 
  -1   9  13       24.96       12.26     14.25 o 
   0   9  13       22.20       59.25     22.14 o 
   1   9  13       45.39       27.71     25.88 o 
   2   9  13       10.44        7.81     23.65 o 
   3   9  13        0.25       -9.35     14.97 o 
  -4  10  13        0.74       -8.68     17.98 o 
  -3  10  13        0.71       10.40     10.38 o 
  -2  10  13       23.12       -7.83      7.83 o 
  -1  10  13       13.84       10.29     14.03 o 
   0  10  13        9.51       20.96     13.24 o 
   1  10  13       11.99        5.84      9.63 o 
   2  10  13        1.37      -12.04     12.47 o 
   3  10  13        7.49      -11.98     23.89 o 
  -4  11  13       14.12       31.80     22.88 o 
  -3  11  13       31.25       33.44     14.63 o 
  -2  11  13       71.20       69.36     26.60 o 
  -1  11  13        2.80       12.85     11.13 o 
   0  11  13       16.63       12.97     19.13 o 
   1  11  13        0.87      -10.80     10.80 o 
   2  11  13       15.52       41.97     26.79 o 
  -3  12  13        3.97       11.38     19.59 o 
  -2  12  13       20.87       98.97     30.91 o 
  -1  12  13       48.90       45.43     21.03 o 
   0  12  13        0.35       15.84     16.54 o 
   1  12  13       31.36       28.75     18.44 o 
   2  12  13        7.98       -8.74     27.53 o 
  -3  13  13        4.64        6.50     34.11 o 
  -2  13  13        8.88       29.80     20.96 o 
  -1  13  13       54.25       74.48     28.70 o 
   0  13  13        2.82       26.17     19.34 o 
   1  13  13        0.11       -1.19      7.39 o 
  -2  14  13       36.81       38.81     26.53 o 
  -1  14  13        3.02       20.18     16.10 o 
   0  14  13        0.46      -22.31     22.31 o 
   1  14  13        0.50      -13.42     13.42 o 
  -1  15  13       62.80       96.87     29.80 o 
   0  15  13        0.51        6.10     13.03 o 
  -4   0  14        5.04        5.36     13.46 o 
  -2   0  14       34.87       22.75     15.64 o 
   0   0  14      397.77      424.23     50.21 o 
   2   0  14      298.83      348.72     49.43 o 
   4   0  14       28.11       31.18     25.55 o 
  -5   1  14       18.23       20.54     13.93 o 
  -4   1  14       39.30       79.68     15.45 o 
  -3   1  14        1.59        3.68      6.70 o 
  -2   1  14       10.36        8.25      8.21 o 
  -1   1  14        7.66        9.68      7.55 o 
   0   1  14       56.54       56.19     15.60 o 
   1   1  14        0.17       20.47     37.15 o 
   2   1  14        2.40        6.77      8.35 o 
   3   1  14        8.89      -17.48     17.48 o 
   4   1  14        0.68        1.02     15.89 o 
  -5   2  14        2.52       14.91     13.53 o 
  -4   2  14        5.50        7.70      7.04 o 
  -3   2  14       56.19       52.18     12.78 o 
  -2   2  14       42.36       45.24     26.06 o 
  -1   2  14       48.65       71.70     20.73 o 
   0   2  14       32.80       47.06     15.57 o 
   1   2  14        9.50        3.16     15.77 o 
   2   2  14        7.41        6.82     10.90 o 
   3   2  14        6.09       57.85     22.42 o 
   4   2  14        1.13       11.12     16.05 o 
  -5   3  14        6.51       23.92     56.60 o 
  -4   3  14       62.16       68.20     15.22 o 
  -3   3  14       79.02       58.40     20.70 o 
  -2   3  14       87.02       78.21     23.88 o 
  -1   3  14      131.86      125.76     19.42 o 
   0   3  14       11.98       10.56      9.52 o 
   1   3  14      117.23      116.20     19.79 o 
   2   3  14       40.61       16.74     23.21 o 
   3   3  14       26.12       47.23     21.34 o 
  -5   4  14       12.98       46.19     23.27 o 
  -4   4  14       44.74       33.93      7.57 o 
  -3   4  14       19.21       23.94     13.37 o 
  -2   4  14        5.24       37.56     17.78 o 
  -1   4  14        9.53       16.91      9.27 o 
   0   4  14       43.80       64.33     25.31 o 
   1   4  14       17.31       12.45     17.76 o 
   2   4  14      176.45      144.56     34.00 o 
   3   4  14        6.82        6.20     15.06 o 
  -5   5  14        1.46        5.19     13.04 o 
  -4   5  14        3.90       -2.78     15.46 o 
  -3   5  14       97.90       71.60     24.36 o 
  -2   5  14      105.24       87.76     25.89 o 
  -1   5  14        0.12        8.21      8.42 o 
   0   5  14       60.26       64.16     15.23 o 
   1   5  14       16.76        9.33     17.44 o 
   2   5  14        0.68       -3.30     14.12 o 
   3   5  14        2.73       15.55     12.24 o 
  -4   6  14       41.11       13.70     10.95 o 
  -3   6  14        0.06       -2.23      8.01 o 
  -2   6  14       29.04       22.34     17.79 o 
  -1   6  14       28.56       41.14     18.36 o 
   0   6  14       23.08       16.72     12.57 o 
   1   6  14       50.09       42.14     25.10 o 
   2   6  14       13.88       26.57     25.80 o 
   3   6  14        0.23       42.47     19.76 o 
  -4   7  14       55.58       82.66     16.87 o 
  -3   7  14        3.11       -6.11     13.17 o 
  -2   7  14      176.87      186.81     34.42 o 
  -1   7  14       76.47       67.59     24.68 o 
   0   7  14      108.27      143.82     22.77 o 
   1   7  14       29.30       11.62     20.59 o 
   2   7  14       12.78        4.93     19.78 o 
   3   7  14        8.66        5.78     14.60 o 
  -4   8  14        8.97       15.51     16.66 o 
  -3   8  14        1.30       -7.06     13.12 o 
  -2   8  14        5.23        1.62      9.46 o 
  -1   8  14        0.00       -3.20      6.10 o 
   0   8  14       67.58       69.26     17.04 o 
   1   8  14        8.02       -0.54     24.19 o 
   2   8  14        6.43      -29.02     29.02 o 
   3   8  14        0.21       22.88     17.62 o 
  -4   9  14        0.89       37.49     20.79 o 
  -3   9  14        0.05        0.04     10.98 o 
  -2   9  14       23.39       27.61     19.69 o 
  -1   9  14       13.03       12.46     14.74 o 
   0   9  14        2.23       15.50     15.81 o 
   1   9  14        0.00       -8.72     14.95 o 
   2   9  14        9.02       31.53     30.86 o 
   3   9  14        6.65        6.82     19.95 o 
  -4  10  14       12.99       29.10     16.19 o 
  -3  10  14       17.16       14.89     17.41 o 
  -2  10  14        9.96       16.59     16.38 o 
  -1  10  14        0.87       15.25     13.57 o 
   0  10  14       11.50       16.87     13.21 o 
   1  10  14      105.56      154.92     38.98 o 
   2  10  14       17.67        0.87     20.25 o 
  -3  11  14       14.54       -1.31      9.61 o 
  -2  11  14        6.74       15.47     14.78 o 
  -1  11  14       66.30      101.08     30.07 o 
   0  11  14       34.61       15.99     17.73 o 
   1  11  14        4.05      -19.92     21.85 o 
   2  11  14        9.22       16.10     26.54 o 
  -3  12  14        4.22       16.75     11.52 o 
  -2  12  14        0.88      -19.71     19.71 o 
  -1  12  14        0.27       -7.65     12.67 o 
   0  12  14       54.99       78.27     30.97 o 
   1  12  14        2.00      -11.52     11.52 o 
  -2  13  14        5.71       35.08     18.56 o 
  -1  13  14       11.28        6.14     17.13 o 
   0  13  14       10.95       74.99     28.60 o 
   1  13  14       18.53       -6.41     14.78 o 
  -1  14  14       10.67       12.25     11.07 o 
   0  14  14        6.65      -14.83     16.16 o 
  -5   0  15        0.74       19.65     19.80 o 
  -3   0  15       31.11       34.07     14.73 o 
  -1   0  15      127.26      115.20     28.85 o 
   1   0  15      149.68       99.15     27.11 o 
   3   0  15        0.73        4.31     16.02 o 
  -5   1  15        5.18      -10.63     19.51 o 
  -4   1  15        2.70       28.22     10.93 o 
  -3   1  15       32.12       37.20     12.65 o 
  -2   1  15      163.03      141.65     22.41 o 
  -1   1  15       42.73       36.61     12.33 o 
   0   1  15       62.64       97.38     30.29 o 
   1   1  15       32.83       29.58     13.06 o 
   2   1  15       60.76       76.29     26.26 o 
   3   1  15        3.88       23.97     17.22 o 
  -5   2  15        9.10       23.21     14.52 o 
  -4   2  15        7.56       10.48      9.42 o 
  -3   2  15        0.01       -1.49      9.75 o 
  -2   2  15        0.05        0.57      7.83 o 
  -1   2  15       14.59       11.19      8.65 o 
   0   2  15      159.03      159.44     34.22 o 
   1   2  15        1.95        9.37     10.94 o 
   2   2  15        4.75        4.40     17.73 o 
   3   2  15        2.39       16.14     21.78 o 
  -4   3  15       43.88       30.16     12.43 o 
  -3   3  15       22.59       -0.11      9.23 o 
  -2   3  15       68.69       39.68     21.26 o 
  -1   3  15       58.83       71.66     16.75 o 
   0   3  15       16.62       19.40     12.43 o 
   1   3  15       86.50       75.47     19.20 o 
   2   3  15       45.06       46.60     15.21 o 
   3   3  15        0.93      -19.34     19.34 o 
  -4   4  15       10.89        7.52     10.29 o 
  -3   4  15        3.26       26.32     19.11 o 
  -2   4  15        0.40       -4.23      8.28 o 
  -1   4  15       12.44       40.00     15.14 o 
   0   4  15        0.79       -8.62      8.62 o 
   1   4  15      296.51      308.95     32.86 o 
   2   4  15        9.93       41.13     19.94 o 
   3   4  15        0.91       14.62     19.41 o 
  -4   5  15       10.24      -12.05     14.55 o 
  -3   5  15        4.69        7.04     11.67 o 
  -2   5  15        3.27       15.84     13.86 o 
  -1   5  15      105.36       99.93     19.92 o 
   0   5  15       25.14       28.47     13.64 o 
   1   5  15       28.61       -3.46     16.42 o 
   2   5  15        8.16      -14.26     14.41 o 
   3   5  15        2.00      -20.44     20.44 o 
  -4   6  15        0.40        6.47     13.57 o 
  -3   6  15        2.12        8.55     11.84 o 
  -2   6  15       33.41       35.75     23.26 o 
  -1   6  15        0.05       44.41     20.33 o 
   0   6  15       17.05       14.70     11.48 o 
   1   6  15       15.44        9.97     21.19 o 
   2   6  15        0.69        2.07     19.89 o 
   3   6  15        0.05       36.34     22.67 o 
  -4   7  15       15.57       27.08     16.19 o 
  -3   7  15       11.35       22.32     15.02 o 
  -2   7  15       11.82       25.25     22.49 o 
  -1   7  15       91.25      104.92     30.88 o 
   0   7  15        7.90       18.95     28.90 o 
   1   7  15       10.06       34.14     27.61 o 
   2   7  15        0.01        4.63     22.11 o 
   3   7  15        0.05      -25.63     25.63 o 
  -4   8  15        9.34        3.51      6.87 o 
  -3   8  15       39.56       58.12     21.27 o 
  -2   8  15        6.55        8.63      8.58 o 
  -1   8  15       41.89       78.94     25.36 o 
   0   8  15        1.18      -14.43     14.43 o 
   1   8  15       35.20       25.87     25.78 o 
   2   8  15        3.11       -5.22     25.29 o 
  -3   9  15        8.38       46.81     22.37 o 
  -2   9  15        2.73      -13.83     13.83 o 
  -1   9  15        1.59       49.31     24.92 o 
   0   9  15       12.94       -6.28     13.00 o 
   1   9  15       24.55       70.20     35.52 o 
   2   9  15       13.26       30.91     29.04 o 
  -3  10  15        1.77        0.05      4.71 o 
  -2  10  15        4.57       15.89     14.78 o 
  -1  10  15       24.48        2.03     12.40 o 
   0  10  15        2.39       -2.19      8.16 o 
   1  10  15        4.16       10.62     26.02 o 
   2  10  15       26.96       69.57     38.36 o 
  -3  11  15       17.13       46.84     21.64 o 
  -2  11  15        0.09      -15.03     15.03 o 
  -1  11  15        3.30       -3.86      7.45 o 
   0  11  15       17.78        9.32     15.53 o 
   1  11  15        5.70       33.27     29.87 o 
  -2  12  15        0.07      -14.91     14.91 o 
  -1  12  15        0.40      -16.63     21.61 o 
   0  12  15       10.04       -1.59      4.80 o 
  -1  13  15        0.00       13.96     16.38 o 
   0  13  15       25.51       44.08     22.30 o 
  -4   0  16        6.52       77.58     25.62 o 
  -2   0  16        1.13        9.10     12.62 o 
   0   0  16        1.40       24.62     20.84 o 
   2   0  16       60.81       73.90     26.87 o 
  -4   1  16       12.30       11.88      9.11 o 
  -3   1  16        2.98       -9.88      9.88 o 
  -2   1  16       29.60       42.54     13.08 o 
  -1   1  16       13.30        4.95     18.23 o 
   0   1  16       26.78       41.02     13.40 o 
   1   1  16      143.89      157.40     24.47 o 
   2   1  16        0.00       18.47      8.47 o 
   3   1  16        0.56      -13.51     15.20 o 
  -4   2  16        2.98        4.30      7.29 o 
  -3   2  16       19.66       25.70     13.98 o 
  -2   2  16        2.62        3.47     15.40 o 
  -1   2  16        1.82       13.86     11.84 o 
   0   2  16       44.44        7.89     18.94 o 
   1   2  16      124.11      129.03     36.12 o 
   2   2  16        3.93        2.96      9.82 o 
   3   2  16       21.82       33.42     18.08 o 
  -4   3  16       34.11       43.79     14.28 o 
  -3   3  16       31.17       30.34     16.19 o 
  -2   3  16        0.04       -1.62     12.39 o 
  -1   3  16       26.68       25.95     11.93 o 
   0   3  16        3.55      -12.00     20.62 o 
   1   3  16       74.97       60.29     16.76 o 
   2   3  16        7.00        3.17      7.89 o 
   3   3  16       30.93       32.10     22.20 o 
  -4   4  16        5.04       16.12     18.76 o 
  -3   4  16        3.79       -9.53      9.53 o 
  -2   4  16        8.25       23.59     17.26 o 
  -1   4  16        4.39       18.57     17.65 o 
   0   4  16       75.38       69.08     17.70 o 
   1   4  16        3.13       -3.97     18.00 o 
   2   4  16       32.23       27.59     18.15 o 
  -4   5  16        0.26        2.47      8.46 o 
  -3   5  16       41.44       43.94     19.20 o 
  -2   5  16        9.50       33.92     19.22 o 
  -1   5  16        7.81        6.43      7.60 o 
   0   5  16       32.56       51.62     58.48 o 
   1   5  16        3.83        7.90     13.35 o 
   2   5  16        2.36       13.46     15.58 o 
  -4   6  16        7.67       31.69     20.54 o 
  -3   6  16       16.27       -0.87     12.64 o 
  -2   6  16        3.58       18.45     15.22 o 
  -1   6  16        8.41        0.57     16.02 o 
   0   6  16        0.19       16.40     12.69 o 
   1   6  16       57.22       84.01     33.40 o 
   2   6  16        0.13        9.96     12.50 o 
  -4   7  16        0.69        5.95     15.67 o 
  -3   7  16       27.64        8.45     14.11 o 
  -2   7  16        0.26      -20.32     20.32 o 
  -1   7  16        2.96       63.25     25.22 o 
   0   7  16        0.39       21.04     48.33 o 
   1   7  16        0.15       29.09     22.83 o 
   2   7  16        0.44      -15.97     28.06 o 
  -3   8  16        0.09        9.66     19.75 o 
  -2   8  16       15.32       42.82     21.02 o 
  -1   8  16       30.21       68.69     22.91 o 
   0   8  16        5.74       10.45     12.48 o 
   1   8  16        4.22       14.55     25.76 o 
   2   8  16       14.14       19.72     26.67 o 
  -3   9  16       27.23       59.62     25.69 o 
  -2   9  16        1.48       27.58     19.37 o 
  -1   9  16        1.81        4.03     12.55 o 
   0   9  16        6.61      -13.04     13.70 o 
   1   9  16        8.17       -2.66     21.44 o 
  -2  10  16        0.24      -18.03     18.03 o 
  -1  10  16        1.38       -9.27      9.27 o 
   0  10  16        9.50       49.29     20.18 o 
   1  10  16        3.03        1.71     20.57 o 
  -2  11  16        3.88       19.76     13.61 o 
  -1  11  16        5.87      -18.03     22.76 o 
   0  11  16        7.62        9.63     12.11 o 
  -1  12  16        0.06       28.47     21.62 o 
  -3   0  17       15.07       39.30     19.04 o 
  -1   0  17        0.52      -13.38     13.38 o 
   1   0  17        0.08       -3.96     15.39 o 
  -4   1  17        1.64       -0.48      8.91 o 
  -3   1  17       18.68       -1.68      9.82 o 
  -2   1  17        5.45        1.86     17.82 o 
  -1   1  17       25.81       25.66     10.82 o 
   0   1  17       13.11       -0.41     16.35 o 
   1   1  17        6.80       17.70     18.85 o 
   2   1  17        0.00      -13.36     13.36 o 
  -4   2  17        0.68        1.14      6.87 o 
  -3   2  17        9.04       -7.39     12.53 o 
  -2   2  17       12.08       23.27     15.61 o 
  -1   2  17       19.14       14.26      9.73 o 
   0   2  17       27.00       34.68     24.19 o 
   1   2  17       55.77       91.40     20.05 o 
   2   2  17       16.41       34.63     18.27 o 
  -4   3  17       66.04       73.56     20.27 o 
  -3   3  17       27.04       68.99     24.12 o 
  -2   3  17       19.07        8.97     19.28 o 
  -1   3  17       19.48        6.20      7.20 o 
   0   3  17        0.52       11.44     25.54 o 
   1   3  17       16.33        3.89     10.98 o 
   2   3  17       21.51       34.24     13.27 o 
  -4   4  17        1.72       -2.71     15.33 o 
  -3   4  17       27.12       14.71     16.76 o 
  -2   4  17        0.36      -11.12     11.61 o 
  -1   4  17       24.95       19.21     12.42 o 
   0   4  17        1.04      -13.94     26.91 o 
   1   4  17       73.74      103.67     23.04 o 
   2   4  17       10.43       16.39     13.04 o 
  -3   5  17        1.52       -3.42     13.61 o 
  -2   5  17       10.41       -8.35      9.46 o 
  -1   5  17        0.34        6.67      7.52 o 
   0   5  17        0.71        1.32     22.78 o 
   1   5  17        0.23       13.71     38.52 o 
   2   5  17        6.36       12.93     18.24 o 
  -3   6  17        1.18      -15.86     15.86 o 
  -2   6  17       64.88      106.42     29.01 o 
  -1   6  17        0.34       21.99     19.26 o 
   0   6  17       44.43       91.48     41.14 o 
   1   6  17        0.16        2.08     10.14 o 
   2   6  17       22.91       22.06     29.54 o 
  -3   7  17        1.68       -8.88      9.69 o 
  -2   7  17        8.74       -3.08     16.59 o 
  -1   7  17        0.56      -10.19     14.13 o 
   0   7  17       12.76       20.04     16.72 o 
   1   7  17        2.41        2.41     14.06 o 
  -3   8  17        1.40      -17.93     17.93 o 
  -2   8  17       34.94        2.00     17.29 o 
  -1   8  17       12.01       -5.50     13.24 o 
   0   8  17       13.68        9.67      8.78 o 
   1   8  17       29.05       62.00     32.39 o 
  -2   9  17        9.80       25.46     17.97 o 
  -1   9  17       14.35       41.45     19.09 o 
   0   9  17       18.93       25.76     19.16 o 
   1   9  17        0.21       13.68     27.33 o 
  -1  10  17        0.50      -13.87     18.01 o 
   0  10  17       10.09       28.81     16.20 o 
  -2   0  18       11.60       33.75     16.74 o 
   0   0  18       27.03       50.06     27.37 o 
   2   0  18        1.58      -20.01     20.01 o 
  -3   1  18        0.47        6.68     12.68 o 
  -2   1  18        5.41        4.53      7.21 o 
  -1   1  18        4.85      -10.75     10.75 o 
   0   1  18        4.51       11.38     14.26 o 
   1   1  18        2.27      -14.62     14.62 o 
   2   1  18       11.32        6.27      9.45 o 
  -3   2  18        3.57        9.91     13.17 o 
  -2   2  18        1.81       -7.82     15.58 o 
  -1   2  18        1.52       11.24      8.16 o 
   0   2  18        8.56       24.96     15.10 o 
   1   2  18       28.40       37.29     15.40 o 
  -3   3  18       21.89       77.16     30.22 o 
  -2   3  18       15.82       28.97     17.02 o 
  -1   3  18       17.10       17.48     11.44 o 
   0   3  18       16.70       47.22     29.60 o 
   1   3  18        9.14       12.90     14.93 o 
  -3   4  18        3.55       -0.19      4.25 o 
  -2   4  18        2.16       -1.26     11.58 o 
  -1   4  18        4.94       16.96     10.97 o 
   0   4  18      100.62      103.26     34.56 o 
   1   4  18        0.11       -3.79     16.68 o 
  -3   5  18        0.30      -20.09     20.09 o 
  -2   5  18        3.80       -9.63     13.23 o 
  -1   5  18        6.88       17.42     15.83 o 
   0   5  18        0.29       16.18     25.34 o 
   1   5  18       29.38       25.99     17.06 o 
  -3   6  18       27.94       17.42     23.14 o 
  -2   6  18        2.13       -4.18      7.10 o 
  -1   6  18       35.27       37.83     18.14 o 
   0   6  18       34.23       46.06     24.06 o 
   1   6  18       23.14       16.66     13.31 o 
  -2   7  18       15.71       27.96     28.20 o 
  -1   7  18        6.09       50.66     20.77 o 
   0   7  18       15.20        9.32     24.32 o 
  -2   8  18        0.22       23.07     24.06 o 
  -1   8  18       13.55       26.75     22.54 o 
   0   8  18        2.71        8.97     12.54 o 
  -3   0  19       35.46      104.06     29.78 o 
  -1   0  19        1.56       -7.69      8.54 o 
   1   0  19       58.05       96.17     29.87 o 
  -3   1  19        2.18      -11.03     19.33 o 
  -2   1  19        5.66       26.21     13.70 o 
  -1   1  19        3.49        9.64     11.93 o 
   0   1  19        7.79       15.98     27.03 o 
   1   1  19        2.91       -2.47     22.43 o 
  -2   2  19        8.72       17.77     16.17 o 
  -1   2  19        0.67       -2.21     10.99 o 
   0   2  19        3.52        4.12      6.00 o 
   1   2  19       27.07       11.23      8.82 o 
  -2   3  19        1.74      -22.97     22.97 o 
  -1   3  19        3.56       12.27     10.19 o 
   0   3  19        1.87      -21.32     21.32 o 
  -2   4  19        7.25       -3.92     21.00 o 
  -1   4  19        6.51       12.85     26.36 o 
   0   4  19       31.75       20.72     29.56 o 
  -2   5  19        1.71        8.37     10.02 o 
  -1   5  19        3.73       -2.37      9.15 o 
   0   5  19        0.40        5.69     27.89 o 
  -1   6  19       22.57       39.48     24.03 o 
  -1   1  20        4.41       12.32     12.55 o 
                                                 
