# Supplementary material for: Modularity and three-dimensional isostructurality of novel synthons in sulfonamide–lactam cocrystals
Source: IUCrJ. 2015 May 1;2(Pt 4):389–401. doi: 10.1107/S2052252515004960 (PMC4491311; doi:10.1107/S2052252515004960)
Supplement: Supplementary file 8 [file m-02-00389-2ClBSACPRsup8.hkl]

# 
# h,k,l, Fc-squared, Fo-squared, sigma(Fo-squared) and status flag 
# 
data_2ClBSACPR
_shelx_title ' TEST1 in P21/c #14' 
_shelx_refln_list_code          4 
_shelx_F_calc_maximum      141.32 
_exptl_crystal_F_000       640.00 
_reflns_d_resolution_high  0.8001 
 
loop_ 
 _symmetry_equiv_pos_as_xyz 
 'x, y, z' 
 '-x, y+1/2, -z+1/2' 
 '-x, -y, -z' 
 'x, -y-1/2, z-1/2' 
 
_cell_length_a     9.8782 
_cell_length_b    14.1720 
_cell_length_c    10.8753 
_cell_angle_alpha  90.000 
_cell_angle_beta  112.850 
_cell_angle_gamma  90.000 
 
_shelx_F_squared_multiplier     1.000 
 
loop_ 
 _refln_index_h 
 _refln_index_k 
 _refln_index_l 
 _refln_F_squared_calc 
 _refln_F_squared_meas 
 _refln_F_squared_sigma 
 _refln_observed_status 
   2   0   0     3375.88     3260.90     37.42 o 
   3   0   0     2460.50     2345.80     30.71 o 
   4   0   0     2178.16     1989.77     29.39 o 
   5   0   0        3.81       17.85      2.59 o 
   6   0   0       89.54       72.92      5.43 o 
   7   0   0      406.75      383.83     13.79 o 
   8   0   0      629.61      646.16     19.61 o 
   9   0   0      899.91      981.56     26.75 o 
  10   0   0      201.69      228.84     13.34 o 
  11   0   0       32.72       39.53      6.30 o 
   2   1   0     3527.07     3163.29     74.77 o 
   3   1   0     3272.16     3160.88     27.61 o 
   4   1   0       11.86       10.86      1.33 o 
   5   1   0      283.81      313.66      7.28 o 
   6   1   0      274.18      274.48      7.51 o 
   7   1   0       68.63       69.54      4.16 o 
   8   1   0        0.37        4.57      1.79 o 
   9   1   0       84.37       93.89      5.84 o 
  10   1   0      145.63      161.07     11.17 o 
  11   1   0       56.41       56.92      5.20 o 
   0   2   0     4467.54     3470.76     37.92 o 
   1   2   0     6624.84     5437.56     38.54 o 
   2   2   0      321.30      358.80      4.33 o 
   3   2   0     4422.94     4413.19     50.29 o 
   4   2   0      263.33      221.84      8.62 o 
   5   2   0      651.97      632.04     10.88 o 
   6   2   0      215.28      232.36      6.91 o 
   7   2   0      255.43      265.99      8.14 o 
   8   2   0      946.90      979.29     23.70 o 
   9   2   0     1055.54     1086.34     19.91 o 
  10   2   0       31.51       33.19      3.79 o 
  11   2   0       48.96       53.45      4.97 o 
   1   3   0    12215.73     8557.56    113.72 o 
   2   3   0     3362.45     3442.17     24.40 o 
   3   3   0        0.72        1.25      0.65 o 
   4   3   0      214.52      231.76      5.66 o 
   5   3   0      405.54      414.47      8.64 o 
   6   3   0       17.64       19.06      3.28 o 
   7   3   0      415.74      410.80     10.20 o 
   8   3   0      240.45      241.27      8.41 o 
   9   3   0        8.96       12.19      2.70 o 
  10   3   0       22.09       23.09      4.87 o 
  11   3   0       44.78       52.66      5.03 o 
   0   4   0     4031.84     3636.66     27.96 o 
   1   4   0      356.58      333.23      3.53 o 
   2   4   0    12542.40    10215.21     80.20 o 
   3   4   0     1865.27     1975.22     13.93 o 
   4   4   0     2049.48     2015.84     21.56 o 
   5   4   0       40.84       41.08      3.88 o 
   6   4   0      136.85      120.11      5.33 o 
   7   4   0       20.44       24.63      2.80 o 
   8   4   0       27.52       33.89      3.43 o 
   9   4   0        2.63       -0.26      1.91 o 
  10   4   0       38.63       38.66      4.11 o 
  11   4   0       69.67       70.38      5.62 o 
   1   5   0     3166.23     2995.11     51.94 o 
   2   5   0     3240.98     3286.23     29.16 o 
   3   5   0        3.97        2.66      0.55 o 
   4   5   0       34.17       51.37      2.80 o 
   5   5   0      659.64      627.97     16.56 o 
   6   5   0     1538.40     1562.10     20.89 o 
   7   5   0     1272.08     1199.72     19.01 o 
   8   5   0      374.37      384.97     10.81 o 
   9   5   0       11.84       12.08      2.50 o 
  10   5   0      202.56      213.93      9.12 o 
   0   6   0     1573.78     1812.77     22.99 o 
   1   6   0        1.25        0.49      0.38 o 
   2   6   0     1848.24     2060.56     16.07 o 
   3   6   0     1667.78     1806.82     34.63 o 
   4   6   0        0.23        1.71      0.83 o 
   5   6   0       24.55       24.90      2.26 o 
   6   6   0       97.10       84.17      4.28 o 
   7   6   0      125.28      118.95      5.61 o 
   8   6   0        6.20        4.29      1.96 o 
   9   6   0       92.90       91.75      5.76 o 
  10   6   0        0.57       -0.08      1.67 o 
   1   7   0     6965.95     6636.46     44.74 o 
   2   7   0     3606.34     3485.26     24.72 o 
   3   7   0     1626.41     1593.39     55.02 o 
   4   7   0      328.32      346.35      7.75 o 
   5   7   0      175.36      190.84      6.09 o 
   6   7   0      372.61      364.10     14.89 o 
   7   7   0      511.88      516.43     11.99 o 
   8   7   0       47.15       43.31      3.85 o 
   9   7   0        7.94        7.74      2.09 o 
  10   7   0       77.90       79.94      5.67 o 
   0   8   0     3705.70     3806.07     44.80 o 
   1   8   0       28.75       31.25      1.50 o 
   2   8   0       18.07       21.97      1.22 o 
   3   8   0       56.04       65.68      3.23 o 
   4   8   0        0.99        3.72      1.62 o 
   5   8   0       44.95       52.25      3.24 o 
   6   8   0        1.53        4.84      1.72 o 
   7   8   0        1.75        3.60      1.72 o 
   8   8   0       18.42       16.57      2.64 o 
   9   8   0       44.71       40.76      4.04 o 
  10   8   0        1.89        0.18      1.62 o 
   1   9   0      992.27      956.82     11.09 o 
   2   9   0     1309.14     1343.36     29.37 o 
   3   9   0      368.53      344.30     12.33 o 
   4   9   0       86.88      104.57      6.72 o 
   5   9   0       19.28       27.19      3.89 o 
   6   9   0      652.06      654.46     13.80 o 
   7   9   0       75.81       81.55      4.78 o 
   8   9   0       34.16       33.22      5.18 o 
   9   9   0       78.51      102.57      6.21 o 
   0  10   0      184.94      218.14      5.77 o 
   1  10   0     1495.44     1573.42     21.04 o 
   2  10   0        0.69        1.71      0.79 o 
   3  10   0      115.87      124.80      3.38 o 
   4  10   0       26.80       30.09      3.96 o 
   5  10   0        0.15       -1.15      1.78 o 
   6  10   0        0.09       -1.36      1.92 o 
   7  10   0       14.07        3.39      2.46 o 
   8  10   0       53.71       54.11      4.31 o 
   9  10   0       49.67       55.98      4.76 o 
   1  11   0     1288.34     1337.29     23.62 o 
   2  11   0      204.97      203.44      4.29 o 
   3  11   0      726.01      690.90     20.47 o 
   4  11   0        2.47        0.87      1.34 o 
   5  11   0       42.76       49.42      5.26 o 
   6  11   0        5.35        9.49      3.17 o 
   7  11   0      177.52      164.71     10.52 o 
   8  11   0        1.31       -0.30      2.65 o 
   0  12   0      348.90      358.10     16.83 o 
   1  12   0      602.44      636.86     11.18 o 
   2  12   0       50.81       58.18      2.40 o 
   3  12   0        7.77        7.89      1.01 o 
   4  12   0       23.27       32.89      2.36 o 
   5  12   0       12.63       13.85      2.40 o 
   6  12   0       60.78       57.07      6.08 o 
   7  12   0      117.35      101.69      8.54 o 
   8  12   0       89.96       97.06      8.99 o 
   1  13   0       18.14       25.52      3.34 o 
   2  13   0      433.99      417.46     30.10 o 
   3  13   0        9.23       14.12      2.84 o 
   4  13   0       33.03       25.30      2.98 o 
   5  13   0       17.38       19.03      2.74 o 
   6  13   0        1.15        3.16      1.53 o 
   7  13   0       11.16       10.32      2.40 o 
   0  14   0      938.68      947.78     26.81 o 
   1  14   0       65.39       68.83      5.11 o 
   2  14   0      124.88      122.12     15.01 o 
   3  14   0      105.49      118.65      8.98 o 
   4  14   0      219.44      217.05     21.93 o 
   5  14   0       14.56       22.52      3.98 o 
   6  14   0       35.30       34.54      8.46 o 
   1  15   0        0.00       -2.13      2.13 o 
   2  15   0        6.53        8.47      4.25 o 
   3  15   0       12.55       13.60      2.62 o 
   4  15   0        0.01        4.50      2.06 o 
   5  15   0       15.32        9.96      3.34 o 
   6  15   0        0.00        0.03      1.65 o 
   0  16   0      375.81      403.33     18.25 o 
   1  16   0        0.80        2.41      2.84 o 
   2  16   0       21.25       23.47      4.95 o 
   3  16   0      305.36      337.90     16.80 o 
   4  16   0      202.81      206.26     13.07 o 
   1  17   0        2.32        1.96      3.68 o 
   2  17   0        8.56       11.15      4.00 o 
   3  17   0        5.88        9.22      3.67 o 
 -11   1   1        4.76        5.08      2.76 o 
 -10   1   1        1.03        1.16      1.71 o 
  -9   1   1        0.92        3.96      2.14 o 
  -8   1   1       33.85       37.47      3.36 o 
  -7   1   1      351.40      360.12      9.28 o 
  -6   1   1       74.42       78.49      3.87 o 
  -5   1   1        3.29        2.28      1.07 o 
  -4   1   1       29.36       26.39      1.91 o 
  -3   1   1     8183.75     7162.24     55.44 o 
  -2   1   1    12657.07     8917.00     65.57 o 
   1   1   1     2755.72     2582.73     28.22 o 
   2   1   1     2413.79     2441.26     19.71 o 
   3   1   1      760.19      836.46     12.33 o 
   4   1   1        0.69        1.63      0.93 o 
   5   1   1        0.26        1.94      1.50 o 
   6   1   1      174.14      181.18      6.25 o 
   7   1   1        1.46       -1.10      1.61 o 
   8   1   1        3.06        4.87      1.93 o 
   9   1   1       89.92       95.79      5.99 o 
  10   1   1      104.65      115.37      6.94 o 
 -11   2   1       10.02       15.61      3.18 o 
 -10   2   1       22.09       24.55      5.19 o 
  -9   2   1        3.45        2.82      3.35 o 
  -8   2   1        7.58        3.49      1.53 o 
  -7   2   1      131.39      131.40      9.23 o 
  -6   2   1      590.04      634.65     11.62 o 
  -5   2   1      237.75      224.12      5.99 o 
  -4   2   1       80.59       79.99      6.09 o 
  -3   2   1       49.18       69.34      4.99 o 
  -2   2   1     9550.15     7711.87     57.69 o 
  -1   2   1     1168.11     1187.18     10.10 o 
   0   2   1     2638.36     2540.51     72.13 o 
   1   2   1     8936.07     8132.89    160.72 o 
   2   2   1     6018.64     5773.79     56.78 o 
   3   2   1     2128.53     2189.87     42.76 o 
   4   2   1     1440.55     1499.80     17.53 o 
   5   2   1        2.24        5.45      1.25 o 
   6   2   1        6.97       11.20      1.83 o 
   7   2   1      317.30      318.38      9.29 o 
   8   2   1        4.56        3.35      1.76 o 
   9   2   1       38.28       43.60      4.23 o 
  10   2   1       92.08       99.78      6.37 o 
 -11   3   1       10.81        7.74      2.53 o 
 -10   3   1       18.39       13.93      4.20 o 
  -9   3   1       90.26       85.64      5.30 o 
  -8   3   1      189.76      193.15      7.39 o 
  -7   3   1       34.62       36.73      3.06 o 
  -6   3   1      151.02      161.04      9.17 o 
  -5   3   1     1120.99     1163.62     25.67 o 
  -4   3   1       98.44       83.20      5.65 o 
  -3   3   1     3291.68     3358.73     44.23 o 
  -2   3   1     1655.91     1641.28     10.79 o 
  -1   3   1      128.67      152.14      2.44 o 
   0   3   1     1632.10     1732.53     23.64 o 
   1   3   1     1084.11     1122.54     10.98 o 
   2   3   1     4911.12     4922.27     22.88 o 
   3   3   1      535.90      557.77      5.41 o 
   4   3   1      805.97      860.05     12.39 o 
   5   3   1      789.32      733.31     12.25 o 
   6   3   1      103.41      108.53      4.86 o 
   7   3   1       49.67       46.73      3.55 o 
   8   3   1       40.95       43.68      4.92 o 
   9   3   1      132.95      133.51      6.88 o 
  10   3   1       38.32       37.40      4.03 o 
 -11   4   1       19.76       21.34      7.79 o 
 -10   4   1      183.08      195.96      8.50 o 
  -9   4   1      248.96      254.30      9.14 o 
  -8   4   1        4.41        2.75      1.70 o 
  -7   4   1      341.07      324.77      8.95 o 
  -6   4   1      499.88      483.81     13.16 o 
  -5   4   1      502.91      477.64      9.28 o 
  -4   4   1      170.92      207.30      5.36 o 
  -3   4   1      107.44       99.40      2.03 o 
  -2   4   1     3261.44     3141.11     29.56 o 
  -1   4   1     2778.92     2680.77     21.02 o 
   0   4   1     6536.18     5836.80     69.02 o 
   1   4   1        4.21        5.09      1.31 o 
   2   4   1     1212.26     1202.62     11.95 o 
   3   4   1     2859.99     2981.01     21.71 o 
   4   4   1     1083.21     1106.83     14.63 o 
   5   4   1       10.31       11.57      1.53 o 
   6   4   1       43.38       43.55      3.14 o 
   7   4   1      396.03      375.21     13.28 o 
   8   4   1        0.43       -0.04      1.54 o 
   9   4   1       24.24       19.98      3.19 o 
  10   4   1       59.54       63.06      5.23 o 
 -11   5   1       65.46       66.44      5.49 o 
 -10   5   1        0.85        1.58      2.59 o 
  -9   5   1        8.90        4.29      1.99 o 
  -8   5   1       24.82       21.39      2.79 o 
  -7   5   1      293.56      294.29      8.63 o 
  -6   5   1      422.34      411.39      9.46 o 
  -5   5   1      208.52      197.25      5.83 o 
  -4   5   1     1127.36     1142.59     14.55 o 
  -3   5   1      586.03      622.50      7.37 o 
  -2   5   1       62.43       77.76      2.02 o 
  -1   5   1        5.41        6.79      1.41 o 
   0   5   1      563.83      649.39      7.78 o 
   1   5   1     1826.26     1935.58     12.78 o 
   2   5   1     2504.77     2681.75     15.52 o 
   3   5   1      562.58      558.33      8.09 o 
   4   5   1      417.03      444.09      8.60 o 
   5   5   1       21.89       23.59      2.16 o 
   6   5   1      137.59      136.89      5.59 o 
   7   5   1      214.43      228.85      7.90 o 
   8   5   1       20.14       18.96      2.85 o 
   9   5   1       51.38       43.61      4.02 o 
  10   5   1       14.62       13.40      2.85 o 
 -11   6   1        5.10        8.11      2.42 o 
 -10   6   1       98.98      107.60      6.44 o 
  -9   6   1      128.12      141.11      7.28 o 
  -8   6   1      159.39      150.41      6.69 o 
  -7   6   1        4.76        3.94      1.43 o 
  -6   6   1      233.80      204.88      6.63 o 
  -5   6   1        0.63        0.40      1.02 o 
  -4   6   1      504.89      521.74     20.50 o 
  -3   6   1      351.24      387.48      6.98 o 
  -2   6   1      136.42      115.64      2.64 o 
  -1   6   1     1674.31     1682.46     32.81 o 
   0   6   1     1205.73     1281.67      9.93 o 
   1   6   1     1311.65     1408.87     11.84 o 
   2   6   1       80.44       60.30      2.40 o 
   3   6   1       40.51       20.42      1.94 o 
   4   6   1        0.08        0.61      0.96 o 
   5   6   1      291.19      306.28      9.95 o 
   6   6   1       12.30       12.19      1.93 o 
   7   6   1      178.58      186.23     10.13 o 
   8   6   1      165.61      174.55      7.41 o 
   9   6   1        3.60        1.33      3.51 o 
  10   6   1        1.01        1.13      1.89 o 
 -10   7   1        2.48        1.77      2.74 o 
  -9   7   1      113.81      117.80      6.78 o 
  -8   7   1      115.83      118.26      8.02 o 
  -7   7   1       29.33       30.38      2.96 o 
  -6   7   1      164.41      161.05      5.99 o 
  -5   7   1      242.30      222.76      7.08 o 
  -4   7   1       16.13       14.87      2.58 o 
  -3   7   1       93.00       95.53      3.43 o 
  -2   7   1      678.11      769.32      9.79 o 
  -1   7   1       74.53       89.93      2.87 o 
   0   7   1      147.58      154.74      5.03 o 
   1   7   1      136.86      154.63      3.58 o 
   2   7   1        0.04        1.43      0.65 o 
   3   7   1     1001.46      991.59     10.90 o 
   4   7   1        2.84        2.30      1.36 o 
   5   7   1       76.09       65.08      4.49 o 
   6   7   1       19.21       17.63      3.83 o 
   7   7   1       29.52       29.81      3.13 o 
   8   7   1       40.70       35.86      4.56 o 
   9   7   1       51.71       42.42      4.03 o 
  10   7   1        6.38        2.84      3.11 o 
 -10   8   1       12.18       10.27      2.56 o 
  -9   8   1       36.84       47.10      4.20 o 
  -8   8   1      183.19      184.92      7.52 o 
  -7   8   1      232.79      211.41      8.19 o 
  -6   8   1      263.13      277.08     13.11 o 
  -5   8   1       14.48       22.04      3.53 o 
  -4   8   1        1.52        2.63      1.45 o 
  -3   8   1      196.27      245.15      5.81 o 
  -2   8   1        5.66        9.30      0.76 o 
  -1   8   1       97.23      101.16      2.33 o 
   0   8   1       48.92       45.40      1.49 o 
   1   8   1       74.39       97.80      2.02 o 
   2   8   1      137.54      116.29      4.47 o 
   3   8   1       64.26       64.64      4.59 o 
   4   8   1       89.91       91.37      4.37 o 
   5   8   1        0.01        0.25      1.85 o 
   6   8   1      162.35      178.96      6.56 o 
   7   8   1       30.33       33.66      3.98 o 
   8   8   1        0.04        0.57      1.37 o 
   9   8   1        2.93        0.49      1.55 o 
 -10   9   1       14.00       18.63      3.14 o 
  -9   9   1       17.91       20.35      3.19 o 
  -8   9   1      403.71      399.98     11.39 o 
  -7   9   1       60.71       55.19      3.98 o 
  -6   9   1        7.75       10.39      2.58 o 
  -5   9   1        2.40        3.80      2.35 o 
  -4   9   1      213.90      182.85      8.32 o 
  -3   9   1        0.41        0.41      0.71 o 
  -2   9   1     1815.15     1891.09     13.47 o 
  -1   9   1      150.56      159.47      3.22 o 
   0   9   1      304.40      322.18      5.06 o 
   1   9   1      382.77      383.75      6.41 o 
   2   9   1       41.79       52.58      2.17 o 
   3   9   1       18.38       16.82      2.81 o 
   4   9   1     1129.12     1097.64     16.80 o 
   5   9   1      215.38      204.36     10.50 o 
   6   9   1       14.04       10.64      3.45 o 
   7   9   1       35.40       36.45      3.45 o 
   8   9   1      107.45       97.05      5.59 o 
   9   9   1       29.37       29.91      5.22 o 
  -9  10   1       13.68       13.14      2.72 o 
  -8  10   1        6.25        6.04      2.84 o 
  -7  10   1      180.27      162.82      9.99 o 
  -6  10   1       54.32       40.61      4.70 o 
  -5  10   1      183.28      162.36      8.65 o 
  -4  10   1       51.44       42.00      4.16 o 
  -3  10   1        6.85        8.67      1.09 o 
  -2  10   1       10.06       13.40      1.11 o 
  -1  10   1      281.83      320.75      4.81 o 
   0  10   1       61.72       67.90      2.14 o 
   1  10   1      393.51      427.95      5.92 o 
   2  10   1      411.01      419.52     15.30 o 
   3  10   1        5.35        6.78      1.28 o 
   4  10   1       15.32       17.98      1.79 o 
   5  10   1       70.47       69.53      6.38 o 
   6  10   1       43.51       32.86      4.72 o 
   7  10   1       38.91       35.17      3.45 o 
   8  10   1       12.05        9.77      3.87 o 
   9  10   1        0.05        3.82      3.81 o 
  -9  11   1       68.36       60.23      7.10 o 
  -8  11   1      319.12      314.73     15.14 o 
  -7  11   1      150.23      143.39      9.48 o 
  -6  11   1        0.06       -2.99      2.99 o 
  -5  11   1      285.65      249.07     11.13 o 
  -4  11   1      356.53      357.91     10.19 o 
  -3  11   1      423.75      433.12     20.69 o 
  -2  11   1       91.60       93.97      3.43 o 
  -1  11   1       15.40       11.74      1.01 o 
   0  11   1      111.51      104.94      2.77 o 
   1  11   1     1937.63     1923.41     21.98 o 
   2  11   1        0.04        0.54      0.73 o 
   3  11   1        0.01        0.92      1.03 o 
   4  11   1      207.45      222.47     10.13 o 
   5  11   1       36.22       40.50      3.50 o 
   6  11   1      117.66      109.88      8.55 o 
   7  11   1       17.61       26.31      5.05 o 
   8  11   1       74.89       66.08      7.40 o 
  -8  12   1       27.18       34.02      5.63 o 
  -7  12   1       60.83       54.06      6.21 o 
  -6  12   1       59.77       51.26      5.51 o 
  -5  12   1        4.22        3.44      1.30 o 
  -4  12   1      349.41      342.20     19.59 o 
  -3  12   1       34.79       28.92      2.18 o 
  -2  12   1        4.66        2.28      1.21 o 
  -1  12   1      510.60      525.36      6.98 o 
   0  12   1      179.87      183.68      8.41 o 
   1  12   1       21.82       21.06      1.51 o 
   2  12   1      120.36      119.48      5.22 o 
   3  12   1        0.58       -0.90      0.90 o 
   4  12   1       72.52       69.24      5.38 o 
   5  12   1        0.32        2.58      3.08 o 
   6  12   1       15.72       14.87      4.19 o 
   7  12   1        2.77        9.78      3.78 o 
  -8  13   1       47.38       45.26      6.10 o 
  -7  13   1       58.32       59.43      6.51 o 
  -6  13   1       76.74       64.11      8.32 o 
  -5  13   1      198.81      194.15      6.99 o 
  -4  13   1        0.17        1.61      1.16 o 
  -3  13   1      444.88      446.08      9.92 o 
  -2  13   1       28.61       23.32      1.91 o 
  -1  13   1        4.61        8.01      1.58 o 
   0  13   1     1049.21     1123.93     19.90 o 
   1  13   1      515.47      504.29     24.13 o 
   2  13   1       49.58       53.43      3.09 o 
   3  13   1        1.78        2.11      1.41 o 
   4  13   1      494.60      476.70     42.29 o 
   5  13   1      148.78      153.86     12.62 o 
   6  13   1       33.52       27.68      3.31 o 
   7  13   1       12.87       11.06      3.97 o 
  -7  14   1       39.22       36.87      4.08 o 
  -6  14   1       37.67       28.40      3.29 o 
  -5  14   1       28.05       26.10      3.13 o 
  -4  14   1       13.41       14.68      2.45 o 
  -3  14   1       64.14       67.50      4.47 o 
  -2  14   1        0.06        0.08      2.98 o 
  -1  14   1       67.51       75.74      5.28 o 
   0  14   1        0.78       13.58      3.15 o 
   1  14   1        6.24       17.13      3.24 o 
   2  14   1       59.82       77.01      5.36 o 
   3  14   1       31.20       31.63      3.90 o 
   4  14   1        0.89        3.33      1.81 o 
   5  14   1        0.76        1.03      2.74 o 
   6  14   1       18.93       22.03      3.01 o 
  -6  15   1       19.21       19.57      4.63 o 
  -5  15   1      172.85      191.11     12.33 o 
  -4  15   1      169.33      181.21     11.96 o 
  -3  15   1       81.34      100.01      9.02 o 
  -2  15   1        1.31       -3.89      3.89 o 
  -1  15   1       41.39       45.00      6.39 o 
   0  15   1      262.33      291.59     10.60 o 
   1  15   1      191.30      196.60      8.68 o 
   2  15   1        7.96        0.40      2.94 o 
   3  15   1      144.74      148.26     14.17 o 
   4  15   1       14.00       11.68      2.63 o 
   5  15   1       53.85       59.21      8.10 o 
  -5  16   1       43.79       53.25      7.01 o 
  -4  16   1        0.02       -4.04      4.04 o 
  -3  16   1        1.88        8.26      4.22 o 
  -2  16   1       54.86       68.01      7.73 o 
  -1  16   1       53.01       63.33      7.68 o 
   0  16   1        3.85        6.57      3.87 o 
   1  16   1       98.79      116.63     13.95 o 
   2  16   1      174.22      165.80     12.68 o 
   3  16   1      138.07      144.08     14.32 o 
   4  16   1        0.01        2.66      1.92 o 
  -3  17   1       15.46       16.77      4.46 o 
  -2  17   1        4.71        7.81      3.61 o 
  -1  17   1        3.57        2.83      3.25 o 
   0  17   1       27.82       29.16      3.91 o 
   1  17   1       10.89       15.72      3.34 o 
   2  17   1        3.01        0.23      2.97 o 
 -11   0   2       37.11       26.81      5.13 o 
 -10   0   2      359.60      364.28     16.06 o 
  -9   0   2      144.90      128.95      8.96 o 
  -8   0   2      795.90      834.13     21.97 o 
  -7   0   2     1734.27     1573.12     30.06 o 
  -6   0   2      804.45      785.42     18.22 o 
  -5   0   2     2695.22     2754.60     38.82 o 
  -4   0   2     3512.18     3474.92     43.82 o 
  -3   0   2    10736.27     8879.81     95.35 o 
  -2   0   2      523.18      478.51      8.80 o 
  -1   0   2     5089.30     4724.71     50.90 o 
   0   0   2     7480.67     6784.76     72.14 o 
   1   0   2     1457.08     1339.83     19.43 o 
   2   0   2     2023.27     2150.54     20.58 o 
   3   0   2      555.83      554.57     12.62 o 
   4   0   2        1.27        0.55      1.24 o 
   5   0   2      391.65      383.26     12.28 o 
   6   0   2      212.10      221.31     10.10 o 
   7   0   2      342.15      350.67     13.89 o 
   8   0   2     1040.46     1105.13     27.76 o 
   9   0   2     1228.93     1282.39     32.08 o 
  10   0   2      291.68      293.23     15.53 o 
 -11   1   2      134.37      151.98      7.88 o 
 -10   1   2       60.09       53.73      4.53 o 
  -9   1   2       62.64       62.79      4.56 o 
  -8   1   2        1.03        2.28      1.65 o 
  -7   1   2       83.96       80.54      4.35 o 
  -6   1   2      168.13      159.60      5.52 o 
  -5   1   2     1509.07     1722.52     39.08 o 
  -4   1   2     1989.53     2031.45     64.78 o 
  -3   1   2     9942.29     8376.92    198.77 o 
  -2   1   2     1319.32     1344.49     21.72 o 
  -1   1   2     1951.17     1848.37     21.51 o 
   0   1   2       18.81       14.27      1.01 o 
   1   1   2     1269.07     1173.24      7.17 o 
   2   1   2       99.90      174.89      3.15 o 
   3   1   2      186.05      218.81      4.37 o 
   4   1   2     2078.73     2132.73     23.02 o 
   5   1   2       34.02       34.95      4.78 o 
   6   1   2      476.51      467.38     13.51 o 
   7   1   2       97.71      100.04      5.18 o 
   8   1   2       16.96       17.41      2.93 o 
   9   1   2       47.58       63.29     10.90 o 
  10   1   2      137.69      161.71      8.26 o 
 -11   2   2       69.45       79.57     10.69 o 
 -10   2   2        0.47       -2.21      2.21 o 
  -9   2   2       34.23       33.27      3.39 o 
  -8   2   2      525.85      527.56     12.19 o 
  -7   2   2      859.85      791.49     15.61 o 
  -6   2   2       75.95       68.59      3.69 o 
  -5   2   2      253.06      254.15      6.31 o 
  -4   2   2     2732.69     2627.67     25.13 o 
  -3   2   2      481.71      443.47      7.32 o 
  -2   2   2     2185.58     2088.84     31.69 o 
  -1   2   2      879.60      993.08     13.50 o 
   0   2   2    12326.72     9518.20     79.11 o 
   1   2   2    19972.04    14555.10    149.00 o 
   2   2   2     1424.89     1513.23     16.03 o 
   3   2   2      339.76      362.37      6.59 o 
   4   2   2        3.71        3.01      0.80 o 
   5   2   2     1568.48     1582.39     41.02 o 
   6   2   2      343.78      307.81      8.53 o 
   7   2   2        6.22        8.53      2.08 o 
   8   2   2      235.16      226.24      8.50 o 
   9   2   2      253.30      266.37      9.93 o 
  10   2   2       59.83       83.32      6.11 o 
 -11   3   2       44.44       51.92      4.79 o 
 -10   3   2       12.30       15.01      2.76 o 
  -9   3   2       69.56       63.35      4.58 o 
  -8   3   2       14.76       19.85      2.59 o 
  -7   3   2      445.81      425.80     10.11 o 
  -6   3   2     1099.43     1131.05     30.33 o 
  -5   3   2     1396.39     1441.10     17.72 o 
  -4   3   2      718.91      735.64     15.18 o 
  -3   3   2      472.83      457.93     11.63 o 
  -2   3   2     2755.74     2669.85     22.11 o 
  -1   3   2        8.33        2.95      0.33 o 
   0   3   2      772.09      944.28     12.15 o 
   1   3   2    11523.00    10053.33    122.30 o 
   2   3   2      412.45      384.21      4.13 o 
   3   3   2      114.82       95.95      2.14 o 
   4   3   2        0.05        0.95      1.09 o 
   5   3   2       39.61       46.17      4.61 o 
   6   3   2        0.96        1.63      1.51 o 
   7   3   2      688.42      678.31     25.40 o 
   8   3   2       51.49       55.21      4.31 o 
   9   3   2       17.60       22.79      6.47 o 
  10   3   2      305.46      317.20     11.88 o 
 -11   4   2       16.60       18.52      7.16 o 
 -10   4   2        1.44       -2.23      2.23 o 
  -9   4   2      175.87      162.71      7.18 o 
  -8   4   2      674.68      679.91     14.08 o 
  -7   4   2     1252.40     1297.35     37.46 o 
  -6   4   2        0.55       -0.67      1.26 o 
  -5   4   2      319.25      298.10      7.11 o 
  -4   4   2      967.19      933.85     29.27 o 
  -3   4   2      610.36      657.83      8.90 o 
  -2   4   2      133.74      155.40      2.82 o 
  -1   4   2     3664.33     3765.72     21.75 o 
   0   4   2     1255.95     1574.71     12.25 o 
   1   4   2       93.13       83.17      1.55 o 
   2   4   2     1154.78     1329.58     12.76 o 
   3   4   2      120.04      135.54      2.90 o 
   4   4   2      130.29      127.36      3.80 o 
   5   4   2      185.23      168.30      5.80 o 
   6   4   2      116.41      113.16      5.18 o 
   7   4   2      157.14      147.31      6.43 o 
   8   4   2      152.01      153.37      7.03 o 
   9   4   2      199.58      204.66      8.64 o 
  10   4   2        1.56        5.09      2.54 o 
 -11   5   2        9.79        9.48      2.72 o 
 -10   5   2       28.89       24.66      4.40 o 
  -9   5   2       18.26       19.60      2.68 o 
  -8   5   2       33.35       36.15      3.47 o 
  -7   5   2     1377.37     1343.54     19.78 o 
  -6   5   2     1280.01     1224.94     17.49 o 
  -5   5   2     2437.85     2348.36     25.12 o 
  -4   5   2        4.29        5.93      1.01 o 
  -3   5   2        0.70        2.42      0.59 o 
  -2   5   2      455.35      452.77      7.40 o 
  -1   5   2     1612.28     1626.75     34.12 o 
   0   5   2       20.38       38.84      1.43 o 
   1   5   2     1987.05     2152.74     12.36 o 
   2   5   2     4909.45     4985.22     25.69 o 
   3   5   2     3030.34     3022.14     23.33 o 
   4   5   2      947.04      945.00     11.56 o 
   5   5   2        7.42        5.36      1.42 o 
   6   5   2      118.98      117.75     10.94 o 
   7   5   2      678.20      651.87     38.76 o 
   8   5   2      105.43       98.39      5.74 o 
   9   5   2        0.29        0.66      1.72 o 
  10   5   2      117.90      121.54      7.19 o 
 -11   6   2       11.93        9.40      2.64 o 
 -10   6   2       81.74       86.17      5.71 o 
  -9   6   2        4.32        4.87      2.57 o 
  -8   6   2       64.06       63.04      4.35 o 
  -7   6   2        5.76        4.19      1.64 o 
  -6   6   2       73.97       74.98      4.10 o 
  -5   6   2     1088.72     1094.10     23.32 o 
  -4   6   2     1479.53     1571.73     19.27 o 
  -3   6   2      251.98      279.19     10.79 o 
  -2   6   2      112.15      113.03      2.29 o 
  -1   6   2        2.17        7.53      1.06 o 
   0   6   2     1588.29     1629.49     15.74 o 
   1   6   2      248.84      306.06      4.08 o 
   2   6   2     3108.41     3070.80     18.01 o 
   3   6   2     1653.78     1680.85     13.14 o 
   4   6   2      890.60      903.83     11.33 o 
   5   6   2       71.97       64.08      3.63 o 
   6   6   2      289.05      267.93      8.14 o 
   7   6   2       73.76       83.14      4.95 o 
   8   6   2       11.42       15.38      3.60 o 
   9   6   2       36.89       35.83      3.85 o 
 -11   7   2       16.51       13.13      2.69 o 
 -10   7   2      202.23      200.11      8.69 o 
  -9   7   2      128.83      129.22      8.03 o 
  -8   7   2      159.26      170.19      7.01 o 
  -7   7   2      109.33      104.04      5.15 o 
  -6   7   2     2850.64     2753.98     34.34 o 
  -5   7   2     1790.88     1689.07     28.98 o 
  -4   7   2     2596.84     2563.65     78.38 o 
  -3   7   2       14.26        9.69      0.94 o 
  -2   7   2      911.38      910.84     22.80 o 
  -1   7   2     1278.39     1289.16     19.50 o 
   0   7   2       21.25       15.23      3.96 o 
   1   7   2      118.89      129.68      3.65 o 
   2   7   2     1373.82     1424.92     16.33 o 
   3   7   2       29.94       40.34      1.82 o 
   4   7   2      406.93      391.67      7.13 o 
   5   7   2       53.47       40.43      3.03 o 
   6   7   2      306.87      297.61     10.13 o 
   7   7   2      200.56      210.95      7.83 o 
   8   7   2      650.20      619.53     41.80 o 
   9   7   2       13.87       23.73      3.26 o 
 -10   8   2        7.09        7.94      2.42 o 
  -9   8   2      110.85      118.88      6.43 o 
  -8   8   2      160.55      168.43      7.18 o 
  -7   8   2      160.52      151.43      6.31 o 
  -6   8   2      586.89      560.69     16.46 o 
  -5   8   2     1964.07     1893.01     31.86 o 
  -4   8   2      213.64      202.98      8.48 o 
  -3   8   2       15.57       24.06      2.19 o 
  -2   8   2     1310.60     1264.57     27.02 o 
  -1   8   2      153.90      139.96      5.71 o 
   0   8   2     1579.99     1718.12     48.99 o 
   1   8   2     1145.63     1207.05     28.02 o 
   2   8   2       55.13       65.96      2.30 o 
   3   8   2      521.51      540.72     18.14 o 
   4   8   2      921.11      938.55     26.89 o 
   5   8   2        5.06        5.96      2.87 o 
   6   8   2      115.19       94.98      7.81 o 
   7   8   2       25.38       34.92      3.45 o 
   8   8   2      155.45      164.55      7.52 o 
   9   8   2      118.70      125.79     10.61 o 
 -10   9   2       79.67       92.86      6.14 o 
  -9   9   2      219.41      240.88      9.26 o 
  -8   9   2      111.18      111.86      8.54 o 
  -7   9   2        5.95        4.15      2.50 o 
  -6   9   2      359.77      336.80     12.69 o 
  -5   9   2      382.80      377.39     12.46 o 
  -4   9   2      119.90      126.30      3.67 o 
  -3   9   2      354.89      348.12      5.54 o 
  -2   9   2     1050.17      978.19     24.46 o 
  -1   9   2     2412.94     2548.84     45.59 o 
   0   9   2      368.54      372.94      8.20 o 
   1   9   2       43.97       45.11      1.91 o 
   2   9   2      729.19      745.93     16.20 o 
   3   9   2      307.19      296.17     13.33 o 
   4   9   2      182.45      173.46      7.64 o 
   5   9   2       72.04       55.97      6.65 o 
   6   9   2      104.94      118.31      5.76 o 
   7   9   2       93.74       97.78      8.58 o 
   8   9   2      131.91      142.16     10.77 o 
  -9  10   2        6.29        2.24      2.29 o 
  -8  10   2       24.95       26.92      4.68 o 
  -7  10   2      187.41      198.36     10.57 o 
  -6  10   2        0.68        0.32      1.82 o 
  -5  10   2       23.42       18.15      2.98 o 
  -4  10   2      263.39      263.12      7.17 o 
  -3  10   2        7.00        6.90      1.23 o 
  -2  10   2      474.28      473.77     12.46 o 
  -1  10   2      685.93      695.40     17.45 o 
   0  10   2     1576.12     1599.46     35.27 o 
   1  10   2      324.28      328.76      6.49 o 
   2  10   2       64.17       66.77      3.67 o 
   3  10   2       86.83       99.71      4.56 o 
   4  10   2       29.78       24.32      3.28 o 
   5  10   2       10.18       11.60      2.40 o 
   6  10   2        7.62        8.09      1.76 o 
   7  10   2      109.97      109.91      9.18 o 
   8  10   2       99.23      108.13      9.72 o 
  -9  11   2      196.84      202.23     12.38 o 
  -8  11   2        0.93        2.21      2.70 o 
  -7  11   2        0.03       -1.37      2.40 o 
  -6  11   2      100.73      104.86      7.24 o 
  -5  11   2       74.55       73.35      4.09 o 
  -4  11   2      375.12      345.49      8.49 o 
  -3  11   2      121.22      118.43      6.39 o 
  -2  11   2     1439.04     1428.99     37.73 o 
  -1  11   2       66.93       66.65      4.13 o 
   0  11   2      153.35      143.81      5.32 o 
   1  11   2      124.22      127.76      5.44 o 
   2  11   2       65.30       71.72      2.56 o 
   3  11   2       73.70       64.43      3.88 o 
   4  11   2      103.79       93.50      4.04 o 
   5  11   2       91.73      108.71      5.54 o 
   6  11   2       13.98       20.98      4.02 o 
   7  11   2      179.69      180.09     11.97 o 
   8  11   2       16.26       23.48      5.06 o 
  -8  12   2      153.95      161.28     10.52 o 
  -7  12   2      106.64      109.95      8.21 o 
  -6  12   2        0.92        0.78      1.96 o 
  -5  12   2        0.08       -0.89      1.38 o 
  -4  12   2      207.62      197.62     13.15 o 
  -3  12   2        1.52        0.45      1.01 o 
  -2  12   2        2.84        3.66      1.57 o 
  -1  12   2      717.91      693.93      9.81 o 
   0  12   2      191.97      190.73      5.63 o 
   1  12   2      411.92      414.23     12.66 o 
   2  12   2      342.56      318.40     19.43 o 
   3  12   2       54.97       47.72      2.94 o 
   4  12   2        3.51        6.35      2.31 o 
   5  12   2        0.52       -0.50      1.58 o 
   6  12   2       11.98        9.64      3.22 o 
   7  12   2        0.06        2.97      3.68 o 
  -8  13   2        1.15        2.42      2.53 o 
  -7  13   2       52.03       51.93      4.28 o 
  -6  13   2        4.92        3.48      1.46 o 
  -5  13   2        4.99        4.90      1.35 o 
  -4  13   2      132.57      135.58      4.81 o 
  -3  13   2      416.26      377.80      9.44 o 
  -2  13   2      521.60      491.14     15.19 o 
  -1  13   2       86.47       86.99      4.71 o 
   0  13   2       20.17       20.96      2.15 o 
   1  13   2      248.06      276.04     10.43 o 
   2  13   2       97.75      103.56      6.07 o 
   3  13   2        3.90        1.98      1.38 o 
   4  13   2       35.17       34.09      2.76 o 
   5  13   2       21.56       19.91      2.87 o 
   6  13   2       50.68       45.17      6.02 o 
  -7  14   2      136.61      136.77      9.61 o 
  -6  14   2       73.76       79.48      7.07 o 
  -5  14   2       37.77       30.75      4.11 o 
  -4  14   2      189.65      206.37     16.30 o 
  -3  14   2      335.16      351.54     10.14 o 
  -2  14   2      159.14      168.59      6.86 o 
  -1  14   2        7.50        8.15      1.81 o 
   0  14   2       45.15       48.33      3.15 o 
   1  14   2      210.45      198.32      6.24 o 
   2  14   2       13.93       16.27      3.73 o 
   3  14   2        0.83        1.96      2.47 o 
   4  14   2       51.39       57.43      4.52 o 
   5  14   2      112.63      114.84      7.25 o 
   6  14   2        7.58        7.76      3.25 o 
  -6  15   2       91.13      109.54      9.71 o 
  -5  15   2        0.37       -3.57      3.72 o 
  -4  15   2        0.42        6.95      3.79 o 
  -3  15   2       87.59      107.76      9.39 o 
  -2  15   2        0.25        0.97      2.89 o 
  -1  15   2        6.31        1.97      3.18 o 
   0  15   2       69.14       77.24      5.54 o 
   1  15   2       54.86       59.39      9.18 o 
   2  15   2        6.03        9.88      3.61 o 
   3  15   2       16.51       14.95      2.82 o 
   4  15   2       13.29       15.38      2.78 o 
   5  15   2        7.43       16.17      4.09 o 
  -5  16   2       64.92       82.30      8.82 o 
  -4  16   2      208.76      208.51     13.53 o 
  -3  16   2      159.32      169.85     12.32 o 
  -2  16   2       26.89       27.61      5.25 o 
  -1  16   2       43.73       43.66      6.67 o 
   0  16   2       48.39       57.35      7.23 o 
   1  16   2        0.21        4.47      3.24 o 
   2  16   2       37.69       42.18      5.81 o 
   3  16   2       62.43       52.89      4.53 o 
  -3  17   2        0.39        3.59      3.66 o 
  -2  17   2       10.73        6.84      4.20 o 
  -1  17   2       13.09       17.86      4.98 o 
   0  17   2       34.61       50.47      7.51 o 
   1  17   2      119.84      131.30     10.64 o 
   2  17   2        3.91        3.74      2.48 o 
 -12   1   3        0.01        2.04      2.12 o 
 -11   1   3       17.91       13.20      2.66 o 
 -10   1   3        0.43       -1.71      1.95 o 
  -9   1   3       27.43       24.58      2.98 o 
  -8   1   3        0.60       -1.73      1.73 o 
  -7   1   3       34.64       34.54      2.89 o 
  -6   1   3       10.84        7.56      2.12 o 
  -5   1   3      465.19      505.63      9.19 o 
  -4   1   3      303.44      263.89      7.25 o 
  -3   1   3     2489.94     2554.64     19.95 o 
  -2   1   3      122.37      117.92      2.12 o 
  -1   1   3     1136.09     1207.36     20.95 o 
   0   1   3     1336.30     1429.52     15.13 o 
   1   1   3       62.88       81.01      1.86 o 
   2   1   3       66.14       69.64      1.65 o 
   3   1   3      193.75      214.88      4.12 o 
   4   1   3      434.68      428.67      6.49 o 
   5   1   3      997.42     1029.93     11.92 o 
   6   1   3       34.80       36.28      6.00 o 
   7   1   3       27.62       26.00      2.96 o 
   8   1   3       63.17       61.49      4.72 o 
   9   1   3       40.04       41.42      4.35 o 
  10   1   3        0.31        1.44      1.77 o 
 -12   2   3       24.20       18.45      3.36 o 
 -11   2   3        0.87        0.55      1.81 o 
 -10   2   3       12.09       11.71      2.31 o 
  -9   2   3       81.08       80.71      5.02 o 
  -8   2   3      220.23      230.67      7.78 o 
  -7   2   3       31.98       20.96      3.10 o 
  -6   2   3      103.24       99.98      9.28 o 
  -5   2   3      324.17      331.04      7.26 o 
  -4   2   3      244.61      266.54     13.02 o 
  -3   2   3      653.31      706.90     13.97 o 
  -2   2   3     4966.04     5004.64     44.52 o 
  -1   2   3        2.61        4.58      0.72 o 
   0   2   3     2917.69     2983.20     20.93 o 
   1   2   3      614.82      616.16      5.80 o 
   2   2   3      269.99      363.44      5.13 o 
   3   2   3        0.02        0.10      0.81 o 
   4   2   3      794.24      880.29     10.02 o 
   5   2   3      260.35      258.58      8.26 o 
   6   2   3       75.15       81.15      4.56 o 
   7   2   3        0.10       -1.44      1.62 o 
   8   2   3        0.10       -2.01      2.01 o 
   9   2   3        8.31       11.14      2.64 o 
 -11   3   3        1.44       -0.92      2.09 o 
 -10   3   3      102.23      110.67      6.29 o 
  -9   3   3       79.10       89.26      5.28 o 
  -8   3   3       42.49       38.86      3.43 o 
  -7   3   3       12.33        9.86      1.76 o 
  -6   3   3     1154.23     1091.71     16.31 o 
  -5   3   3     1171.72     1152.83     15.23 o 
  -4   3   3       10.33        8.19      1.11 o 
  -3   3   3      894.88      991.65     11.23 o 
  -2   3   3      268.49      282.23      3.80 o 
  -1   3   3     2518.89     2637.74     35.75 o 
   0   3   3       85.69       93.53      1.80 o 
   1   3   3     1759.46     1926.58     20.28 o 
   2   3   3      800.99      852.49      8.11 o 
   3   3   3      696.82      791.63      8.18 o 
   4   3   3       39.59       53.28      2.81 o 
   5   3   3       32.14       35.08      2.82 o 
   6   3   3      455.90      449.57     10.77 o 
   7   3   3       65.73       71.66      4.58 o 
   8   3   3       55.60       49.82      4.28 o 
   9   3   3        6.85        6.37      2.31 o 
 -11   4   3        7.58        7.51      2.20 o 
 -10   4   3        0.09       -1.77      1.77 o 
  -9   4   3      183.26      176.39      7.42 o 
  -8   4   3       91.05       94.21      5.86 o 
  -7   4   3      160.01      166.77      6.23 o 
  -6   4   3        4.50        7.45      2.51 o 
  -5   4   3       51.83       62.24      5.84 o 
  -4   4   3      726.95      725.12     18.88 o 
  -3   4   3     1050.48     1185.48     13.27 o 
  -2   4   3     1245.54     1341.79     10.83 o 
  -1   4   3     2617.73     2813.59     56.99 o 
   0   4   3     1084.36     1139.98      8.25 o 
   1   4   3      381.40      385.51      6.99 o 
   2   4   3       41.67       50.72      1.35 o 
   3   4   3     1854.87     1956.39     26.49 o 
   4   4   3        2.37        0.02      0.86 o 
   5   4   3      246.02      233.03      7.02 o 
   6   4   3        0.20       -0.50      1.46 o 
   7   4   3        1.00       -1.42      1.70 o 
   8   4   3       26.00       24.02      3.14 o 
   9   4   3       14.39       15.61      2.86 o 
 -11   5   3        0.38       -1.36      2.00 o 
 -10   5   3      118.17      127.27      6.83 o 
  -9   5   3       50.25       56.00      4.37 o 
  -8   5   3       19.17       17.47      4.14 o 
  -7   5   3       56.09       50.80      6.72 o 
  -6   5   3      785.14      780.48     15.13 o 
  -5   5   3      500.73      502.59     15.72 o 
  -4   5   3      509.12      516.01     11.86 o 
  -3   5   3        6.80       12.91      1.00 o 
  -2   5   3     1819.10     1883.04     27.00 o 
  -1   5   3     1139.91     1192.20     14.29 o 
   0   5   3      336.59      364.20      4.21 o 
   1   5   3      100.17       97.94      3.08 o 
   2   5   3     1426.18     1504.27     14.37 o 
   3   5   3     2333.06     2307.03     20.72 o 
   4   5   3      849.57      880.05     11.49 o 
   5   5   3       40.68       36.83      2.89 o 
   6   5   3        8.84        9.33      1.70 o 
   7   5   3        0.03       -1.29      1.78 o 
   8   5   3       84.19       88.97      5.53 o 
   9   5   3        2.45       -1.79      3.85 o 
 -11   6   3       14.69       19.60      4.18 o 
 -10   6   3        4.84        2.64      3.10 o 
  -9   6   3      272.92      272.22      9.28 o 
  -8   6   3        1.10        0.95      1.35 o 
  -7   6   3       38.41       29.47      2.76 o 
  -6   6   3      880.36      834.57     14.06 o 
  -5   6   3      225.72      211.04      8.25 o 
  -4   6   3     1412.99     1431.58     15.76 o 
  -3   6   3      203.43      217.26      3.77 o 
  -2   6   3      433.82      492.72     20.69 o 
  -1   6   3     2082.51     2286.97     33.56 o 
   0   6   3       86.20       76.76      3.04 o 
   1   6   3      914.44     1000.56     12.39 o 
   2   6   3       24.70       25.34      0.92 o 
   3   6   3       43.53       29.52      1.33 o 
   4   6   3       21.02       20.85      2.93 o 
   5   6   3      440.53      434.33     16.43 o 
   6   6   3       34.31       29.63      4.59 o 
   7   6   3       40.97       42.67      3.69 o 
   8   6   3      166.27      160.85      7.48 o 
   9   6   3        1.17       -0.86      1.81 o 
 -11   7   3        4.24        4.84      2.33 o 
 -10   7   3       69.30       66.81      5.16 o 
  -9   7   3       98.94      103.33      5.87 o 
  -8   7   3       66.13       74.90      4.80 o 
  -7   7   3        1.75        2.51      1.69 o 
  -6   7   3      426.99      394.26     12.84 o 
  -5   7   3      381.66      354.75     11.06 o 
  -4   7   3      109.57      136.64      3.93 o 
  -3   7   3       15.82       11.50      0.89 o 
  -2   7   3       74.08       74.29      2.91 o 
  -1   7   3      290.41      300.34      5.91 o 
   0   7   3      317.44      317.66      7.61 o 
   1   7   3      229.74      241.39      3.88 o 
   2   7   3       87.82      101.48      2.12 o 
   3   7   3      380.64      391.15      7.85 o 
   4   7   3      434.77      431.59      6.33 o 
   5   7   3      488.72      487.96      8.96 o 
   6   7   3       11.22       11.34      2.26 o 
   7   7   3        0.33        5.76      1.96 o 
   8   7   3        9.90        9.64      2.43 o 
   9   7   3       38.02       34.09      5.98 o 
 -10   8   3       45.80       46.14      4.46 o 
  -9   8   3       31.66       32.04      3.68 o 
  -8   8   3       16.89       22.29      3.09 o 
  -7   8   3       88.42       84.09      6.53 o 
  -6   8   3        2.37        1.38      1.72 o 
  -5   8   3        2.30        2.72      1.51 o 
  -4   8   3       50.39       52.80      2.21 o 
  -3   8   3        0.03        4.09      1.22 o 
  -2   8   3        3.22        6.11      0.94 o 
  -1   8   3       73.66       72.77      2.20 o 
   0   8   3       26.84       32.34      2.05 o 
   1   8   3      314.81      347.48      9.16 o 
   2   8   3      467.38      455.70     10.13 o 
   3   8   3      116.82      109.29      4.49 o 
   4   8   3      127.60      136.75      5.43 o 
   5   8   3      264.35      262.31      5.30 o 
   6   8   3       16.73       16.78      2.42 o 
   7   8   3      115.60      115.50      9.48 o 
   8   8   3       15.96       24.02      5.31 o 
 -10   9   3       84.92       91.74     14.87 o 
  -9   9   3       22.67       21.38      4.08 o 
  -8   9   3       86.40       81.95      7.16 o 
  -7   9   3      265.51      250.27     11.36 o 
  -6   9   3      258.88      254.42     10.62 o 
  -5   9   3        2.46        2.35      1.78 o 
  -4   9   3      198.01      188.57      4.82 o 
  -3   9   3      179.57      178.97      3.17 o 
  -2   9   3      370.80      366.21      6.74 o 
  -1   9   3        9.29        8.90      1.13 o 
   0   9   3      251.71      241.47     11.48 o 
   1   9   3      113.36      100.21      3.98 o 
   2   9   3      292.00      270.05      5.27 o 
   3   9   3       86.82      101.65     13.77 o 
   4   9   3        4.21        8.50      1.47 o 
   5   9   3      102.49       90.00      3.88 o 
   6   9   3       67.91       53.42      6.34 o 
   7   9   3       29.15       21.51      4.45 o 
   8   9   3        0.29        6.49      3.57 o 
 -10  10   3       46.08       50.01      6.75 o 
  -9  10   3        5.06        6.65      2.91 o 
  -8  10   3       56.29       48.76      5.72 o 
  -7  10   3      658.57      685.58     19.69 o 
  -6  10   3       50.39       43.88      4.58 o 
  -5  10   3        9.07        7.11      2.03 o 
  -4  10   3      853.33      840.77     21.18 o 
  -3  10   3       41.53       39.46      2.46 o 
  -2  10   3     1134.73     1162.86     14.94 o 
  -1  10   3       16.14       18.96      1.73 o 
   0  10   3      112.86      105.83      4.31 o 
   1  10   3      296.57      290.82      8.53 o 
   2  10   3     1184.15     1150.56     14.49 o 
   3  10   3       34.13       26.21      2.53 o 
   4  10   3       10.73       10.04      1.57 o 
   5  10   3      429.27      419.20     23.66 o 
   6  10   3       48.98       52.92      6.56 o 
   7  10   3       42.22       44.33      6.54 o 
  -9  11   3        2.82        0.59      2.49 o 
  -8  11   3       99.17       95.28      7.74 o 
  -7  11   3       85.04       83.50      6.87 o 
  -6  11   3       37.78       35.36      3.18 o 
  -5  11   3       15.34       17.13      2.03 o 
  -4  11   3       17.05       13.60      5.00 o 
  -3  11   3       26.28       20.53      1.87 o 
  -2  11   3      822.15      812.43     25.45 o 
  -1  11   3      369.09      378.87      6.19 o 
   0  11   3       71.98       74.98      2.17 o 
   1  11   3      447.43      434.23      8.97 o 
   2  11   3      185.61      187.38      5.66 o 
   3  11   3       27.50       26.54      4.86 o 
   4  11   3       79.24       77.28      7.18 o 
   5  11   3       68.46       64.44      4.75 o 
   6  11   3       40.61       29.40      5.15 o 
   7  11   3        0.03        1.82      2.48 o 
  -9  12   3       25.94       23.66      4.47 o 
  -8  12   3       23.73       26.74      4.45 o 
  -7  12   3      220.18      223.74      8.31 o 
  -6  12   3      162.62      159.69      6.54 o 
  -5  12   3        0.62        0.17      1.08 o 
  -4  12   3       87.96       79.65      4.09 o 
  -3  12   3      515.73      491.45     24.73 o 
  -2  12   3       53.60       57.64      2.72 o 
  -1  12   3      130.17      126.08      5.80 o 
   0  12   3      113.32      112.34      6.70 o 
   1  12   3      702.04      734.95     31.42 o 
   2  12   3      288.17      296.75     10.10 o 
   3  12   3      167.82      174.28      8.93 o 
   4  12   3       68.77       62.56      3.74 o 
   5  12   3      106.04      112.64      6.31 o 
   6  12   3        0.36       -2.23      3.05 o 
  -8  13   3       66.30       63.84      4.98 o 
  -7  13   3       24.13       28.42      3.31 o 
  -6  13   3       20.61       21.93      2.62 o 
  -5  13   3      107.75       98.70      6.55 o 
  -4  13   3      121.75      122.61      6.17 o 
  -3  13   3      369.39      399.02     16.50 o 
  -2  13   3      170.17      162.73     21.57 o 
  -1  13   3        2.77       -0.42      1.70 o 
   0  13   3       54.72       58.51      4.18 o 
   1  13   3      406.07      393.83     15.71 o 
   2  13   3      137.42      143.29      5.30 o 
   3  13   3      145.93      139.00      9.98 o 
   4  13   3        0.01       -0.39      1.28 o 
   5  13   3        5.29        2.01      2.72 o 
   6  13   3       12.88       20.35      5.19 o 
  -7  14   3       74.50       72.42      7.24 o 
  -6  14   3      133.09      139.15      9.42 o 
  -5  14   3       15.63       12.22      2.55 o 
  -4  14   3        6.58        4.85      2.12 o 
  -3  14   3       28.19       28.18      3.99 o 
  -2  14   3        3.26        2.59      1.53 o 
  -1  14   3       90.34       92.32      5.44 o 
   0  14   3       74.55       68.85      4.70 o 
   1  14   3       58.25       56.26      3.54 o 
   2  14   3      244.59      262.54      7.45 o 
   3  14   3       83.08       73.90      4.00 o 
   4  14   3        1.26       -0.48      1.54 o 
   5  14   3       14.98       23.51      5.14 o 
  -6  15   3       27.05       27.90      5.88 o 
  -5  15   3       30.59       33.15      5.52 o 
  -4  15   3       32.64       36.59      5.81 o 
  -3  15   3        4.94        3.20      2.85 o 
  -2  15   3        0.71        1.31      3.10 o 
  -1  15   3       22.18       20.51      4.93 o 
   0  15   3      505.30      513.34     21.08 o 
   1  15   3       64.69       75.94      5.48 o 
   2  15   3       48.53       56.92      8.49 o 
   3  15   3       52.09       56.59      4.61 o 
   4  15   3       62.09       51.60      6.71 o 
  -5  16   3       32.47       31.72      5.72 o 
  -4  16   3        0.28       -0.83      3.22 o 
  -3  16   3        8.18        5.14      2.88 o 
  -2  16   3      138.17      137.07     11.26 o 
  -1  16   3       78.99       88.33      9.29 o 
   0  16   3       72.83       75.06      8.79 o 
   1  16   3       33.20       35.10      6.17 o 
   2  16   3       50.50       55.43      4.94 o 
   3  16   3       39.34       46.82      4.43 o 
  -3  17   3        9.93       13.27      4.50 o 
  -2  17   3       12.76        8.73      3.97 o 
  -1  17   3       83.18      101.97     10.19 o 
   0  17   3       54.49       70.33      8.60 o 
 -12   0   4        2.54        4.16      3.09 o 
 -11   0   4      107.31      108.76      9.52 o 
 -10   0   4      174.53      181.21     11.23 o 
  -9   0   4      206.90      201.29     11.12 o 
  -8   0   4       71.61       61.77      5.69 o 
  -7   0   4       23.47       14.50      3.02 o 
  -6   0   4      265.90      239.58      9.60 o 
  -5   0   4     2014.18     2168.13     32.88 o 
  -4   0   4     1448.30     1526.97     24.12 o 
  -3   0   4     4266.08     4491.89     58.24 o 
  -2   0   4     1903.97     2032.82     19.52 o 
  -1   0   4       36.35       46.70      3.66 o 
   0   0   4        1.54        8.41      1.85 o 
   1   0   4     1160.99     1245.01     12.19 o 
   2   0   4     5318.46     5424.67     69.31 o 
   3   0   4       75.39       95.71      5.09 o 
   4   0   4       98.64       90.54      4.01 o 
   5   0   4      543.75      574.24     16.67 o 
   6   0   4      652.40      664.56     19.40 o 
   7   0   4       12.59       11.80      3.45 o 
   8   0   4      128.14      134.69      9.81 o 
   9   0   4       15.44       11.88      3.53 o 
 -12   1   4      127.18      146.18      8.02 o 
 -11   1   4      230.71      250.56     10.35 o 
 -10   1   4      540.91      560.56     14.14 o 
  -9   1   4      499.30      466.26     13.51 o 
  -8   1   4       38.29       38.87      4.29 o 
  -7   1   4      702.30      743.26     13.53 o 
  -6   1   4     5883.65     5420.48     53.61 o 
  -5   1   4      176.38      205.87      5.72 o 
  -4   1   4      530.41      582.60      9.27 o 
  -3   1   4    11868.26    10916.78     67.47 o 
  -2   1   4     1785.51     1653.60     13.54 o 
  -1   1   4     1227.83     1263.68     35.43 o 
   0   1   4     1279.88     1458.54     13.16 o 
   1   1   4       19.92       12.35      1.49 o 
   2   1   4     2108.29     1994.39     17.76 o 
   3   1   4     1056.55     1062.00      8.80 o 
   4   1   4        3.88        3.95      1.16 o 
   5   1   4      395.17      398.02      9.70 o 
   6   1   4     1306.42     1302.03     23.20 o 
   7   1   4       63.19       62.98      5.04 o 
   8   1   4      114.02       97.18      5.93 o 
   9   1   4       52.96       59.30      5.11 o 
 -12   2   4       41.42       38.33      4.75 o 
 -11   2   4      101.89       93.79      6.56 o 
 -10   2   4       54.96       54.54      4.73 o 
  -9   2   4      132.46      135.12      6.50 o 
  -8   2   4      566.97      536.78     12.12 o 
  -7   2   4     1018.82     1012.72     16.19 o 
  -6   2   4       62.09       71.28      7.05 o 
  -5   2   4       63.44       82.60      3.59 o 
  -4   2   4      946.05     1008.27     33.18 o 
  -3   2   4      262.23      262.11      4.33 o 
  -2   2   4       63.85       67.63      3.15 o 
  -1   2   4     2601.10     2801.58     40.20 o 
   0   2   4        0.88       -0.36      0.86 o 
   1   2   4      335.36      348.28      4.42 o 
   2   2   4      272.59      297.65      5.46 o 
   3   2   4      521.16      579.32      6.88 o 
   4   2   4      788.69      746.83     27.79 o 
   5   2   4       87.82       77.51      4.25 o 
   6   2   4        2.60        7.00      2.25 o 
   7   2   4        1.46        2.63      3.43 o 
   8   2   4       54.37       53.42      4.43 o 
   9   2   4      106.13      100.58      6.46 o 
 -12   3   4       24.36       24.32      3.60 o 
 -11   3   4       20.02       25.64      3.69 o 
 -10   3   4      150.56      146.65      7.14 o 
  -9   3   4      243.17      226.87      8.29 o 
  -8   3   4        0.14       -1.76      1.76 o 
  -7   3   4     1042.61     1029.82     16.34 o 
  -6   3   4     1707.87     1626.90     20.29 o 
  -5   3   4      968.02      877.48     16.83 o 
  -4   3   4     5955.72     6209.87     70.91 o 
  -3   3   4     1811.49     1895.36     15.36 o 
  -2   3   4     2813.78     2782.45     19.92 o 
  -1   3   4      177.33      163.82      2.45 o 
   0   3   4        1.67        1.65      0.43 o 
   1   3   4       55.05       89.93      1.94 o 
   2   3   4     1502.96     1554.60     22.88 o 
   3   3   4     1298.99     1348.18     22.51 o 
   4   3   4      224.87      226.45      6.13 o 
   5   3   4      304.58      304.12     15.86 o 
   6   3   4      392.78      389.16     16.39 o 
   7   3   4      531.86      514.94     17.33 o 
   8   3   4       36.63       37.15      6.35 o 
   9   3   4        6.54        8.05      2.53 o 
 -11   4   4       42.60       39.03      4.26 o 
 -10   4   4        2.93        2.65      2.02 o 
  -9   4   4      173.68      169.96      7.18 o 
  -8   4   4      657.17      600.27     12.95 o 
  -7   4   4      679.13      654.59     12.64 o 
  -6   4   4      105.77       94.13      4.37 o 
  -5   4   4     1682.53     1625.62     19.33 o 
  -4   4   4      944.08      904.83     16.48 o 
  -3   4   4       18.33       21.45      1.24 o 
  -2   4   4       79.39      101.38      1.85 o 
  -1   4   4        2.03        1.68      0.42 o 
   0   4   4       48.94       77.16      1.59 o 
   1   4   4     3966.36     4042.30     41.37 o 
   2   4   4      874.21      908.95     13.52 o 
   3   4   4      123.54      104.76      2.52 o 
   4   4   4      396.50      392.99      7.23 o 
   5   4   4      400.55      392.41      9.62 o 
   6   4   4      234.46      226.37      7.83 o 
   7   4   4      200.90      192.15     11.57 o 
   8   4   4       28.22       26.98      3.37 o 
   9   4   4       55.68       53.97      4.85 o 
 -11   5   4        5.33        6.32      2.96 o 
 -10   5   4       27.49       28.37      3.34 o 
  -9   5   4       26.74       20.64      2.82 o 
  -8   5   4       51.61       62.23     11.72 o 
  -7   5   4      659.13      660.46     19.36 o 
  -6   5   4      668.77      607.00     11.53 o 
  -5   5   4     1345.09     1363.04     23.68 o 
  -4   5   4        0.85        1.00      0.93 o 
  -3   5   4      482.04      537.60      6.58 o 
  -2   5   4      277.87      326.57      6.69 o 
  -1   5   4      453.48      547.02      7.43 o 
   0   5   4      677.56      721.48      6.04 o 
   1   5   4      599.54      691.57     10.08 o 
   2   5   4      713.51      721.89      9.50 o 
   3   5   4     1009.57      937.96     23.81 o 
   4   5   4      397.77      398.52      5.45 o 
   5   5   4      257.48      264.21      6.70 o 
   6   5   4       19.56       21.55      2.69 o 
   7   5   4      191.45      197.80      7.94 o 
   8   5   4        0.34        2.07      1.67 o 
 -11   6   4        3.09        1.49      2.35 o 
 -10   6   4       28.57       24.73      3.25 o 
  -9   6   4      537.18      544.92     25.19 o 
  -8   6   4     1558.10     1531.60     22.74 o 
  -7   6   4     1601.49     1515.17     21.38 o 
  -6   6   4      173.87      178.33      8.15 o 
  -5   6   4     1564.28     1545.08     25.75 o 
  -4   6   4     1866.41     1849.39     20.55 o 
  -3   6   4       28.82       22.77      1.46 o 
  -2   6   4     1246.73     1263.64     13.55 o 
  -1   6   4      841.11      854.34     18.60 o 
   0   6   4      771.70      764.44      7.35 o 
   1   6   4      194.01      186.89      5.74 o 
   2   6   4        0.39        0.63      0.58 o 
   3   6   4      184.48      178.56      5.37 o 
   4   6   4     1208.86     1155.07     19.28 o 
   5   6   4      684.01      657.02     10.89 o 
   6   6   4        0.05        0.41      2.41 o 
   7   6   4        5.33        1.29      1.54 o 
   8   6   4      108.72      104.81      9.35 o 
 -11   7   4        5.61        4.91      3.08 o 
 -10   7   4        3.52        6.18      2.56 o 
  -9   7   4      178.62      173.84     11.38 o 
  -8   7   4       45.20       49.73      4.05 o 
  -7   7   4       43.20       37.64      4.43 o 
  -6   7   4     1032.94      999.72     21.19 o 
  -5   7   4      525.22      489.78     12.85 o 
  -4   7   4      316.11      349.75      5.51 o 
  -3   7   4      115.78      125.52      2.01 o 
  -2   7   4      729.48      774.28      9.37 o 
  -1   7   4       73.79       80.13      5.46 o 
   0   7   4       22.07       19.70      1.32 o 
   1   7   4       96.78      102.63      3.12 o 
   2   7   4      279.47      281.46      4.78 o 
   3   7   4     1850.13     1742.03     45.23 o 
   4   7   4      365.74      325.75      6.05 o 
   5   7   4      555.48      528.76      9.68 o 
   6   7   4       20.07       24.56      6.00 o 
   7   7   4        5.85        0.66      3.08 o 
   8   7   4        1.12        0.11      3.08 o 
 -10   8   4       70.82       77.36      5.44 o 
  -9   8   4      798.49      846.83     24.19 o 
  -8   8   4      252.43      257.56     11.87 o 
  -7   8   4      122.03      119.20      7.42 o 
  -6   8   4      118.49      104.17      6.35 o 
  -5   8   4     1702.68     1645.11     73.20 o 
  -4   8   4      876.55      877.00      9.50 o 
  -3   8   4        1.95        2.55      0.77 o 
  -2   8   4       86.77       73.66      2.34 o 
  -1   8   4      720.65      751.92     22.11 o 
   0   8   4     1316.36     1296.20     18.58 o 
   1   8   4      843.57      852.90     10.03 o 
   2   8   4      267.06      246.32      5.58 o 
   3   8   4     1890.61     1858.78     39.40 o 
   4   8   4      753.39      755.52     12.55 o 
   5   8   4      868.58      828.36     17.18 o 
   6   8   4        0.50       -0.92      2.99 o 
   7   8   4       87.33       86.85      8.46 o 
   8   8   4      206.31      215.26     13.96 o 
 -10   9   4       39.50       34.44      5.22 o 
  -9   9   4      197.71      213.20     11.80 o 
  -8   9   4      297.66      291.99     12.86 o 
  -7   9   4        2.07        3.89      1.88 o 
  -6   9   4      151.58      148.55      5.82 o 
  -5   9   4      102.13       92.38      7.81 o 
  -4   9   4      277.55      282.74      8.09 o 
  -3   9   4      137.27      137.47      4.18 o 
  -2   9   4       74.33       69.16      2.35 o 
  -1   9   4      100.48       91.56      4.63 o 
   0   9   4      936.05      955.74     16.02 o 
   1   9   4       55.11       48.17      2.04 o 
   2   9   4      129.82      132.87      4.63 o 
   3   9   4       94.97       92.89      6.33 o 
   4   9   4       72.45       70.42      4.87 o 
   5   9   4       17.03       18.76      2.90 o 
   6   9   4       13.05        7.30      2.97 o 
   7   9   4       57.07       50.39      6.67 o 
 -10  10   4       50.56       47.44      6.35 o 
  -9  10   4       22.65       22.64      4.20 o 
  -8  10   4      150.02      149.76      9.33 o 
  -7  10   4      104.14      106.61      7.27 o 
  -6  10   4      406.88      358.93     19.78 o 
  -5  10   4     1469.48     1374.46     18.95 o 
  -4  10   4      796.68      782.11     12.54 o 
  -3  10   4      327.19      319.48      6.80 o 
  -2  10   4      400.50      358.99      9.11 o 
  -1  10   4      431.07      423.68     10.50 o 
   0  10   4      370.62      372.06      9.84 o 
   1  10   4      183.50      170.97      7.02 o 
   2  10   4       62.50       65.13      3.32 o 
   3  10   4        4.85       14.92      2.34 o 
   4  10   4      116.86      122.04      6.36 o 
   5  10   4      251.58      242.51     11.95 o 
   6  10   4        0.01        2.44      2.78 o 
   7  10   4        2.85        8.09      4.23 o 
  -9  11   4       72.13       61.76      6.53 o 
  -8  11   4       18.14       16.29      3.41 o 
  -7  11   4       20.60       22.07      2.83 o 
  -6  11   4        4.56        4.06      1.49 o 
  -5  11   4       39.84       39.29      3.58 o 
  -4  11   4     1039.95     1001.79     19.53 o 
  -3  11   4      164.61      166.33      4.88 o 
  -2  11   4      796.40      771.37     15.00 o 
  -1  11   4     1070.25     1037.46     17.72 o 
   0  11   4      198.43      205.79      7.49 o 
   1  11   4      322.29      293.64      9.90 o 
   2  11   4       64.58       67.26      4.65 o 
   3  11   4      116.23      125.99     11.09 o 
   4  11   4       19.88       22.65      3.14 o 
   5  11   4      104.29      106.71      6.31 o 
   6  11   4      135.63       98.63      9.24 o 
  -9  12   4        0.09        3.96      2.84 o 
  -8  12   4        9.25       13.58      2.55 o 
  -7  12   4       28.29       31.97      4.79 o 
  -6  12   4        9.35       10.98      1.97 o 
  -5  12   4       47.43       46.56      3.27 o 
  -4  12   4      113.66      115.16      8.08 o 
  -3  12   4      151.21      167.33      7.13 o 
  -2  12   4      106.28      108.51      7.54 o 
  -1  12   4       56.31       49.39      3.89 o 
   0  12   4       12.31       10.46      1.98 o 
   1  12   4      520.98      526.37     21.68 o 
   2  12   4        6.89        9.12      1.64 o 
   3  12   4        9.41        4.74      2.37 o 
   4  12   4       57.45       56.47      4.60 o 
   5  12   4       12.66       12.80      2.61 o 
   6  12   4        1.61       12.26      4.47 o 
  -8  13   4        0.86        0.20      2.33 o 
  -7  13   4      141.72      140.86     10.00 o 
  -6  13   4      229.92      219.20     11.91 o 
  -5  13   4        7.49        2.25      1.85 o 
  -4  13   4       55.40       54.62      4.91 o 
  -3  13   4      707.76      721.05     22.81 o 
  -2  13   4      311.51      308.34      9.85 o 
  -1  13   4       12.39       12.56      2.32 o 
   0  13   4        7.86        2.48      1.65 o 
   1  13   4      166.43      170.71      8.70 o 
   2  13   4       43.35       54.82      3.45 o 
   3  13   4       53.00       43.31      5.45 o 
   4  13   4       18.42       18.37      2.80 o 
   5  13   4       56.54       50.77      6.05 o 
  -7  14   4       20.84       26.79      4.92 o 
  -6  14   4       24.62       32.50      4.95 o 
  -5  14   4        2.61        4.86      2.36 o 
  -4  14   4       39.90       33.86      3.62 o 
  -3  14   4        3.64        4.61      1.87 o 
  -2  14   4       83.51       76.54     11.06 o 
  -1  14   4       60.89       56.53      4.43 o 
   0  14   4        0.05        0.16      1.66 o 
   1  14   4       18.10       15.95      2.74 o 
   2  14   4       50.34       36.30      3.84 o 
   3  14   4       34.37       31.19      4.92 o 
   4  14   4       34.58       44.10      4.16 o 
  -6  15   4      336.18      409.17     20.17 o 
  -5  15   4       14.27       12.71      3.90 o 
  -4  15   4       48.45       39.41      5.06 o 
  -3  15   4       18.81       25.99      7.30 o 
  -2  15   4       12.57       11.86      2.97 o 
  -1  15   4       22.64       25.50      3.39 o 
   0  15   4       41.42       48.64      4.33 o 
   1  15   4       74.78       78.94      8.33 o 
   2  15   4      330.43      341.95     17.64 o 
   3  15   4      189.38      205.40     13.21 o 
  -4  16   4        3.62       -2.38      4.08 o 
  -3  16   4        0.36       -3.58      3.58 o 
  -2  16   4        4.71        1.65      3.43 o 
  -1  16   4       26.07       28.93      6.10 o 
   0  16   4       17.08       14.16      4.23 o 
   1  16   4        2.33       13.07      4.74 o 
   2  16   4        3.81       20.61      5.72 o 
 -12   1   5       40.57       41.72      4.55 o 
 -11   1   5       14.33       18.75      3.18 o 
 -10   1   5       12.18       10.49      2.37 o 
  -9   1   5       92.72       91.42      6.61 o 
  -8   1   5        3.37        2.61      1.18 o 
  -7   1   5       34.67       27.69      2.60 o 
  -6   1   5       98.28      102.55      4.60 o 
  -5   1   5     2727.71     2658.03     27.15 o 
  -4   1   5       56.64       67.35      4.84 o 
  -3   1   5     1175.37     1294.45     12.41 o 
  -2   1   5     1125.57     1237.93     11.84 o 
  -1   1   5        3.32        5.54      1.79 o 
   0   1   5       14.53       21.01      1.89 o 
   1   1   5      958.98     1044.98     10.50 o 
   2   1   5       48.59       54.91      2.58 o 
   3   1   5      207.06      238.35      4.97 o 
   4   1   5        7.34        5.06      1.09 o 
   5   1   5       27.89       24.21      2.58 o 
   6   1   5       15.52       13.59      2.76 o 
   7   1   5       49.40       48.40      4.06 o 
   8   1   5        5.35        3.57      5.25 o 
 -12   2   5       13.41       10.79      2.67 o 
 -11   2   5      158.36      151.74      8.49 o 
 -10   2   5       84.37       74.37      5.16 o 
  -9   2   5      328.03      305.67      9.58 o 
  -8   2   5      243.65      236.42      9.80 o 
  -7   2   5       18.12       17.93      3.02 o 
  -6   2   5     1145.49     1159.71     16.46 o 
  -5   2   5      137.77      150.40      4.98 o 
  -4   2   5      300.53      344.11      9.55 o 
  -3   2   5       93.37      110.39      2.95 o 
  -2   2   5      347.74      396.81      6.80 o 
  -1   2   5      517.53      551.91      7.36 o 
   0   2   5        0.12       -0.96      0.96 o 
   1   2   5      166.23      141.06      3.47 o 
   2   2   5       94.78      104.02      3.45 o 
   3   2   5      488.21      460.43      8.07 o 
   4   2   5       13.28       12.91      1.51 o 
   5   2   5       92.40       88.70      4.66 o 
   6   2   5        0.68       -0.40      1.70 o 
   7   2   5       10.51       11.24      2.36 o 
   8   2   5        4.82        2.41      1.97 o 
 -12   3   5      127.37      137.14      7.81 o 
 -11   3   5       11.25       17.97      2.95 o 
 -10   3   5        5.64        5.10      1.83 o 
  -9   3   5       15.71       10.14      1.99 o 
  -8   3   5     1177.66     1154.16     36.62 o 
  -7   3   5        4.35        5.86      1.62 o 
  -6   3   5      274.16      280.86      7.48 o 
  -5   3   5      564.08      559.60     13.68 o 
  -4   3   5     2169.12     2086.97     22.05 o 
  -3   3   5      722.46      674.42      6.66 o 
  -2   3   5       94.63       90.76      2.47 o 
  -1   3   5     1227.07     1295.38     16.46 o 
   0   3   5     1246.38     1299.15     10.29 o 
   1   3   5      366.80      388.15      5.16 o 
   2   3   5      259.80      251.59      5.85 o 
   3   3   5        1.71        3.05      1.04 o 
   4   3   5      640.47      613.59     10.15 o 
   5   3   5       71.65       59.29      3.91 o 
   6   3   5       34.32       35.98      3.41 o 
   7   3   5       61.38       56.20     10.69 o 
   8   3   5       18.18       12.53      2.32 o 
 -12   4   5        4.75        6.24      2.32 o 
 -11   4   5       81.75       88.49      5.96 o 
 -10   4   5       32.72       35.42      3.65 o 
  -9   4   5      225.92      227.56      8.31 o 
  -8   4   5       44.52       52.30      3.98 o 
  -7   4   5      400.04      405.95     14.15 o 
  -6   4   5      155.18      141.98      7.12 o 
  -5   4   5      477.81      455.69     11.96 o 
  -4   4   5      273.33      301.70      6.71 o 
  -3   4   5       55.20       67.82      1.85 o 
  -2   4   5      146.15      152.89      3.09 o 
  -1   4   5       34.56       39.00      1.26 o 
   0   4   5      228.68      275.28      3.28 o 
   1   4   5      263.28      267.87      4.67 o 
   2   4   5      102.54       91.95      2.89 o 
   3   4   5      152.57      142.83      5.08 o 
   4   4   5        1.92        3.55      1.41 o 
   5   4   5        2.85        2.92      1.90 o 
   6   4   5      130.64      119.03      5.92 o 
   7   4   5       55.74       48.46      4.10 o 
   8   4   5        2.71        1.64      3.19 o 
 -11   5   5        2.80        1.77      1.88 o 
 -10   5   5       82.98       86.74      5.64 o 
  -9   5   5      236.01      230.84      8.48 o 
  -8   5   5      289.02      306.41      9.24 o 
  -7   5   5      605.94      619.20     12.47 o 
  -6   5   5        2.30        4.45      1.56 o 
  -5   5   5     1262.05     1177.56     16.15 o 
  -4   5   5      411.99      382.16      6.03 o 
  -3   5   5      123.98       90.39      2.06 o 
  -2   5   5      209.38      243.72      4.95 o 
  -1   5   5     1201.89     1347.98     13.02 o 
   0   5   5      757.84      813.21      7.84 o 
   1   5   5     1034.08     1054.69     10.58 o 
   2   5   5      120.69      106.35      3.14 o 
   3   5   5       74.27       75.79      3.60 o 
   4   5   5       25.11       17.05      1.81 o 
   5   5   5      411.79      415.25      8.82 o 
   6   5   5        0.10       -1.68      1.68 o 
   7   5   5       36.46       31.89      3.37 o 
   8   5   5       26.16       27.54      5.02 o 
 -11   6   5        0.15        0.60      1.96 o 
 -10   6   5        0.03        2.19      2.03 o 
  -9   6   5       83.99       92.33      5.47 o 
  -8   6   5       76.42       67.39      6.57 o 
  -7   6   5      222.03      231.76     10.01 o 
  -6   6   5       13.39       13.84      2.46 o 
  -5   6   5        1.04        0.43      0.98 o 
  -4   6   5      154.69      169.86      3.92 o 
  -3   6   5       96.72       92.27      2.02 o 
  -2   6   5     1250.77     1281.77     10.57 o 
  -1   6   5       18.41       29.70      1.27 o 
   0   6   5      164.54      164.54      3.29 o 
   1   6   5        0.72        2.90      0.96 o 
   2   6   5      164.57      168.06      4.46 o 
   3   6   5      289.12      262.26      6.63 o 
   4   6   5        0.01       -1.18      1.22 o 
   5   6   5       67.36       62.48      3.47 o 
   6   6   5       20.90       16.06      4.07 o 
   7   6   5        3.05       -3.53      3.53 o 
   8   6   5        2.54        0.45      2.85 o 
 -11   7   5       24.53       22.65      4.76 o 
 -10   7   5        5.91        5.83      3.51 o 
  -9   7   5        4.73        2.87      1.93 o 
  -8   7   5       74.24       67.15      5.92 o 
  -7   7   5        4.67        3.82      2.14 o 
  -6   7   5        2.83        1.91      1.27 o 
  -5   7   5        0.80        2.38      1.14 o 
  -4   7   5      619.02      628.13      8.06 o 
  -3   7   5      242.03      238.33      4.90 o 
  -2   7   5        4.68        1.01      1.60 o 
  -1   7   5       94.45      101.49      6.78 o 
   0   7   5      683.55      719.01      8.85 o 
   1   7   5       19.01       18.44      1.54 o 
   2   7   5       25.38       22.84      1.84 o 
   3   7   5      667.87      661.84     10.83 o 
   4   7   5      330.11      346.75     10.71 o 
   5   7   5       77.24       85.53      5.65 o 
   6   7   5        0.58        0.07      3.13 o 
   7   7   5       20.06        9.55      3.73 o 
 -11   8   5       20.58       19.85      4.38 o 
 -10   8   5       36.48       31.20      4.84 o 
  -9   8   5        0.26       -2.22      2.22 o 
  -8   8   5       14.78       14.82      2.97 o 
  -7   8   5       56.97       51.79      4.80 o 
  -6   8   5      565.94      562.69     12.26 o 
  -5   8   5      203.45      184.01      6.26 o 
  -4   8   5      113.41      106.23      2.69 o 
  -3   8   5        2.96        3.72      0.81 o 
  -2   8   5      487.84      504.86     15.54 o 
  -1   8   5        3.11        2.40      1.44 o 
   0   8   5      156.09      146.32      3.26 o 
   1   8   5        1.51        0.73      0.81 o 
   2   8   5      264.12      269.34      8.38 o 
   3   8   5        2.25        0.19      2.75 o 
   4   8   5       29.60       30.59      3.51 o 
   5   8   5       23.53       23.53      3.83 o 
   6   8   5       18.72       19.22      4.28 o 
   7   8   5       14.23       10.95      4.10 o 
 -10   9   5       15.20       15.22      3.74 o 
  -9   9   5        4.01       10.48      3.14 o 
  -8   9   5        5.39        5.93      2.40 o 
  -7   9   5       36.91       39.00      3.33 o 
  -6   9   5       39.61       43.11      4.71 o 
  -5   9   5      394.28      375.40     14.50 o 
  -4   9   5        4.55        4.85      3.06 o 
  -3   9   5        0.05        0.16      1.35 o 
  -2   9   5       48.75       54.77      5.29 o 
  -1   9   5       48.85       56.99      4.35 o 
   0   9   5      304.22      281.92      8.59 o 
   1   9   5       79.55       74.47      4.56 o 
   2   9   5       39.24       44.84      3.69 o 
   3   9   5        1.00       -1.81      3.08 o 
   4   9   5       68.56       70.98      5.11 o 
   5   9   5       75.74       65.69      5.12 o 
   6   9   5      199.62      178.15     12.21 o 
   7   9   5        9.25        8.84      3.72 o 
 -10  10   5        8.19        6.60      3.06 o 
  -9  10   5       16.20       11.31      3.18 o 
  -8  10   5        0.41        1.59      1.36 o 
  -7  10   5      313.93      322.79     11.69 o 
  -6  10   5       55.46       54.69      3.64 o 
  -5  10   5      742.70      692.53     12.36 o 
  -4  10   5      104.02      100.55      3.93 o 
  -3  10   5      255.85      247.10     11.44 o 
  -2  10   5      546.72      543.45     17.16 o 
  -1  10   5      174.65      172.66      6.93 o 
   0  10   5        0.01       -1.97      1.97 o 
   1  10   5      431.94      473.09     32.06 o 
   2  10   5      400.95      400.24     11.04 o 
   3  10   5      267.98      275.11     13.41 o 
   4  10   5        0.01       -1.40      2.18 o 
   5  10   5      135.08      112.03      6.80 o 
   6  10   5       93.28       75.67      8.24 o 
  -9  11   5       16.11       18.68      3.91 o 
  -8  11   5        9.24        9.99      4.17 o 
  -7  11   5       49.63       42.88      3.62 o 
  -6  11   5       14.89       13.94      2.19 o 
  -5  11   5      172.13      172.50     10.18 o 
  -4  11   5       70.96       77.32      6.72 o 
  -3  11   5      101.11       98.91      7.47 o 
  -2  11   5       78.40       85.51      7.01 o 
  -1  11   5       21.81       15.87      3.13 o 
   0  11   5        5.71        3.28      3.41 o 
   1  11   5      109.39      107.42      5.84 o 
   2  11   5        5.69        6.21      2.21 o 
   3  11   5       11.03        5.39      2.31 o 
   4  11   5        4.98        2.89      2.44 o 
   5  11   5       31.23       19.18      3.38 o 
   6  11   5       23.25       21.03      4.88 o 
  -9  12   5      100.03      119.02     10.29 o 
  -8  12   5       16.64       10.71      3.23 o 
  -7  12   5       34.74       39.54      5.51 o 
  -6  12   5      773.07      783.77     23.41 o 
  -5  12   5      175.21      172.96     10.40 o 
  -4  12   5       85.08       79.40      7.03 o 
  -3  12   5      122.78      129.61      9.13 o 
  -2  12   5      887.46      875.30     17.44 o 
  -1  12   5       52.26       60.38      4.46 o 
   0  12   5       30.43       27.92      3.20 o 
   1  12   5       32.63       33.74      3.51 o 
   2  12   5      200.12      189.34      8.01 o 
   3  12   5      247.77      251.23     13.25 o 
   4  12   5       13.57        6.38      2.15 o 
   5  12   5        3.37        0.28      1.78 o 
  -8  13   5        0.52       -2.97      2.97 o 
  -7  13   5      128.27      122.17      9.54 o 
  -6  13   5        8.29       14.38      3.86 o 
  -5  13   5       22.98       19.95      4.21 o 
  -4  13   5       16.72       14.73      2.58 o 
  -3  13   5      111.84      110.62      6.19 o 
  -2  13   5       74.77       80.67      6.89 o 
  -1  13   5       18.62       23.14      3.15 o 
   0  13   5       99.27       86.22      5.54 o 
   1  13   5       43.31       49.87      4.35 o 
   2  13   5       52.20       40.98      4.09 o 
   3  13   5        4.24        4.11      2.70 o 
   4  13   5       13.21       13.70      4.89 o 
  -7  14   5        1.76        1.56      2.64 o 
  -6  14   5       97.77       89.60      8.23 o 
  -5  14   5      171.68      189.24     11.45 o 
  -4  14   5       15.07       18.45      3.19 o 
  -3  14   5      143.10      135.85      7.39 o 
  -2  14   5      107.51       93.60      5.91 o 
  -1  14   5      469.47      473.58     13.29 o 
   0  14   5        8.42        8.50      2.14 o 
   1  14   5       18.32       17.15      3.75 o 
   2  14   5       86.15       88.96      5.92 o 
   3  14   5      158.36      168.61     11.29 o 
  -6  15   5        0.61       -0.16      3.29 o 
  -5  15   5       56.31       56.68      4.99 o 
  -4  15   5       97.51      100.27      8.92 o 
  -3  15   5      217.79      224.00      9.34 o 
  -2  15   5       25.58       25.49      3.43 o 
  -1  15   5       11.68       10.36      2.31 o 
   0  15   5      114.87      118.76      6.87 o 
   1  15   5      101.96      103.31      6.42 o 
   2  15   5       20.31       29.06      9.59 o 
  -4  16   5        0.53        9.38      4.37 o 
  -3  16   5       18.61       12.93      4.04 o 
  -2  16   5       33.58       45.02      6.88 o 
  -1  16   5       11.25        9.70      4.16 o 
   0  16   5        0.11       -1.05      3.31 o 
 -12   0   6       49.72       51.05      6.85 o 
 -11   0   6        0.60        1.72      3.10 o 
 -10   0   6       24.95       27.49      5.09 o 
  -9   0   6       19.85       26.26      4.44 o 
  -8   0   6      443.16      403.10     14.67 o 
  -7   0   6        0.73        1.63      1.68 o 
  -6   0   6     1604.87     1566.72     28.52 o 
  -5   0   6     1088.97     1044.67     22.48 o 
  -4   0   6       39.50       60.83      4.49 o 
  -3   0   6       55.59       61.33      4.55 o 
  -2   0   6      303.55      334.58     10.53 o 
  -1   0   6      339.49      447.83     12.98 o 
   0   0   6      131.87      137.93      7.38 o 
   1   0   6      464.48      540.79     19.62 o 
   2   0   6      208.20      232.17     10.36 o 
   3   0   6      602.94      604.43     12.34 o 
   4   0   6      223.52      210.08     11.36 o 
   5   0   6      111.14      115.38      8.00 o 
   6   0   6      125.22      105.32      8.13 o 
   7   0   6       92.25       96.10      8.25 o 
   8   0   6       21.56       18.80      4.39 o 
 -12   1   6        3.60        6.96      2.25 o 
 -11   1   6      394.14      421.56     12.84 o 
 -10   1   6      683.32      681.36     16.00 o 
  -9   1   6      678.50      647.57     15.99 o 
  -8   1   6      197.51      177.59      6.81 o 
  -7   1   6      540.79      530.66     11.24 o 
  -6   1   6     1321.33     1285.39     46.37 o 
  -5   1   6     2107.91     2046.89     28.71 o 
  -4   1   6      208.66      173.88      5.37 o 
  -3   1   6     1571.86     1582.84     18.89 o 
  -2   1   6     1789.78     1746.76     20.21 o 
  -1   1   6     6455.83     6510.08     58.77 o 
   0   1   6     3118.65     3209.42     32.41 o 
   1   1   6      257.98      330.39      6.99 o 
   2   1   6     1296.22     1292.01     14.95 o 
   3   1   6     1229.54     1237.77     13.20 o 
   4   1   6      150.40      164.51      5.37 o 
   5   1   6      165.56      166.28      6.76 o 
   6   1   6      223.99      224.75      8.36 o 
   7   1   6       94.72      109.61      6.25 o 
   8   1   6       39.59       42.92      4.26 o 
 -12   2   6       62.66       64.92      5.43 o 
 -11   2   6       10.10       11.42      3.35 o 
 -10   2   6        2.16        6.16      3.92 o 
  -9   2   6      126.34      135.69      6.44 o 
  -8   2   6       15.55       16.88      2.29 o 
  -7   2   6      374.78      356.29      9.23 o 
  -6   2   6        2.23        4.59      2.01 o 
  -5   2   6      845.10      887.39     35.17 o 
  -4   2   6       53.67       62.18      3.19 o 
  -3   2   6      105.27      110.42      4.20 o 
  -2   2   6       16.68       14.31      1.22 o 
  -1   2   6      205.37      283.91      7.07 o 
   0   2   6        7.12        5.33      1.36 o 
   1   2   6     1475.03     1602.95     19.57 o 
   2   2   6      155.28      180.78      4.94 o 
   3   2   6      324.79      319.11      6.16 o 
   4   2   6      516.44      510.38      9.61 o 
   5   2   6      149.08      144.77     13.35 o 
   6   2   6        0.21        2.46      1.94 o 
   7   2   6        0.54        0.79      1.60 o 
   8   2   6        2.84        4.28      1.84 o 
 -12   3   6        0.00        1.80      2.27 o 
 -11   3   6       69.97       88.54      5.91 o 
 -10   3   6      412.43      386.69     11.53 o 
  -9   3   6       60.04       55.05      4.25 o 
  -8   3   6       10.82        3.33      1.68 o 
  -7   3   6      863.90      849.79     28.87 o 
  -6   3   6      821.93      797.45     18.27 o 
  -5   3   6     1203.92     1132.13     47.47 o 
  -4   3   6        0.70        2.92      0.79 o 
  -3   3   6       35.97       36.71      1.82 o 
  -2   3   6       14.02        8.51      0.97 o 
  -1   3   6      558.17      518.19      9.68 o 
   0   3   6      122.51      137.28      6.54 o 
   1   3   6        5.52        5.48      0.89 o 
   2   3   6     1213.55     1247.09     19.45 o 
   3   3   6     1464.18     1458.23     21.13 o 
   4   3   6       32.61       32.52      2.56 o 
   5   3   6      178.51      154.91      5.55 o 
   6   3   6      223.16      223.51      8.35 o 
   7   3   6      146.65      140.16      6.97 o 
 -11   4   6       87.61       78.30      5.63 o 
 -10   4   6      140.16      143.51      7.06 o 
  -9   4   6       56.87       57.55      4.34 o 
  -8   4   6     1332.88     1313.34     25.40 o 
  -7   4   6      988.84      872.33     20.54 o 
  -6   4   6      203.20      184.61      8.13 o 
  -5   4   6       85.96       91.76      4.07 o 
  -4   4   6      134.13      132.40      3.53 o 
  -3   4   6      806.57      824.16     10.04 o 
  -2   4   6       53.64       56.78      2.08 o 
  -1   4   6        9.26        4.58      0.65 o 
   0   4   6       92.73       94.58      2.43 o 
   1   4   6     1891.40     1888.52     14.86 o 
   2   4   6        4.53        5.67      1.19 o 
   3   4   6       38.17       42.07      3.19 o 
   4   4   6      951.25      872.13     16.37 o 
   5   4   6      107.30      104.07      4.60 o 
   6   4   6        8.33        7.89      1.93 o 
   7   4   6        7.58       11.81      3.85 o 
 -11   5   6       31.73       42.47      4.33 o 
 -10   5   6       13.07       14.38      4.28 o 
  -9   5   6        6.82       11.36      2.43 o 
  -8   5   6      113.26      116.17      7.82 o 
  -7   5   6       27.22       30.80      3.92 o 
  -6   5   6      118.51      117.24      4.95 o 
  -5   5   6      101.98       93.30      4.11 o 
  -4   5   6      265.08      277.41      4.32 o 
  -3   5   6       42.61       39.14      1.75 o 
  -2   5   6      190.85      205.59      3.76 o 
  -1   5   6        0.11        1.85      0.43 o 
   0   5   6        2.89        1.26      0.57 o 
   1   5   6      332.89      340.60      6.75 o 
   2   5   6     1444.10     1408.57     22.35 o 
   3   5   6      799.87      826.06     13.68 o 
   4   5   6       34.01       37.76      2.69 o 
   5   5   6       49.26       49.67      3.23 o 
   6   5   6       57.48       51.68      6.65 o 
   7   5   6        0.33       -0.05      2.56 o 
 -11   6   6      104.95      116.87      6.94 o 
 -10   6   6        8.57        7.87      4.08 o 
  -9   6   6      615.66      611.19     19.45 o 
  -8   6   6     1238.19     1193.05     26.53 o 
  -7   6   6      882.83      823.32     19.74 o 
  -6   6   6      351.05      342.71      9.24 o 
  -5   6   6        0.09       -0.39      0.67 o 
  -4   6   6     1170.02     1098.35     12.38 o 
  -3   6   6        0.43        3.31      0.64 o 
  -2   6   6      220.12      197.26      3.25 o 
  -1   6   6       93.37       98.15      2.75 o 
   0   6   6     1010.25      969.81     11.71 o 
   1   6   6     2550.26     2430.26     50.95 o 
   2   6   6     1655.71     1657.49     23.46 o 
   3   6   6       26.70       28.25      5.78 o 
   4   6   6      403.59      390.58     11.69 o 
   5   6   6      251.62      243.86      9.58 o 
   6   6   6       15.54       12.59      3.78 o 
   7   6   6       14.98        7.43      3.26 o 
 -11   7   6      126.31      139.96     10.45 o 
 -10   7   6       22.38       24.15      4.53 o 
  -9   7   6       52.09       45.18      5.51 o 
  -8   7   6       13.27        9.14      2.70 o 
  -7   7   6        3.90        8.69      2.13 o 
  -6   7   6       77.81       72.52      3.97 o 
  -5   7   6      216.25      208.74      4.66 o 
  -4   7   6       55.88       55.98      1.81 o 
  -3   7   6       91.97       93.56      2.39 o 
  -2   7   6       52.59       51.22      2.25 o 
  -1   7   6      159.03      175.07      4.45 o 
   0   7   6      273.28      294.12      5.80 o 
   1   7   6       52.92       60.90      4.07 o 
   2   7   6       39.19       46.59      3.70 o 
   3   7   6      148.72      129.63      9.22 o 
   4   7   6        2.01        4.34      2.76 o 
   5   7   6       47.98       46.93      4.52 o 
   6   7   6       43.04       47.18      6.54 o 
   7   7   6        0.10       -2.27      3.29 o 
 -10   8   6        4.33        4.45      2.75 o 
  -9   8   6      104.08       93.62      7.42 o 
  -8   8   6      267.82      252.90     11.27 o 
  -7   8   6     1003.45      964.17     16.81 o 
  -6   8   6        0.62        0.95      2.15 o 
  -5   8   6       66.02       60.51      2.39 o 
  -4   8   6     1180.02     1137.61     15.45 o 
  -3   8   6      442.30      414.28     14.91 o 
  -2   8   6      272.87      262.26     11.50 o 
  -1   8   6      418.03      410.23     10.48 o 
   0   8   6     2048.99     1997.95     26.24 o 
   1   8   6      608.92      633.77     19.81 o 
   2   8   6      671.12      678.08     14.21 o 
   3   8   6      280.84      261.26     13.47 o 
   4   8   6      179.85      178.46      8.91 o 
   5   8   6      205.76      217.09      9.39 o 
   6   8   6        1.48       -0.25      3.05 o 
 -10   9   6        5.42        4.17      2.78 o 
  -9   9   6       11.95        8.01      2.81 o 
  -8   9   6      127.40      137.49     10.61 o 
  -7   9   6       13.93       15.64      2.79 o 
  -6   9   6      191.39      195.11      6.63 o 
  -5   9   6       21.58       19.96      3.29 o 
  -4   9   6       24.43       25.22      1.93 o 
  -3   9   6       40.84       43.84      5.10 o 
  -2   9   6       61.31       54.58      5.58 o 
  -1   9   6       94.23       99.45      5.30 o 
   0   9   6      133.65      109.93      5.58 o 
   1   9   6       43.29       45.91      3.89 o 
   2   9   6      145.64      147.45      6.67 o 
   3   9   6       96.13       86.27      7.85 o 
   4   9   6       22.43       15.71      3.10 o 
   5   9   6       12.06       25.33      5.82 o 
   6   9   6       36.54       31.22      5.82 o 
 -10  10   6        0.10       -1.65      2.76 o 
  -9  10   6       22.41       25.57      3.22 o 
  -8  10   6      319.89      288.14      9.43 o 
  -7  10   6        0.22       -0.15      1.20 o 
  -6  10   6        7.07        9.75      1.85 o 
  -5  10   6      243.83      232.48     12.04 o 
  -4  10   6      883.68      871.06     23.75 o 
  -3  10   6      304.38      303.76     13.36 o 
  -2  10   6      188.23      180.53     11.63 o 
  -1  10   6      199.77      204.80      7.90 o 
   0  10   6       31.79       32.49      3.22 o 
   1  10   6      302.32      309.96      9.98 o 
   2  10   6       64.52       62.18      4.59 o 
   3  10   6       41.95       39.13      5.74 o 
   4  10   6      517.94      493.30     14.27 o 
   5  10   6      175.22      177.76      9.33 o 
  -9  11   6        6.15        4.46      3.00 o 
  -8  11   6        0.12        2.52      2.75 o 
  -7  11   6       61.13       60.12      6.85 o 
  -6  11   6      104.18       90.13      7.80 o 
  -5  11   6       35.24       36.80      5.46 o 
  -4  11   6       27.85       20.71      4.06 o 
  -3  11   6       20.12       15.27      3.54 o 
  -2  11   6      108.55      103.44     10.32 o 
  -1  11   6      123.14      114.21      6.05 o 
   0  11   6       19.68       18.59      3.38 o 
   1  11   6        3.95        2.54      1.79 o 
   2  11   6       97.70       96.97      5.80 o 
   3  11   6       44.11       37.39      5.86 o 
   4  11   6        6.83       10.63      3.93 o 
   5  11   6       66.33       63.24      5.54 o 
  -8  12   6       26.40       20.90      4.57 o 
  -7  12   6        0.22        3.29      3.03 o 
  -6  12   6        6.05        3.87      3.02 o 
  -5  12   6      304.45      251.31     13.10 o 
  -4  12   6      131.66      122.72      9.06 o 
  -3  12   6      424.61      411.81     26.33 o 
  -2  12   6      104.12       99.57      5.95 o 
  -1  12   6       15.06       16.90      3.94 o 
   0  12   6       15.57       18.96      2.92 o 
   1  12   6      140.13      144.31      7.20 o 
   2  12   6       14.39       19.12      3.14 o 
   3  12   6        1.28        5.40      3.23 o 
   4  12   6      118.75      123.00      7.39 o 
  -7  13   6       79.16       70.99      7.64 o 
  -6  13   6       44.05       47.47      6.42 o 
  -5  13   6      122.49      136.80     10.01 o 
  -4  13   6       72.22       65.88      5.13 o 
  -3  13   6       12.91       10.34      2.21 o 
  -2  13   6      217.31      235.60      9.29 o 
  -1  13   6      156.27      145.72      7.36 o 
   0  13   6      101.63       88.76      5.83 o 
   1  13   6        0.88       -1.25      1.78 o 
   2  13   6      125.56      130.85      7.20 o 
   3  13   6      109.27      125.73     10.17 o 
  -6  14   6        0.45        1.48      2.67 o 
  -5  14   6        9.15       13.91      3.80 o 
  -4  14   6        0.66       -1.66      1.86 o 
  -3  14   6        7.09        9.35      2.44 o 
  -2  14   6        2.85       -0.39      2.07 o 
  -1  14   6       19.59       17.86      3.03 o 
   0  14   6       24.66       25.73      4.15 o 
   1  14   6        3.57        0.52      2.20 o 
   2  14   6       43.54       46.01      6.80 o 
  -5  15   6       83.79       87.23     14.25 o 
  -4  15   6       60.50       64.94      5.41 o 
  -3  15   6       55.88       52.25      4.87 o 
  -2  15   6      141.76      136.92      7.66 o 
  -1  15   6      152.80      144.95      7.81 o 
   0  15   6       36.93       44.15      5.54 o 
   1  15   6       28.99       29.45      3.87 o 
 -12   1   7        1.14        0.44      1.74 o 
 -11   1   7        8.20        5.95      4.16 o 
 -10   1   7        3.25        6.42      2.05 o 
  -9   1   7       47.61       39.69      3.45 o 
  -8   1   7      100.63      101.64      5.20 o 
  -7   1   7       81.55       75.77      6.39 o 
  -6   1   7      550.04      554.95     14.02 o 
  -5   1   7       52.30       46.18      3.08 o 
  -4   1   7       47.30       48.62      3.19 o 
  -3   1   7      474.05      497.94      9.99 o 
  -2   1   7      438.32      419.73      9.19 o 
  -1   1   7      542.52      597.07     15.07 o 
   0   1   7        1.97        1.35      1.28 o 
   1   1   7      275.09      303.70      5.38 o 
   2   1   7       84.70       79.46      3.56 o 
   3   1   7        3.11        2.74      1.31 o 
   4   1   7       19.53       19.23      2.09 o 
   5   1   7        1.59        1.42      2.36 o 
   6   1   7       10.84        5.46      1.71 o 
   7   1   7        0.24        0.47      2.03 o 
 -12   2   7       24.88       31.98      4.07 o 
 -11   2   7        5.24        7.05      2.49 o 
 -10   2   7       63.38       63.01      4.72 o 
  -9   2   7      170.98      176.12      7.34 o 
  -8   2   7      161.30      165.37      6.63 o 
  -7   2   7      189.97      196.78      9.15 o 
  -6   2   7      181.76      175.07      4.94 o 
  -5   2   7      177.06      190.01      6.12 o 
  -4   2   7     1052.39     1063.51     15.62 o 
  -3   2   7      150.37      143.45      5.20 o 
  -2   2   7       24.65       16.49      1.94 o 
  -1   2   7      677.80      707.11     21.02 o 
   0   2   7        4.82        2.24      1.46 o 
   1   2   7      136.80      148.22      3.99 o 
   2   2   7       17.08       17.82      1.82 o 
   3   2   7       16.57       14.49      1.73 o 
   4   2   7        4.93        3.65      2.03 o 
   5   2   7       76.95       70.33      4.64 o 
   6   2   7       13.64       14.90      2.70 o 
   7   2   7        0.45       -0.54      1.71 o 
 -12   3   7       26.41       40.51      4.52 o 
 -11   3   7      222.35      238.21      9.61 o 
 -10   3   7       54.78       51.53      4.39 o 
  -9   3   7       36.69       27.06      3.07 o 
  -8   3   7      159.27      144.67      8.50 o 
  -7   3   7      987.54      927.22     21.19 o 
  -6   3   7      571.70      543.49      8.94 o 
  -5   3   7       21.37       24.90      2.28 o 
  -4   3   7      481.19      474.86      9.72 o 
  -3   3   7      560.30      561.25     10.60 o 
  -2   3   7      263.71      257.37      5.63 o 
  -1   3   7      538.88      556.44     10.99 o 
   0   3   7       46.50       57.03      2.04 o 
   1   3   7      463.13      451.39      6.88 o 
   2   3   7      321.83      340.65      7.16 o 
   3   3   7      763.73      766.77     11.96 o 
   4   3   7        0.12        3.10      1.38 o 
   5   3   7        7.96        7.03      1.65 o 
   6   3   7       37.93       35.74      5.50 o 
   7   3   7        0.25        1.84      2.78 o 
 -11   4   7       22.58       30.53      3.77 o 
 -10   4   7      105.17       90.92      5.69 o 
  -9   4   7      100.48      111.19      8.12 o 
  -8   4   7       98.36       99.42      7.16 o 
  -7   4   7        0.30        2.37      2.01 o 
  -6   4   7      235.56      234.33      6.96 o 
  -5   4   7       13.22       15.12      1.43 o 
  -4   4   7     2030.81     2050.82     23.64 o 
  -3   4   7       79.45       75.29      2.72 o 
  -2   4   7      371.70      400.83      6.37 o 
  -1   4   7      101.06       99.77      3.04 o 
   0   4   7      451.72      440.98      5.60 o 
   1   4   7        0.78        0.09      0.71 o 
   2   4   7       26.39       36.27      1.95 o 
   3   4   7      116.08      120.97      5.32 o 
   4   4   7       99.80       93.51      4.26 o 
   5   4   7       52.62       52.22      5.96 o 
   6   4   7       35.77       42.24      6.00 o 
 -11   5   7       32.63       37.27      4.11 o 
 -10   5   7      202.73      192.51     11.27 o 
  -9   5   7       13.22        4.21      2.36 o 
  -8   5   7        0.87        1.61      2.22 o 
  -7   5   7      700.92      647.12     13.19 o 
  -6   5   7        3.75        2.34      1.23 o 
  -5   5   7      188.61      195.77      4.74 o 
  -4   5   7      335.04      345.97      8.01 o 
  -3   5   7     1183.91     1122.39     11.79 o 
  -2   5   7        0.11       -0.50      0.57 o 
  -1   5   7      310.81      308.23      5.04 o 
   0   5   7      287.84      297.42      4.71 o 
   1   5   7       24.58       28.29      1.76 o 
   2   5   7      602.66      581.04     13.56 o 
   3   5   7       19.02       11.01      3.00 o 
   4   5   7       22.87       24.12      3.31 o 
   5   5   7      164.39      175.98      8.35 o 
   6   5   7        3.88        4.69      3.19 o 
 -11   6   7       44.74       53.03      6.49 o 
 -10   6   7        8.27        4.42      2.73 o 
  -9   6   7        0.82       -1.35      2.27 o 
  -8   6   7       52.13       48.95      3.81 o 
  -7   6   7       30.43       31.25      2.98 o 
  -6   6   7      146.88      140.67      4.36 o 
  -5   6   7        3.62        4.26      0.91 o 
  -4   6   7      185.92      191.23      5.69 o 
  -3   6   7       47.21       43.08      2.70 o 
  -2   6   7       29.43       32.81      2.38 o 
  -1   6   7        6.83        6.68      1.38 o 
   0   6   7        0.03        0.22      1.21 o 
   1   6   7      238.33      227.74      8.08 o 
   2   6   7        9.67        9.88      1.92 o 
   3   6   7        2.42       -2.31      3.14 o 
   4   6   7       23.41       14.37      4.52 o 
   5   6   7       15.92       16.84      6.23 o 
   6   6   7        1.44        0.69      2.56 o 
 -11   7   7        9.13        9.51      3.47 o 
 -10   7   7        8.85        8.26      3.13 o 
  -9   7   7        9.52        7.74      2.88 o 
  -8   7   7        4.50        5.10      2.02 o 
  -7   7   7      225.76      243.89      8.82 o 
  -6   7   7       40.33       37.57      2.22 o 
  -5   7   7       14.22       15.54      1.78 o 
  -4   7   7      455.24      430.36      8.45 o 
  -3   7   7       10.66        9.12      1.37 o 
  -2   7   7      111.67      113.73      4.02 o 
  -1   7   7       21.49       18.03      1.88 o 
   0   7   7      127.48      125.35      5.72 o 
   1   7   7       30.63       22.65      2.65 o 
   2   7   7        1.67        3.95      1.82 o 
   3   7   7       10.39        6.83      2.74 o 
   4   7   7       34.97       31.99      3.72 o 
   5   7   7       90.23      104.05      6.82 o 
   6   7   7       27.53       35.45      6.28 o 
 -10   8   7        0.49        1.15      2.35 o 
  -9   8   7       58.52       66.31      8.60 o 
  -8   8   7       16.08       12.88      4.34 o 
  -7   8   7        2.47        2.58      2.17 o 
  -6   8   7      181.24      178.22      6.22 o 
  -5   8   7      294.06      275.76      9.78 o 
  -4   8   7      138.02      142.48      9.16 o 
  -3   8   7       10.45       11.99      3.18 o 
  -2   8   7        2.55        9.37      3.44 o 
  -1   8   7        6.15        7.34      2.68 o 
   0   8   7      102.97      102.03      5.40 o 
   1   8   7       22.06       21.22      2.61 o 
   2   8   7      252.09      254.93      8.69 o 
   3   8   7      237.06      217.53     12.73 o 
   4   8   7       74.53       76.18      6.19 o 
   5   8   7       37.73       39.32      4.64 o 
 -10   9   7      106.42      107.64      6.80 o 
  -9   9   7        3.28        2.37      1.33 o 
  -8   9   7      179.40      170.35      9.47 o 
  -7   9   7        0.71       -0.86      1.31 o 
  -6   9   7        9.93        7.55      3.34 o 
  -5   9   7      121.06      125.82      9.11 o 
  -4   9   7        9.04        9.92      3.09 o 
  -3   9   7        1.66        9.03      3.14 o 
  -2   9   7        2.02        1.80      2.19 o 
  -1   9   7      251.64      238.73      8.53 o 
   0   9   7      119.91       99.50      5.52 o 
   1   9   7      149.05      148.58      6.94 o 
   2   9   7       12.27       12.38      3.78 o 
   3   9   7        1.38        4.88      2.87 o 
   4   9   7      243.21      234.81     10.09 o 
   5   9   7       55.07       57.71      5.40 o 
  -9  10   7       24.33       24.72      5.17 o 
  -8  10   7       86.53       98.33      9.00 o 
  -7  10   7        2.94       -0.08      2.34 o 
  -6  10   7      373.28      343.06     15.64 o 
  -5  10   7      318.18      322.94     14.76 o 
  -4  10   7      339.42      345.21     15.11 o 
  -3  10   7       64.10       54.02      6.06 o 
  -2  10   7       19.95       23.78      4.98 o 
  -1  10   7        2.87        4.74      3.64 o 
   0  10   7      135.47      139.05      6.79 o 
   1  10   7       59.38       50.69      4.25 o 
   2  10   7        0.69        1.27      1.94 o 
   3  10   7      255.11      237.29     13.89 o 
   4  10   7      119.53      131.42      9.16 o 
  -9  11   7        3.26        3.10      2.80 o 
  -8  11   7       23.27       28.33      5.05 o 
  -7  11   7        5.01        4.09      2.48 o 
  -6  11   7       40.12       42.45      5.98 o 
  -5  11   7      267.85      270.56     13.87 o 
  -4  11   7      186.27      190.71     11.44 o 
  -3  11   7       54.88       49.89      5.88 o 
  -2  11   7       21.16       18.94      2.80 o 
  -1  11   7      227.59      220.48      8.81 o 
   0  11   7        4.05        1.94      1.65 o 
   1  11   7        3.56        5.78      1.92 o 
   2  11   7       11.64        9.23      2.51 o 
   3  11   7        0.01       -2.30      3.06 o 
   4  11   7       11.26       17.64      4.01 o 
  -8  12   7       81.05       71.04      8.03 o 
  -7  12   7        0.06        2.83      2.82 o 
  -6  12   7       98.94      102.48      8.84 o 
  -5  12   7      178.57      190.56     11.88 o 
  -4  12   7       10.82       12.47      3.75 o 
  -3  12   7       71.82       75.68      5.65 o 
  -2  12   7      195.89      197.84      8.59 o 
  -1  12   7      200.24      196.14      8.54 o 
   0  12   7      127.64      134.20      7.17 o 
   1  12   7       86.80       84.10      5.81 o 
   2  12   7       19.44       21.38      3.31 o 
   3  12   7      115.14      117.94     10.24 o 
  -7  13   7        0.93        4.32      3.12 o 
  -6  13   7       63.55       69.97      7.64 o 
  -5  13   7       38.44       44.79      6.28 o 
  -4  13   7      114.22      128.20     14.71 o 
  -3  13   7       75.69       86.93      6.03 o 
  -2  13   7       27.80       25.81      3.51 o 
  -1  13   7        4.48        6.46      2.33 o 
   0  13   7       13.84       15.71      2.75 o 
   1  13   7       16.64       17.26      2.95 o 
   2  13   7       61.38       58.58      6.11 o 
  -6  14   7      187.81      207.77     13.26 o 
  -5  14   7       95.28       90.56      8.87 o 
  -4  14   7       44.65       57.38      5.10 o 
  -3  14   7      175.94      163.82      8.31 o 
  -2  14   7      108.38      106.38      6.76 o 
  -1  14   7      168.65      176.32      8.69 o 
   0  14   7       62.32       67.48      5.37 o 
   1  14   7       23.58       20.13      3.31 o 
  -3  15   7        9.37        5.13      2.07 o 
  -2  15   7        9.67        8.08      2.51 o 
  -1  15   7       70.98       74.82     10.01 o 
 -12   0   8      179.38      196.40     12.86 o 
 -11   0   8        4.22        4.83      2.67 o 
 -10   0   8      124.51      145.98     10.05 o 
  -9   0   8      689.12      757.79     22.44 o 
  -8   0   8      112.76      124.76      8.27 o 
  -7   0   8      110.01      120.43      8.02 o 
  -6   0   8     1498.37     1513.98     30.02 o 
  -5   0   8      904.50      952.33     22.19 o 
  -4   0   8     1659.56     1636.97     30.58 o 
  -3   0   8     1467.97     1469.42     28.49 o 
  -2   0   8      148.11      147.65      8.13 o 
  -1   0   8      148.44      122.29      7.77 o 
   0   0   8      253.38      227.56     10.84 o 
   1   0   8        1.47        1.56      2.10 o 
   2   0   8       17.21       17.36      2.34 o 
   3   0   8      972.84      941.96     17.56 o 
   4   0   8      237.94      269.74     11.57 o 
   5   0   8      434.03      435.57     17.11 o 
   6   0   8       20.65       29.18      4.94 o 
 -11   1   8        3.94        2.05      3.16 o 
 -10   1   8       36.21       42.38      4.02 o 
  -9   1   8      131.78      139.40      6.59 o 
  -8   1   8      142.76      130.39      8.41 o 
  -7   1   8       49.02       35.85      3.14 o 
  -6   1   8      348.27      343.42     15.68 o 
  -5   1   8     2437.53     2366.60     27.75 o 
  -4   1   8     2521.30     2476.04     28.45 o 
  -3   1   8       56.62       58.06      4.17 o 
  -2   1   8      570.34      549.30     19.51 o 
  -1   1   8      857.08      909.17     15.67 o 
   0   1   8      482.83      492.15     11.40 o 
   1   1   8       19.50       22.25      4.27 o 
   2   1   8       95.37       87.87      4.57 o 
   3   1   8      112.10      105.53      4.04 o 
   4   1   8      246.11      260.83      7.49 o 
   5   1   8        0.15        8.95      5.22 o 
   6   1   8        4.69        4.83      2.44 o 
 -11   2   8        0.30        0.38      2.06 o 
 -10   2   8      194.04      210.94      8.49 o 
  -9   2   8       94.60      116.86      5.97 o 
  -8   2   8       92.27      106.57      5.46 o 
  -7   2   8       34.34       33.50      3.41 o 
  -6   2   8       17.28       13.03      2.16 o 
  -5   2   8      116.65      120.19      5.22 o 
  -4   2   8     2347.50     2362.69     27.45 o 
  -3   2   8      186.03      190.48      6.44 o 
  -2   2   8      222.66      244.91     14.82 o 
  -1   2   8      730.30      731.36     13.85 o 
   0   2   8     1341.76     1345.62     28.71 o 
   1   2   8       35.41       36.76      2.32 o 
   2   2   8        4.29        7.75      2.59 o 
   3   2   8      242.26      235.55      6.92 o 
   4   2   8      167.03      160.19      5.87 o 
   5   2   8       34.97       41.30      3.85 o 
   6   2   8       17.06       20.25      4.52 o 
 -11   3   8       88.98       92.27      6.12 o 
 -10   3   8      183.32      194.15      8.16 o 
  -9   3   8       79.30       68.52      6.39 o 
  -8   3   8        1.89        0.08      1.45 o 
  -7   3   8      190.73      175.37      5.37 o 
  -6   3   8      189.93      202.19      6.87 o 
  -5   3   8      209.12      194.67      6.63 o 
  -4   3   8      187.22      189.67      6.38 o 
  -3   3   8        2.58        2.96      1.46 o 
  -2   3   8     1784.23     1818.93     32.83 o 
  -1   3   8      130.12      136.58      9.88 o 
   0   3   8      346.19      374.31      7.40 o 
   1   3   8       87.74       80.86      2.80 o 
   2   3   8      212.46      204.39      6.38 o 
   3   3   8      383.15      395.11      8.78 o 
   4   3   8       80.50       85.62      5.72 o 
   5   3   8        0.03        4.18      2.08 o 
   6   3   8       37.61       36.14      5.81 o 
 -11   4   8       77.91       98.61      8.76 o 
 -10   4   8      119.72      104.85      8.28 o 
  -9   4   8       79.61       82.59      6.85 o 
  -8   4   8      526.04      487.53     11.98 o 
  -7   4   8      148.30      140.03      4.78 o 
  -6   4   8      368.45      363.40      9.34 o 
  -5   4   8      149.50      140.08      9.90 o 
  -4   4   8      373.33      389.27      9.26 o 
  -3   4   8      740.81      721.25     20.27 o 
  -2   4   8        9.30        9.61      1.78 o 
  -1   4   8      399.29      391.68     12.41 o 
   0   4   8      174.99      183.51      5.11 o 
   1   4   8     2050.14     2024.15     27.24 o 
   2   4   8      101.14      111.77      5.87 o 
   3   4   8      208.80      208.85      8.66 o 
   4   4   8       33.49       41.55      4.30 o 
   5   4   8       77.12       80.86      5.94 o 
   6   4   8        9.12       12.10      3.68 o 
 -11   5   8      241.22      289.58     14.69 o 
 -10   5   8      163.14      166.14     10.41 o 
  -9   5   8       34.99       34.74      3.50 o 
  -8   5   8        7.74        4.56      2.52 o 
  -7   5   8        1.82        1.83      1.20 o 
  -6   5   8       21.61       25.57      2.86 o 
  -5   5   8      353.79      367.54      9.07 o 
  -4   5   8        0.92       -0.61      1.23 o 
  -3   5   8      390.45      406.16     10.00 o 
  -2   5   8      762.51      765.24     13.51 o 
  -1   5   8      364.14      363.37      9.23 o 
   0   5   8      116.97      107.29      3.98 o 
   1   5   8      294.39      277.61      6.63 o 
   2   5   8       88.49       84.50      8.09 o 
   3   5   8      140.82      128.88      9.95 o 
   4   5   8       34.11       29.86      3.64 o 
   5   5   8        8.65        5.24      2.37 o 
 -11   6   8       78.61       97.33      8.64 o 
 -10   6   8       15.73       17.67      2.97 o 
  -9   6   8        6.74        5.35      1.76 o 
  -8   6   8       69.51       72.60      4.64 o 
  -7   6   8      437.01      410.45     12.33 o 
  -6   6   8     1306.94     1206.78     15.96 o 
  -5   6   8       32.51       30.51      2.59 o 
  -4   6   8       27.92       25.77      2.32 o 
  -3   6   8      656.31      647.35     21.16 o 
  -2   6   8      425.42      424.31      9.51 o 
  -1   6   8       45.04       36.45      2.80 o 
   0   6   8      560.06      539.95      9.32 o 
   1   6   8      251.59      243.70      7.98 o 
   2   6   8      153.45      169.03     11.21 o 
   3   6   8       17.06       11.58      3.31 o 
   4   6   8       69.68       57.22     11.17 o 
   5   6   8       13.78       12.18      2.85 o 
 -10   7   8      207.41      212.65     16.57 o 
  -9   7   8       50.48       50.05      4.16 o 
  -8   7   8       61.08       68.05      4.41 o 
  -7   7   8      428.01      404.66     10.63 o 
  -6   7   8       89.74       87.81      4.46 o 
  -5   7   8       57.55       68.30      6.66 o 
  -4   7   8        6.09        0.55      2.66 o 
  -3   7   8     1116.31     1011.32     26.30 o 
  -2   7   8      442.54      422.33     16.46 o 
  -1   7   8      517.76      516.86     12.42 o 
   0   7   8        5.30        5.84      1.76 o 
   1   7   8       45.81       46.31      3.80 o 
   2   7   8      492.65      481.04     11.89 o 
   3   7   8       34.56       42.71      6.17 o 
   4   7   8       84.67       94.67      6.48 o 
   5   7   8       33.67       46.12      4.84 o 
 -10   8   8      122.35      104.52      6.89 o 
  -9   8   8        3.72        8.22      2.98 o 
  -8   8   8        0.51        1.71      1.22 o 
  -7   8   8      204.13      188.35     11.56 o 
  -6   8   8      392.94      387.80     16.48 o 
  -5   8   8       16.75       16.31      3.78 o 
  -4   8   8       16.91        9.30      2.70 o 
  -3   8   8     1387.90     1243.23     29.98 o 
  -2   8   8       29.01       36.93      5.39 o 
  -1   8   8       18.56       19.84      2.75 o 
   0   8   8       12.28        9.85      3.36 o 
   1   8   8      107.27       92.03      5.42 o 
   2   8   8       58.55       68.22      4.76 o 
   3   8   8        5.87        5.50      3.31 o 
   4   8   8       12.47       11.61      3.00 o 
  -9   9   8        0.02       -1.48      3.20 o 
  -8   9   8       34.01       31.63      5.28 o 
  -7   9   8      260.07      255.50     13.85 o 
  -6   9   8      115.97      124.79      9.53 o 
  -5   9   8      331.62      307.86     14.74 o 
  -4   9   8       38.41       32.65      4.90 o 
  -3   9   8      350.99      354.76     15.69 o 
  -2   9   8       25.79       18.65      4.07 o 
  -1   9   8      652.36      639.21     14.84 o 
   0   9   8      159.04      155.52      7.15 o 
   1   9   8       36.09       34.98      3.68 o 
   2   9   8       76.30       79.75      5.27 o 
   3   9   8       98.69       94.06      9.12 o 
   4   9   8        9.66       16.66      3.36 o 
  -9  10   8        0.17       -3.30      3.73 o 
  -8  10   8        5.89        3.84      1.97 o 
  -7  10   8       46.78       50.76      6.70 o 
  -6  10   8       81.20       77.70      8.01 o 
  -5  10   8       17.29       18.37      4.00 o 
  -4  10   8      105.52      100.51      8.49 o 
  -3  10   8      389.65      391.02     16.97 o 
  -2  10   8      207.88      203.82     12.10 o 
  -1  10   8       15.91       14.30      4.42 o 
   0  10   8      175.93      161.34      7.63 o 
   1  10   8      239.66      249.28     12.25 o 
   2  10   8        1.87        2.04      1.64 o 
   3  10   8        0.57        3.65      2.72 o 
  -8  11   8       23.23       14.01      3.78 o 
  -7  11   8        2.18        0.84      2.35 o 
  -6  11   8      134.44      120.86      9.72 o 
  -5  11   8       72.32       73.00      7.72 o 
  -4  11   8       16.82       17.88      4.10 o 
  -3  11   8        5.64        4.36      2.88 o 
  -2  11   8      368.78      350.43     11.53 o 
  -1  11   8       14.86       25.74      3.42 o 
   0  11   8       19.70       13.54      2.71 o 
   1  11   8       47.83       49.08      4.47 o 
   2  11   8       77.11       78.60      6.83 o 
   3  11   8       53.65       56.52      7.36 o 
  -7  12   8        9.43        8.10      3.39 o 
  -6  12   8        1.41       -3.83      3.83 o 
  -5  12   8        8.13        4.21      3.41 o 
  -4  12   8      299.36      277.00     14.60 o 
  -3  12   8      217.00      225.41      9.54 o 
  -2  12   8       28.04       32.46      4.03 o 
  -1  12   8        3.10        0.85      1.65 o 
   0  12   8        5.26        3.84      2.13 o 
   1  12   8       56.64       74.28      5.68 o 
   2  12   8        0.17        1.60      2.93 o 
  -6  13   8        0.62       -4.33      4.33 o 
  -5  13   8      149.00      147.66     11.35 o 
  -4  13   8       11.57       10.00      2.82 o 
  -3  13   8       28.66       25.42      5.63 o 
  -2  13   8       44.66       38.69      9.74 o 
  -1  13   8       61.53       62.89      5.34 o 
   0  13   8       10.16        8.99      2.55 o 
   1  13   8       17.06       16.41      2.95 o 
  -4  14   8       77.19       69.19      5.81 o 
  -3  14   8       99.15       89.94      6.50 o 
  -2  14   8        9.35        6.82      2.53 o 
  -1  14   8       37.83       35.03      4.23 o 
 -11   1   9       52.72       53.25      4.65 o 
 -10   1   9        4.39        7.71      2.68 o 
  -9   1   9       70.12       74.27      3.99 o 
  -8   1   9        0.72        2.23      1.69 o 
  -7   1   9       45.59       43.41      3.57 o 
  -6   1   9        4.15        2.56      1.39 o 
  -5   1   9       27.61       29.51      3.27 o 
  -4   1   9      272.02      267.19      8.18 o 
  -3   1   9       15.56       20.32      2.52 o 
  -2   1   9       16.08       13.26      2.27 o 
  -1   1   9       73.14       72.96      4.61 o 
   0   1   9       67.44       67.39      4.49 o 
   1   1   9       12.81       11.85      2.12 o 
   2   1   9        0.42       -1.21      1.21 o 
   3   1   9      101.31       94.99      4.01 o 
   4   1   9       87.60       95.46      4.94 o 
   5   1   9       23.76       29.92      5.14 o 
 -11   2   9      178.78      190.67     11.97 o 
 -10   2   9        8.95        7.91      2.99 o 
  -9   2   9       47.52       40.97      3.07 o 
  -8   2   9      107.82      106.30      5.77 o 
  -7   2   9       20.60       25.66      2.85 o 
  -6   2   9        1.89        2.64      1.87 o 
  -5   2   9       41.41       35.08      5.80 o 
  -4   2   9      438.25      443.58     10.75 o 
  -3   2   9      283.32      263.26      8.17 o 
  -2   2   9      580.47      581.13     12.82 o 
  -1   2   9        2.90        2.60      1.65 o 
   0   2   9      292.01      292.31     12.45 o 
   1   2   9      191.04      186.85      5.81 o 
   2   2   9       65.10       56.99      3.37 o 
   3   2   9        4.85        7.53      1.66 o 
   4   2   9       81.57       74.37      5.52 o 
   5   2   9      125.14      120.22      9.67 o 
 -11   3   9       26.94       28.49      4.92 o 
 -10   3   9       97.64      109.46      6.28 o 
  -9   3   9      142.20      136.40      5.39 o 
  -8   3   9      128.12      126.91      4.93 o 
  -7   3   9       21.42       19.08      2.60 o 
  -6   3   9      182.39      183.40      6.99 o 
  -5   3   9       41.13       39.64      4.20 o 
  -4   3   9      224.57      222.60      7.42 o 
  -3   3   9        1.18        1.71      1.80 o 
  -2   3   9     1308.97     1255.61     19.64 o 
  -1   3   9       35.47       32.77      3.56 o 
   0   3   9      369.94      353.09     10.17 o 
   1   3   9       33.08       31.59      2.40 o 
   2   3   9      189.67      173.75      7.75 o 
   3   3   9        3.85       -1.58      2.25 o 
   4   3   9        4.49        6.23      2.24 o 
   5   3   9       19.44       23.40      3.54 o 
 -11   4   9      137.42      152.40      7.82 o 
 -10   4   9      114.59      114.06      6.52 o 
  -9   4   9        0.44       -0.98      1.36 o 
  -8   4   9       45.48       49.00      3.12 o 
  -7   4   9      424.62      437.32     11.05 o 
  -6   4   9      449.09      437.81     10.81 o 
  -5   4   9        9.89       10.27      2.30 o 
  -4   4   9        2.18        1.43      1.48 o 
  -3   4   9      931.65      969.69     37.98 o 
  -2   4   9      277.17      273.46      8.43 o 
  -1   4   9       62.04       71.85      5.37 o 
   0   4   9       14.79       14.70      1.71 o 
   1   4   9       76.81       81.09      5.12 o 
   2   4   9       20.39       14.72      2.61 o 
   3   4   9       19.84       28.29      3.71 o 
   4   4   9        7.04        3.80      2.14 o 
 -11   5   9        5.95        8.82      2.58 o 
 -10   5   9       55.40       53.42      4.60 o 
  -9   5   9       89.05       83.29      4.23 o 
  -8   5   9        3.07        4.66      1.21 o 
  -7   5   9        0.38       -0.02      1.29 o 
  -6   5   9      105.92      104.84      5.27 o 
  -5   5   9      294.71      285.87     11.31 o 
  -4   5   9       28.21       22.05      2.42 o 
  -3   5   9        0.00       -0.81      1.32 o 
  -2   5   9        1.23        1.79      1.42 o 
  -1   5   9      343.01      340.09      9.57 o 
   0   5   9       34.06       36.17      2.51 o 
   1   5   9        0.95        1.34      1.46 o 
   2   5   9        6.43        5.21      3.18 o 
   3   5   9       12.79       12.70      2.82 o 
   4   5   9        2.74        3.16      2.24 o 
 -10   6   9      184.78      194.55     10.32 o 
  -9   6   9        4.33       -0.36      1.43 o 
  -8   6   9       95.43       82.71      5.00 o 
  -7   6   9       71.57       71.84      4.40 o 
  -6   6   9      387.89      360.59     10.03 o 
  -5   6   9        9.53       10.29      1.85 o 
  -4   6   9       37.70       37.01      3.09 o 
  -3   6   9       37.21       42.11      3.24 o 
  -2   6   9       14.85       18.47      4.54 o 
  -1   6   9      116.01      123.97      4.56 o 
   0   6   9      119.93      114.50      4.39 o 
   1   6   9        0.11       -2.57      2.57 o 
   2   6   9      369.01      366.79     17.47 o 
   3   6   9      160.35      169.30      8.51 o 
   4   6   9       25.46       17.27      3.22 o 
 -10   7   9       11.53       15.11      6.90 o 
  -9   7   9        0.23        2.85      2.49 o 
  -8   7   9        1.64        2.15      1.91 o 
  -7   7   9       15.96       22.65      4.54 o 
  -6   7   9       68.16       73.87      7.65 o 
  -5   7   9        0.02       -2.71      2.71 o 
  -4   7   9       13.56       14.67      3.71 o 
  -3   7   9        0.02        4.68      2.96 o 
  -2   7   9       32.41       48.17      6.48 o 
  -1   7   9       66.48       67.02      6.11 o 
   0   7   9        3.90        2.63      2.25 o 
   1   7   9        0.23       -2.00      3.32 o 
   2   7   9       92.83       95.22      9.18 o 
   3   7   9        1.90        6.49      3.75 o 
   4   7   9       17.28       19.34      4.79 o 
  -9   8   9       15.79       11.38      4.03 o 
  -8   8   9       15.05       10.91      3.64 o 
  -7   8   9       29.03       35.45      5.79 o 
  -6   8   9       33.96       38.24      5.88 o 
  -5   8   9       60.68       49.59      6.27 o 
  -4   8   9      135.06      144.39     10.17 o 
  -3   8   9       64.64       69.26      7.35 o 
  -2   8   9        0.70        0.75      3.01 o 
  -1   8   9        3.64        4.89      1.94 o 
   0   8   9       59.99       66.48      4.68 o 
   1   8   9       19.20       30.40      5.47 o 
   2   8   9        6.26        7.17      3.44 o 
   3   8   9       65.14       72.29      8.59 o 
  -9   9   9      120.03      135.41     10.81 o 
  -8   9   9       88.44      100.02      9.33 o 
  -7   9   9       40.71       38.88      6.08 o 
  -6   9   9        3.85        0.64      2.13 o 
  -5   9   9       37.46       37.79      5.55 o 
  -4   9   9       98.54      106.21      9.03 o 
  -3   9   9       50.90       45.54      6.17 o 
  -2   9   9       23.90       15.90      2.82 o 
  -1   9   9       67.13       65.10      4.87 o 
   0   9   9       72.89       65.17      4.83 o 
   1   9   9      190.78      191.01     12.86 o 
   2   9   9       12.27       14.04      4.25 o 
   3   9   9        0.67       -0.42      2.84 o 
  -8  10   9        9.94        9.54      3.79 o 
  -7  10   9       86.20       81.72      8.53 o 
  -6  10   9       56.04       53.78      6.71 o 
  -5  10   9       68.18       73.76      7.85 o 
  -4  10   9        8.50        5.69      3.33 o 
  -3  10   9      136.34      120.26      9.77 o 
  -2  10   9       27.42       23.50      3.50 o 
  -1  10   9        3.06        1.88      1.84 o 
   0  10   9        2.18        0.85      1.70 o 
   1  10   9        4.62        1.48      2.78 o 
   2  10   9       18.52       16.66      4.58 o 
  -7  11   9       55.51       56.63      7.21 o 
  -6  11   9        5.49       -0.96      3.69 o 
  -5  11   9      205.92      218.95     13.63 o 
  -4  11   9      151.74      157.01     11.51 o 
  -3  11   9      264.99      294.64     11.03 o 
  -2  11   9        0.97        3.62      2.28 o 
  -1  11   9       15.00       12.56      6.26 o 
   0  11   9       87.00       85.09      5.97 o 
   1  11   9       39.07       49.01      6.84 o 
  -6  12   9        1.17       -4.09      4.11 o 
  -5  12   9       74.14       85.25      8.82 o 
  -4  12   9       57.52       51.93      7.07 o 
  -3  12   9       11.86       25.52      3.81 o 
  -2  12   9        1.04        2.37      2.72 o 
  -1  12   9       38.31       38.61      4.43 o 
   0  12   9       10.57       10.00      2.56 o 
  -4  13   9      120.12      131.39      7.86 o 
  -3  13   9       97.00      111.67      7.30 o 
  -2  13   9       40.87       50.51      4.95 o 
 -11   0  10      102.71      113.72      9.78 o 
 -10   0  10       52.55       69.69      7.48 o 
  -9   0  10      304.88      361.02     15.84 o 
  -8   0  10      619.45      630.09     20.58 o 
  -7   0  10      623.24      623.70     19.94 o 
  -6   0  10      468.14      413.97     15.80 o 
  -5   0  10      103.88       80.23      6.79 o 
  -4   0  10      925.17      904.17     23.54 o 
  -3   0  10      688.61      731.08     21.41 o 
  -2   0  10       98.36      101.46      7.88 o 
  -1   0  10      495.45      454.72     17.01 o 
   0   0  10      348.23      332.86     15.07 o 
   1   0  10      220.68      227.31     12.83 o 
   2   0  10        0.96       -0.39      2.15 o 
   3   0  10       12.78        9.66      3.30 o 
   4   0  10       41.99       46.54      6.99 o 
 -11   1  10       20.37       15.75      3.03 o 
 -10   1  10        5.71        4.25      1.83 o 
  -9   1  10        0.11        3.29      2.21 o 
  -8   1  10        5.71        6.01      3.23 o 
  -7   1  10        4.50        9.19      3.24 o 
  -6   1  10       85.41       89.61      5.20 o 
  -5   1  10      334.80      327.00      9.73 o 
  -4   1  10      690.58      649.92     13.92 o 
  -3   1  10      150.72      145.47      6.58 o 
  -2   1  10       22.20       25.80      3.25 o 
  -1   1  10      157.59      154.36      7.00 o 
   0   1  10       95.62       88.72      5.53 o 
   1   1  10        0.31        1.15      1.63 o 
   2   1  10        0.70       -1.33      1.33 o 
   3   1  10      121.50      119.75      5.63 o 
   4   1  10      156.57      155.90      8.02 o 
 -11   2  10      162.55      179.20      6.89 o 
 -10   2  10        0.44       -1.93      1.99 o 
  -9   2  10      240.70      268.23      9.67 o 
  -8   2  10      358.48      344.00     10.54 o 
  -7   2  10      536.59      542.39     13.07 o 
  -6   2  10        6.29        3.86      1.66 o 
  -5   2  10      348.49      322.41      9.60 o 
  -4   2  10      922.57      942.66     17.17 o 
  -3   2  10     1442.53     1454.25     30.67 o 
  -2   2  10        8.61        7.35      2.09 o 
  -1   2  10      466.87      434.86     11.91 o 
   0   2  10       68.96       77.63      5.18 o 
   1   2  10      161.16      171.90      7.82 o 
   2   2  10       58.01       60.48      3.88 o 
   3   2  10       57.39       54.85      4.44 o 
   4   2  10       34.74       46.58      5.86 o 
 -10   3  10        8.11       10.31      1.91 o 
  -9   3  10       62.14       61.61      4.73 o 
  -8   3  10       26.78       21.75      3.53 o 
  -7   3  10       27.15       24.07      3.03 o 
  -6   3  10        5.11        8.62      1.94 o 
  -5   3  10      419.02      405.92     10.79 o 
  -4   3  10       16.70       21.62      4.79 o 
  -3   3  10        6.35        9.70      2.18 o 
  -2   3  10      614.61      593.18     13.70 o 
  -1   3  10       34.88       34.67      3.59 o 
   0   3  10        9.13       12.00      2.40 o 
   1   3  10        0.00       -2.04      2.82 o 
   2   3  10        0.72        0.81      1.69 o 
   3   3  10       17.32       13.69      6.00 o 
 -10   4  10        7.14        4.38      2.15 o 
  -9   4  10        1.42        2.14      3.83 o 
  -8   4  10      106.55      118.50      6.12 o 
  -7   4  10       63.02       61.29      4.34 o 
  -6   4  10      173.78      156.56      6.71 o 
  -5   4  10        3.86        3.83      1.65 o 
  -4   4  10     1023.90     1000.84     33.01 o 
  -3   4  10      383.65      386.07     23.60 o 
  -2   4  10       84.47       96.23      5.80 o 
  -1   4  10        0.41        1.99      4.04 o 
   0   4  10      328.47      329.31     10.42 o 
   1   4  10       25.16       29.50      3.45 o 
   2   4  10        2.76        4.19      1.97 o 
   3   4  10       21.59       23.32      3.54 o 
 -10   5  10      284.97      317.91     10.98 o 
  -9   5  10      159.91      154.90     11.20 o 
  -8   5  10      103.00       85.63      5.20 o 
  -7   5  10        7.93       12.69      2.25 o 
  -6   5  10      211.16      207.14      7.69 o 
  -5   5  10      267.97      258.88      9.60 o 
  -4   5  10       12.98       14.17      6.37 o 
  -3   5  10      230.24      232.09     12.79 o 
  -2   5  10     1477.42     1486.64     22.82 o 
  -1   5  10       61.70       74.57      3.72 o 
   0   5  10       68.27       77.39      5.03 o 
   1   5  10       10.12        7.34      2.05 o 
   2   5  10        2.21        6.84      4.05 o 
   3   5  10       25.66       37.76      8.89 o 
 -10   6  10       12.21       30.49      5.97 o 
  -9   6  10        0.10       -2.26      2.26 o 
  -8   6  10        0.19        0.18      2.65 o 
  -7   6  10       47.67       36.31      5.65 o 
  -6   6  10       71.47       72.40      7.64 o 
  -5   6  10        6.38       12.34      3.99 o 
  -4   6  10        1.72       -3.10      3.40 o 
  -3   6  10      211.63      209.29     12.42 o 
  -2   6  10        1.98        8.16      4.30 o 
  -1   6  10       87.59       92.28      5.35 o 
   0   6  10        5.28        5.87      3.35 o 
   1   6  10        4.96        2.06      2.56 o 
   2   6  10      110.56      112.36     10.25 o 
   3   6  10       22.37       28.21      4.06 o 
  -9   7  10      255.22      261.88     15.13 o 
  -8   7  10       37.03       30.99      5.38 o 
  -7   7  10      111.77      123.89     10.11 o 
  -6   7  10      276.99      272.41     14.63 o 
  -5   7  10      687.55      640.66     22.59 o 
  -4   7  10      131.47      138.47     10.20 o 
  -3   7  10      306.01      291.07     15.02 o 
  -2   7  10      351.28      361.77     17.30 o 
  -1   7  10      536.29      533.05     13.41 o 
   0   7  10        0.48       -4.30      4.30 o 
   1   7  10       15.87        6.74      3.26 o 
   2   7  10      111.52      101.88      9.91 o 
  -9   8  10       24.90       32.23      5.97 o 
  -8   8  10        8.72        5.21      3.13 o 
  -7   8  10       39.89       43.83      6.66 o 
  -6   8  10      103.53      101.42      9.25 o 
  -5   8  10       67.34       57.74      7.09 o 
  -4   8  10       22.02       21.08      4.50 o 
  -3   8  10        0.00       -0.63      2.87 o 
  -2   8  10        1.70        5.12      2.59 o 
  -1   8  10        8.65       11.97      2.64 o 
   0   8  10       90.69       79.81      8.43 o 
   1   8  10        3.33       -0.18      3.34 o 
   2   8  10       20.56       21.36      5.01 o 
  -8   9  10        1.79        0.32      2.87 o 
  -7   9  10      109.99       94.41      9.18 o 
  -6   9  10      647.22      658.09     24.00 o 
  -5   9  10      248.43      226.16     13.83 o 
  -4   9  10       84.95       88.44      8.74 o 
  -3   9  10      139.65      120.14     10.23 o 
  -2   9  10      511.75      523.33     14.32 o 
  -1   9  10      133.48      143.75      7.36 o 
   0   9  10       33.69       27.96      5.35 o 
   1   9  10        8.65        3.35      2.87 o 
  -7  10  10       23.48       20.16      4.75 o 
  -6  10  10        3.16        4.95      3.56 o 
  -5  10  10       13.29        9.91      3.79 o 
  -4  10  10      103.02      100.15      9.55 o 
  -3  10  10       91.63       94.75      9.53 o 
  -2  10  10       37.65       42.28      4.43 o 
  -1  10  10        1.25        2.09      5.11 o 
   0  10  10        5.32       -0.23      3.10 o 
  -6  11  10      108.38      106.72     10.00 o 
  -5  11  10      233.57      224.99     14.09 o 
  -4  11  10        6.68       16.38      4.69 o 
  -3  11  10       11.02       16.09      3.27 o 
  -2  11  10      173.70      174.33      8.61 o 
  -1  11  10        0.03       -1.92      2.06 o 
 -10   1  11        0.14        2.83      1.57 o 
  -9   1  11        0.08        0.27      2.23 o 
  -8   1  11       38.90       29.20      3.42 o 
  -7   1  11       35.19       34.23      4.37 o 
  -6   1  11       55.61       52.22      4.26 o 
  -5   1  11      116.52      105.20      5.84 o 
  -4   1  11       69.80       68.93      4.78 o 
  -3   1  11       13.75       16.98      2.87 o 
  -2   1  11        0.16        3.77      2.14 o 
  -1   1  11       26.68       30.13      3.54 o 
   0   1  11       18.96       20.59      3.13 o 
   1   1  11       10.68       10.67      2.39 o 
   2   1  11       28.49       29.70      2.97 o 
 -10   2  11        7.54        8.01      2.41 o 
  -9   2  11       49.03       51.43      4.63 o 
  -8   2  11        2.01        1.03      1.56 o 
  -7   2  11       44.73       49.10      4.27 o 
  -6   2  11        2.72        6.26      1.80 o 
  -5   2  11      463.94      438.16     11.90 o 
  -4   2  11        8.78        7.32      2.00 o 
  -3   2  11       47.45       47.67      6.73 o 
  -2   2  11       51.84       48.77      4.16 o 
  -1   2  11       45.07       43.98      4.07 o 
   0   2  11       25.49       28.95      3.69 o 
   1   2  11        2.26        1.09      2.01 o 
   2   2  11        2.44        1.41      1.68 o 
 -10   3  11       51.34       52.15      4.76 o 
  -9   3  11       18.96       20.48      3.00 o 
  -8   3  11       76.85       81.97      7.86 o 
  -7   3  11      181.37      203.50      8.19 o 
  -6   3  11       58.61       59.20      4.44 o 
  -5   3  11       13.15       16.03      4.41 o 
  -4   3  11        2.45        2.78      1.95 o 
  -3   3  11      135.00      134.03      6.66 o 
  -2   3  11        0.01        0.85      2.20 o 
  -1   3  11       38.70       34.02      3.70 o 
   0   3  11       49.46       50.65      4.44 o 
   1   3  11       31.00       24.35      3.32 o 
   2   3  11       34.35       34.65      3.29 o 
 -10   4  11      211.40      237.66     14.53 o 
  -9   4  11      181.99      191.10      8.29 o 
  -8   4  11       13.70       16.72      3.04 o 
  -7   4  11        0.01        1.03      1.50 o 
  -6   4  11      192.68      194.18     12.91 o 
  -5   4  11       77.27       77.12      4.89 o 
  -4   4  11       54.16       56.33      5.89 o 
  -3   4  11        5.87        6.28      1.89 o 
  -2   4  11      125.90      127.04      6.53 o 
  -1   4  11      115.05      120.05      6.48 o 
   0   4  11       12.23       15.95      3.25 o 
   1   4  11        9.97       11.18      2.48 o 
   2   4  11       31.94       29.19      3.74 o 
  -9   5  11       28.19       31.25      5.59 o 
  -8   5  11       23.87       18.43      4.44 o 
  -7   5  11      160.86      155.09     11.20 o 
  -6   5  11       14.47       15.00      4.13 o 
  -5   5  11       53.43       63.79      7.18 o 
  -4   5  11       35.30       32.24      5.52 o 
  -3   5  11      115.44      106.57      9.42 o 
  -2   5  11        0.73        0.98      3.23 o 
  -1   5  11        0.09        3.62      3.68 o 
   0   5  11       19.17       27.81      5.46 o 
   1   5  11        0.93       -3.99      3.99 o 
  -9   6  11       51.48       57.70      7.55 o 
  -8   6  11        5.11        3.30      2.78 o 
  -7   6  11        0.02       -3.23      3.23 o 
  -6   6  11      161.05      159.56     11.41 o 
  -5   6  11       54.11       47.62      6.38 o 
  -4   6  11      196.46      170.78     11.71 o 
  -3   6  11       36.81       38.49      6.03 o 
  -2   6  11      106.07      114.28     10.12 o 
  -1   6  11      449.80      479.23     20.66 o 
   0   6  11        0.27       -1.02      2.47 o 
   1   6  11       29.38       37.78      6.02 o 
  -8   7  11        1.06       -4.75      4.75 o 
  -7   7  11       10.13       11.07      3.97 o 
  -6   7  11        7.71       14.32      4.21 o 
  -5   7  11       89.37       76.70      8.25 o 
  -4   7  11        0.04       -2.40      2.40 o 
  -3   7  11        0.95       -2.81      2.81 o 
  -2   7  11       21.14       22.71      5.02 o 
  -1   7  11       21.74       19.20      5.16 o 
   0   7  11       32.28       34.53      5.81 o 
   1   7  11        3.29       -3.52      4.07 o 
  -8   8  11       10.53        4.55      3.03 o 
  -7   8  11        6.93        8.63      3.23 o 
  -6   8  11        1.16        5.81      3.82 o 
  -5   8  11       22.31       26.43      5.42 o 
  -4   8  11        3.14        1.28      2.98 o 
  -3   8  11       14.26       12.75      4.35 o 
  -2   8  11       32.12       41.01      6.83 o 
  -1   8  11        0.17        0.53      3.18 o 
   0   8  11        0.95        7.08      4.09 o 
  -7   9  11       84.40       92.01      9.38 o 
  -6   9  11       34.56       28.93      5.77 o 
  -5   9  11        0.03       -3.58      3.58 o 
  -4   9  11        9.06        1.76      2.94 o 
  -3   9  11      190.84      207.25     14.12 o 
  -2   9  11       64.49       68.78      8.33 o 
  -1   9  11        1.27        3.23      3.46 o 
  -5  10  11       46.40       54.95      7.49 o 
  -4  10  11        0.01       -3.77      3.77 o 
  -3  10  11       29.98       43.19      7.72 o 
  -9   0  12        0.98       -1.22      2.23 o 
  -8   0  12      346.87      412.43     17.76 o 
  -7   0  12      548.89      519.53     19.80 o 
  -6   0  12       63.55       60.60      6.86 o 
  -5   0  12       58.18       56.70      6.31 o 
  -4   0  12      211.55      195.70     11.95 o 
  -3   0  12      201.51      193.86     11.95 o 
  -2   0  12      188.14      205.39     12.42 o 
  -1   0  12        4.39       -1.45      2.16 o 
   0   0  12      129.01      118.56      9.95 o 
   1   0  12       64.20       69.93      7.93 o 
  -9   1  12        9.85       10.65      3.18 o 
  -8   1  12       79.96       93.38      6.07 o 
  -7   1  12      140.42      173.92      8.00 o 
  -6   1  12      141.23      144.86      7.25 o 
  -5   1  12        0.15        0.04      1.61 o 
  -4   1  12        0.06        1.43      1.94 o 
  -3   1  12       85.52       85.54      5.70 o 
  -2   1  12       30.14       32.60      3.84 o 
  -1   1  12       91.54       93.45      6.12 o 
   0   1  12        6.21       11.18      2.73 o 
   1   1  12        0.55        0.74      1.74 o 
  -9   2  12       50.46       67.30      5.21 o 
  -8   2  12      364.40      395.91     12.32 o 
  -7   2  12      271.93      296.48     10.45 o 
  -6   2  12      247.96      243.37      9.24 o 
  -5   2  12        3.98        6.18      1.93 o 
  -4   2  12       32.64       31.44      3.51 o 
  -3   2  12      189.76      188.80      8.40 o 
  -2   2  12      137.13      152.50      7.62 o 
  -1   2  12        8.65       12.19      2.71 o 
   0   2  12       15.83       12.76      5.47 o 
  -9   3  12        7.96       12.42      2.78 o 
  -8   3  12       12.12       20.67      4.02 o 
  -7   3  12      123.60      127.16     10.81 o 
  -6   3  12       59.41       52.13      4.43 o 
  -5   3  12       62.87       57.95      5.98 o 
  -4   3  12       15.79       16.11      2.78 o 
  -3   3  12        1.02        3.11      3.98 o 
  -2   3  12       84.51       79.99      5.76 o 
  -1   3  12       11.30       17.39      3.00 o 
   0   3  12       15.97       27.07      9.06 o 
  -8   4  12      330.70      366.83     17.90 o 
  -7   4  12       28.06       36.51      5.99 o 
  -6   4  12        3.13        0.42      2.44 o 
  -5   4  12       98.00       86.10      8.60 o 
  -4   4  12      154.70      145.01     11.00 o 
  -3   4  12      192.09      197.01     13.10 o 
  -2   4  12       14.22       26.80      5.33 o 
  -1   4  12        5.22        8.61      3.97 o 
   0   4  12      165.14      174.06     13.02 o 
  -8   5  12       68.97       84.77      9.06 o 
  -7   5  12        5.93        6.31      3.45 o 
  -6   5  12       81.51       88.61      9.02 o 
  -5   5  12      122.47      130.08     10.59 o 
  -4   5  12       17.46       17.05      4.40 o 
  -3   5  12       67.18       72.76      8.43 o 
  -2   5  12       91.50       91.78      9.36 o 
  -1   5  12       17.84       21.02      5.28 o 
   0   5  12       68.47       72.37      8.50 o 
  -7   6  12        4.08       10.63      3.84 o 
  -6   6  12       58.59       60.18      7.32 o 
  -5   6  12       55.12       64.41      7.66 o 
  -4   6  12       70.16       89.13      9.16 o 
  -3   6  12       39.08       44.46      6.59 o 
  -2   6  12       31.81       45.61      7.06 o 
  -1   6  12       12.92       20.95      5.36 o 
  -7   7  12        0.26       -3.75      3.75 o 
  -6   7  12       79.10       66.50      7.96 o 
  -5   7  12      142.35      145.18     11.81 o 
  -4   7  12       78.12       97.46      9.89 o 
  -3   7  12      103.28       85.25      9.07 o 
  -2   7  12       65.22       50.69      7.60 o 
  -5   8  12        8.83       23.87      5.85 o 
  -4   8  12       32.70       37.57      6.63 o 
  -3   8  12        0.13        0.78      3.40 o 
  -7   1  13       38.02       44.89      4.40 o 
  -6   1  13        7.38        8.87      2.44 o 
  -5   1  13       63.79       62.35      5.10 o 
  -4   1  13        0.02       -1.81      1.81 o 
  -3   1  13       19.89       22.55      3.34 o 
  -2   1  13        0.66        2.05      2.16 o 
  -7   2  13       10.61       16.00      6.06 o 
  -6   2  13       31.15       29.38      3.61 o 
  -5   2  13       67.92       68.78      5.32 o 
  -4   2  13       52.59       50.19      5.47 o 
  -3   2  13       51.34       53.57      4.79 o 
  -2   2  13       29.88       31.48      3.91 o 
  -7   3  13        3.83        4.03      3.10 o 
  -6   3  13       48.79       43.21      6.33 o 
  -5   3  13      212.57      208.95     13.48 o 
  -4   3  13        5.05        7.26      3.57 o 
  -3   3  13       73.05       73.71      8.26 o 
  -2   3  13       58.99       50.52      6.97 o 
  -6   4  13        2.65       -1.19      3.08 o 
  -5   4  13      103.74      115.17     10.19 o 
  -4   4  13       74.20       64.94      8.08 o 
  -3   4  13       70.67       73.06      8.67 o 
  -5   5  13       10.07       15.90      4.34 o 
  -4   5  13      134.81      138.48     11.69 o 
                                                 
