# Supplementary material for: Modularity and three-dimensional isostructurality of novel synthons in sulfonamide–lactam cocrystals
Source: IUCrJ. 2015 May 1;2(Pt 4):389–401. doi: 10.1107/S2052252515004960 (PMC4491311; doi:10.1107/S2052252515004960)
Supplement: Supplementary file 9 [file m-02-00389-BSACPRsup9.hkl]

# 
# h,k,l, Fc-squared, Fo-squared, sigma(Fo-squared) and status flag 
# 
data_BSACPR
_shelx_title ' BSA7 in P212121 #19' 
_shelx_refln_list_code          4 
_shelx_F_calc_maximum      140.60 
_exptl_crystal_F_000       576.00 
_reflns_d_resolution_high  0.8412 
 
loop_ 
 _symmetry_equiv_pos_as_xyz 
 'x, y, z' 
 '-x+1/2, -y, z+1/2' 
 'x+1/2, -y+1/2, -z' 
 '-x, y+1/2, -z+1/2' 
 
_cell_length_a     7.0700 
_cell_length_b    12.7624 
_cell_length_c    14.9774 
_cell_angle_alpha  90.000 
_cell_angle_beta   90.000 
_cell_angle_gamma  90.000 
 
_shelx_F_squared_multiplier     1.000 
 
loop_ 
 _refln_index_h 
 _refln_index_k 
 _refln_index_l 
 _refln_F_squared_calc 
 _refln_F_squared_meas 
 _refln_F_squared_sigma 
 _refln_observed_status 
   2   0   0     2671.08     2645.64     52.30 o 
   4   0   0      225.00      178.56     30.72 o 
   6   0   0      286.19      275.62     44.87 o 
   8   0   0       22.57       32.20     35.97 o 
   1   1   0     2480.47     2441.54     33.80 o 
   2   1   0     4027.47     3689.37     63.95 o 
   3   1   0      725.48      776.00     31.87 o 
   4   1   0        6.10       -3.52     17.96 o 
   5   1   0        8.28        4.28     23.69 o 
   6   1   0       29.07       50.76     25.16 o 
   7   1   0        6.59       14.13     22.65 o 
   8   1   0        1.32       15.24     32.70 o 
   0   2   0     1012.11      942.26     16.93 o 
   1   2   0     7941.79     7171.60     55.14 o 
   2   2   0      393.26      394.58      5.94 o 
   3   2   0        0.99        1.67      1.98 o 
   4   2   0      685.73      666.80     29.09 o 
   5   2   0      493.60      478.90     23.27 o 
   6   2   0       68.73       74.96      7.33 o 
   7   2   0      151.99      130.38     12.27 o 
   8   2   0        0.19       64.89     37.31 o 
   1   3   0      262.30      214.25      4.67 o 
   2   3   0     4302.83     4343.00     35.21 o 
   3   3   0      669.61      717.46     12.88 o 
   4   3   0        5.56        7.42      1.40 o 
   5   3   0      483.42      446.14      8.40 o 
   6   3   0       36.65       37.42      8.90 o 
   7   3   0      128.64      139.31     10.82 o 
   8   3   0        3.46       28.70     47.00 o 
   0   4   0     4600.21     4160.52     64.19 o 
   1   4   0     2840.74     2904.64     28.72 o 
   2   4   0     2875.99     2824.75     24.89 o 
   3   4   0       16.96       26.82      2.28 o 
   4   4   0      126.02      115.56      4.18 o 
   5   4   0      968.34     1001.58     15.62 o 
   6   4   0      105.01       93.52     10.14 o 
   7   4   0       16.11        8.38     20.33 o 
   8   4   0        9.20       23.61     39.49 o 
   1   5   0       51.94       51.73      3.80 o 
   2   5   0     1207.49     1107.77     11.63 o 
   3   5   0      138.91      126.42      5.21 o 
   4   5   0      217.80      174.68     17.32 o 
   5   5   0        1.19        1.84      6.63 o 
   6   5   0       57.93       64.86      8.86 o 
   7   5   0        0.92       -6.93     19.91 o 
   0   6   0      754.73      875.16     23.35 o 
   1   6   0      350.12      380.66     10.35 o 
   2   6   0      160.16      195.89      7.20 o 
   3   6   0      210.17      215.06      4.66 o 
   4   6   0      799.19      742.33     26.04 o 
   5   6   0       79.93       88.98     11.01 o 
   6   6   0      103.51      105.27     11.86 o 
   7   6   0       17.83       24.59      8.14 o 
   1   7   0       48.63       47.11      4.52 o 
   2   7   0     1176.35     1332.44     22.61 o 
   3   7   0      283.22      312.45      9.51 o 
   4   7   0      359.63      324.69     18.20 o 
   5   7   0       22.19       32.29      9.25 o 
   6   7   0        0.07        1.60      6.89 o 
   7   7   0       65.75       58.70      9.89 o 
   0   8   0      394.51      394.75     17.57 o 
   1   8   0      353.38      364.67     11.72 o 
   2   8   0        2.77        4.43      3.00 o 
   3   8   0        0.02        4.36      4.43 o 
   4   8   0      357.35      373.31     10.92 o 
   5   8   0      168.99      179.21     15.44 o 
   6   8   0        2.72        7.52      7.02 o 
   7   8   0       11.57        8.06      6.63 o 
   1   9   0      505.76      443.36     13.77 o 
   2   9   0      198.53      221.73      9.73 o 
   3   9   0      189.41      183.78      8.60 o 
   4   9   0        1.16        2.12      7.09 o 
   5   9   0       20.39       16.96      7.72 o 
   6   9   0        1.52       10.14      8.15 o 
   0  10   0      635.12      750.72     27.59 o 
   1  10   0      990.91      931.19     26.79 o 
   2  10   0        0.75        1.42      3.82 o 
   3  10   0        0.08        1.99      3.50 o 
   4  10   0      127.61      121.08     14.29 o 
   5  10   0       48.37       44.21      9.10 o 
   6  10   0       42.07       51.17     11.09 o 
   1  11   0        3.41        5.86      4.96 o 
   2  11   0      538.79      549.59     17.13 o 
   3  11   0        4.25        7.23      4.05 o 
   4  11   0        0.07        1.29      7.77 o 
   5  11   0        0.26       -0.30      5.42 o 
   0  12   0      410.86      465.35     24.20 o 
   1  12   0       49.31       57.79      7.46 o 
   2  12   0        0.21        1.39      4.64 o 
   3  12   0       19.80       19.58      9.33 o 
   4  12   0       61.15       58.57     12.45 o 
   5  12   0        0.59        3.14      6.46 o 
   1  13   0       12.55        8.89      5.07 o 
   2  13   0        6.31        8.74      4.83 o 
   3  13   0      119.66      108.38     14.95 o 
   4  13   0        7.36       15.99      9.47 o 
   0  14   0       13.82        4.24      7.54 o 
   1  14   0       56.98       59.21      7.76 o 
   2  14   0       17.28       22.29      5.54 o 
   3  14   0       14.06       16.71     10.22 o 
   1  15   0        3.01        6.36      5.50 o 
   1   0   1     1904.02     2038.59     57.15 o 
   2   0   1      610.02      520.86     15.80 o 
   3   0   1     2255.44     2391.77     51.47 o 
   4   0   1       13.10       13.56      2.90 o 
   5   0   1      293.28      288.78     10.76 o 
   6   0   1       43.82       48.86      8.70 o 
   7   0   1        0.03       21.97     24.84 o 
   8   0   1       43.67       76.74     22.84 o 
  -8   1   1       13.96       13.63     20.41 o 
  -7   1   1       70.11       77.82     22.54 o 
  -6   1   1      267.62      280.78      9.65 o 
  -5   1   1      299.29      306.28      9.20 o 
  -4   1   1       91.96      101.46     10.18 o 
  -3   1   1     3040.39     2942.09     61.38 o 
  -2   1   1     1239.18     1296.53     32.82 o 
  -1   1   1     2800.45     2655.26     38.45 o 
   1   1   1     2764.55     2835.45     29.83 o 
   2   1   1     1235.77     1326.96     19.68 o 
   3   1   1     2988.75     3088.39     33.31 o 
   4   1   1       94.47       96.23      6.14 o 
   5   1   1      300.69      307.34     17.35 o 
   6   1   1      264.70      264.75     11.17 o 
   7   1   1       69.28       86.65     23.97 o 
   8   1   1       14.30       21.51     18.76 o 
  -8   2   1        0.49       34.85     40.08 o 
  -7   2   1       37.28       43.83     21.22 o 
  -6   2   1      100.90       93.02     20.13 o 
  -5   2   1      283.83      272.25     15.08 o 
  -4   2   1      968.72      958.35     28.52 o 
  -3   2   1      650.54      685.47     28.39 o 
  -2   2   1      559.06      601.24     11.63 o 
  -1   2   1     3115.35     3196.47     46.59 o 
   0   2   1     1335.38     1340.70     22.81 o 
   1   2   1     3096.80     3229.40     27.56 o 
   2   2   1      564.15      609.29     11.45 o 
   3   2   1      641.85      686.35      8.41 o 
   4   2   1      980.28     1009.29     20.99 o 
   5   2   1      277.32      269.87     10.91 o 
   6   2   1      101.32       95.42      7.96 o 
   7   2   1       37.05       42.54      8.92 o 
   8   2   1        0.52       90.23     43.92 o 
  -8   3   1       49.23       46.04     45.24 o 
  -7   3   1       67.45       62.50      7.96 o 
  -6   3   1       34.65       64.35     43.39 o 
  -5   3   1      939.75      904.93     21.64 o 
  -4   3   1      179.61      202.00      9.16 o 
  -3   3   1      378.18      374.93     11.55 o 
  -2   3   1      136.00      178.46      3.98 o 
  -1   3   1     2273.22     2277.59     36.35 o 
   0   3   1      202.56      147.99      6.58 o 
   1   3   1     2294.24     2284.02     21.11 o 
   2   3   1      124.68      166.55      5.48 o 
   3   3   1      380.14      394.35      8.28 o 
   4   3   1      184.61      194.76      4.52 o 
   5   3   1      941.44      939.32     12.56 o 
   6   3   1       33.67       31.60     16.41 o 
   7   3   1       66.18       55.44      9.66 o 
   8   3   1       49.40      117.53     46.96 o 
  -8   4   1       21.72       29.28     45.40 o 
  -7   4   1        8.59        9.61     18.05 o 
  -6   4   1      300.19      281.17     12.10 o 
  -5   4   1      317.58      309.24     12.04 o 
  -4   4   1      158.91      161.90      7.89 o 
  -2   4   1      165.82      160.18      4.49 o 
  -1   4   1     1535.73     1512.29     28.16 o 
   0   4   1     1696.35     1551.35     29.93 o 
   1   4   1     1542.57     1476.24     16.15 o 
   2   4   1      174.91      172.64      4.34 o 
   3   4   1      370.53      365.54      8.43 o 
   4   4   1      158.98      173.04      5.78 o 
   5   4   1      313.92      312.35      8.27 o 
   6   4   1      301.18      304.77     16.29 o 
   7   4   1        8.66        6.95      5.17 o 
   8   4   1       21.66       39.14     34.58 o 
  -7   5   1       33.94       37.89      8.17 o 
  -6   5   1       42.58       28.74      7.43 o 
  -3   5   1      913.94      921.12     13.67 o 
  -2   5   1     1307.56     1440.19     27.98 o 
  -1   5   1     1291.56     1328.26     27.25 o 
   0   5   1      370.03      350.03      7.36 o 
   1   5   1     1266.61     1294.86     15.77 o 
   2   5   1     1324.85     1429.04     19.07 o 
   3   5   1      890.28      890.89     11.13 o 
   4   5   1      284.53      272.95     12.36 o 
   5   5   1      115.18      116.23     11.23 o 
   6   5   1       41.05       27.48      7.33 o 
   7   5   1       34.03       34.23      9.11 o 
  -7   6   1       33.70       30.91      7.97 o 
  -6   6   1       35.67       40.93      8.28 o 
  -3   6   1       42.22       52.41      3.64 o 
  -2   6   1      969.37      999.12     23.44 o 
  -1   6   1     1576.24     1642.31     33.64 o 
   0   6   1       46.16       82.20      5.03 o 
   1   6   1     1570.44     1648.46     52.98 o 
   2   6   1      968.38      937.02     31.03 o 
   3   6   1       42.14       47.99      2.64 o 
   4   6   1      333.35      323.22     10.74 o 
   5   6   1      547.71      540.74     23.25 o 
   6   6   1       35.67       43.82      8.93 o 
   7   6   1       33.38       33.31      7.54 o 
  -7   7   1       22.91       25.74      7.67 o 
  -6   7   1      144.64      124.70     12.46 o 
  -5   7   1      163.61      160.80     14.16 o 
  -4   7   1      282.75      319.45     18.21 o 
  -3   7   1       54.77       49.09      3.84 o 
  -2   7   1       28.65       36.41      4.34 o 
  -1   7   1       40.32       35.42      4.25 o 
   0   7   1     1079.08      879.15     17.92 o 
   1   7   1       44.09       37.23      4.16 o 
   2   7   1       31.70       34.19      4.11 o 
   3   7   1       51.73       51.31      4.10 o 
   4   7   1      286.09      273.07      8.74 o 
   5   7   1      158.37      143.00     13.12 o 
   6   7   1      144.21      156.64     14.39 o 
   7   7   1       23.55       21.46      6.64 o 
  -7   8   1        7.81       13.31      7.73 o 
  -6   8   1      118.74       94.56     11.63 o 
  -5   8   1       79.39       69.05     10.44 o 
  -4   8   1       23.83       23.63      4.03 o 
  -3   8   1      296.38      285.64     10.22 o 
  -2   8   1       95.25       97.92      6.41 o 
  -1   8   1      132.68      126.39      7.19 o 
   0   8   1      543.32      589.05     15.25 o 
   1   8   1      137.82      134.01      7.31 o 
   2   8   1       97.66       85.22      5.81 o 
   3   8   1      288.67      284.97      9.51 o 
   4   8   1       25.77       19.22      7.23 o 
   5   8   1       78.49       73.46     11.49 o 
   6   8   1      118.93       96.09     11.58 o 
   7   8   1        7.92        7.43      6.28 o 
  -6   9   1       36.99       34.77      8.36 o 
  -5   9   1       36.54       35.64      9.37 o 
  -4   9   1        6.38        3.16      3.35 o 
  -3   9   1       77.71       77.75      6.31 o 
  -2   9   1      151.16      139.46      9.93 o 
  -1   9   1      740.45      745.99     19.27 o 
   0   9   1      452.02      405.68     13.42 o 
   1   9   1      739.77      733.41     18.09 o 
   2   9   1      149.37      133.37      7.52 o 
   3   9   1       77.81       80.72      6.02 o 
   4   9   1        7.53        4.38      7.49 o 
   5   9   1       36.20       31.54      8.42 o 
   6   9   1       37.57       44.96     10.03 o 
  -6  10   1       27.26       37.24      9.16 o 
  -5  10   1       13.07        9.66      8.05 o 
  -4  10   1       62.15       61.22     11.29 o 
  -3  10   1       45.85       42.08      5.34 o 
  -2  10   1       65.71       60.80      6.14 o 
  -1  10   1      377.00      392.87     14.07 o 
   0  10   1       74.64       67.43     13.60 o 
   1  10   1      383.14      373.18     13.60 o 
   2  10   1       64.33       56.96      5.90 o 
   3  10   1       46.33       42.75      5.11 o 
   4  10   1       61.28       73.92     12.10 o 
   5  10   1       12.33       17.09      8.12 o 
   6  10   1       27.46       26.54      8.55 o 
  -5  11   1        7.37       12.27      9.12 o 
  -4  11   1      142.50      134.78     14.57 o 
  -3  11   1       93.78       82.74      7.40 o 
  -2  11   1       11.67       13.27      4.98 o 
  -1  11   1      391.33      393.48     14.71 o 
   0  11   1        2.73        6.32      4.99 o 
   1  11   1      389.07      401.10     14.89 o 
   2  11   1       12.19       15.69      4.94 o 
   3  11   1       92.72       84.47      8.69 o 
   4  11   1      142.29      142.68     15.45 o 
   5  11   1        7.52        7.20      8.16 o 
  -5  12   1       33.58       54.43     11.67 o 
  -4  12   1       16.17       17.28      9.65 o 
  -3  12   1       28.04       37.36      6.03 o 
  -2  12   1       32.72       30.03      5.69 o 
  -1  12   1       81.69       87.06     13.75 o 
   0  12   1       35.81       34.16      7.22 o 
   1  12   1       78.54       81.98      8.02 o 
   2  12   1       32.19       27.59      5.66 o 
   3  12   1       27.16       34.69     10.35 o 
   4  12   1       16.15       22.19      8.46 o 
   5  12   1       33.54       43.62     10.89 o 
  -4  13   1       17.12       29.71     10.62 o 
  -3  13   1       11.09        7.95      7.88 o 
  -2  13   1       66.61       68.17     14.46 o 
  -1  13   1      134.21      134.80      9.80 o 
   0  13   1      247.23      274.01     13.76 o 
   1  13   1      134.17      134.79     10.02 o 
   2  13   1       66.43       67.00      7.61 o 
   3  13   1       11.02       18.36      9.69 o 
   4  13   1       17.24       17.88      8.18 o 
  -3  14   1       53.00       62.55     13.20 o 
  -2  14   1       31.66       37.18      6.53 o 
  -1  14   1        2.21       -0.20      5.19 o 
   0  14   1        1.88        5.37      4.64 o 
   1  14   1        1.93        6.17      4.67 o 
   2  14   1       32.46       33.36     10.67 o 
   3  14   1       52.53       71.75     13.94 o 
  -1  15   1       16.07       32.06      6.87 o 
   0  15   1        3.16        3.60      5.54 o 
   1  15   1       16.00       16.20      5.58 o 
   0   0   2      584.14      477.52      9.60 o 
   1   0   2     9240.68     8323.46     80.48 o 
   2   0   2      408.95      434.60      8.26 o 
   3   0   2      532.97      496.98     26.47 o 
   4   0   2       12.89        8.46      4.36 o 
   5   0   2       69.89       73.50      7.54 o 
   6   0   2       46.54       45.56     12.88 o 
   7   0   2       73.05       82.40     22.95 o 
   8   0   2       14.61        3.80     22.06 o 
  -8   1   2        6.42       -2.18     19.80 o 
  -7   1   2       38.46       42.39     22.81 o 
  -6   1   2      114.15      115.56     14.12 o 
  -5   1   2      611.26      625.04     13.48 o 
  -4   1   2      595.60      635.29     11.69 o 
  -3   1   2      706.42      821.24     32.00 o 
  -2   1   2      463.95      523.54     11.87 o 
  -1   1   2     1631.35     1657.75     20.37 o 
   0   1   2      469.86      337.96      8.69 o 
   1   1   2     1648.74     1733.32     23.02 o 
   2   1   2      468.52      543.91     12.11 o 
   3   1   2      711.19      805.85     14.31 o 
   4   1   2      584.49      623.77     14.04 o 
   5   1   2      614.83      617.26     15.14 o 
   6   1   2      115.94      118.53     10.46 o 
   7   1   2       39.16       54.91     21.20 o 
   8   1   2        6.41       21.94     23.71 o 
  -8   2   2       44.54      139.15     47.46 o 
  -7   2   2       21.43       63.17     26.66 o 
  -6   2   2      139.78       96.46     18.75 o 
  -5   2   2       47.70       43.03      9.52 o 
  -4   2   2       72.95       79.06     17.39 o 
  -3   2   2      353.57      407.66     13.20 o 
  -2   2   2      507.42      462.22      8.38 o 
  -1   2   2     2880.60     3044.90     51.99 o 
   0   2   2     5332.92     4892.32     70.84 o 
   1   2   2     2872.60     3072.87     33.47 o 
   2   2   2      520.62      469.03      8.92 o 
   3   2   2      343.07      357.96      6.16 o 
   4   2   2       79.63      108.31      9.90 o 
   5   2   2       46.33       54.95      8.29 o 
   6   2   2      142.67      115.69      8.28 o 
   7   2   2       21.13       18.03     21.00 o 
   8   2   2       44.34       52.63     27.74 o 
  -8   3   2        2.77       32.40     35.87 o 
  -7   3   2       28.94       19.64     36.07 o 
  -6   3   2      614.96      605.61     17.68 o 
  -5   3   2        9.65       35.27      7.07 o 
  -4   3   2      634.11      636.28     17.30 o 
  -3   3   2      460.28      483.22     14.48 o 
  -2   3   2      749.64      854.38     11.53 o 
  -1   3   2     2075.56     2131.47     36.08 o 
   0   3   2      359.82      489.68     13.44 o 
   1   3   2     2086.06     2195.51     21.48 o 
   2   3   2      738.48      798.01     15.46 o 
   3   3   2      454.46      483.88     14.64 o 
   4   3   2      638.85      624.43     13.46 o 
   5   3   2        9.67        8.46      1.77 o 
   6   3   2      618.95      580.18     25.12 o 
   7   3   2       29.02       28.78     10.87 o 
   8   3   2        2.74       38.77     45.75 o 
  -8   4   2       25.19        9.32     40.52 o 
  -7   4   2       40.14      -20.62     41.24 o 
  -6   4   2       56.03       43.61      7.41 o 
  -5   4   2      109.74       95.01      8.54 o 
  -4   4   2      216.77      190.04      9.82 o 
  -3   4   2      622.24      647.84     16.81 o 
  -2   4   2      400.99      455.34     13.57 o 
  -1   4   2      535.63      564.22     15.43 o 
   0   4   2       16.43       19.47      4.06 o 
   1   4   2      521.76      547.87     11.06 o 
   2   4   2      420.04      455.73      7.96 o 
   3   4   2      639.51      641.62     12.52 o 
   4   4   2      218.93      205.49      6.94 o 
   5   4   2      107.90      104.39      5.39 o 
   6   4   2       55.01       50.39     17.61 o 
   7   4   2       41.33       46.96      7.57 o 
   8   4   2       24.58       34.20     38.37 o 
  -6   5   2       46.60       33.70      5.89 o 
  -3   5   2       96.89       89.08      6.26 o 
  -2   5   2      712.92      691.31     18.44 o 
  -1   5   2     1194.43     1181.60     26.47 o 
   0   5   2      185.38      139.18      8.50 o 
   1   5   2     1185.54     1201.75     38.18 o 
   2   5   2      711.54      688.25     10.10 o 
   3   5   2       95.00       68.32      2.31 o 
   4   5   2      327.04      330.20      9.36 o 
   5   5   2      987.81      908.49     28.51 o 
   6   5   2       45.44       43.38      8.27 o 
   7   5   2       41.31       43.26     13.64 o 
  -7   6   2       32.69       42.81      9.24 o 
  -3   6   2      351.98      346.63     12.91 o 
  -2   6   2      685.14      761.69     20.61 o 
  -1   6   2       55.70       40.52      5.53 o 
   0   6   2       97.85      135.33      9.08 o 
   1   6   2       52.34       33.43      3.74 o 
   2   6   2      694.14      733.77     14.17 o 
   3   6   2      344.73      338.82     12.20 o 
   4   6   2      241.95      251.61      8.47 o 
   5   6   2       28.88       28.21      8.07 o 
   6   6   2       82.53       80.36     10.36 o 
   7   6   2       33.62       36.13     24.33 o 
  -7   7   2       19.84       19.50      7.49 o 
  -6   7   2      118.24      112.48     12.48 o 
  -3   7   2       30.24       29.14      3.16 o 
  -2   7   2       35.80       30.25      5.32 o 
  -1   7   2      862.42      869.31     24.68 o 
   0   7   2       22.00       11.97      3.42 o 
   1   7   2      862.96      853.29     17.37 o 
   2   7   2       36.63       33.08      3.99 o 
   3   7   2       31.41       36.07      3.43 o 
   4   7   2       78.30       87.35     10.92 o 
   5   7   2      448.21      433.05     21.61 o 
   6   7   2      119.76      113.71     12.15 o 
   7   7   2       19.85       19.52      7.79 o 
  -7   8   2       22.55       29.10      8.05 o 
  -6   8   2       28.90       41.32      9.78 o 
  -5   8   2       33.46       36.70      9.01 o 
  -4   8   2      189.09      181.75     10.63 o 
  -3   8   2        9.49        2.14      3.45 o 
  -2   8   2      231.66      214.30     12.02 o 
  -1   8   2       12.99       22.12      4.28 o 
   0   8   2      108.95      111.17      7.04 o 
   1   8   2       13.78       23.44      4.33 o 
   2   8   2      234.47      207.76      8.56 o 
   3   8   2        8.93        6.22      2.96 o 
   4   8   2      194.48      183.39     15.04 o 
   5   8   2       34.45       37.85      8.48 o 
   6   8   2       27.96       35.57      8.39 o 
   7   8   2       22.31       20.22      7.24 o 
  -6   9   2       57.00       68.79     11.60 o 
  -5   9   2        8.05       11.19      8.16 o 
  -4   9   2      129.99      132.71      7.94 o 
  -3   9   2       45.48       46.38      5.42 o 
  -2   9   2       30.22       25.99      4.62 o 
  -1   9   2        9.41        9.25      4.30 o 
   0   9   2     1034.31      953.50     21.25 o 
   1   9   2       10.47       10.94      4.49 o 
   2   9   2       31.12       26.85      4.37 o 
   3   9   2       44.33       47.91      4.80 o 
   4   9   2      131.60      112.50     12.09 o 
   5   9   2        8.77        6.31      6.87 o 
   6   9   2       56.90       57.69     10.73 o 
  -6  10   2        3.89        4.87      7.99 o 
  -5  10   2        2.11       -1.75      5.70 o 
  -4  10   2        3.56        7.45      7.10 o 
  -3  10   2      181.66      164.14      9.01 o 
  -2  10   2      121.63      118.47     11.27 o 
  -1  10   2      341.46      340.08     13.35 o 
   0  10   2       93.94       85.37     10.76 o 
   1  10   2      337.57      336.70     20.10 o 
   2  10   2      123.57      127.58      7.95 o 
   3  10   2      178.60      172.55      8.75 o 
   4  10   2        3.44        6.69      8.30 o 
   5  10   2        2.25        6.90      7.88 o 
   6  10   2        4.05        1.30      7.96 o 
  -5  11   2       36.57       50.79     11.33 o 
  -4  11   2        1.10       -1.89      8.18 o 
  -3  11   2      118.92      113.26      8.45 o 
  -2  11   2       13.11       11.50      4.85 o 
  -1  11   2      222.74      229.95     12.40 o 
   0  11   2       81.59       90.83      8.60 o 
   1  11   2      225.68      227.73     11.47 o 
   2  11   2       12.57       11.82      4.47 o 
   3  11   2      118.05      117.01     13.81 o 
   4  11   2        1.09        3.97      6.39 o 
   5  11   2       36.39       41.31      9.20 o 
  -5  12   2        8.80        9.41      8.20 o 
  -4  12   2       27.27       26.10      9.44 o 
  -3  12   2      132.68      138.66      9.69 o 
  -2  12   2       47.44       46.48      6.87 o 
  -1  12   2       60.10       62.88      7.55 o 
   0  12   2      186.89      201.03     11.81 o 
   1  12   2       62.34       71.66      7.51 o 
   2  12   2       48.47       42.97      6.29 o 
   3  12   2      136.43      159.21     16.78 o 
   4  12   2       28.09       20.53      9.94 o 
   5  12   2        8.79       18.55      9.81 o 
  -4  13   2       27.56       15.99      9.82 o 
  -3  13   2        6.91        6.40      6.99 o 
  -2  13   2       21.17       19.64      5.58 o 
  -1  13   2       27.58       31.82      6.95 o 
   0  13   2      101.22       98.27      8.86 o 
   1  13   2       26.53       33.17      6.52 o 
   2  13   2       21.96       24.50      7.30 o 
   3  13   2        6.69       -2.81      6.81 o 
   4  13   2       26.92       23.43      9.74 o 
  -3  14   2        1.60       10.65      9.89 o 
  -2  14   2       34.62       35.69      6.71 o 
  -1  14   2        1.31        1.63      5.22 o 
   0  14   2        6.79        3.33      5.43 o 
   1  14   2        1.23        0.30      4.72 o 
   2  14   2       34.70       26.99     10.79 o 
   3  14   2        1.65        3.69      8.66 o 
   0  15   2       42.93       46.38      9.12 o 
   1   0   3     7458.91     7559.60     48.76 o 
   2   0   3     1099.24     1025.28     27.78 o 
   3   0   3      494.82      568.87     11.19 o 
   4   0   3      184.64      260.08      8.50 o 
   5   0   3       56.13       56.62      4.57 o 
   6   0   3        6.21        6.71      6.59 o 
   7   0   3       29.57       37.45     24.55 o 
   8   0   3        0.05       -5.59     20.80 o 
  -8   1   3        2.12       -4.87     32.10 o 
  -7   1   3       27.05       31.66     17.72 o 
  -6   1   3      354.95      302.57     25.69 o 
  -5   1   3       90.05       87.31      7.85 o 
  -4   1   3      448.61      459.83     10.21 o 
  -3   1   3      512.65      504.27     17.54 o 
  -2   1   3      908.58      997.34     18.59 o 
  -1   1   3     4548.50     4585.32     54.28 o 
   0   1   3     6851.91     6512.57     64.68 o 
   1   1   3     4501.11     4547.88     32.88 o 
   2   1   3      899.10     1000.93      8.94 o 
   3   1   3      503.31      512.73     11.55 o 
   4   1   3      445.72      439.61     11.92 o 
   5   1   3       86.42       92.96      6.60 o 
   6   1   3      354.08      338.57     12.05 o 
   7   1   3       26.49       41.68     24.41 o 
   8   1   3        2.32        2.28     22.92 o 
  -8   2   3        5.71       10.77     41.21 o 
  -7   2   3        0.88       57.20     33.01 o 
  -6   2   3        2.19       69.19     49.73 o 
  -5   2   3      161.05      124.48     21.12 o 
  -3   2   3      127.21      189.75     10.77 o 
  -2   2   3      798.22      823.86     16.19 o 
  -1   2   3      872.55      828.91     13.62 o 
   0   2   3    19768.60    16330.15    220.32 o 
   1   2   3      866.77      836.76     18.94 o 
   2   2   3      812.61      839.81      9.80 o 
   3   2   3      134.16      146.72      5.31 o 
   4   2   3       99.02       88.62      6.34 o 
   5   2   3      159.57      137.68      8.38 o 
   6   2   3        2.77        3.40      4.59 o 
   7   2   3        0.85      -10.79     21.57 o 
   8   2   3        5.42       -7.79     18.98 o 
  -8   3   3        1.16       15.56     42.99 o 
  -7   3   3       31.78       23.42     39.18 o 
  -6   3   3       88.36      108.74     34.32 o 
  -5   3   3      209.18      235.75     12.43 o 
  -4   3   3      653.21      658.50     19.12 o 
  -3   3   3      168.30      199.72     10.59 o 
  -2   3   3     1780.97     1804.73     26.96 o 
  -1   3   3      994.51     1098.01     23.66 o 
   0   3   3      524.11      671.44     17.47 o 
   1   3   3     1000.13     1118.23     29.59 o 
   2   3   3     1787.69     1759.55     56.83 o 
   3   3   3      170.01      205.81      6.84 o 
   4   3   3      660.97      649.08     20.29 o 
   5   3   3      208.07      197.82     25.26 o 
   6   3   3       89.83       70.85      7.89 o 
   7   3   3       31.67       28.73     12.45 o 
   8   3   3        0.92       47.40     47.20 o 
  -7   4   3       13.48      -10.41     29.61 o 
  -6   4   3        8.08       -1.28      6.98 o 
  -5   4   3        5.19       -0.98      6.93 o 
  -4   4   3      633.55      675.52     19.57 o 
  -3   4   3      348.23      355.73     12.98 o 
  -2   4   3      979.76     1099.99     24.72 o 
  -1   4   3     1382.90     1502.18     30.52 o 
   0   4   3     2038.07     1956.96     37.57 o 
   1   4   3     1405.76     1534.63     23.20 o 
   2   4   3      980.94     1092.79     17.99 o 
   3   4   3      364.64      370.01      9.76 o 
   4   4   3      634.48      662.43     21.93 o 
   5   4   3        4.57        0.18      5.04 o 
   6   4   3        9.09        0.63     14.28 o 
   7   4   3       14.36       12.59      6.79 o 
  -6   5   3      183.58      186.90     11.14 o 
  -5   5   3      347.82      301.42     13.41 o 
  -3   5   3      194.48      228.98      4.91 o 
  -2   5   3      137.41      181.81      9.70 o 
  -1   5   3      121.24      126.49      8.34 o 
   0   5   3        2.79       -0.18      3.88 o 
   1   5   3      118.45      128.41      9.17 o 
   2   5   3      138.76      164.20      7.45 o 
   3   5   3      191.38      208.49     12.33 o 
   4   5   3      219.59      208.40     13.17 o 
   5   5   3      349.86      299.89     16.44 o 
   6   5   3      181.68      194.63     13.87 o 
   7   5   3       56.74       46.21     31.23 o 
  -3   6   3       63.52       54.74      4.99 o 
  -2   6   3       32.68       31.00      5.36 o 
  -1   6   3      226.47      263.51     12.47 o 
   0   6   3        2.37        0.57      4.10 o 
   1   6   3      218.11      234.96     12.98 o 
   2   6   3       37.77       33.68      3.61 o 
   3   6   3       62.34       55.79      3.11 o 
   4   6   3      134.44      119.02     11.11 o 
   5   6   3       77.05       82.58     10.22 o 
   6   6   3        2.32        2.55      6.03 o 
   7   6   3       26.81       20.14     40.06 o 
  -3   7   3      137.97      151.90      9.88 o 
  -2   7   3     1063.05     1101.84     28.71 o 
  -1   7   3      317.64      378.41     16.16 o 
   0   7   3      236.21      203.17     12.31 o 
   1   7   3      324.01      350.67     10.84 o 
   2   7   3     1064.49     1073.90     19.45 o 
   3   7   3      135.50      137.72      5.63 o 
   4   7   3       36.36       34.55      8.79 o 
   5   7   3      204.30      212.80     15.95 o 
   6   7   3        5.16        7.11      6.78 o 
   7   7   3       12.09       10.07      6.76 o 
  -7   8   3       32.30       40.56      9.97 o 
  -4   8   3      127.65      128.06      9.89 o 
  -3   8   3      169.13      190.41     11.83 o 
  -2   8   3      158.37      170.48     11.36 o 
  -1   8   3      342.92      327.72     16.08 o 
   0   8   3      223.96      262.56     14.77 o 
   1   8   3      339.96      317.27     10.95 o 
   2   8   3      157.46      164.46      7.75 o 
   3   8   3      176.36      185.90      7.37 o 
   4   8   3      126.81      121.16     13.00 o 
   5   8   3       43.95       38.19      9.40 o 
   6   8   3        6.89        5.69      7.01 o 
   7   8   3       32.04       34.04      8.91 o 
  -6   9   3       14.44       24.32      9.31 o 
  -4   9   3       36.36       37.98      6.94 o 
  -3   9   3       52.20       52.91      7.51 o 
  -2   9   3      269.36      273.33     15.01 o 
  -1   9   3      179.62      175.48     12.94 o 
   0   9   3       41.77       41.98      5.84 o 
   1   9   3      177.89      188.95      9.44 o 
   2   9   3      272.13      270.89     10.58 o 
   3   9   3       51.24       51.48      4.84 o 
   4   9   3       36.42       37.15      9.29 o 
   5   9   3       82.10       90.56     12.39 o 
   6   9   3       14.54       27.69      8.66 o 
  -6  10   3       25.88       39.15     10.75 o 
  -5  10   3       32.53       38.76     10.01 o 
  -4  10   3        4.78        6.37      4.22 o 
  -3  10   3       28.56       35.06      5.94 o 
  -2  10   3      158.60      147.80      9.91 o 
  -1  10   3        9.48        9.81      4.97 o 
   0  10   3      262.02      236.89     11.39 o 
   1  10   3       10.70       13.67      4.71 o 
   2  10   3      158.41      153.11      8.70 o 
   3  10   3       30.92       27.57      4.40 o 
   4  10   3        5.38        2.40      8.25 o 
   5  10   3       32.67       28.63      9.73 o 
   6  10   3       25.64       35.23      9.62 o 
  -5  11   3        0.23        0.57      7.62 o 
  -4  11   3        6.03        5.89      8.53 o 
  -3  11   3       83.15       83.83      7.79 o 
  -2  11   3       51.57       48.73      6.48 o 
  -1  11   3        6.69        5.77      4.50 o 
   0  11   3     1563.03     1577.31     31.59 o 
   1  11   3        6.09        2.59      4.38 o 
   2  11   3       50.81       55.45      6.38 o 
   3  11   3       84.13       81.85     12.52 o 
   4  11   3        5.17        4.44      7.74 o 
   5  11   3        0.20       -3.46      8.48 o 
  -4  12   3       12.29       18.32      9.14 o 
  -3  12   3       69.92       71.46      7.88 o 
  -2  12   3       56.69       65.37      8.17 o 
  -1  12   3       28.31       27.52      6.44 o 
   0  12   3       42.47       55.83      7.76 o 
   1  12   3       27.65       28.02      5.67 o 
   2  12   3       56.02       66.39      7.07 o 
   3  12   3       69.43       68.23     11.77 o 
   4  12   3       12.43       11.70      7.56 o 
  -4  13   3        0.45       -0.41      7.62 o 
  -3  13   3       12.32       13.14      7.47 o 
  -2  13   3       64.74       57.65      7.43 o 
  -1  13   3        8.15        9.71      5.38 o 
   0  13   3        4.18        4.83      5.61 o 
   1  13   3        9.08        6.94      5.27 o 
   2  13   3       65.01       65.29      7.34 o 
   3  13   3       12.15       12.48      9.34 o 
   4  13   3        0.41        1.72      9.19 o 
  -2  14   3       61.43       68.70      8.14 o 
  -1  14   3       12.70        7.77      7.00 o 
   0  14   3       29.84       42.81      7.52 o 
   1  14   3       12.09        8.56      4.98 o 
   2  14   3       62.16       67.89     12.32 o 
   0   0   4     3952.48     3466.96     52.75 o 
   1   0   4        0.42        5.34      2.06 o 
   2   0   4       50.01       48.83      3.85 o 
   3   0   4       61.58       72.30      8.42 o 
   4   0   4     1481.74     1600.67     25.78 o 
   5   0   4       12.46       24.58      7.86 o 
   6   0   4       85.55       86.24      6.09 o 
   7   0   4        0.72       14.64     29.15 o 
   8   0   4        7.57        1.96     19.35 o 
  -8   1   4       45.46       57.77     31.01 o 
  -7   1   4       47.58       51.52     23.67 o 
  -6   1   4        7.51       -1.27     21.95 o 
  -5   1   4       35.20       41.66     12.24 o 
  -4   1   4      103.75       96.86     17.02 o 
  -3   1   4      245.22      234.10      8.26 o 
  -2   1   4       45.21       57.93      2.97 o 
  -1   1   4     3155.71     3275.07     26.14 o 
   0   1   4     4296.94     4723.14     90.11 o 
   1   1   4     3132.05     3294.55     28.38 o 
   2   1   4       45.63       71.16      4.18 o 
   3   1   4      235.40      218.25      7.41 o 
   4   1   4      103.02      100.44      6.36 o 
   5   1   4       37.17       51.93      7.67 o 
   6   1   4        6.94       12.99      8.24 o 
   7   1   4       47.29       64.69     22.81 o 
   8   1   4       45.11       42.24     23.14 o 
  -8   2   4        0.76       49.35     34.34 o 
  -7   2   4       25.76       85.13     41.16 o 
  -6   2   4      165.27      214.73     39.06 o 
  -5   2   4      286.13      338.66     15.76 o 
  -4   2   4       29.67       85.27     10.11 o 
  -3   2   4      188.34      239.46     13.08 o 
  -2   2   4       34.44       26.25      3.60 o 
  -1   2   4     2522.41     2527.94     39.98 o 
   0   2   4     5574.63     4577.91     70.79 o 
   1   2   4     2523.33     2590.12     44.63 o 
   2   2   4       31.33       24.77      1.82 o 
   3   2   4      184.09      192.19      5.70 o 
   4   2   4       30.87       20.82      9.21 o 
   5   2   4      295.34      278.94     11.04 o 
   6   2   4      163.76      142.05      8.97 o 
   7   2   4       24.27       13.01     21.71 o 
   8   2   4        0.80       -2.31     21.38 o 
  -8   3   4        1.00       21.27     44.50 o 
  -7   3   4       21.99       41.06      9.82 o 
  -6   3   4       18.09       38.73      9.63 o 
  -5   3   4       10.35       48.26      8.86 o 
  -4   3   4       64.41       82.90      8.90 o 
  -3   3   4      290.87      275.30     13.15 o 
  -2   3   4      337.72      322.48     27.31 o 
  -1   3   4      796.63      825.99     21.22 o 
   0   3   4       39.31       22.89      4.90 o 
   1   3   4      780.90      844.89     15.07 o 
   2   3   4      337.26      356.96      9.44 o 
   3   3   4      289.24      267.73     12.25 o 
   4   3   4       62.58       53.01      6.44 o 
   5   3   4       10.76        6.08     23.86 o 
   6   3   4       18.88       16.02      5.15 o 
   7   3   4       21.08       40.26     32.85 o 
   8   3   4        1.03       41.40     33.61 o 
  -7   4   4       33.52      -19.89     39.79 o 
  -6   4   4      198.21      205.96     13.31 o 
  -5   4   4      159.47      150.61     11.74 o 
  -4   4   4      132.72      118.42      9.69 o 
  -3   4   4       20.05       16.48      6.61 o 
  -2   4   4      975.57     1099.91     18.90 o 
  -1   4   4      527.83      533.26     17.03 o 
   0   4   4       37.49       20.42      5.08 o 
   1   4   4      512.37      538.10     17.76 o 
   2   4   4      980.35     1121.95     28.07 o 
   3   4   4       20.60       39.53      5.88 o 
   4   4   4      130.63      135.63     10.04 o 
   5   4   4      164.15      176.92     11.89 o 
   6   4   4      199.72      213.77     12.76 o 
   7   4   4       32.47       30.69     10.91 o 
  -6   5   4       12.93        6.82      6.74 o 
  -5   5   4      186.34      178.22     11.43 o 
  -4   5   4      379.22      357.89     14.87 o 
  -2   5   4      204.18      204.98     11.14 o 
  -1   5   4      171.36      175.34     10.27 o 
   0   5   4       38.52       31.38      5.83 o 
   1   5   4      165.45      165.25     10.65 o 
   2   5   4      203.57      176.16     11.32 o 
   3   5   4      102.65      101.56      2.44 o 
   4   5   4      377.44      369.72     17.21 o 
   5   5   4      186.09      185.98     13.05 o 
   6   5   4       13.29        9.19     12.84 o 
   7   5   4        8.99        4.70      5.56 o 
  -3   6   4      297.63      249.58     26.43 o 
  -2   6   4      342.44      375.79     15.71 o 
  -1   6   4      506.37      566.95     19.61 o 
   0   6   4     1068.42     1113.09     29.62 o 
   1   6   4      514.55      534.76     19.92 o 
   2   6   4      342.40      373.08     17.18 o 
   3   6   4      304.32      265.56      6.88 o 
   4   6   4       45.80       57.11      8.49 o 
   5   6   4       40.95       35.70      8.42 o 
   6   6   4       92.60       87.83     10.84 o 
   7   6   4        4.67       -0.78     16.37 o 
  -3   7   4      184.51      230.63     12.78 o 
  -2   7   4       77.99       78.50      8.39 o 
  -1   7   4      126.51      118.33      9.81 o 
   0   7   4       32.55       27.23      6.39 o 
   1   7   4      129.75      118.30     10.63 o 
   2   7   4       73.24       66.34      4.96 o 
   3   7   4      183.66      190.12      6.73 o 
   4   7   4       12.70       13.03      6.73 o 
   5   7   4       43.38       45.47      9.36 o 
   6   7   4       10.35        6.18      7.01 o 
   7   7   4       19.93       17.69     31.15 o 
  -4   8   4        1.45        5.35      4.93 o 
  -3   8   4       41.25       41.40      6.73 o 
  -2   8   4       39.32       34.05      6.53 o 
  -1   8   4      431.12      479.34     20.10 o 
   0   8   4       29.64       37.10      7.22 o 
   1   8   4      438.75      465.04     20.80 o 
   2   8   4       40.73       36.09      4.48 o 
   3   8   4       39.89       31.80      3.74 o 
   4   8   4        1.30        5.88      6.94 o 
   5   8   4      176.69      181.53     14.73 o 
   6   8   4        0.44        1.24      6.59 o 
  -4   9   4        3.50        3.59      4.84 o 
  -3   9   4      120.77      120.75     10.75 o 
  -2   9   4       85.08       84.64      9.46 o 
  -1   9   4      118.36      116.99     11.35 o 
   0   9   4       96.65       86.94     10.92 o 
   1   9   4      121.64      112.18      7.56 o 
   2   9   4       83.18       75.78      6.30 o 
   3   9   4      117.86      109.94      6.34 o 
   4   9   4        3.12        0.89      6.92 o 
   5   9   4       16.12        6.19      7.98 o 
   6   9   4       29.85       41.03      9.59 o 
  -6  10   4       13.55       13.41      8.74 o 
  -4  10   4       10.92       13.69      5.76 o 
  -3  10   4      172.97      175.39     13.21 o 
  -2  10   4       24.89       22.17      7.08 o 
  -1  10   4      163.77      158.66     13.76 o 
   0  10   4      217.51      235.38     11.70 o 
   1  10   4      169.67      158.42      9.31 o 
   2  10   4       26.22       26.68      4.81 o 
   3  10   4      175.71      150.15     14.99 o 
   4  10   4        9.61       -0.46      7.88 o 
   5  10   4       59.41       51.73     11.16 o 
   6  10   4       13.91       13.29      6.91 o 
  -5  11   4        3.42        7.53      9.20 o 
  -4  11   4       26.12       41.51     11.33 o 
  -3  11   4       11.26        8.41      4.83 o 
  -2  11   4      107.49      106.39      8.67 o 
  -1  11   4       12.13        5.81      4.89 o 
   0  11   4       18.58       16.17      6.18 o 
   1  11   4       11.90       10.68      5.14 o 
   2  11   4      105.26      104.24      7.91 o 
   3  11   4       11.56       11.53      8.96 o 
   4  11   4       26.86       18.53      9.62 o 
   5  11   4        3.06        1.92      7.95 o 
  -4  12   4        5.67       10.25      8.70 o 
  -3  12   4       21.66       24.84      6.58 o 
  -2  12   4      108.29       94.61      9.74 o 
  -1  12   4       19.47       15.67      5.97 o 
   0  12   4        1.13       -1.77      5.17 o 
   1  12   4       18.59       14.09      5.10 o 
   2  12   4      109.38      101.17      8.28 o 
   3  12   4       20.90       21.68      9.46 o 
   4  12   4        5.60        9.31      9.56 o 
  -3  13   4       29.59       40.24      6.74 o 
  -2  13   4        2.14        1.73      4.70 o 
  -1  13   4       72.79       74.61      8.49 o 
   0  13   4        0.03        2.15      4.61 o 
   1  13   4       71.21       80.81     11.25 o 
   2  13   4        1.89        0.42      6.30 o 
   3  13   4       29.59       19.70      8.46 o 
  -2  14   4        4.52        0.05      4.36 o 
  -1  14   4        6.96       11.07      5.38 o 
   0  14   4       16.81        9.70      5.23 o 
   1  14   4        7.21        4.11      4.43 o 
   2  14   4        4.88       -4.49      8.99 o 
   1   0   5     1600.03     1635.86     15.18 o 
   2   0   5        3.87        5.48      1.57 o 
   3   0   5      110.41      122.06      4.47 o 
   4   0   5       80.00       67.75      4.94 o 
   5   0   5      157.50      153.69      8.16 o 
   6   0   5       10.28       17.93     20.98 o 
   7   0   5       52.41       43.58     23.13 o 
   8   0   5       12.10        8.99     17.74 o 
  -8   1   5        4.08       13.26     28.72 o 
  -7   1   5        9.83       -5.85     19.61 o 
  -6   1   5       30.90       14.28     25.63 o 
  -5   1   5       32.72       26.87     12.71 o 
  -4   1   5       51.26       53.22      6.06 o 
  -3   1   5      268.56      260.78     10.14 o 
  -2   1   5      195.34      231.80     33.67 o 
  -1   1   5      381.26      387.47      6.21 o 
   0   1   5     7870.88     7924.16    103.86 o 
   1   1   5      395.09      398.23      5.50 o 
   2   1   5      201.55      222.04      5.31 o 
   3   1   5      283.92      273.24      6.78 o 
   4   1   5       54.36       55.97      5.91 o 
   5   1   5       33.16       28.95      7.26 o 
   6   1   5       31.05       25.64      7.49 o 
   7   1   5       10.46       27.53     22.92 o 
   8   1   5        3.73      -10.40     20.79 o 
  -7   2   5       16.96       70.85     29.02 o 
  -6   2   5       69.81      154.91     51.22 o 
  -5   2   5       93.01      159.13     13.62 o 
  -4   2   5      150.95      252.44     14.03 o 
  -3   2   5      128.94      154.91     12.38 o 
  -2   2   5      269.49      298.06     14.01 o 
  -1   2   5       94.96       79.25      3.06 o 
   0   2   5     7867.25     7386.14    109.72 o 
   1   2   5       90.23       62.73      6.04 o 
   2   2   5      270.90      283.50      6.81 o 
   3   2   5      132.70      123.69      4.15 o 
   4   2   5      144.38      170.63      8.55 o 
   5   2   5       91.28       88.05      7.28 o 
   6   2   5       70.53       78.29      7.29 o 
   7   2   5       17.07       16.96     25.01 o 
  -7   3   5        4.10        7.44     27.54 o 
  -6   3   5       84.04      108.07     12.09 o 
  -5   3   5      184.79      199.49     13.34 o 
  -4   3   5       81.68       91.31      9.90 o 
  -3   3   5       72.42       76.20      9.60 o 
  -2   3   5      189.85      184.25      4.98 o 
  -1   3   5      125.86      117.10      8.45 o 
   0   3   5      386.98      392.09     14.79 o 
   1   3   5      125.18      124.94      8.67 o 
   2   3   5      177.58      166.20      5.70 o 
   3   3   5       73.20       65.71      3.11 o 
   4   3   5       78.44       56.14     27.51 o 
   5   3   5      188.10      166.48     10.76 o 
   6   3   5       86.80       75.13      7.88 o 
   7   3   5        4.38       32.91     40.60 o 
  -7   4   5       28.10        7.91     27.76 o 
  -6   4   5       65.44       54.81     10.43 o 
  -5   4   5      194.21      194.62     13.80 o 
  -4   4   5      227.94      208.00     12.66 o 
  -3   4   5        6.46       -3.38      6.75 o 
  -2   4   5      567.35      582.71     11.91 o 
  -1   4   5      727.98      697.72     21.11 o 
   0   4   5       10.75        3.07      4.34 o 
   1   4   5      736.92      704.04     21.59 o 
   2   4   5      576.28      564.92     19.50 o 
   3   4   5        5.64        6.96      1.36 o 
   4   4   5      227.04      245.00     13.42 o 
   5   4   5      199.90      207.34     22.39 o 
   6   4   5       65.67       66.18      8.61 o 
   7   4   5       28.04       33.56     38.09 o 
  -6   5   5      199.62      161.00     12.60 o 
  -5   5   5      135.95      103.01     10.47 o 
  -4   5   5       44.00       33.62      7.46 o 
  -2   5   5      295.19      297.47     14.09 o 
  -1   5   5      268.25      302.90     14.29 o 
   0   5   5      117.37      107.39      9.39 o 
   1   5   5      279.25      295.53     14.46 o 
   2   5   5      289.83      279.37     14.42 o 
   3   5   5      159.88      178.26      5.45 o 
   4   5   5       45.33       47.11      7.68 o 
   5   5   5      135.72      120.40     11.35 o 
   6   5   5      201.14      186.82     22.14 o 
   7   5   5       18.99       18.92      5.60 o 
  -3   6   5       21.42       33.06      6.52 o 
  -2   6   5      120.17      129.97     10.23 o 
  -1   6   5      216.44      211.59     12.54 o 
   0   6   5        3.83       11.60      6.06 o 
   1   6   5      224.35      237.48     13.87 o 
   2   6   5      116.72      116.28     10.60 o 
   3   6   5       22.08       25.55      2.71 o 
   4   6   5       18.22       18.95      6.92 o 
   5   6   5      268.89      267.02     16.41 o 
   6   6   5        2.14        2.77      6.56 o 
   7   6   5       38.45       37.68     10.97 o 
  -3   7   5      196.78      224.70     13.65 o 
  -2   7   5      235.25      222.47     13.56 o 
  -1   7   5       55.89       50.00      7.55 o 
   0   7   5       17.51       18.31      6.45 o 
   1   7   5       59.28       49.04      7.97 o 
   2   7   5      230.42      207.90     14.12 o 
   3   7   5      188.11      194.71      8.72 o 
   4   7   5      152.90      168.54     13.46 o 
   5   7   5       15.44       33.87      9.00 o 
   6   7   5        6.10        5.97      6.06 o 
   7   7   5        6.44        4.59     19.47 o 
  -3   8   5       49.21       52.59      8.10 o 
  -2   8   5       24.75       27.36      6.76 o 
  -1   8   5      303.73      320.52     17.06 o 
   0   8   5      296.49      305.55     16.95 o 
   1   8   5      303.31      309.54     17.71 o 
   2   8   5       25.82       34.57      8.24 o 
   3   8   5       48.64       42.01      4.14 o 
   4   8   5      110.54      112.65     11.96 o 
   5   8   5        4.50        4.24      7.65 o 
   6   8   5       41.96       37.02      8.25 o 
  -4   9   5       69.05       91.95      9.90 o 
  -3   9   5       58.69       67.62      9.08 o 
  -2   9   5      146.02      157.25     12.87 o 
  -1   9   5       87.29       72.30      9.88 o 
   0   9   5      418.43      483.09     22.66 o 
   1   9   5       89.86       86.00     10.84 o 
   2   9   5      144.97      150.38      8.25 o 
   3   9   5       59.33       57.89      5.14 o 
   4   9   5       65.98       74.59     11.83 o 
   5   9   5       16.10        9.63      7.56 o 
   6   9   5        8.81        3.11      7.14 o 
  -4  10   5       77.60       90.66     10.54 o 
  -3  10   5       55.26       53.85      8.81 o 
  -2  10   5        2.72        5.45      6.59 o 
  -1  10   5      129.28      135.74     13.41 o 
   0  10   5      188.93      184.52     15.20 o 
   1  10   5      123.07      114.02      8.23 o 
   2  10   5        3.14        6.42      4.08 o 
   3  10   5       55.57       46.72      9.48 o 
   4  10   5       79.37       78.50     12.32 o 
   5  10   5       20.90       19.15      8.82 o 
  -3  11   5       87.57       90.78     11.34 o 
  -2  11   5       66.82       67.69     10.40 o 
  -1  11   5       77.67       66.89     10.22 o 
   0  11   5       94.68       91.77      8.52 o 
   1  11   5       79.47       71.08      7.43 o 
   2  11   5       67.47       65.20      6.69 o 
   3  11   5       84.42      101.53     14.03 o 
   4  11   5        3.11       -0.40      8.43 o 
   5  11   5        4.00        7.09      6.33 o 
  -4  12   5       52.54       47.24     11.91 o 
  -3  12   5        8.26       10.61      5.34 o 
  -2  12   5       12.27       15.11      5.37 o 
  -1  12   5       68.03       73.91      8.31 o 
   0  12   5        9.49       14.98      5.58 o 
   1  12   5       69.10       72.41      7.63 o 
   2  12   5       12.82       16.00      5.27 o 
   3  12   5        8.63       11.54      9.47 o 
   4  12   5       52.03       53.60     12.02 o 
  -3  13   5       14.25       12.88      8.83 o 
  -2  13   5       49.13       44.54      6.88 o 
  -1  13   5       11.89        7.02      4.97 o 
   0  13   5       12.00       23.52      6.01 o 
   1  13   5       12.24        6.80      5.39 o 
   2  13   5       48.96       58.26     12.81 o 
   3  13   5       13.51       21.54     10.18 o 
  -2  14   5        7.86       13.93      5.60 o 
  -1  14   5       10.53       12.15      5.96 o 
   0  14   5       42.48       43.14      7.43 o 
   1  14   5       10.40        7.97      5.54 o 
   2  14   5        7.67        7.81      9.76 o 
   0   0   6     5024.30     4651.94     71.65 o 
   1   0   6        1.72        0.95      1.83 o 
   2   0   6      109.61      123.69      4.03 o 
   3   0   6      262.63      220.93      4.93 o 
   4   0   6       78.61       72.66      4.03 o 
   5   0   6       61.75       45.89      4.71 o 
   6   0   6      269.87      257.12     23.87 o 
   7   0   6        2.79       10.26     19.90 o 
  -7   1   6       40.79       51.10     28.99 o 
  -6   1   6       15.60       44.69     36.15 o 
  -5   1   6      190.14      184.00     29.28 o 
  -4   1   6       54.02       54.15      4.57 o 
  -3   1   6       47.94       48.45      4.55 o 
  -2   1   6      123.17      122.46     52.77 o 
  -1   1   6      431.08      413.61      8.11 o 
   0   1   6      388.14      289.89     26.92 o 
   1   1   6      444.45      420.19      9.42 o 
   2   1   6      128.52      103.29      4.38 o 
   3   1   6       45.25       57.67      6.55 o 
   4   1   6       50.68       51.68      6.16 o 
   5   1   6      193.67      192.01      9.42 o 
   6   1   6       15.82       25.01      5.66 o 
   7   1   6       39.24       40.63     19.02 o 
  -7   2   6       10.30       59.04     32.46 o 
  -6   2   6      112.22      152.41     40.97 o 
  -5   2   6      290.85      338.06     17.77 o 
  -4   2   6      154.02      208.61     14.31 o 
  -3   2   6     1071.49     1064.22     27.95 o 
  -2   2   6      695.46      637.85     16.03 o 
  -1   2   6      136.59      175.69     19.78 o 
   0   2   6      216.49      163.28     18.71 o 
   1   2   6      129.31      151.18      5.69 o 
   2   2   6      698.93      656.16     11.53 o 
   3   2   6     1084.06     1075.36     13.62 o 
   4   2   6      155.15      146.81      4.95 o 
   5   2   6      292.01      281.69     19.25 o 
   6   2   6      114.68       99.69     14.03 o 
   7   2   6        9.65        7.81     17.81 o 
  -7   3   6       19.78       30.70     11.40 o 
  -6   3   6       40.67       63.31     11.22 o 
  -5   3   6       16.41       25.58     10.38 o 
  -4   3   6      113.12      142.49     11.86 o 
  -3   3   6      126.20      143.86     11.58 o 
  -2   3   6      744.58      741.05     12.43 o 
  -1   3   6      760.36      832.18     12.03 o 
   0   3   6      315.47      325.66     14.27 o 
   1   3   6      752.27      819.30     23.15 o 
   2   3   6      753.59      715.24     13.81 o 
   3   3   6      120.61      115.64     14.04 o 
   4   3   6      107.88      111.44      4.86 o 
   5   3   6       16.07        5.73      7.12 o 
   6   3   6       39.00       37.95     15.65 o 
   7   3   6       19.72       61.50     41.88 o 
  -7   4   6       26.02        5.73     24.40 o 
  -6   4   6        8.79       -4.53      9.40 o 
  -5   4   6      380.95      352.12     18.10 o 
  -4   4   6       79.08       39.25      9.41 o 
  -3   4   6      105.31      107.26     10.25 o 
  -2   4   6      271.70      274.70     11.53 o 
  -1   4   6      841.70      873.51     25.03 o 
   0   4   6      393.74      368.16     15.97 o 
   1   4   6      840.55      809.22     24.44 o 
   2   4   6      262.31      268.33     13.75 o 
   3   4   6      105.56      123.58      5.01 o 
   4   4   6       82.04       74.57      8.52 o 
   5   4   6      384.44      360.78     16.10 o 
   6   4   6        9.00        4.61      5.42 o 
   7   4   6       26.27       22.32     33.62 o 
  -6   5   6       43.95       20.76      8.43 o 
  -5   5   6      170.98      155.26     12.79 o 
  -4   5   6       83.97       73.97      9.32 o 
  -3   5   6        3.22       -3.63      7.26 o 
  -2   5   6      214.33      199.91      9.41 o 
  -1   5   6      176.35      197.04     12.38 o 
   0   5   6      206.13      188.10     12.10 o 
   1   5   6      186.88      202.77     12.88 o 
   2   5   6      211.91      206.04     13.06 o 
   3   5   6        3.67        5.16      1.83 o 
   4   5   6       81.44       86.98      9.64 o 
   5   5   6      163.86      169.13     40.42 o 
   6   5   6       43.98       41.25     16.28 o 
   7   5   6       33.65       29.26     35.93 o 
  -6   6   6      169.42      145.90     12.35 o 
  -3   6   6      223.39      228.25     14.20 o 
  -2   6   6        0.80        5.05      5.48 o 
  -1   6   6       90.50       99.75      9.59 o 
   0   6   6       10.00        9.66      5.50 o 
   1   6   6       95.01      105.99     10.03 o 
   2   6   6        1.06        2.11      5.12 o 
   3   6   6      231.52      216.29     14.51 o 
   4   6   6       28.46       22.75      7.08 o 
   5   6   6       86.12       76.31      9.93 o 
   6   6   6      169.46      174.35     17.92 o 
   7   6   6       10.95       12.95      6.04 o 
  -3   7   6      102.17       97.01     10.30 o 
  -2   7   6       85.34       74.94      9.04 o 
  -1   7   6       92.87       73.96      8.77 o 
   0   7   6      206.87      185.09     13.39 o 
   1   7   6       88.51       72.54      9.60 o 
   2   7   6       84.08       65.13      9.39 o 
   3   7   6       99.19       77.67     10.36 o 
   4   7   6       48.18       44.34      8.00 o 
   5   7   6       50.43       53.81      9.87 o 
   6   7   6       18.03       19.31      7.64 o 
  -3   8   6       90.65       95.76     10.60 o 
  -2   8   6      176.28      178.78     13.58 o 
  -1   8   6      218.76      229.71     15.11 o 
   0   8   6        2.97        2.76      6.33 o 
   1   8   6      220.52      229.15     15.88 o 
   2   8   6      177.49      171.78     13.99 o 
   3   8   6       91.99       93.03      5.87 o 
   4   8   6      186.87      186.95     15.77 o 
   5   8   6       45.60       48.21      8.87 o 
   6   8   6        5.65        7.57      7.68 o 
  -4   9   6       44.44       48.28      9.16 o 
  -3   9   6       25.07       40.71      8.18 o 
  -2   9   6       86.52       87.73     10.89 o 
  -1   9   6      193.53      179.36     14.40 o 
   0   9   6      293.69      245.18     17.32 o 
   1   9   6      191.62      195.98     15.80 o 
   2   9   6       83.86       73.82     11.34 o 
   3   9   6       23.50       35.07      8.67 o 
   4   9   6       43.40       36.29      9.89 o 
   5   9   6       24.64       19.95      7.30 o 
   6   9   6       18.05       17.10      8.35 o 
  -4  10   6       28.63       32.49      8.17 o 
  -3  10   6       49.89       56.52      9.12 o 
  -2  10   6       27.69       33.89      8.48 o 
  -1  10   6      190.79      179.97     15.12 o 
   0  10   6       98.36       96.82     12.24 o 
   1  10   6      195.85      215.57     17.22 o 
   2  10   6       28.73       31.91      5.45 o 
   3  10   6       50.88       45.45     10.38 o 
   4  10   6       28.67       29.46      9.86 o 
   5  10   6        6.66        9.16      7.67 o 
  -4  11   6        1.88        7.83      6.85 o 
  -3  11   6       20.00       20.39      8.03 o 
  -2  11   6       36.86       43.85      9.34 o 
  -1  11   6      113.17      122.97     13.92 o 
   0  11   6       66.29       52.69     10.60 o 
   1  11   6      113.66      121.41      9.13 o 
   2  11   6       35.87       35.13      5.67 o 
   3  11   6       20.10       16.95      9.51 o 
   4  11   6        1.69        1.04      7.39 o 
   5  11   6       35.51       41.55     11.00 o 
  -3  12   6       21.63       18.27      7.58 o 
  -2  12   6       47.31       36.01      8.91 o 
  -1  12   6       56.48       62.85     11.61 o 
   0  12   6       32.88       46.48      6.73 o 
   1  12   6       54.74       60.01      7.59 o 
   2  12   6       46.56       47.90     11.57 o 
   3  12   6       22.07       30.75      9.70 o 
   4  12   6       30.05       32.55     10.02 o 
  -3  13   6       28.77       36.37      7.04 o 
  -2  13   6        2.00        1.30      5.12 o 
  -1  13   6       22.75       22.05      5.98 o 
   0  13   6       37.01       47.52      7.23 o 
   1  13   6       23.31       22.25      5.59 o 
   2  13   6        2.18        1.09      6.09 o 
   3  13   6       28.31       29.66      9.96 o 
  -1  14   6       20.62       19.98      6.86 o 
   0  14   6       33.95       42.52     14.84 o 
   1  14   6       20.06       18.30      6.16 o 
   1   0   7      420.06      475.28     11.14 o 
   2   0   7      155.89      163.12      7.08 o 
   3   0   7       13.86       20.23      4.43 o 
   4   0   7       93.72       95.96      7.55 o 
   5   0   7        0.75       -0.97      7.14 o 
   6   0   7       48.11       42.41     18.90 o 
   7   0   7        1.98        9.99     21.80 o 
  -7   1   7        4.87       66.58     17.98 o 
  -6   1   7       67.25       63.92     28.24 o 
  -5   1   7      105.16       82.17      7.01 o 
  -4   1   7      203.57      206.07      9.06 o 
  -3   1   7      485.92      554.16     21.04 o 
  -2   1   7      177.43      243.49     14.86 o 
  -1   1   7      393.83      417.02     23.32 o 
   0   1   7     1509.72     1412.05     43.07 o 
   1   1   7      382.41      402.36     11.01 o 
   2   1   7      180.89      165.10      5.45 o 
   3   1   7      487.94      498.31     11.68 o 
   4   1   7      208.21      213.17      4.91 o 
   5   1   7      106.05       94.30      7.25 o 
   6   1   7       68.56       67.88     18.93 o 
   7   1   7        4.62       -7.26     18.62 o 
  -7   2   7       39.45       87.70     32.00 o 
  -6   2   7        8.39       39.89     35.43 o 
  -5   2   7       70.31      157.61     15.06 o 
  -4   2   7       83.27      166.30     14.00 o 
  -3   2   7      206.05      238.75     14.62 o 
  -2   2   7       13.14       14.13      9.18 o 
  -1   2   7      191.53      217.15     18.58 o 
   0   2   7      428.58      413.20     16.67 o 
   1   2   7      183.93      194.19      8.65 o 
   2   2   7       14.94       12.75      2.81 o 
   3   2   7      205.50      179.00      5.77 o 
   4   2   7       85.52       74.91      7.07 o 
   5   2   7       70.20       53.12     11.44 o 
   6   2   7        8.04        7.04      8.51 o 
   7   2   7       39.15       46.88     23.07 o 
  -7   3   7       21.77       23.75     18.37 o 
  -6   3   7       18.76       35.72     10.76 o 
  -5   3   7      520.57      515.83     22.22 o 
  -4   3   7       71.55       86.40     11.76 o 
  -3   3   7      158.95      143.61     12.45 o 
  -2   3   7       15.71       26.22      5.56 o 
  -1   3   7      641.52      656.57      9.98 o 
   0   3   7      877.93      744.38     23.28 o 
   1   3   7      631.34      643.19     21.52 o 
   2   3   7       15.76       27.31      4.48 o 
   3   3   7      158.69      148.42      9.73 o 
   4   3   7       70.39       82.51     15.09 o 
   5   3   7      528.35      507.96     18.39 o 
   6   3   7       18.76       23.99     14.06 o 
   7   3   7       21.34       36.71     36.85 o 
  -7   4   7       34.22       12.08     10.19 o 
  -6   4   7       13.12       12.44      9.29 o 
  -5   4   7       63.72       54.40     11.25 o 
  -4   4   7       44.39       33.53      9.74 o 
  -3   4   7       66.11       53.87      9.19 o 
  -2   4   7      109.65      100.88      8.05 o 
  -1   4   7      155.95      156.88     11.85 o 
   0   4   7       48.62       28.09      7.41 o 
   1   4   7      151.40      139.05     11.05 o 
   2   4   7      116.56       93.39      5.65 o 
   3   4   7       65.88       74.00      4.56 o 
   4   4   7       41.76       19.19     17.08 o 
   5   4   7       64.46       61.10     15.89 o 
   6   4   7       13.66       21.43      6.21 o 
   7   4   7       33.86       35.48     37.10 o 
  -6   5   7       58.52       39.58      9.64 o 
  -5   5   7       48.03        0.23     10.31 o 
  -4   5   7       71.44       78.25     10.10 o 
  -3   5   7       11.89        8.44      2.55 o 
  -2   5   7      238.93      257.13     10.81 o 
  -1   5   7      284.47      278.50     15.21 o 
   0   5   7      358.61      449.00     19.40 o 
   1   5   7      280.69      235.05     14.27 o 
   2   5   7      236.48      261.20     15.14 o 
   3   5   7       12.14       15.20      2.70 o 
   4   5   7       70.20       72.88      9.38 o 
   5   5   7       49.48       34.42     12.75 o 
   6   5   7       58.69       62.39      8.93 o 
   7   5   7        1.28       -1.01     30.48 o 
  -6   6   7        5.45        0.63      7.97 o 
  -5   6   7       88.77       67.76     10.27 o 
  -3   6   7       71.77       84.32      4.11 o 
  -2   6   7      295.70      286.18     31.66 o 
  -1   6   7       53.73       50.87      7.97 o 
   0   6   7      121.82       91.71     10.09 o 
   1   6   7       54.42       41.85      8.14 o 
   2   6   7      302.85      302.76     16.97 o 
   3   6   7       72.49       67.72      9.37 o 
   4   6   7       83.41       94.81     10.59 o 
   5   6   7       88.70       81.40     10.67 o 
   6   6   7        5.02        5.34     17.48 o 
  -3   7   7       12.85       21.38      7.20 o 
  -2   7   7       43.95       58.41      8.90 o 
  -1   7   7       32.30       37.28      7.75 o 
   0   7   7      299.27      286.37     16.77 o 
   1   7   7       31.10       27.73      7.98 o 
   2   7   7       42.50       42.52      8.66 o 
   3   7   7       12.74       21.34      8.04 o 
   4   7   7      110.24      106.83     12.16 o 
   5   7   7       44.71       49.92      9.39 o 
   6   7   7       91.41      103.77     26.17 o 
  -3   8   7      161.18      158.58     13.50 o 
  -2   8   7       12.95       29.42      7.94 o 
  -1   8   7      191.59      175.82     14.18 o 
   0   8   7        0.15        2.51      6.21 o 
   1   8   7      197.42      201.81     15.59 o 
   2   8   7       13.31       23.67      8.65 o 
   3   8   7      163.23      151.32     14.28 o 
   4   8   7       33.79       30.85      8.64 o 
   5   8   7       10.03       14.18      7.92 o 
   6   8   7        3.60        8.20      7.12 o 
  -3   9   7       15.07       20.53      8.17 o 
  -2   9   7       78.95       72.15     10.46 o 
  -1   9   7      262.24      253.23     17.08 o 
   0   9   7       83.10       96.75     12.14 o 
   1   9   7      266.25      258.87     18.05 o 
   2   9   7       78.12       55.54      9.96 o 
   3   9   7       15.12       21.19      9.19 o 
   4   9   7       10.75        9.96      7.51 o 
   5   9   7       86.48       75.12     11.58 o 
  -4  10   7       25.10       14.11      6.92 o 
  -3  10   7       52.04       56.11     10.04 o 
  -2  10   7      181.73      171.05     14.78 o 
  -1  10   7       55.73       60.71     10.23 o 
   0  10   7      457.20      435.26     23.32 o 
   1  10   7       55.72       66.62     11.90 o 
   2  10   7      182.83      196.50     17.45 o 
   3  10   7       53.60       65.63     11.81 o 
   4  10   7       25.45       18.46      9.36 o 
   5  10   7        8.49       10.02      7.41 o 
  -4  11   7       57.97       68.35     10.83 o 
  -3  11   7        2.00        6.53      6.16 o 
  -2  11   7        4.99        7.37      6.85 o 
  -1  11   7        1.47        2.92      7.59 o 
   0  11   7        1.91        5.78      8.49 o 
   1  11   7        1.52        6.19      7.36 o 
   2  11   7        4.50        5.93      4.19 o 
   3  11   7        1.98        4.74      8.80 o 
   4  11   7       57.55       62.03     11.34 o 
  -3  12   7       13.81        7.42      6.68 o 
  -2  12   7       12.12       21.88      9.06 o 
  -1  12   7       67.56       73.83     12.57 o 
   0  12   7        8.06        3.93      8.36 o 
   1  12   7       68.10       70.92      9.28 o 
   2  12   7       13.04       10.11      7.59 o 
   3  12   7       13.65       14.50      9.20 o 
  -2  13   7        1.70       -0.56      7.06 o 
  -1  13   7       85.02       77.88      8.99 o 
   0  13   7        7.48       11.07      6.67 o 
   1  13   7       84.51       75.69      8.51 o 
   2  13   7        1.80       -0.52      9.10 o 
   0   0   8     1799.12     1987.90     25.38 o 
   1   0   8      465.10      436.42     25.43 o 
   2   0   8      368.62      363.67     14.63 o 
   3   0   8      146.23      149.64     13.16 o 
   4   0   8        0.23        1.38      2.64 o 
   5   0   8       90.95       94.90      9.98 o 
   6   0   8        0.30       25.03     30.30 o 
   7   0   8       18.28       30.49     23.92 o 
  -7   1   8        3.61       64.64     24.55 o 
  -6   1   8       22.36       74.30     28.58 o 
  -5   1   8      120.58      246.29     84.13 o 
  -4   1   8      412.72      470.78     21.81 o 
  -3   1   8       72.72      192.11     14.94 o 
  -2   1   8      355.56      388.83     18.80 o 
  -1   1   8     1281.76     1234.80     21.06 o 
   0   1   8      475.73      561.74     30.30 o 
   1   1   8     1298.96     1281.29     39.13 o 
   2   1   8      357.15      360.87     10.14 o 
   3   1   8       73.61       77.76      6.32 o 
   4   1   8      415.14      401.68     12.45 o 
   5   1   8      118.97      116.36      8.23 o 
   6   1   8       23.56       16.37     17.14 o 
   7   1   8        3.61       -8.66     17.32 o 
  -7   2   8       16.52       63.07     15.20 o 
  -6   2   8       42.30       77.63     30.13 o 
  -5   2   8       57.52      107.82     14.32 o 
  -4   2   8      123.13      183.64     15.37 o 
  -3   2   8       70.80      102.27     12.30 o 
  -2   2   8      918.00      884.87     29.88 o 
  -1   2   8      217.28      204.94     26.92 o 
   0   2   8      829.80      931.85     30.23 o 
   1   2   8      227.12      205.32      7.67 o 
   2   2   8      919.86      901.63     19.38 o 
   3   2   8       71.53       76.26      7.98 o 
   4   2   8      126.21      124.59     14.62 o 
   5   2   8       59.18       52.02     11.88 o 
   6   2   8       43.92       29.18     14.07 o 
   7   2   8       16.96        3.34     15.71 o 
  -7   3   8       33.78       46.61     10.76 o 
  -6   3   8       41.67       63.58     11.38 o 
  -5   3   8       62.06       61.12     12.63 o 
  -4   3   8      265.36      269.32     17.06 o 
  -3   3   8      125.09      129.20     12.97 o 
  -2   3   8      152.90      127.69      6.76 o 
  -1   3   8      246.28      232.76     16.17 o 
   0   3   8     4024.48     3721.97     68.54 o 
   1   3   8      246.72      240.97     10.14 o 
   2   3   8      154.56      145.27      9.56 o 
   3   3   8      123.64      126.35      5.87 o 
   4   3   8      263.06      254.02     20.09 o 
   5   3   8       61.31       50.31     12.45 o 
   6   3   8       41.10       52.18     16.13 o 
   7   3   8       34.09       53.37     28.64 o 
  -7   4   8       12.18        0.02      8.98 o 
  -6   4   8       10.96        1.00     10.52 o 
  -5   4   8       42.53       30.95     11.72 o 
  -4   4   8      142.34      115.66     12.89 o 
  -3   4   8       84.05       58.13     10.19 o 
  -2   4   8      201.37      198.55     16.65 o 
  -1   4   8       62.03       47.12      5.32 o 
   0   4   8      963.93      854.84     27.39 o 
   1   4   8       61.24       55.49      8.81 o 
   2   4   8      204.15      191.21     12.75 o 
   3   4   8       85.56       70.94      8.99 o 
   4   4   8      146.49      137.54     19.68 o 
   5   4   8       41.35       49.30      8.24 o 
   6   4   8       10.75       11.85      6.21 o 
   7   4   8       12.45       48.71     40.70 o 
  -6   5   8       13.37       -1.36      9.50 o 
  -5   5   8       60.86       29.54     11.17 o 
  -4   5   8       28.62       19.59      8.53 o 
  -3   5   8      100.25       84.03      6.59 o 
  -2   5   8       97.79      102.33      8.93 o 
  -1   5   8      390.11      379.65     18.47 o 
   0   5   8      715.11      688.26     25.33 o 
   1   5   8      390.58      380.99     18.61 o 
   2   5   8      100.80       87.83     10.10 o 
   3   5   8       97.82       85.98     10.10 o 
   4   5   8       26.36       23.28     22.77 o 
   5   5   8       60.62       68.20      9.24 o 
   6   5   8       13.76       18.48      6.56 o 
  -6   6   8       62.67       60.56     10.96 o 
  -5   6   8       46.73       43.05      9.60 o 
  -2   6   8      140.21      121.41     11.00 o 
  -1   6   8        5.04        3.96      6.65 o 
   0   6   8      237.25      220.64     15.20 o 
   1   6   8        5.45        1.40      5.99 o 
   2   6   8      143.77      125.86     12.34 o 
   3   6   8      137.77      141.16     12.62 o 
   4   6   8       64.22       46.96      8.74 o 
   5   6   8       47.03       47.73     12.47 o 
   6   6   8       62.43       69.83     10.31 o 
  -3   7   8      104.26       84.93     10.93 o 
  -2   7   8      109.92      123.62     12.74 o 
  -1   7   8      356.72      362.30     19.69 o 
   0   7   8      255.86      237.94     16.11 o 
   1   7   8      359.33      336.10     19.20 o 
   2   7   8      108.20      108.24     12.66 o 
   3   7   8      101.93      100.54     12.07 o 
   4   7   8       31.07       34.51      9.36 o 
   5   7   8       70.86       81.34     11.92 o 
   6   7   8       14.70       16.71      7.65 o 
  -3   8   8       12.06       15.41      8.02 o 
  -2   8   8      200.62      204.92     15.37 o 
  -1   8   8       54.44       64.03     10.83 o 
   0   8   8       41.11       41.21      9.27 o 
   1   8   8       51.24       47.81      9.53 o 
   2   8   8      203.20      213.73     16.45 o 
   3   8   8       11.90        5.29      7.48 o 
   4   8   8        1.54        5.14      8.05 o 
   5   8   8       20.73       26.89      8.95 o 
   6   8   8       36.51       26.02     15.39 o 
  -3   9   8      120.56      153.04     14.46 o 
  -2   9   8       57.13       55.24     10.40 o 
  -1   9   8        2.49        7.31      8.13 o 
   0   9   8      429.80      430.41     23.22 o 
   1   9   8        2.28        7.36      7.78 o 
   2   9   8       56.55       52.84     10.69 o 
   3   9   8      116.68      144.83     15.51 o 
   4   9   8       74.69       78.53     11.51 o 
   5   9   8        5.69       21.83      8.77 o 
  -3  10   8       66.69       59.90     10.16 o 
  -2  10   8       53.78       49.53     10.32 o 
  -1  10   8       99.82      106.62     13.58 o 
   0  10   8       10.56        8.56      8.88 o 
   1  10   8       99.36       99.46     13.30 o 
   2  10   8       53.12       48.54     11.15 o 
   3  10   8       64.92       66.00     12.11 o 
   4  10   8       55.68       54.81     11.86 o 
   5  10   8        1.70        4.32      6.35 o 
  -4  11   8       27.64       21.21      8.12 o 
  -3  11   8       11.05       15.60      9.06 o 
  -2  11   8       42.77       55.57     10.12 o 
  -1  11   8       33.15       42.26     10.74 o 
   0  11   8        4.75       -1.52      6.31 o 
   1  11   8       31.74       34.75     10.63 o 
   2  11   8       43.90       54.01     12.33 o 
   3  11   8       10.82       14.43      8.41 o 
   4  11   8       27.00       33.47     10.98 o 
  -3  12   8       27.02       35.27      9.77 o 
  -2  12   8       27.89       22.74      8.57 o 
  -1  12   8       42.95       56.89     10.92 o 
   0  12   8        4.68        3.04      7.84 o 
   1  12   8       42.91       43.32     11.69 o 
   2  12   8       28.54       38.14     11.66 o 
   3  12   8       27.47       30.87     10.92 o 
  -2  13   8       16.46       16.78      9.55 o 
  -1  13   8        6.62        4.11      9.09 o 
   0  13   8       25.53       26.12      6.17 o 
   1  13   8        6.73        9.30      5.28 o 
   2  13   8       16.52        9.20      8.95 o 
   1   0   9     1039.98     1085.65     20.95 o 
   2   0   9       81.60      112.99     13.70 o 
   3   0   9       56.69       61.72      6.53 o 
   4   0   9      103.54      105.32      8.04 o 
   5   0   9      416.95      388.43     13.89 o 
   6   0   9       12.18       24.47     29.01 o 
   7   0   9        6.53       12.51     21.99 o 
  -7   1   9        5.41       62.06     16.95 o 
  -6   1   9       41.89       88.23     38.21 o 
  -5   1   9       22.59      117.66     52.13 o 
  -4   1   9       73.04      163.81     66.33 o 
  -3   1   9      383.49      464.50     21.17 o 
  -2   1   9      271.27      262.94     16.72 o 
  -1   1   9      742.90      739.94     25.78 o 
   0   1   9      197.64      233.88     15.16 o 
   1   1   9      731.51      744.78     16.94 o 
   2   1   9      268.65      222.81     12.07 o 
   3   1   9      384.81      348.16     12.10 o 
   4   1   9       72.12       80.64      7.00 o 
   5   1   9       22.72       24.69      5.33 o 
   6   1   9       42.76       24.71     14.83 o 
   7   1   9        5.37       -8.12     16.24 o 
  -7   2   9        2.38       30.76     11.61 o 
  -6   2   9      125.58      199.63     41.51 o 
  -5   2   9      145.79      178.13     48.01 o 
  -4   2   9      305.80      339.33     19.71 o 
  -3   2   9        8.34       61.68     11.69 o 
  -2   2   9      105.77      114.02      6.99 o 
  -1   2   9      149.59      150.93      8.75 o 
   0   2   9       48.47       62.07      6.62 o 
   1   2   9      149.09      154.16     11.98 o 
   2   2   9      109.31      109.80      7.76 o 
   3   2   9        8.52        6.65      4.79 o 
   4   2   9      306.84      243.00     17.89 o 
   5   2   9      147.46      115.32     17.91 o 
   6   2   9      125.29      113.80     14.92 o 
   7   2   9        2.36       -7.62     21.69 o 
  -7   3   9       10.30        5.12     10.85 o 
  -6   3   9       16.40        2.44      9.96 o 
  -5   3   9       72.86       77.45     13.28 o 
  -4   3   9      177.46      172.18     15.70 o 
  -3   3   9       32.39       31.09     10.55 o 
  -2   3   9      373.18      399.02     13.05 o 
  -1   3   9      362.58      335.90     14.66 o 
   0   3   9       25.58       49.68      8.67 o 
   1   3   9      361.67      321.55     10.17 o 
   2   3   9      378.56      390.88     24.17 o 
   3   3   9       31.77       28.38     12.11 o 
   4   3   9      178.07      181.89     14.21 o 
   5   3   9       73.61       72.20     13.47 o 
   6   3   9       16.74       32.03     29.11 o 
   7   3   9       10.19       30.10     30.73 o 
  -6   4   9      116.16       84.91     12.96 o 
  -5   4   9       24.62        8.79     11.10 o 
  -4   4   9       32.29       13.22     11.92 o 
  -3   4   9      103.54       84.48     12.13 o 
  -2   4   9       18.88       29.24      8.63 o 
  -1   4   9       94.27       79.65     10.75 o 
   0   4   9      419.90      420.58     19.73 o 
   1   4   9       97.85       79.15      7.72 o 
   2   4   9       18.70       19.37      6.64 o 
   3   4   9      102.64      100.54      9.67 o 
   4   4   9       31.09       46.54      8.02 o 
   5   4   9       23.41       38.25      8.79 o 
   6   4   9      116.10      107.16     10.46 o 
  -6   5   9       22.40       -5.76     11.51 o 
  -5   5   9       60.53       45.22     11.35 o 
  -4   5   9       13.97        1.09      9.21 o 
  -3   5   9      292.91      316.38     24.36 o 
  -2   5   9       50.62       81.96     26.98 o 
  -1   5   9      284.41      260.98      8.97 o 
   0   5   9      148.35      154.52     13.35 o 
   1   5   9      281.87      241.89     15.78 o 
   2   5   9       50.20       38.46      8.62 o 
   3   5   9      285.25      290.17     30.62 o 
   4   5   9       14.70       12.35      6.33 o 
   5   5   9       59.74       75.69      9.61 o 
   6   5   9       22.34       30.16     13.84 o 
  -6   6   9       11.88       -5.10     10.20 o 
  -5   6   9       75.12       67.18     11.02 o 
  -2   6   9       80.42       77.99     10.95 o 
  -1   6   9      264.09      262.28     17.02 o 
   0   6   9        9.37       18.99      8.59 o 
   1   6   9      262.25      243.30     16.27 o 
   2   6   9       80.65       81.23     10.87 o 
   3   6   9       81.47       78.24     10.90 o 
   4   6   9       12.62        2.42      8.55 o 
   5   6   9       76.15       87.42     15.05 o 
   6   6   9       12.08        8.62      6.82 o 
  -2   7   9       11.37       12.20      7.79 o 
  -1   7   9      312.20      299.99     18.52 o 
   0   7   9        3.68        3.93      6.83 o 
   1   7   9      312.55      288.98     18.63 o 
   2   7   9       11.97       10.60      7.69 o 
   3   7   9      122.70      118.73     13.09 o 
   4   7   9       55.60       33.66      8.39 o 
   5   7   9       25.00       15.55      8.79 o 
   6   7   9       17.23       10.40      6.99 o 
  -3   8   9        2.44        5.19      8.42 o 
  -2   8   9       33.55       31.73      9.47 o 
  -1   8   9       96.92       80.34     11.88 o 
   0   8   9      189.14      185.18     15.87 o 
   1   8   9       98.07       75.05     11.03 o 
   2   8   9       33.40       28.73      9.24 o 
   3   8   9        2.47        4.65      8.44 o 
   4   8   9       77.40       79.31     12.15 o 
   5   8   9        2.18        2.93      5.67 o 
  -3   9   9      110.90       97.30     12.88 o 
  -2   9   9      129.90      146.25     14.97 o 
  -1   9   9        1.20        2.24      6.43 o 
   0   9   9      145.12      171.46     16.43 o 
   1   9   9        1.25       -2.63      8.15 o 
   2   9   9      128.72      124.81     14.25 o 
   3   9   9      108.96       92.12     13.43 o 
   4   9   9       48.24       55.48     10.45 o 
   5   9   9       25.48       26.28      9.05 o 
  -3  10   9       13.47       26.17      9.83 o 
  -2  10   9       45.81       46.84      9.17 o 
  -1  10   9      120.47      130.06     14.89 o 
   0  10   9      119.02      124.98     14.63 o 
   1  10   9      121.64      122.43     14.26 o 
   2  10   9       45.72       56.91     12.14 o 
   3  10   9       13.33       16.56      7.94 o 
   4  10   9       31.32       36.64     10.75 o 
  -3  11   9       80.55       78.70     11.94 o 
  -2  11   9        5.14        6.43      7.66 o 
  -1  11   9       12.46       15.63      9.21 o 
   0  11   9       66.11      109.01     14.92 o 
   1  11   9       12.47       15.23      9.61 o 
   2  11   9        5.15       11.26      8.07 o 
   3  11   9       80.08      102.41     14.79 o 
  -2  12   9        0.25        4.41      7.11 o 
  -1  12   9       35.74       40.25      9.83 o 
   0  12   9       21.89       22.46      8.80 o 
   1  12   9       36.36       50.07     10.82 o 
   2  12   9        0.25        4.01      6.78 o 
   0  13   9        1.96        4.55      7.42 o 
   0   0  10       10.05        3.71      4.71 o 
   1   0  10        1.31       -2.83      5.66 o 
   2   0  10        4.93       23.88     36.18 o 
   3   0  10      208.72      233.66     62.88 o 
   4   0  10      281.44      260.26     12.01 o 
   5   0  10       58.33       43.25      8.21 o 
   6   0  10       23.95      104.41     40.11 o 
  -6   1  10       53.38      115.92     39.92 o 
  -5   1  10       59.60      127.39     39.85 o 
  -4   1  10       24.16      103.01     64.13 o 
  -3   1  10       46.56      151.57     15.45 o 
  -2   1  10      169.58      186.12     15.09 o 
  -1   1  10      334.26      337.81     21.10 o 
   0   1  10       24.32       12.06     16.84 o 
   1   1  10      335.02      372.05     13.72 o 
   2   1  10      166.70      128.17     10.62 o 
   3   1  10       47.38       44.28      8.44 o 
   4   1  10       24.09       26.44      5.95 o 
   5   1  10       60.60       73.91      7.60 o 
  -6   2  10       20.57       48.60     11.66 o 
  -5   2  10       95.58      138.36     44.93 o 
  -4   2  10       76.47      104.35     13.87 o 
  -3   2  10       41.36       74.56     12.76 o 
  -2   2  10       81.47      101.18      7.06 o 
  -1   2  10      452.67      421.52     14.36 o 
   0   2  10        5.84       39.91     33.67 o 
   1   2  10      451.59      444.51     19.81 o 
   2   2  10       84.83      100.28      9.97 o 
   3   2  10       40.97       43.82      6.82 o 
   4   2  10       75.67       63.98      7.77 o 
   5   2  10       98.27       94.59      9.00 o 
   6   2  10       20.08        5.36     21.25 o 
  -6   3  10       39.98       24.19     12.29 o 
  -5   3  10        1.84        2.82     11.01 o 
  -4   3  10       50.72       50.56     13.05 o 
  -3   3  10      106.59      104.02     14.65 o 
  -2   3  10        4.45        7.74      5.17 o 
  -1   3  10       32.53       42.58     23.79 o 
   0   3  10      103.66       96.43     10.67 o 
   1   3  10       33.15       25.23      7.97 o 
   2   3  10        4.31       18.03      5.82 o 
   3   3  10      108.99      121.53     10.62 o 
   4   3  10       52.29       56.38      8.19 o 
   5   3  10        1.76        9.18      5.78 o 
   6   3  10       40.16       42.73     25.97 o 
  -6   4  10       84.43       83.30     14.76 o 
  -5   4  10      102.77       71.16     12.84 o 
  -4   4  10       67.91       42.11     12.79 o 
  -3   4  10       29.90       13.92      9.82 o 
  -2   4  10      260.51      234.76     23.98 o 
  -1   4  10       56.18       57.89      9.58 o 
   0   4  10      214.58      206.09     15.24 o 
   1   4  10       53.43       66.24      7.36 o 
   2   4  10      264.77      236.52     12.75 o 
   3   4  10       30.61       39.15      8.08 o 
   4   4  10       67.32       67.48     15.17 o 
   5   4  10      101.86       88.36     10.22 o 
   6   4  10       84.13      103.62     10.66 o 
  -6   5  10        4.92       -5.87     11.75 o 
  -5   5  10       23.24       -5.31     10.62 o 
  -4   5  10       31.10       25.50     10.51 o 
  -3   5  10       36.00       30.82     10.12 o 
  -2   5  10      119.90      164.49     10.64 o 
  -1   5  10      106.00       95.93     11.83 o 
   0   5  10        0.09       -0.03      4.46 o 
   1   5  10      103.55       95.26     15.94 o 
   2   5  10      119.79      125.58     25.21 o 
   3   5  10       34.98       32.47      8.48 o 
   4   5  10       31.75       45.90      8.68 o 
   5   5  10       24.53       24.30      7.73 o 
   6   5  10        5.34       12.90     10.65 o 
  -6   6  10       35.03        8.87      9.90 o 
  -5   6  10       13.58       -5.26     10.51 o 
  -2   6  10       58.26       67.25     11.39 o 
  -1   6  10      392.01      355.19     20.40 o 
   0   6  10      194.77      168.49     14.35 o 
   1   6  10      394.56      341.65     19.72 o 
   2   6  10       57.67       63.64      9.79 o 
   3   6  10       80.19       74.95     11.59 o 
   4   6  10       74.68       89.71     10.28 o 
   5   6  10       13.18       18.86     10.61 o 
   6   6  10       35.59       34.51     11.44 o 
  -2   7  10       83.97       77.00     11.73 o 
  -1   7  10       18.62       26.05      9.61 o 
   0   7  10       11.28       10.73      8.81 o 
   1   7  10       19.59       21.03      9.42 o 
   2   7  10       84.52       80.36     11.49 o 
   3   7  10       80.53       69.28     10.51 o 
   4   7  10       21.32       21.33     15.92 o 
   5   7  10       27.14       26.73     19.53 o 
  -2   8  10       49.26       47.43     10.84 o 
  -1   8  10       56.94       44.85      9.62 o 
   0   8  10      277.15      247.50     18.96 o 
   1   8  10       57.76       47.45     10.57 o 
   2   8  10       49.47       44.41     10.15 o 
   3   8  10       37.88       40.79     10.65 o 
   4   8  10       17.66       17.60      8.47 o 
   5   8  10       64.93       54.34     16.48 o 
  -3   9  10       78.37       79.45     12.87 o 
  -2   9  10       13.13        8.76      8.69 o 
  -1   9  10       48.22       40.69     10.23 o 
   0   9  10        3.28        0.29      7.51 o 
   1   9  10       49.55       43.83     10.83 o 
   2   9  10       12.82        9.66      6.85 o 
   3   9  10       79.39       78.10     13.10 o 
   4   9  10       15.51       19.14      8.78 o 
  -3  10  10       27.06       23.61     10.14 o 
  -2  10  10        2.89        3.07      7.65 o 
  -1  10  10       18.30       19.15      9.31 o 
   0  10  10       58.42       48.06     11.69 o 
   1  10  10       18.17       21.87      9.89 o 
   2  10  10        2.98        6.32      7.96 o 
   3  10  10       27.00       19.90      9.51 o 
   4  10  10       30.28       24.76     10.02 o 
  -3  11  10        4.30        2.53      8.79 o 
  -2  11  10       55.34       45.54     11.56 o 
  -1  11  10       11.38       10.28      9.29 o 
   0  11  10        5.52       11.34      8.84 o 
   1  11  10       11.74        4.03      7.87 o 
   2  11  10       55.55       52.15     12.57 o 
   3  11  10        4.27        5.85      9.00 o 
  -2  12  10       19.92       20.34     10.11 o 
  -1  12  10        0.20        9.35      7.57 o 
   0  12  10       61.70       56.85     13.46 o 
   1  12  10        0.21       -0.53      9.56 o 
   2  12  10       20.53       27.15     11.41 o 
   1   0  11        0.25        8.54     14.16 o 
   2   0  11      653.83      695.59     88.42 o 
   3   0  11       67.48      197.52     83.83 o 
   4   0  11      205.92      236.69     45.42 o 
   5   0  11       45.66      157.02     18.04 o 
   6   0  11        3.51       73.71     14.43 o 
  -6   1  11        4.40       70.10     14.76 o 
  -5   1  11       14.47       64.25     34.41 o 
  -4   1  11      207.80      254.98     56.93 o 
  -3   1  11       33.19      136.04     15.92 o 
  -2   1  11       84.78      102.41     13.86 o 
  -1   1  11      127.72      143.41      9.23 o 
   0   1  11      187.37      197.87     15.25 o 
   1   1  11      129.81      196.20     56.56 o 
   2   1  11       84.92      199.93     17.28 o 
   3   1  11       34.20       42.00     11.52 o 
   4   1  11      208.46      172.51     12.56 o 
   5   1  11       14.47       10.56      5.61 o 
  -6   2  11        7.14       39.26     14.37 o 
  -5   2  11      131.47      146.32     26.07 o 
  -4   2  11       94.04      158.82     16.95 o 
  -3   2  11      219.19      223.10     18.46 o 
  -2   2  11      122.67       90.50      7.42 o 
  -1   2  11      103.30       89.89     20.11 o 
   0   2  11       52.79       59.40     38.52 o 
   1   2  11      104.71      145.42     41.95 o 
   2   2  11      122.68       94.32     10.80 o 
   3   2  11      223.10      212.76     14.38 o 
   4   2  11       93.25      108.54     11.03 o 
   5   2  11      132.01      138.47     12.67 o 
   6   2  11        7.13       -9.12     18.24 o 
  -6   3  11        4.64       -2.41      9.92 o 
  -5   3  11       28.03        8.63     12.00 o 
  -4   3  11        4.20       -6.21     12.42 o 
  -3   3  11        8.13       -6.55     13.11 o 
  -2   3  11        4.64       -3.15      6.30 o 
  -1   3  11      343.70      314.33     24.38 o 
   0   3  11        1.61       79.26     65.02 o 
   1   3  11      349.15      289.87     17.27 o 
   2   3  11        4.52        7.84      6.13 o 
   3   3  11        8.10        5.45      9.95 o 
   4   3  11        4.08       12.60      6.15 o 
   5   3  11       27.73       26.14      6.92 o 
   6   3  11        4.88        5.88     19.20 o 
  -6   4  11       12.96       -4.08     13.13 o 
  -5   4  11       11.48       -5.95     11.89 o 
  -4   4  11       10.31       -6.16     12.32 o 
  -3   4  11      119.26       78.83     14.00 o 
  -2   4  11      244.04      233.35     10.24 o 
  -1   4  11        2.63       76.93     11.45 o 
   0   4  11        4.31        9.08      8.02 o 
   1   4  11        3.26        4.20      6.66 o 
   2   4  11      245.82      252.80     12.15 o 
   3   4  11      120.24      109.05     25.90 o 
   4   4  11       11.06        8.40     10.38 o 
   5   4  11       11.40        9.20      5.77 o 
   6   4  11       13.28       27.38     22.77 o 
  -6   5  11       54.00       28.45     11.53 o 
  -5   5  11       29.20       12.52     10.54 o 
  -4   5  11       35.19       34.79     10.30 o 
  -3   5  11       36.28       20.97     10.48 o 
  -2   5  11        3.83       24.44      8.32 o 
  -1   5  11       48.39       57.69     10.98 o 
   0   5  11     1093.83      858.86     32.22 o 
   1   5  11       47.79       73.02     11.33 o 
   2   5  11        4.30        9.79      7.81 o 
   3   5  11       37.13       34.72      8.40 o 
   4   5  11       35.39       50.92     12.14 o 
   5   5  11       28.56       35.70      8.10 o 
   6   5  11       54.56       53.57     21.81 o 
  -5   6  11        0.66       -5.63     11.26 o 
  -2   6  11      155.01      173.55     11.62 o 
  -1   6  11       23.96       25.94      9.81 o 
   0   6  11        5.47       11.71      9.27 o 
   1   6  11       24.56       23.77      9.63 o 
   2   6  11      153.96      120.74     13.37 o 
   3   6  11       19.55       11.05      6.43 o 
   4   6  11        4.52        7.62      7.01 o 
   5   6  11        0.54        0.19      6.71 o 
  -2   7  11       12.65       18.16      9.42 o 
  -1   7  11       80.43       76.16     12.11 o 
   0   7  11      468.60      417.29     23.20 o 
   1   7  11       80.22       94.93     13.18 o 
   2   7  11       12.19       17.38      8.74 o 
   3   7  11       12.02        2.61      5.80 o 
   4   7  11        9.43       15.38      7.72 o 
   5   7  11       19.74       22.36      8.55 o 
  -2   8  11        9.62       21.52      8.66 o 
  -1   8  11       22.09       28.03      8.97 o 
   0   8  11       44.99       49.00     10.99 o 
   1   8  11       22.69       25.55     10.07 o 
   2   8  11        9.40       20.61      7.77 o 
   3   8  11      113.39      129.53     14.95 o 
   4   8  11        3.66        9.01      7.72 o 
  -2   9  11        6.48        2.81      6.61 o 
  -1   9  11       42.19       31.12      9.13 o 
   0   9  11        0.02       -0.61      7.59 o 
   1   9  11       40.51       46.43      9.88 o 
   2   9  11        6.43       -1.25      8.09 o 
   3   9  11        4.26        3.34      7.67 o 
   4   9  11        4.72        5.19      8.71 o 
  -3  10  11       26.66       20.51      9.04 o 
  -2  10  11       76.25       94.11     14.23 o 
  -1  10  11       10.19       10.56      8.44 o 
   0  10  11       11.38        4.90      7.45 o 
   1  10  11        9.94        8.38      7.97 o 
   2  10  11       76.45       91.77     14.43 o 
   3  10  11       26.58       19.45     10.09 o 
  -2  11  11       42.37       47.74     11.78 o 
  -1  11  11        8.55       16.53      9.82 o 
   0  11  11       61.22       65.99     12.06 o 
   1  11  11        8.62       15.12      8.60 o 
   2  11  11       42.81       36.38      9.99 o 
   0   0  12      135.16      166.29     15.02 o 
   1   0  12       28.86       26.58     14.56 o 
   2   0  12        0.13       87.54     14.63 o 
   3   0  12      131.10      198.52     18.52 o 
   4   0  12       31.39       94.44     16.28 o 
   5   0  12       60.34      120.49     17.61 o 
   6   0  12       21.87       81.44     14.43 o 
  -6   1  12       24.34       50.01     14.38 o 
  -5   1  12       90.87      129.91     17.49 o 
  -4   1  12       35.44       91.42     16.30 o 
  -3   1  12       68.42       79.90     15.21 o 
  -2   1  12       82.69       90.45     14.10 o 
  -1   1  12      172.91      168.11     10.40 o 
   0   1  12      317.95      333.00     13.99 o 
   1   1  12      171.55      229.82     17.47 o 
   2   1  12       83.21      170.82     17.30 o 
   3   1  12       68.28      202.83     18.92 o 
   4   1  12       34.06       30.84      7.57 o 
   6   1  12       24.18      115.46     17.79 o 
  -6   2  12        9.57        9.20     10.82 o 
  -5   2  12       14.39       37.57     12.73 o 
  -4   2  12       31.32       33.74     12.79 o 
  -3   2  12       16.41       15.43     12.00 o 
  -2   2  12        6.90        3.44      6.01 o 
  -1   2  12       30.91       22.19     11.21 o 
   0   2  12       88.15      153.29     47.42 o 
   1   2  12       32.30      102.29     15.21 o 
   2   2  12        7.31        8.47      7.19 o 
   3   2  12       16.69        4.66      6.09 o 
   4   2  12       30.98       31.18      8.02 o 
   5   2  12       14.00       17.88      6.92 o 
  -5   3  12        3.99       -3.55     13.85 o 
  -4   3  12       18.30        6.78     13.01 o 
  -3   3  12       83.94       68.24     14.72 o 
  -2   3  12       38.38       20.85      6.34 o 
  -1   3  12       53.95       39.27     22.19 o 
   0   3  12       40.85      148.26     14.56 o 
   1   3  12       54.22       39.61      8.69 o 
   2   3  12       39.69       49.19      9.80 o 
   3   3  12       84.16       71.42     10.61 o 
   4   3  12       19.04       14.16      6.59 o 
   5   3  12        3.86        3.28      5.35 o 
  -5   4  12        5.57       -6.25     12.51 o 
  -4   4  12       35.60        6.22     11.23 o 
  -3   4  12       36.04        6.77     11.60 o 
  -2   4  12        3.48       -2.93      5.87 o 
  -1   4  12      126.38      188.66     13.84 o 
   0   4  12        1.28       -4.44      8.87 o 
   1   4  12      126.92      108.21     12.65 o 
   2   4  12        2.68        2.07      7.34 o 
   3   4  12       36.66       34.51      8.85 o 
   4   4  12       34.88       27.80      7.20 o 
   5   4  12        5.29       10.43      6.79 o 
  -5   5  12       22.57        9.33     10.80 o 
  -4   5  12       27.49       16.76     10.49 o 
  -3   5  12       53.17       20.21      9.40 o 
  -2   5  12       69.29       97.90     10.25 o 
  -1   5  12       66.62      138.30     12.84 o 
   0   5  12        4.74       14.58      9.74 o 
   1   5  12       69.09       39.22      9.69 o 
   2   5  12       68.00       84.12     11.77 o 
   3   5  12       52.94       33.53      9.36 o 
   4   5  12       27.30       28.17      8.44 o 
   5   5  12       22.55       36.30      8.42 o 
  -5   6  12       11.45       -4.78      9.55 o 
  -1   6  12      155.19      101.59     14.09 o 
   0   6  12       80.68       95.35     13.81 o 
   1   6  12      155.43      106.19     12.53 o 
   2   6  12       11.97       14.41      9.07 o 
   3   6  12       28.89       27.39      8.30 o 
   4   6  12        2.02        7.45      6.75 o 
   5   6  12       11.63       13.86      7.90 o 
  -1   7  12       14.85       16.65      8.10 o 
   0   7  12        1.27        3.09      7.07 o 
   1   7  12       14.03       10.50      9.01 o 
   2   7  12       46.10       38.30     10.29 o 
   3   7  12       37.93       24.29      9.41 o 
   4   7  12       20.36       18.62      8.22 o 
  -2   8  12       58.71       62.20     12.64 o 
  -1   8  12       33.66       33.34     10.05 o 
   0   8  12        0.26       -2.69      6.62 o 
   1   8  12       33.73       25.79      9.52 o 
   2   8  12       57.13       43.16     11.47 o 
   3   8  12        3.20        8.14      7.75 o 
   4   8  12       31.92       29.34     10.22 o 
  -2   9  12        2.71        5.96      9.04 o 
  -1   9  12        4.42        5.95      6.53 o 
   0   9  12        4.82        6.49      8.76 o 
   1   9  12        4.48        9.22      9.33 o 
   2   9  12        2.95       -3.39      7.89 o 
   3   9  12       16.25       12.37      8.81 o 
  -2  10  12        4.27        3.14      6.68 o 
  -1  10  12       13.69       14.19     10.15 o 
   0  10  12        9.09        9.23      7.27 o 
   1  10  12       14.03       28.14     10.23 o 
   2  10  12        4.74        2.52      7.69 o 
  -1  11  12       38.67       42.21     11.75 o 
   0  11  12        2.76        4.46      7.25 o 
   1  11  12       39.19       48.03     12.72 o 
   1   0  13        1.26       -4.68      9.52 o 
   2   0  13       84.33      100.91     15.91 o 
   3   0  13        1.91       52.63     14.75 o 
   4   0  13       15.22      102.82     17.74 o 
   5   0  13       38.05      135.64     18.29 o 
  -5   1  13        5.31       62.08     15.95 o 
  -4   1  13       35.34       61.17     15.25 o 
  -3   1  13       55.34       66.66     14.39 o 
  -2   1  13       39.84       15.46     12.11 o 
  -1   1  13       13.62       -7.54     15.09 o 
   0   1  13        0.83       -2.29      7.01 o 
   1   1  13       14.62       72.16     13.17 o 
   2   1  13       41.38      107.69     16.55 o 
   3   1  13       55.88      148.95     18.23 o 
   4   1  13       35.00      138.44     18.42 o 
   5   1  13        5.65       80.23     14.49 o 
  -5   2  13       20.83       13.24     14.28 o 
  -4   2  13        6.61       -0.57     13.38 o 
  -3   2  13        0.30       -6.94     13.87 o 
  -2   2  13       17.79       -5.25     10.50 o 
  -1   2  13       22.26        6.86      7.28 o 
   0   2  13       16.95       30.07     10.90 o 
   1   2  13       22.32      112.02     15.04 o 
   2   2  13       18.46      107.83     15.76 o 
   3   2  13        0.19        6.80      7.09 o 
   4   2  13        7.20       10.64      6.23 o 
  -5   3  13        8.73       -7.22     14.44 o 
  -4   3  13        7.35       -6.20     12.40 o 
  -3   3  13        2.45       -1.72     11.62 o 
  -2   3  13       63.77       21.13      6.33 o 
  -1   3  13        5.27        1.41     12.22 o 
   0   3  13       40.23      127.39     14.07 o 
   1   3  13        5.71      158.11     16.81 o 
   2   3  13       64.38       65.77     11.30 o 
   3   3  13        2.62        2.25      6.09 o 
   4   3  13        7.15       10.97      7.48 o 
   5   3  13        8.74        8.04      6.26 o 
  -5   4  13       22.87        9.67     10.65 o 
  -3   4  13       11.02       -1.12     11.18 o 
  -2   4  13        3.10       -6.12     12.24 o 
  -1   4  13       27.80       68.45     11.47 o 
   0   4  13        0.62      123.27     14.32 o 
   1   4  13       29.49       27.19      9.26 o 
   2   4  13        3.31        2.37      6.96 o 
   3   4  13       10.44       10.88      8.26 o 
   4   4  13       16.60       12.68      7.56 o 
   5   4  13       23.38       15.99      6.74 o 
  -5   5  13       12.25       -5.35     10.71 o 
  -4   5  13        3.06       -5.92     11.85 o 
  -3   5  13       58.67       42.76     12.28 o 
  -2   5  13       26.10       19.54      8.37 o 
  -1   5  13      103.00      163.54     14.07 o 
   0   5  13      134.95      124.54     13.91 o 
   1   5  13      103.20       81.16     11.36 o 
   2   5  13       26.62       34.82      9.98 o 
   3   5  13       59.95       77.15     11.31 o 
   4   5  13        2.72        8.90      7.70 o 
   5   5  13       12.53        6.29      6.13 o 
  -1   6  13        9.10      107.19     12.79 o 
   0   6  13        7.52       12.44      9.46 o 
   1   6  13        8.63        7.31      8.30 o 
   2   6  13        1.03        9.53      6.98 o 
   3   6  13       13.75       20.56      9.46 o 
   4   6  13        5.55       10.30      6.34 o 
  -1   7  13        5.22        3.83      9.07 o 
   0   7  13      129.70       94.56     13.02 o 
   1   7  13        5.55        8.10      6.96 o 
   2   7  13       30.18       27.49      9.59 o 
   3   7  13       13.81       11.74      8.71 o 
   4   7  13       10.11       19.96      8.64 o 
  -1   8  13       15.54       14.56     10.09 o 
   0   8  13       32.70       31.56      9.85 o 
   1   8  13       15.37       15.28      7.92 o 
   2   8  13        0.32       -2.59      6.81 o 
   3   8  13       15.79       11.77      9.37 o 
  -2   9  13       12.90        2.45      7.10 o 
  -1   9  13        8.99       12.56      9.61 o 
   0   9  13        3.73       24.05     10.06 o 
   1   9  13        9.22        6.11      9.77 o 
   2   9  13       12.81        8.24      9.87 o 
  -1  10  13       12.36       23.27     10.59 o 
   0  10  13        0.05        0.74      6.59 o 
   1  10  13       12.46        9.95     10.06 o 
   0   0  14       31.14       17.51     10.45 o 
   1   0  14        2.23        0.73     12.25 o 
   2   0  14       37.15       41.11     14.66 o 
   3   0  14        1.10       24.24     13.02 o 
   4   0  14       29.06       67.05     16.70 o 
   5   0  14       86.33      145.05     19.46 o 
  -5   1  14        7.64       36.47     15.26 o 
  -4   1  14       37.58       63.50     15.53 o 
  -3   1  14       17.46       29.91     12.77 o 
  -2   1  14       90.22       82.55     16.01 o 
  -1   1  14        6.18       -4.33      8.66 o 
   0   1  14        2.97       -3.77      7.55 o 
   1   1  14        6.66       34.08     13.45 o 
   2   1  14       91.81      139.84     17.39 o 
   3   1  14       16.87       69.81     15.12 o 
   4   1  14       37.54      137.29     19.29 o 
   5   1  14        7.49       89.51     16.91 o 
  -5   2  14       35.78       11.31     13.16 o 
  -4   2  14       16.32        7.42     12.00 o 
  -3   2  14        1.39       -6.28     12.56 o 
  -2   2  14       37.84        9.00     11.41 o 
  -1   2  14       14.91       -3.37      6.74 o 
   0   2  14        3.37       33.14     12.18 o 
   1   2  14       16.26       56.89     14.20 o 
   2   2  14       37.63      124.61     17.52 o 
   3   2  14        1.41      140.34     18.31 o 
   4   2  14       16.61      103.14     17.23 o 
   5   2  14       34.90      129.29     18.16 o 
  -4   3  14        0.77       -6.26     12.53 o 
  -3   3  14       47.62       15.84     12.68 o 
  -2   3  14        2.95       -3.13      6.26 o 
  -1   3  14       38.87       13.03      9.04 o 
   0   3  14       39.73       84.20     13.42 o 
   1   3  14       37.75      144.53     17.11 o 
   2   3  14        2.90      113.59     16.01 o 
   3   3  14       48.85       51.26     10.33 o 
   4   3  14        0.80       -2.66      5.87 o 
  -4   4  14        1.31       -6.33     12.66 o 
  -2   4  14        7.06       -5.57     11.14 o 
  -1   4  14       36.57       51.49     11.40 o 
   0   4  14       72.64      154.40     15.44 o 
   1   4  14       37.30      165.16     16.98 o 
   2   4  14        7.24        7.84      6.50 o 
   3   4  14       11.08       15.67      8.72 o 
   4   4  14        1.49        8.18      7.42 o 
  -1   5  14       10.05       41.40     10.87 o 
   0   5  14       17.70      132.32     14.86 o 
   1   5  14       10.09        7.09      6.54 o 
   2   5  14       31.28       12.96      8.02 o 
   3   5  14        7.99        6.26      8.46 o 
   4   5  14        4.85        6.51      7.36 o 
  -1   6  14       28.41       95.01     12.57 o 
   0   6  14      118.89       93.29     12.96 o 
   1   6  14       27.91       21.23     10.60 o 
   2   6  14        9.51       11.20      9.16 o 
   3   6  14       13.49        7.74      6.21 o 
  -1   7  14        2.40       89.63     12.48 o 
   0   7  14       58.12       57.36     12.42 o 
   1   7  14        2.21        5.12      7.28 o 
   2   7  14       15.72       13.13      7.92 o 
   3   7  14       27.66       23.22      8.93 o 
  -1   8  14       32.41       30.89      9.81 o 
   0   8  14        0.25        9.69      9.37 o 
   1   8  14       31.54       28.91     10.60 o 
   2   8  14       13.73       23.26      9.80 o 
  -1   9  14        6.85        7.97      9.74 o 
   0   9  14        1.84        4.29      8.90 o 
   1   9  14        6.74       17.36     10.41 o 
   1   0  15       69.55       28.05     14.29 o 
   2   0  15        0.49       -6.87     13.75 o 
   3   0  15        0.12       16.93     12.15 o 
   4   0  15       23.29       54.15     16.00 o 
  -4   1  15        2.82        7.57     11.53 o 
  -3   1  15       12.00        1.49     14.11 o 
  -2   1  15        3.24       -7.66     15.32 o 
  -1   1  15        7.07       -4.43      8.86 o 
   0   1  15       34.71        8.90      7.73 o 
   1   1  15        7.69       -6.94     13.88 o 
   2   1  15        3.43       37.61     14.05 o 
   3   1  15       11.93       49.22     15.67 o 
   4   1  15        2.73       38.53     14.54 o 
  -4   2  15        6.39       -7.59     15.18 o 
  -3   2  15       26.06       -7.45     14.89 o 
   0   2  15       10.23       12.94     11.94 o 
   1   2  15        1.20       36.48     13.22 o 
   2   2  15        1.35       66.90     15.95 o 
   3   2  15       25.86       89.52     15.98 o 
   4   2  15        6.55      129.30     19.46 o 
  -2   3  15       18.93        0.06      7.60 o 
  -1   3  15       48.12       13.64     10.12 o 
   0   3  15        3.21       15.69     11.48 o 
   1   3  15       49.58       88.14     14.96 o 
   2   3  15       19.82      140.81     18.23 o 
   3   3  15        9.44      118.15     18.56 o 
   4   3  15        5.23      124.21     19.45 o 
  -3   4  15       11.35       -5.96     11.91 o 
  -1   4  15       28.94       14.32     10.22 o 
   0   4  15        7.29       68.44     13.50 o 
   1   4  15       29.55      122.80     16.83 o 
   2   4  15        0.44       65.81     67.78 o 
   3   4  15       11.23       15.44      7.53 o 
  -1   5  15       22.79       28.12     11.10 o 
   0   5  15        0.01       50.31     12.92 o 
   1   5  15       23.31      104.31     64.27 o 
   2   5  15       13.50       11.97      7.13 o 
   3   5  15        2.73        4.56      6.99 o 
  -1   6  15       13.23       41.88     11.06 o 
   0   6  15        2.84       97.18     14.79 o 
   1   6  15       12.52       11.42      9.03 o 
   2   6  15       10.80       22.74     10.97 o 
   3   6  15        8.17        2.29      9.01 o 
   0   7  15       12.95       10.58     10.04 o 
   1   7  15       24.90       43.48     10.41 o 
   2   7  15        4.66       11.15      9.14 o 
   0   8  15        0.21       12.77     10.66 o 
   0   0  16        1.50       -5.34     10.67 o 
   1   0  16       16.60       -7.59     15.19 o 
   2   0  16        1.10       -7.37     14.75 o 
   3   0  16       16.89       14.24     12.36 o 
  -3   1  16        1.00       -7.74     15.48 o 
  -1   1  16       13.17       -3.81      7.62 o 
   1   1  16       13.49        4.38     13.68 o 
   2   1  16        4.81       19.11     12.75 o 
   3   1  16        0.97       25.94     15.89 o 
  -3   2  16        1.75       -6.87     13.75 o 
  -2   2  16       43.32       -1.09     11.23 o 
  -1   2  16        9.35       -5.53     11.05 o 
   0   2  16        0.53       -5.99     11.98 o 
   1   2  16        9.04       23.36     13.71 o 
   2   2  16       44.37       68.79     16.66 o 
   3   2  16        1.76       55.56     17.31 o 
  -3   3  16        1.44       -2.85     12.09 o 
   0   3  16       63.35       33.42     14.23 o 
   1   3  16        1.81       34.60     14.11 o 
   2   3  16        1.27       88.75     17.82 o 
   3   3  16        1.43       83.93     17.41 o 
  -1   4  16        4.66       -5.31     10.62 o 
   0   4  16       31.39       48.35     12.98 o 
   1   4  16        4.95       83.96     16.63 o 
   2   4  16       26.24      125.80     18.33 o 
   0   5  16       24.95       47.64     12.87 o 
   1   5  16       10.67      130.16     17.62 o 
   2   5  16        0.77       64.01     66.80 o 
   0   6  16       41.08       88.73     14.60 o 
   1   6  16        1.10       50.28     55.33 o 
   2   0  17        6.44       -4.46     14.88 o 
  -1   1  17       30.44       13.00     11.89 o 
   1   1  17       30.57       10.32     12.90 o 
   2   1  17        2.44       -6.00     14.06 o 
  -2   2  17        9.70       -5.33     12.38 o 
  -1   2  17        6.30       -3.72      7.43 o 
   1   2  17        6.49        2.56     14.16 o 
   2   2  17        9.53       31.03     13.71 o 
  -1   3  17       31.62       -5.94     11.88 o 
   0   3  17        9.81       -6.05     12.09 o 
   1   3  17       32.55       32.70     14.79 o 
   0   4  17       11.69        9.68     11.44 o 
   1   4  17       28.11       60.16     15.53 o 
                                                 
