# Supplementary material for: Modularity and three-dimensional isostructurality of novel synthons in sulfonamide–lactam cocrystals
Source: IUCrJ. 2015 May 1;2(Pt 4):389–401. doi: 10.1107/S2052252515004960 (PMC4491311; doi:10.1107/S2052252515004960)
Supplement: Supplementary file 10 [file m-02-00389-4ClBSAVLMsup10.hkl]

# 
# h,k,l, Fc-squared, Fo-squared, sigma(Fo-squared) and status flag 
# 
data_4ClBSAVLM
_shelx_title ' 4CLBS6MEM1 in C2/c #15' 
_shelx_refln_list_code          4 
_shelx_F_calc_maximum      419.42 
_exptl_crystal_F_000      1216.00 
_reflns_d_resolution_high  0.8001 
 
loop_ 
 _symmetry_equiv_pos_as_xyz 
 'x, y, z' 
 '-x, y, -z+1/2' 
 'x+1/2, y+1/2, z' 
 '-x+1/2, y+1/2, -z+1/2' 
 '-x, -y, -z' 
 'x, -y, z-1/2' 
 '-x+1/2, -y+1/2, -z' 
 'x+1/2, -y+1/2, z-1/2' 
 
_cell_length_a    25.7009 
_cell_length_b     6.8096 
_cell_length_c    19.1769 
_cell_angle_alpha  90.000 
_cell_angle_beta  127.399 
_cell_angle_gamma  90.000 
 
_shelx_F_squared_multiplier     1.000 
 
loop_ 
 _refln_index_h 
 _refln_index_k 
 _refln_index_l 
 _refln_F_squared_calc 
 _refln_F_squared_meas 
 _refln_F_squared_sigma 
 _refln_observed_status 
   4   0   0    17963.77    16529.80    220.04 o 
   6   0   0    70623.05    52925.70    484.03 o 
   8   0   0     1665.18     1778.18    105.21 o 
  12   0   0     4639.89     4525.68    209.18 o 
  14   0   0       29.42       23.75     19.36 o 
  16   0   0      380.60      331.25     52.55 o 
  18   0   0     1576.67     1549.33    159.87 o 
  20   0   0      208.43      382.55     91.55 o 
  22   0   0      144.11      123.90     59.89 o 
  24   0   0      189.22      485.35    116.08 o 
   1   1   0     3257.52     3345.83     48.01 o 
   3   1   0    36184.72    33751.39    298.94 o 
   5   1   0       29.44       25.24     13.00 o 
   7   1   0     1427.25     1464.39     76.62 o 
   9   1   0      776.06      670.51     59.78 o 
  11   1   0      721.31      738.26     47.59 o 
  13   1   0      554.58      598.89     48.03 o 
  15   1   0      117.00       92.56     22.66 o 
  17   1   0      104.02       76.01     34.44 o 
  19   1   0        0.62      -26.72     31.59 o 
  21   1   0       55.22       59.69     58.95 o 
  23   1   0      164.39      323.42    103.15 o 
  25   1   0       57.79      106.82     58.77 o 
   0   2   0     8051.96     7572.07    141.12 o 
   2   2   0     2283.03     2439.14     58.64 o 
   4   2   0     6964.53     7286.56    116.40 o 
   6   2   0     3268.23     3282.92     90.78 o 
   8   2   0      292.88      338.71     36.41 o 
  10   2   0     1622.25     1574.36     67.44 o 
  12   2   0     9409.32     9407.42    177.55 o 
  14   2   0      126.20      119.41     31.67 o 
  16   2   0      361.67      386.90     58.48 o 
  18   2   0     1164.76     1225.95    150.79 o 
  20   2   0       29.99       70.81     63.21 o 
  22   2   0       47.62       79.43     65.95 o 
  24   2   0        4.99       -6.15     47.37 o 
   1   3   0     4925.18     5446.39    104.69 o 
   3   3   0     4000.41     3901.73    116.91 o 
   5   3   0     1583.49     1608.51    116.97 o 
   7   3   0     2416.90     2475.19     96.24 o 
   9   3   0    10038.49     9589.69    252.35 o 
  11   3   0      540.26      551.50     57.30 o 
  13   3   0       54.24       40.28     26.36 o 
  15   3   0     4747.09     4933.20    272.09 o 
  17   3   0      302.03      322.56     85.58 o 
  19   3   0       16.26       68.13     62.83 o 
  21   3   0      442.19      464.95    118.07 o 
  23   3   0        0.22      -35.78     79.58 o 
   0   4   0       22.54       29.19     26.05 o 
   2   4   0        0.04        2.33     30.73 o 
   4   4   0      731.32      783.72     48.65 o 
   6   4   0       81.54       58.22     15.34 o 
   8   4   0       16.65       44.14     11.77 o 
  10   4   0      495.51      469.55     37.81 o 
  12   4   0     2115.83     2115.21    116.55 o 
  14   4   0      982.54      718.73    106.95 o 
  16   4   0      518.50      623.41    115.36 o 
  18   4   0      184.49      151.16     76.56 o 
  20   4   0        1.31      -25.36     56.26 o 
  22   4   0        0.01      -91.31     91.31 o 
   1   5   0      336.07      291.19     44.20 o 
   3   5   0      586.04      635.24     63.27 o 
   5   5   0      498.67      434.37     44.18 o 
   7   5   0      184.38      186.59     27.01 o 
   9   5   0     1491.81     1549.81    106.93 o 
  11   5   0      136.15      165.30     62.52 o 
  13   5   0      431.63      457.92     65.84 o 
  15   5   0      374.12      371.32    156.99 o 
  17   5   0      201.33      166.81     48.81 o 
  19   5   0        4.97      134.56     51.47 o 
   0   6   0     4758.65     4930.15    253.70 o 
   2   6   0       66.06       54.29     44.88 o 
   4   6   0      182.66      237.66     43.52 o 
   6   6   0     1167.81     1159.50     90.03 o 
   8   6   0      790.71      751.79     79.78 o 
  10   6   0       18.39      -27.60     35.70 o 
  12   6   0       46.25       51.40     55.12 o 
  14   6   0        1.95      -16.15     39.96 o 
  16   6   0        1.89      -30.28     31.27 o 
  18   6   0        8.67      -29.79     29.79 o 
   1   7   0      151.52       91.69     35.66 o 
   3   7   0     1292.26     1280.53    107.32 o 
   5   7   0      303.01      252.20     52.92 o 
   7   7   0      205.04      197.79     78.31 o 
   9   7   0      156.07       21.02     45.72 o 
  11   7   0       17.06       60.12     33.89 o 
  13   7   0       66.66       52.12     64.66 o 
   0   8   0       18.52       24.33     47.08 o 
   2   8   0        6.45       -8.42     34.95 o 
   4   8   0       32.39      217.29     69.18 o 
   6   8   0      135.67       46.45     50.95 o 
   8   8   0        0.85       10.44     68.12 o 
 -25   1   1       43.40       38.98     53.01 o 
 -23   1   1        0.85       36.32     51.11 o 
 -21   1   1      655.97      549.11    108.60 o 
 -19   1   1     3657.65     3665.04    174.36 o 
 -17   1   1      292.43      290.90     41.12 o 
 -15   1   1     1328.72     1255.37     71.58 o 
 -13   1   1     5635.36     5451.67    130.97 o 
 -11   1   1      357.11      363.27     42.14 o 
  -9   1   1    11068.09    10883.50    241.91 o 
  -7   1   1    23784.50    22777.86    418.85 o 
  -5   1   1      304.11      307.44     24.05 o 
  -3   1   1    51253.83    41761.99    515.71 o 
  -1   1   1      174.94      218.44     21.78 o 
   1   1   1    10935.71    11149.30    116.91 o 
   3   1   1    42988.88    38394.13    240.60 o 
   5   1   1      109.48      102.96     20.78 o 
   7   1   1       17.80       43.55     19.61 o 
   9   1   1     1735.32     1607.29     79.87 o 
  11   1   1     5238.63     5351.60    128.13 o 
  13   1   1        7.83        2.38     16.57 o 
  15   1   1     1795.22     1684.75     85.40 o 
  17   1   1      433.81      370.38     92.49 o 
  19   1   1      214.78      149.14     47.63 o 
  21   1   1      136.50      251.29     79.90 o 
  23   1   1     1030.31     1155.85    174.28 o 
 -24   2   1       79.25       15.08     44.27 o 
 -22   2   1      469.66      548.69    120.04 o 
 -20   2   1       66.86       59.44     55.65 o 
 -18   2   1     1736.64     1746.44    174.28 o 
 -16   2   1      738.49      741.38     59.94 o 
 -14   2   1      451.15      451.61     44.96 o 
 -12   2   1     9973.76     9933.05    293.08 o 
 -10   2   1     8576.74     8433.95    225.06 o 
  -8   2   1      329.95      338.28     43.75 o 
  -6   2   1       59.27       96.90     17.93 o 
  -4   2   1    16041.67    16497.31    156.61 o 
  -2   2   1     4031.26     3848.13     67.80 o 
   0   2   1    25471.54    24633.33    277.77 o 
   2   2   1     5846.41     5801.63     96.71 o 
   4   2   1      337.23      284.91     26.89 o 
   6   2   1      201.90      185.66     26.77 o 
   8   2   1     2954.29     2861.12     85.47 o 
  10   2   1      599.96      646.64     48.02 o 
  12   2   1      257.10      334.15     38.89 o 
  14   2   1     1463.63     1477.87     93.09 o 
  16   2   1      126.33      139.24     58.04 o 
  18   2   1      156.45      140.43     64.73 o 
  20   2   1      266.66      456.48    105.43 o 
  22   2   1      106.11      116.12     73.72 o 
 -23   3   1        8.60       10.85     59.94 o 
 -21   3   1       49.43      -14.27     55.19 o 
 -19   3   1       83.32       90.29     62.57 o 
 -17   3   1        0.07        4.62     45.33 o 
 -15   3   1      429.06      482.70     61.87 o 
 -13   3   1      263.57      278.62     52.64 o 
 -11   3   1        1.94        6.46     21.28 o 
  -9   3   1       76.05       81.32     32.98 o 
  -7   3   1      300.13      286.79     35.30 o 
  -5   3   1      662.77      485.96     55.55 o 
  -3   3   1      886.36      943.56     43.03 o 
  -1   3   1     4419.48     4654.61     95.69 o 
   1   3   1     5439.57     6148.69    111.67 o 
   3   3   1     2858.35     3198.35    120.84 o 
   5   3   1     4554.53     4831.61     97.89 o 
   7   3   1      121.86      138.41     31.88 o 
   9   3   1     1117.99     1248.45     63.01 o 
  11   3   1      673.61      743.70     53.62 o 
  13   3   1        3.07        5.74     26.03 o 
  15   3   1      121.24      183.24     76.12 o 
  17   3   1      182.11      149.75     66.17 o 
  19   3   1       16.09      -17.01     51.79 o 
  21   3   1        3.84      373.95    103.99 o 
  23   3   1        5.13      -25.64     64.36 o 
 -22   4   1        2.01      -63.02     63.02 o 
 -20   4   1        1.60       11.36     45.77 o 
 -18   4   1      778.04     1058.73    149.33 o 
 -16   4   1       14.07       55.41     60.34 o 
 -14   4   1        0.42        1.48     35.97 o 
 -12   4   1     8507.92     8381.42    336.37 o 
 -10   4   1      163.84      182.69     36.58 o 
  -8   4   1      107.58       90.78     17.55 o 
  -6   4   1     1502.17     1527.08     56.54 o 
  -4   4   1     5094.97     5432.51    119.09 o 
  -2   4   1      204.34      180.33     41.63 o 
   0   4   1      294.05      170.47     45.65 o 
   2   4   1     3524.39     3472.95    120.87 o 
   4   4   1     1326.43     1316.56     71.95 o 
   6   4   1      644.49      611.27     39.00 o 
   8   4   1     2154.51     2153.95     89.60 o 
  10   4   1      770.63      767.76     56.26 o 
  12   4   1     1005.38      948.51     84.40 o 
  14   4   1      566.42      521.60    100.57 o 
  16   4   1      105.23      108.82     63.45 o 
  18   4   1      360.90      353.85     98.10 o 
  20   4   1       20.04        2.77     67.86 o 
 -21   5   1        5.21      -67.76     67.76 o 
 -19   5   1      172.70      408.10    104.04 o 
 -17   5   1      263.44      297.19     57.41 o 
 -15   5   1     1381.76     1373.48    111.53 o 
 -13   5   1      122.01      119.08     45.37 o 
 -11   5   1        3.45       31.88     52.78 o 
  -9   5   1     3330.45     3449.65    118.35 o 
  -7   5   1      179.64      235.55     33.49 o 
  -5   5   1      613.18      649.84     72.93 o 
  -3   5   1      863.74      748.14     92.83 o 
  -1   5   1      729.03      649.67     62.14 o 
   1   5   1     2122.98     2115.41    107.92 o 
   3   5   1      551.73      644.73     63.28 o 
   5   5   1      781.06      728.60     47.46 o 
   7   5   1      756.92      774.94     58.61 o 
   9   5   1      351.09      336.82     43.60 o 
  11   5   1      406.33      410.10     59.82 o 
  13   5   1        2.52       -7.09     25.13 o 
  15   5   1      165.35      140.80     44.00 o 
  17   5   1       24.43      112.40     37.86 o 
  19   5   1        3.39        8.69     35.50 o 
 -18   6   1        0.20       18.43     48.90 o 
 -16   6   1        8.28      -12.32     18.20 o 
 -14   6   1      314.85      452.84     71.90 o 
 -12   6   1      127.93      157.74     64.76 o 
 -10   6   1        4.08       14.96     28.50 o 
  -8   6   1       47.07       90.02     28.00 o 
  -6   6   1      260.66      174.84     41.76 o 
  -4   6   1      295.98      288.42     48.14 o 
  -2   6   1      449.96      445.01     58.26 o 
   0   6   1      143.31      135.84     51.43 o 
   2   6   1      134.64      126.05     38.09 o 
   4   6   1      611.02      513.91     52.09 o 
   6   6   1      263.14      242.60     71.84 o 
   8   6   1      124.46      227.59    107.87 o 
  10   6   1       92.62       75.64     38.54 o 
  12   6   1       30.73       18.67     26.02 o 
  14   6   1       48.98      124.47     39.74 o 
  16   6   1       11.96       10.57     37.12 o 
 -15   7   1       57.97      129.04     42.10 o 
 -13   7   1      461.18      511.98     83.10 o 
 -11   7   1       25.67       65.70     43.07 o 
  -9   7   1       12.19       76.54     43.75 o 
  -7   7   1       68.24       27.55     42.44 o 
  -5   7   1       55.65       63.98     38.13 o 
  -3   7   1      417.89      363.92     56.68 o 
  -1   7   1       20.16       -1.72     22.92 o 
   1   7   1       40.09       37.03     42.10 o 
   3   7   1      431.29      391.95     59.36 o 
   5   7   1       47.93       24.12     62.44 o 
   7   7   1       20.14       66.39     50.26 o 
   9   7   1       12.90       16.67     27.67 o 
  11   7   1       10.03       87.16     94.41 o 
  13   7   1      261.91      197.62     57.94 o 
  -8   8   1       53.09      -27.30     51.80 o 
  -6   8   1       30.97      106.48     71.19 o 
  -4   8   1      123.78       68.49     38.90 o 
  -2   8   1      205.45      177.55     46.51 o 
   0   8   1      293.79      248.91     71.67 o 
   2   8   1       42.04        0.23     44.36 o 
   4   8   1      148.81      144.91     77.40 o 
   6   8   1       57.35      -43.55     43.55 o 
 -26   0   2       54.78      216.13     93.93 o 
 -24   0   2       40.07      -39.50     48.25 o 
 -22   0   2     1826.62     1812.56    188.73 o 
 -20   0   2       77.27       80.88     48.53 o 
 -18   0   2      351.68      357.05     55.31 o 
 -16   0   2     5653.20     5670.32    179.52 o 
 -14   0   2      179.39      201.35     35.05 o 
 -12   0   2      387.62      357.18     55.23 o 
 -10   0   2     5041.59     4574.69    168.23 o 
  -8   0   2     2107.37     2372.73    104.31 o 
  -6   0   2     6822.31     6468.30    142.36 o 
  -4   0   2      662.08      653.00     36.32 o 
   0   0   2     1588.93     1857.65     53.65 o 
   2   0   2     4375.91     5117.74    123.68 o 
   4   0   2    81306.59    57662.08    512.70 o 
   6   0   2     7451.64     7411.48    211.78 o 
   8   0   2     4574.24     4820.92    191.95 o 
  10   0   2     7975.02     8071.53    193.58 o 
  12   0   2     2315.78     2150.16    111.69 o 
  14   0   2     1515.30     1570.17    147.12 o 
  16   0   2      386.45      414.82     90.37 o 
  18   0   2       44.00       40.47     37.33 o 
  20   0   2      387.79      403.58     95.34 o 
  22   0   2       33.23      205.87     81.38 o 
 -25   1   2       20.84       10.85     35.35 o 
 -23   1   2        0.17      -50.72     50.72 o 
 -21   1   2      136.77      162.62     45.42 o 
 -19   1   2      943.74      930.43     87.25 o 
 -17   1   2       32.79       25.02     20.74 o 
 -15   1   2      325.83      398.10     35.28 o 
 -13   1   2     1620.18     1666.64     87.11 o 
 -11   1   2     5116.84     5345.74    198.95 o 
  -9   1   2      457.50      569.72     41.54 o 
  -7   1   2    13998.17    13514.20    164.96 o 
  -5   1   2     9198.11     9523.13    111.68 o 
  -3   1   2     6979.26     6758.26    133.88 o 
  -1   1   2       14.00       17.03     11.85 o 
   1   1   2      136.93      222.77     26.61 o 
   3   1   2    16611.73    16930.49    183.47 o 
   5   1   2      367.17      318.81     45.04 o 
   7   1   2      583.92      604.23     69.34 o 
   9   1   2     1186.36     1226.52     73.41 o 
  11   1   2     3406.33     3798.42    113.28 o 
  13   1   2       19.89       23.37     19.52 o 
  15   1   2      222.58      244.12     50.37 o 
  17   1   2       21.98      -35.01     35.01 o 
  19   1   2       95.82       80.53     60.31 o 
  21   1   2       92.44      107.99     69.70 o 
  23   1   2       27.96      219.42     92.41 o 
 -26   2   2       40.46      124.30     73.93 o 
 -24   2   2       56.19      -76.20     76.20 o 
 -22   2   2      231.39      192.73     76.49 o 
 -20   2   2      651.52      757.27    123.23 o 
 -18   2   2      291.41      201.20     63.10 o 
 -16   2   2     1466.11     1619.64    103.71 o 
 -14   2   2      869.95      957.69     59.77 o 
 -12   2   2      127.63      104.13     22.79 o 
 -10   2   2     2734.97     2695.08     79.86 o 
  -8   2   2     4703.04     4971.18    112.41 o 
  -6   2   2     5358.98     5381.44     99.42 o 
  -4   2   2     4413.27     4581.28    135.80 o 
  -2   2   2      175.03      193.23     15.36 o 
   0   2   2     5578.51     5921.77     90.48 o 
   2   2   2     6880.54     7135.99    115.93 o 
   4   2   2        3.97        7.00     14.52 o 
   6   2   2      245.10      245.18     44.80 o 
   8   2   2     2393.83     2468.03    114.64 o 
  10   2   2      658.26      691.20     50.32 o 
  12   2   2       27.67        9.83     31.06 o 
  14   2   2     1267.16     1182.38     94.51 o 
  16   2   2        6.04       20.15     51.05 o 
  18   2   2        3.91       63.27     61.27 o 
  20   2   2      533.15      453.94    108.64 o 
  22   2   2       24.52      -42.88     52.80 o 
 -25   3   2      324.53      435.44    116.56 o 
 -23   3   2        0.26       -9.62     58.76 o 
 -21   3   2        4.73       25.13     54.14 o 
 -19   3   2      950.12     1165.99    148.45 o 
 -17   3   2       25.54      -20.67     41.01 o 
 -15   3   2      348.55      408.27     55.63 o 
 -13   3   2        0.87       -6.95     19.34 o 
 -11   3   2      481.92      458.62     49.53 o 
  -9   3   2       88.82       69.00     22.29 o 
  -7   3   2     4801.98     4831.42    102.26 o 
  -5   3   2      352.34      428.37     52.39 o 
  -3   3   2     3752.32     3954.74    147.87 o 
  -1   3   2    11700.43    11688.73    245.55 o 
   1   3   2     5604.85     5742.91    110.46 o 
   3   3   2     1220.66     1341.25     45.84 o 
   5   3   2     6378.11     6567.16    122.13 o 
   7   3   2     2424.71     2431.13     71.86 o 
   9   3   2     1376.80     1400.25     69.70 o 
  11   3   2     4276.17     4219.28    128.31 o 
  13   3   2      564.96      522.34     54.71 o 
  15   3   2       18.13       83.59     60.35 o 
  17   3   2        1.56      162.68     77.77 o 
  19   3   2      109.33      153.78     74.80 o 
  21   3   2       40.58      193.36     90.84 o 
 -24   4   2       22.23       73.38     63.04 o 
 -22   4   2      135.67       83.73     59.81 o 
 -20   4   2       24.31       25.21     61.98 o 
 -18   4   2      574.83      447.87    104.06 o 
 -16   4   2      236.71      273.69     73.08 o 
 -14   4   2     1707.84     1629.69     97.26 o 
 -12   4   2      563.68      528.17     60.91 o 
 -10   4   2       29.51       33.83     20.00 o 
  -8   4   2        9.91        1.12     12.34 o 
  -6   4   2       37.60       26.10     16.76 o 
  -4   4   2      387.66      337.96     62.13 o 
  -2   4   2        0.68       11.48     22.26 o 
   0   4   2      936.34      965.29     76.41 o 
   2   4   2       67.07      109.61     22.41 o 
   4   4   2      837.04      785.55     77.02 o 
   6   4   2       32.48       27.73     18.01 o 
   8   4   2       12.55        7.44     16.45 o 
  10   4   2       16.59      210.20     59.84 o 
  12   4   2       65.05       77.49     33.66 o 
  14   4   2      460.75      346.91     95.02 o 
  16   4   2      130.15      122.98     68.34 o 
  18   4   2      226.80      236.14     91.07 o 
  20   4   2       23.22       34.26     85.84 o 
 -21   5   2        4.76       -4.24     40.08 o 
 -19   5   2       20.94       48.83     51.84 o 
 -17   5   2       72.30       67.26     35.31 o 
 -15   5   2        0.44       12.46     27.95 o 
 -13   5   2      323.69      352.37     56.38 o 
 -11   5   2       27.97      113.68     95.79 o 
  -9   5   2     1158.30     1202.87     71.12 o 
  -7   5   2      508.04      548.56     49.35 o 
  -5   5   2       27.86       -6.79     24.03 o 
  -3   5   2       60.34       64.98     25.86 o 
  -1   5   2      817.35      827.74     69.87 o 
   1   5   2      118.95      117.89     28.82 o 
   3   5   2        4.42        7.95     16.93 o 
   5   5   2      178.61      271.11     38.16 o 
   7   5   2       88.42       95.93     26.38 o 
   9   5   2      236.70      175.53     33.43 o 
  11   5   2      519.63      714.81     78.61 o 
  13   5   2       49.72       62.37     34.46 o 
  15   5   2        4.44      -32.36     32.36 o 
  17   5   2       25.00       51.10     64.85 o 
 -18   6   2       37.94      116.48     80.90 o 
 -16   6   2      922.73     1053.03    104.17 o 
 -14   6   2      186.15      179.27     50.82 o 
 -12   6   2        2.95       37.46     27.73 o 
 -10   6   2       77.45       91.65     41.88 o 
  -8   6   2      664.06      731.75     79.39 o 
  -6   6   2        9.38        9.42     30.93 o 
  -4   6   2     1882.48     1944.68    161.82 o 
  -2   6   2      727.28      634.76     67.84 o 
   0   6   2        4.69       -8.30     24.90 o 
   2   6   2      821.34      760.14     74.74 o 
   4   6   2       23.83      -11.86     46.24 o 
   6   6   2      290.27      313.42     43.55 o 
   8   6   2      271.13      331.52     50.08 o 
  10   6   2       53.97        9.99     27.28 o 
  12   6   2        0.22       23.28     28.00 o 
  14   6   2      224.81      191.30     81.10 o 
  16   6   2       90.70      106.80     45.25 o 
 -15   7   2       10.29      -25.14     34.82 o 
 -13   7   2       77.43       27.61     58.38 o 
 -11   7   2       21.19      -15.23     47.78 o 
  -9   7   2        0.26       11.76     38.59 o 
  -7   7   2      122.17      177.48     48.93 o 
  -5   7   2        4.21       -1.97     25.97 o 
  -3   7   2      464.35      452.47     63.79 o 
  -1   7   2        6.08      -21.96     41.91 o 
   1   7   2       60.61       55.43     30.58 o 
   3   7   2       35.29      -13.70     19.64 o 
   5   7   2        7.42       14.73     35.10 o 
   7   7   2       56.11       34.88     39.26 o 
   9   7   2       74.75       75.83     32.32 o 
  11   7   2       37.79        2.21     42.86 o 
 -10   8   2        8.04       59.33     58.34 o 
  -8   8   2       46.14       58.16     54.60 o 
  -6   8   2        0.76       -4.90     30.72 o 
  -4   8   2       58.22      100.43     56.45 o 
  -2   8   2        4.12       18.75     33.22 o 
   0   8   2        6.23      -21.76     38.43 o 
   2   8   2        3.51      -55.48     55.48 o 
   4   8   2        3.93       14.53     37.00 o 
   6   8   2       26.19      170.17     84.81 o 
 -27   1   3        7.06      -71.81     71.81 o 
 -25   1   3       12.53       -0.64     54.53 o 
 -23   1   3      523.87      647.34    122.66 o 
 -21   1   3     1361.78     1374.35    108.14 o 
 -19   1   3      297.11      313.85     44.26 o 
 -17   1   3      215.63      170.36     25.99 o 
 -15   1   3      928.89      867.48     54.19 o 
 -13   1   3      861.34     1071.20     54.36 o 
 -11   1   3      398.55      486.03     41.34 o 
  -9   1   3       28.00        9.47     12.21 o 
  -7   1   3     1203.30     1379.01     87.70 o 
  -5   1   3     8121.20     8008.90    164.95 o 
  -3   1   3    41001.86    37696.11    342.73 o 
  -1   1   3      734.61      632.51     34.30 o 
   1   1   3    42200.87    39131.62    562.75 o 
   3   1   3     9302.09     9610.72    148.87 o 
   5   1   3     4507.81     4501.79    118.99 o 
   7   1   3     6829.42     7298.23    138.43 o 
   9   1   3    15775.86    15326.68    235.94 o 
  11   1   3       18.08       -1.28     17.34 o 
  13   1   3      238.61      248.79     33.53 o 
  15   1   3     1346.88     1405.71    117.45 o 
  17   1   3        3.04       -7.34     32.83 o 
  19   1   3        0.03       28.78     38.08 o 
  21   1   3      427.20      519.57    119.80 o 
 -26   2   3       35.43       16.85     54.52 o 
 -24   2   3      149.02       71.06     58.40 o 
 -22   2   3        5.53       20.22     43.33 o 
 -20   2   3        6.28       -7.25     42.87 o 
 -18   2   3     1260.04     1246.54    135.90 o 
 -16   2   3      854.00      727.12    101.45 o 
 -14   2   3       75.66       93.48     32.57 o 
 -12   2   3     1454.58     1646.26     57.42 o 
 -10   2   3      111.54      146.72     32.12 o 
  -8   2   3     2682.89     2834.83    245.24 o 
  -6   2   3     1314.62     1229.56     43.85 o 
  -4   2   3     1954.10     1883.65     94.93 o 
  -2   2   3     1133.98     1259.94     34.47 o 
   0   2   3      499.16      422.82     27.01 o 
   2   2   3      325.35      333.11     29.88 o 
   4   2   3       13.37       44.63     19.02 o 
   6   2   3       32.13      -11.53     17.38 o 
   8   2   3       55.01       39.71     17.43 o 
  10   2   3       19.83       46.09     22.66 o 
  12   2   3     4091.13     3997.06    139.10 o 
  14   2   3       18.51       19.59     35.30 o 
  16   2   3        8.94       22.27     49.65 o 
  18   2   3      437.83      483.12    111.14 o 
  20   2   3      190.77      154.39     94.41 o 
  22   2   3        0.74      109.03     78.19 o 
 -25   3   3       12.92       90.23     78.41 o 
 -23   3   3        1.39      -10.51     47.86 o 
 -21   3   3        0.07      -11.97     55.68 o 
 -19   3   3      186.98      219.99     74.16 o 
 -17   3   3      268.63      359.25     79.98 o 
 -15   3   3       85.38      152.04     37.79 o 
 -13   3   3      161.40      107.93     33.39 o 
 -11   3   3      357.36      363.33     55.18 o 
  -9   3   3      759.45      705.16     76.58 o 
  -7   3   3     1187.26     1247.90     65.07 o 
  -5   3   3       46.20       39.26     28.55 o 
  -3   3   3      430.19      370.77     49.51 o 
  -1   3   3     3443.90     3938.24    150.58 o 
   1   3   3      571.36      648.01     62.54 o 
   3   3   3     2754.93     3171.00     81.94 o 
   5   3   3      161.54      151.05     20.90 o 
   7   3   3       51.55       51.26     14.96 o 
   9   3   3        4.86       32.44     18.63 o 
  11   3   3      220.59      246.04     39.76 o 
  13   3   3        2.11      -38.64     52.76 o 
  15   3   3      165.75      171.05     70.65 o 
  17   3   3       24.30       -3.26     44.34 o 
  19   3   3       10.26      -20.76     58.00 o 
  21   3   3       21.25      -51.15     63.13 o 
 -24   4   3       88.65        2.51     67.42 o 
 -22   4   3        1.50       25.11     63.85 o 
 -20   4   3       51.93      -17.11     53.63 o 
 -18   4   3     1236.74     1254.60    151.09 o 
 -16   4   3        0.97       25.99     33.78 o 
 -14   4   3       32.79      -46.23     46.23 o 
 -12   4   3     3448.38     3350.50    113.43 o 
 -10   4   3      126.17      132.84     24.77 o 
  -8   4   3     3402.33     3397.07     99.18 o 
  -6   4   3     8424.75     8360.86    134.72 o 
  -4   4   3     2274.41     2354.71     99.23 o 
  -2   4   3     1160.07     1125.82     66.83 o 
   0   4   3     1812.77     1670.05     52.23 o 
   2   4   3      618.94      647.79     34.09 o 
   4   4   3      541.38      631.77     41.07 o 
   6   4   3      605.19      691.27     52.71 o 
   8   4   3       17.24       51.92     27.41 o 
  10   4   3       50.48       26.07     51.56 o 
  12   4   3     1180.99     1108.79     93.25 o 
  14   4   3      231.93      222.05     75.67 o 
  16   4   3      115.43      -25.60     67.56 o 
  18   4   3       62.42       17.60     71.66 o 
 -21   5   3      130.41      118.15     67.18 o 
 -19   5   3      324.67      405.87     91.35 o 
 -17   5   3       95.64       82.56     37.33 o 
 -15   5   3      182.43      195.92     46.14 o 
 -13   5   3       11.65       31.34     26.16 o 
 -11   5   3      136.72      108.41     30.84 o 
  -9   5   3       26.95       35.43     23.79 o 
  -7   5   3     2173.17     2085.90     90.53 o 
  -5   5   3      884.18      842.07     72.20 o 
  -3   5   3     3827.26     3537.87    198.33 o 
  -1   5   3     2403.88     2352.47    113.76 o 
   1   5   3       96.32       61.89     21.42 o 
   3   5   3      622.05      628.54     45.75 o 
   5   5   3        0.62       15.62     18.54 o 
   7   5   3      201.70      213.16     36.33 o 
   9   5   3      841.42     1057.29     75.31 o 
  11   5   3       78.10       62.79     26.53 o 
  13   5   3        1.06       15.74     27.30 o 
  15   5   3      204.47      242.52     82.98 o 
  17   5   3        9.77      173.41     73.85 o 
 -20   6   3       42.77       28.11     85.57 o 
 -18   6   3       85.87       61.80     35.80 o 
 -16   6   3       60.85       50.19     63.58 o 
 -14   6   3      107.28      139.75     43.20 o 
 -12   6   3      273.66      273.32     52.18 o 
 -10   6   3      157.45      161.51     32.70 o 
  -8   6   3       91.01       74.53     33.08 o 
  -6   6   3        3.59       13.32     29.38 o 
  -4   6   3      378.31      293.94     68.50 o 
  -2   6   3      875.61      830.57     77.19 o 
   0   6   3      464.17      392.11     57.71 o 
   2   6   3       40.08       47.32     50.24 o 
   4   6   3      885.20      728.19     77.96 o 
   6   6   3      115.79       91.97     30.80 o 
   8   6   3      461.98      422.61     55.87 o 
  10   6   3        9.83       -6.47     28.59 o 
  12   6   3       73.72       41.18     39.75 o 
  14   6   3       24.30        9.11     24.58 o 
 -15   7   3      386.13      452.37     75.18 o 
 -13   7   3      263.10      346.63     66.46 o 
 -11   7   3       63.14       82.61     61.19 o 
  -9   7   3       90.82      111.22     40.30 o 
  -7   7   3       15.08       34.96     34.81 o 
  -5   7   3       11.89        7.70     33.23 o 
  -3   7   3      204.76      139.80     44.97 o 
  -1   7   3       38.92       -4.52     69.18 o 
   1   7   3        3.50      -31.43     36.22 o 
   3   7   3      347.48      435.84    100.70 o 
   5   7   3        6.34       44.19     25.66 o 
   7   7   3      141.84      123.21     48.53 o 
   9   7   3       51.13       89.40     37.07 o 
  11   7   3      157.87      111.82     40.27 o 
 -10   8   3       29.30        6.93     23.65 o 
  -8   8   3       26.10       70.87     41.07 o 
  -6   8   3      263.56      282.42     77.93 o 
  -4   8   3       69.48      142.31     76.36 o 
  -2   8   3      119.53      112.61     67.92 o 
   0   8   3      108.45       76.42     49.63 o 
   2   8   3       31.46       -0.12     37.41 o 
   4   8   3      105.82      158.35     69.42 o 
 -28   0   4       68.58      195.29     80.45 o 
 -26   0   4      104.82      145.69     72.09 o 
 -24   0   4      291.04      236.91     79.50 o 
 -22   0   4     1224.82     1349.86    154.58 o 
 -20   0   4       18.78       -4.00     28.63 o 
 -18   0   4     1074.78     1002.52     90.53 o 
 -16   0   4      291.88      290.81     47.05 o 
 -14   0   4     1145.29     1209.32     72.11 o 
 -12   0   4      324.64      287.18     48.14 o 
 -10   0   4     9700.47     9386.21    218.42 o 
  -8   0   4      135.93      227.48     32.18 o 
  -6   0   4     7636.15     7902.39    147.97 o 
  -4   0   4     8784.01    10208.65    154.44 o 
  -2   0   4    17657.74    17987.21    203.05 o 
   0   0   4   175915.69   132172.42    646.68 o 
   2   0   4   124904.12   102203.41    679.19 o 
   4   0   4    14844.73    15751.57    309.54 o 
   6   0   4     4289.96     3936.62    201.95 o 
   8   0   4    10113.10     9835.55    176.45 o 
  10   0   4      305.33      347.16     50.71 o 
  12   0   4     1854.85     1826.23    112.09 o 
  14   0   4       20.72      -25.85     45.38 o 
  16   0   4        1.41      102.87     53.98 o 
  18   0   4      295.42      207.44     75.15 o 
  20   0   4      470.01      601.42    123.61 o 
 -27   1   4       60.02        3.62     46.78 o 
 -25   1   4      343.70      371.57     99.24 o 
 -23   1   4      256.24      302.40     53.58 o 
 -21   1   4      161.59      139.67     42.00 o 
 -19   1   4       38.35       22.11     22.60 o 
 -17   1   4       73.26       78.30     20.01 o 
 -15   1   4     2083.80     1975.40     77.58 o 
 -13   1   4     3018.27     3297.45     90.54 o 
 -11   1   4      633.67      700.82     63.54 o 
  -9   1   4     1736.88     1774.43     62.06 o 
  -7   1   4     6412.07     6263.62    100.90 o 
  -5   1   4     5094.67     5322.72     70.12 o 
  -3   1   4     4750.79     4944.53     64.76 o 
  -1   1   4    53589.25    48425.53    554.29 o 
   1   1   4      100.55      107.98     20.61 o 
   3   1   4       13.86       24.69     14.11 o 
   5   1   4    11177.98    11326.67    195.19 o 
   7   1   4      720.41      754.95     44.30 o 
   9   1   4      616.00      621.81     42.32 o 
  11   1   4      137.84      168.87     31.33 o 
  13   1   4       46.54       17.72     65.22 o 
  15   1   4        3.35       -1.27     29.43 o 
  17   1   4       35.49       27.77     55.09 o 
  19   1   4       13.35      -61.97     61.97 o 
  21   1   4        3.68       93.33     67.42 o 
 -26   2   4       62.11      126.78     67.83 o 
 -24   2   4       52.23       -9.45     56.08 o 
 -22   2   4        0.40       66.41     57.71 o 
 -20   2   4        4.47       46.43     34.69 o 
 -18   2   4       44.95      -10.33     23.23 o 
 -16   2   4     5090.90     4797.70    209.37 o 
 -14   2   4      343.91      368.45     35.81 o 
 -12   2   4      614.16      607.95     42.47 o 
 -10   2   4    34590.32    30778.77    470.61 o 
  -8   2   4      526.95      594.97     33.38 o 
  -6   2   4     4775.04     5318.89    169.67 o 
  -4   2   4     4757.18     4804.96    156.63 o 
  -2   2   4     3539.48     3807.47     66.82 o 
   0   2   4      804.74      840.53     65.68 o 
   2   2   4      701.17      664.81     44.68 o 
   4   2   4     4603.38     4806.34    167.35 o 
   6   2   4     1116.24     1107.89     58.18 o 
   8   2   4      619.87      598.13     41.62 o 
  10   2   4        3.32       -7.04     19.66 o 
  12   2   4     1108.21     1061.52     89.41 o 
  14   2   4      542.88      617.80    110.12 o 
  16   2   4       86.00       -0.77     46.82 o 
  18   2   4      112.25        7.35     51.73 o 
  20   2   4      264.41      199.96     82.60 o 
 -25   3   4      130.37      132.23     73.21 o 
 -23   3   4      157.12      223.18     90.86 o 
 -21   3   4      656.01      690.89    121.52 o 
 -19   3   4      603.23      674.70    116.30 o 
 -17   3   4     1349.35     1236.82    135.08 o 
 -15   3   4     1718.09     1470.87     95.07 o 
 -13   3   4     3892.96     3946.36    135.69 o 
 -11   3   4      920.45      906.89     53.82 o 
  -9   3   4     2577.42     2534.38     97.64 o 
  -7   3   4     8792.90     8584.75    246.34 o 
  -5   3   4      715.17      642.51     50.59 o 
  -3   3   4    13763.18    13287.54    293.13 o 
  -1   3   4      184.36      132.32     26.76 o 
   1   3   4     1877.80     1977.11     67.72 o 
   3   3   4     1154.00     1209.87     47.94 o 
   5   3   4     3911.65     4155.68     85.18 o 
   7   3   4       86.29       87.48     18.77 o 
   9   3   4     2266.80     2261.02     82.48 o 
  11   3   4     3462.48     3366.43    124.42 o 
  13   3   4      104.34       63.52     56.24 o 
  15   3   4      192.25      250.19     88.57 o 
  17   3   4      135.97      203.72     86.32 o 
  19   3   4       19.47      112.11     75.56 o 
 -24   4   4        2.57       95.46     69.93 o 
 -22   4   4        0.02      -11.18     49.27 o 
 -20   4   4      175.21       48.58     57.87 o 
 -18   4   4      282.99      427.64     91.67 o 
 -16   4   4       85.23      134.55     56.43 o 
 -14   4   4     3033.19     2957.37    137.63 o 
 -12   4   4       38.14       47.23     22.74 o 
 -10   4   4     3814.76     3757.41     86.88 o 
  -8   4   4     2501.62     2336.31    107.76 o 
  -6   4   4      114.69      112.93     18.75 o 
  -4   4   4        8.37       28.20     17.13 o 
  -2   4   4       87.33       55.24     18.03 o 
   0   4   4     1685.71     1549.06     79.14 o 
   2   4   4      704.22      656.40     33.60 o 
   4   4   4       86.62       86.63     16.12 o 
   6   4   4      263.58      274.10     36.45 o 
   8   4   4       51.04       17.11     22.26 o 
  10   4   4        2.83      -35.19     67.63 o 
  12   4   4     1471.62     1679.04    171.84 o 
  14   4   4        9.65       26.09     44.40 o 
  16   4   4      294.57      348.87    101.91 o 
  18   4   4        3.60       43.51     77.94 o 
 -23   5   4        2.15      -57.73     57.73 o 
 -21   5   4      161.73      137.81     62.34 o 
 -19   5   4        3.20       23.97     28.57 o 
 -17   5   4       34.34      -26.07     26.07 o 
 -15   5   4     2870.19     2855.13    150.04 o 
 -13   5   4      875.21      953.87     85.40 o 
 -11   5   4      657.99      613.02     47.37 o 
  -9   5   4     4106.02     3856.36    124.02 o 
  -7   5   4      748.51      746.97     69.48 o 
  -5   5   4        0.82        0.20     27.39 o 
  -3   5   4      543.63      583.81     60.95 o 
  -1   5   4      929.39      890.72     72.23 o 
   1   5   4       98.12       95.56     26.35 o 
   3   5   4       20.47       14.84     16.15 o 
   5   5   4      627.15      667.86     57.10 o 
   7   5   4       22.26       28.02     27.00 o 
   9   5   4      135.49      154.30     34.41 o 
  11   5   4      226.86      215.93     52.50 o 
  13   5   4       17.46        0.39     32.54 o 
  15   5   4        0.76       96.29     58.79 o 
 -20   6   4      142.57      159.05     63.35 o 
 -18   6   4      109.72      219.46    122.38 o 
 -16   6   4       10.07       43.40    114.22 o 
 -14   6   4      167.40      179.10     48.57 o 
 -12   6   4        0.84       -0.57     32.38 o 
 -10   6   4      133.78      155.40     43.98 o 
  -8   6   4      192.72      195.54     47.57 o 
  -6   6   4     1961.94     1840.93    114.81 o 
  -4   6   4      330.80      343.98     75.71 o 
  -2   6   4     1395.37     1236.87     93.87 o 
   0   6   4     1611.08     1712.86    162.14 o 
   2   6   4     1022.67      988.11     87.15 o 
   4   6   4      715.56      752.18     65.70 o 
   6   6   4       62.30      126.95     30.67 o 
   8   6   4     1023.44     1233.02     88.28 o 
  10   6   4       20.59      -15.60     31.63 o 
  12   6   4       51.75       56.09     48.28 o 
  14   6   4        6.03       65.65     49.23 o 
 -17   7   4       76.19       91.41     72.53 o 
 -15   7   4       15.53       17.30     41.40 o 
 -13   7   4        0.26      -27.58     49.84 o 
 -11   7   4       65.49      145.92     45.29 o 
  -9   7   4        2.86       -8.71     33.72 o 
  -7   7   4       22.24       57.73     54.03 o 
  -5   7   4     1140.06     1198.19    120.21 o 
  -3   7   4      290.02      332.80     58.37 o 
  -1   7   4       74.62       30.64     41.93 o 
   1   7   4      172.30      107.19     62.58 o 
   3   7   4      106.45       66.34     47.33 o 
   5   7   4       90.92      195.16     47.35 o 
   7   7   4      195.32      236.54     61.92 o 
   9   7   4       77.08       86.67     67.39 o 
 -10   8   4        1.98      -17.21     42.23 o 
  -8   8   4        0.49       22.83     31.61 o 
  -6   8   4      143.51      178.77     41.49 o 
  -4   8   4       46.62       43.39     38.90 o 
  -2   8   4       15.47      -65.84     65.84 o 
   0   8   4       33.08      -33.70     56.37 o 
   2   8   4        5.66      -57.13     57.13 o 
   4   8   4        0.14      -31.30     42.36 o 
 -27   1   5       11.57      -64.75     64.75 o 
 -25   1   5      194.27      276.08     83.55 o 
 -23   1   5       46.10       45.07     31.50 o 
 -21   1   5      289.50      330.40     58.20 o 
 -19   1   5     7606.59     7431.08    151.70 o 
 -17   1   5     1013.11      968.15     51.79 o 
 -15   1   5      132.26       83.77     18.56 o 
 -13   1   5     9234.99     8331.36    168.20 o 
 -11   1   5     6874.15     6914.28    160.68 o 
  -9   1   5      874.04      866.09     49.72 o 
  -7   1   5    50944.64    47556.93    263.90 o 
  -5   1   5     3311.41     4044.42     67.45 o 
  -3   1   5    10597.96    11704.75    135.81 o 
  -1   1   5    17001.16    17538.96    217.90 o 
   1   1   5     6374.59     6423.85    233.04 o 
   3   1   5       24.77        7.90     28.54 o 
   5   1   5     1533.15     1611.11     51.68 o 
   7   1   5      788.10      781.37     40.29 o 
   9   1   5       73.54       75.63     19.00 o 
  11   1   5      664.86      700.93     51.23 o 
  13   1   5      876.13      998.90     91.31 o 
  15   1   5      150.90      127.83     42.95 o 
  17   1   5      188.47      114.09     60.80 o 
  19   1   5       23.72      -45.77     58.64 o 
 -28   2   5      276.83      416.18    112.58 o 
 -26   2   5       34.29      -61.12     65.35 o 
 -24   2   5      229.88      201.72     78.15 o 
 -22   2   5     2999.89     2989.54    230.77 o 
 -20   2   5       82.56       72.59     44.88 o 
 -18   2   5      843.29      852.28    104.64 o 
 -16   2   5     2229.88     2112.20     86.70 o 
 -14   2   5       28.58       18.64     17.57 o 
 -12   2   5     1551.40     1501.32     63.90 o 
 -10   2   5    31353.94    29900.45    459.11 o 
  -8   2   5     1970.35     2263.19    120.45 o 
  -6   2   5     1679.44     1746.72    103.03 o 
  -4   2   5    13264.37    13490.38    275.05 o 
  -2   2   5       39.60       21.25     22.83 o 
   0   2   5     6564.07     6791.49    197.35 o 
   2   2   5    16217.13    15818.69    319.69 o 
   4   2   5     1089.36     1040.89     55.66 o 
   6   2   5      100.12      156.84     37.90 o 
   8   2   5     6933.83     6661.25    137.13 o 
  10   2   5      239.17      198.77     34.28 o 
  12   2   5        1.50      144.77     54.79 o 
  14   2   5      297.70      361.64     94.68 o 
  16   2   5       62.12       48.98     49.12 o 
  18   2   5        6.99      -21.77     45.73 o 
  20   2   5      118.76      149.19     71.66 o 
 -27   3   5       99.07       38.92     74.63 o 
 -25   3   5       27.41       20.80     66.11 o 
 -23   3   5       28.08       69.21     64.99 o 
 -21   3   5       20.14       39.64     58.66 o 
 -19   3   5       18.95       12.06     43.61 o 
 -17   3   5      437.25      375.54     75.86 o 
 -15   3   5       55.36       51.34     18.45 o 
 -13   3   5      274.65      242.43     32.85 o 
 -11   3   5       21.31       13.39     12.01 o 
  -9   3   5       23.59       32.46     20.05 o 
  -7   3   5      204.36      200.15     33.02 o 
  -5   3   5     1920.59     1717.29     64.80 o 
  -3   3   5      295.81      407.88     57.61 o 
  -1   3   5      635.80      644.10     35.31 o 
   1   3   5     1380.76     1404.31     51.84 o 
   3   3   5     4272.18     4628.72     88.09 o 
   5   3   5        3.67       14.17     20.10 o 
   7   3   5     1719.65     1706.77    103.18 o 
   9   3   5       12.17       16.56     25.87 o 
  11   3   5      142.44      185.73     68.05 o 
  13   3   5      140.20      181.75     76.84 o 
  15   3   5       22.79       29.50     59.33 o 
  17   3   5      141.01       38.15     70.82 o 
  19   3   5        9.01      -70.48     70.48 o 
 -24   4   5        1.34       74.61     67.22 o 
 -22   4   5      204.65      363.70    106.79 o 
 -20   4   5       38.21      136.19     63.97 o 
 -18   4   5      568.83      495.13     98.39 o 
 -16   4   5      305.18      336.09     78.14 o 
 -14   4   5       17.07       57.65     24.21 o 
 -12   4   5     3454.53     3307.59     96.79 o 
 -10   4   5     7833.68     7656.29    122.74 o 
  -8   4   5      164.24      143.68     21.52 o 
  -6   4   5      874.03      877.07     54.10 o 
  -4   4   5     4366.79     4300.44    113.35 o 
  -2   4   5      764.44      914.36     46.41 o 
   0   4   5        7.04       18.72     11.21 o 
   2   4   5     1194.58     1122.34     44.04 o 
   4   4   5      568.28      545.40     35.19 o 
   6   4   5      216.80      204.23     40.99 o 
   8   4   5     2697.76     2796.48    199.59 o 
  10   4   5       19.81       -1.66     45.42 o 
  12   4   5        1.53        0.94     31.89 o 
  14   4   5      463.66      513.90    126.69 o 
  16   4   5       89.57      -51.66     77.13 o 
 -23   5   5       26.44      -55.60     55.60 o 
 -21   5   5      108.02       35.92     53.69 o 
 -19   5   5      685.66      906.63     94.63 o 
 -17   5   5      449.02      519.24    105.65 o 
 -15   5   5        9.01       17.16     26.65 o 
 -13   5   5     4012.10     4488.26    263.95 o 
 -11   5   5      213.87      208.20     35.93 o 
  -9   5   5      406.43      409.34     38.97 o 
  -7   5   5     9217.75     8956.18    161.32 o 
  -5   5   5     2981.46     2920.65    107.53 o 
  -3   5   5       89.23       11.39     23.24 o 
  -1   5   5     1589.74     1458.53    135.08 o 
   1   5   5      177.58      158.89     26.36 o 
   3   5   5      398.37      412.38     35.40 o 
   5   5   5     1342.16     1321.63     69.58 o 
   7   5   5       20.33       58.08     29.65 o 
   9   5   5      206.15      174.15     49.88 o 
  11   5   5      249.19      261.33     58.15 o 
  13   5   5        0.74      -54.08     54.08 o 
  15   5   5       32.13      117.15     76.96 o 
 -20   6   5        0.79        1.08     46.37 o 
 -18   6   5       17.88       38.52     55.89 o 
 -16   6   5        0.21       20.76     49.41 o 
 -14   6   5      466.03      461.03     94.28 o 
 -12   6   5       85.32      104.05     39.97 o 
 -10   6   5      817.30      807.88     79.03 o 
  -8   6   5      471.35      532.30     66.14 o 
  -6   6   5        0.07        8.64     43.79 o 
  -4   6   5        7.18      -45.43     45.43 o 
  -2   6   5      189.45      227.22     71.48 o 
   0   6   5        1.96      -22.75     39.06 o 
   2   6   5      213.93      279.55     41.75 o 
   4   6   5        0.14       44.59     22.19 o 
   6   6   5      537.85      474.95     60.02 o 
   8   6   5      273.29      239.36     47.68 o 
  10   6   5       57.55      123.41     59.59 o 
  12   6   5      139.41       26.72     35.36 o 
 -17   7   5       13.79      -58.56     58.56 o 
 -15   7   5        2.40      -31.51     36.09 o 
 -13   7   5      519.05      499.93    107.73 o 
 -11   7   5       80.00       65.56     84.08 o 
  -9   7   5      119.72      169.83     43.11 o 
  -7   7   5      381.57      375.95     91.44 o 
  -5   7   5       11.85       58.69     36.61 o 
  -3   7   5       28.46      -57.18     57.18 o 
  -1   7   5      497.30      407.91     92.18 o 
   1   7   5       87.09       45.02     46.98 o 
   3   7   5       12.82      -38.40     46.28 o 
   5   7   5      491.75      365.44    101.86 o 
   7   7   5        4.84      -16.04     27.55 o 
   9   7   5        0.25       59.59     37.17 o 
 -10   8   5       30.61      -11.45     50.08 o 
  -8   8   5        3.84       33.45     62.20 o 
  -6   8   5       49.86       43.78     35.28 o 
  -4   8   5      202.78      249.47     83.91 o 
  -2   8   5        7.02       51.77     60.87 o 
   0   8   5        4.05      -58.02     58.02 o 
   2   8   5       86.49       -0.24     43.29 o 
 -28   0   6      253.61      421.03    108.55 o 
 -26   0   6      297.85      288.45     84.18 o 
 -24   0   6       27.94        3.42     33.97 o 
 -22   0   6     6637.12     6204.12    311.27 o 
 -20   0   6     2437.75     2443.25    168.12 o 
 -18   0   6      283.05      253.87     41.25 o 
 -16   0   6     2656.40     2478.38    108.67 o 
 -14   0   6     3960.05     4143.19    173.20 o 
 -12   0   6      597.36      630.92     63.40 o 
 -10   0   6     9881.51     9763.35    214.07 o 
  -8   0   6     8663.27     9452.05    192.62 o 
  -6   0   6     6249.49     6218.22    150.17 o 
  -4   0   6     7471.33     7607.71    160.18 o 
  -2   0   6      407.18      438.55     44.06 o 
   0   0   6       27.18       52.76     24.99 o 
   2   0   6        0.99       27.92     26.75 o 
   4   0   6    27092.29    25657.02    321.71 o 
   6   0   6      689.16      808.33     53.93 o 
   8   0   6        3.21       11.41     20.17 o 
  10   0   6     6109.71     6201.71    204.10 o 
  12   0   6      287.09      264.08     72.05 o 
  14   0   6       85.17      103.03     54.86 o 
  16   0   6      490.41      553.08    112.99 o 
  18   0   6      103.56      103.34     65.61 o 
 -29   1   6       37.13      106.47     67.32 o 
 -27   1   6       16.68      175.59     75.11 o 
 -25   1   6      261.41      254.31     56.39 o 
 -23   1   6       24.93       31.81     27.31 o 
 -21   1   6      302.52      319.46     57.23 o 
 -19   1   6     3110.80     3205.62    116.43 o 
 -17   1   6      176.20      177.96     24.86 o 
 -15   1   6      589.01      673.75     37.21 o 
 -13   1   6     2388.27     2485.24    114.52 o 
 -11   1   6     2272.16     2357.21     78.12 o 
  -9   1   6    18327.78    19621.69    196.48 o 
  -7   1   6    10140.29    11196.36    134.32 o 
  -5   1   6     2488.09     2615.57     91.34 o 
  -3   1   6     9445.29    10536.52    135.07 o 
  -1   1   6       31.49       32.46     15.53 o 
   1   1   6     1112.90     1085.73     73.84 o 
   3   1   6     7842.40     8047.28    418.42 o 
   5   1   6      568.24      572.92     34.14 o 
   7   1   6       79.59      103.19     17.05 o 
   9   1   6      310.71      322.89     31.71 o 
  11   1   6      361.74      406.62     59.40 o 
  13   1   6      135.36       90.92     36.92 o 
  15   1   6        5.26       17.15     32.23 o 
  17   1   6        5.85       62.50     55.04 o 
  19   1   6       13.75       62.79     63.28 o 
 -28   2   6        0.42       77.52     66.03 o 
 -26   2   6      371.85      331.10     90.91 o 
 -24   2   6      206.22      225.53     90.05 o 
 -22   2   6      447.61      519.67    100.65 o 
 -20   2   6       92.20       17.54     28.71 o 
 -18   2   6      230.16      180.30     40.19 o 
 -16   2   6     1063.96     1013.17     59.33 o 
 -14   2   6      471.98      540.51    116.60 o 
 -12   2   6     1705.79     1766.76     69.28 o 
 -10   2   6     5592.62     5744.87    203.97 o 
  -8   2   6       11.09       38.78     29.12 o 
  -6   2   6     8729.63     9472.73    245.87 o 
  -4   2   6      809.71      681.92     69.62 o 
  -2   2   6       12.18        4.52     13.15 o 
   0   2   6       88.07       79.16     22.44 o 
   2   2   6      344.41      405.30     30.62 o 
   4   2   6     4314.07     4431.81    100.29 o 
   6   2   6      440.04      440.37     44.74 o 
   8   2   6      332.53      414.51     44.22 o 
  10   2   6      723.54      788.82     63.91 o 
  12   2   6        6.58       46.29     31.71 o 
  14   2   6      103.07      137.02     65.98 o 
  16   2   6      182.74      154.17     76.77 o 
  18   2   6        0.19       28.34     64.74 o 
 -27   3   6        0.17      108.22     86.32 o 
 -25   3   6      861.93     1018.94    159.97 o 
 -23   3   6     1036.18     1310.83    164.12 o 
 -21   3   6      428.87      419.76     98.32 o 
 -19   3   6     2374.53     2184.57    182.30 o 
 -17   3   6     2644.26     2675.75    129.26 o 
 -15   3   6        3.26       12.86     17.42 o 
 -13   3   6      469.36      482.42     42.75 o 
 -11   3   6     3096.21     3062.11     94.14 o 
  -9   3   6      240.06      242.22     75.85 o 
  -7   3   6     5919.94     5665.43    148.51 o 
  -5   3   6     2175.82     2151.64     90.07 o 
  -3   3   6        3.11       -3.83     15.79 o 
  -1   3   6     1240.53     1298.62     50.76 o 
   1   3   6     1765.15     1656.35     52.69 o 
   3   3   6      635.59      621.63     35.45 o 
   5   3   6     3769.08     3673.39    116.24 o 
   7   3   6      361.99      388.96     73.40 o 
   9   3   6     1373.70     1375.18    103.22 o 
  11   3   6      868.21      854.35     87.95 o 
  13   3   6     1215.90     1307.39    165.84 o 
  15   3   6      128.51       72.81     61.92 o 
  17   3   6       13.43      191.39     97.08 o 
 -26   4   6       75.93       67.79     73.47 o 
 -24   4   6      264.14      224.63     89.87 o 
 -22   4   6      462.78      505.69    113.78 o 
 -20   4   6      204.99      151.46     68.13 o 
 -18   4   6       39.42      111.85     55.41 o 
 -16   4   6      993.22      968.24     83.76 o 
 -14   4   6        0.11      -22.06     22.06 o 
 -12   4   6      605.11      582.80     51.52 o 
 -10   4   6     2271.60     2387.95     79.70 o 
  -8   4   6        8.96       15.60     13.06 o 
  -6   4   6      928.86      779.21    118.79 o 
  -4   4   6      698.06      690.75     41.77 o 
  -2   4   6       34.18       33.21     13.25 o 
   0   4   6       13.58       26.52     17.15 o 
   2   4   6      169.79      140.11     20.06 o 
   4   4   6      139.23      123.87     24.90 o 
   6   4   6     1132.04     1156.97     88.56 o 
   8   4   6       95.53       78.48     36.35 o 
  10   4   6       13.48       63.79     55.72 o 
  12   4   6        8.42      134.24     60.44 o 
  14   4   6       58.48       70.77     69.18 o 
  16   4   6      156.93      216.72     83.53 o 
 -23   5   6      132.97      230.82     79.40 o 
 -21   5   6       91.18       86.12     55.37 o 
 -19   5   6        0.29       -9.09     44.47 o 
 -17   5   6      342.19      460.67     93.91 o 
 -15   5   6       33.82      292.97     80.91 o 
 -13   5   6      248.19      233.73     48.23 o 
 -11   5   6     2337.02     2212.93     85.44 o 
  -9   5   6     2955.43     2859.55     94.37 o 
  -7   5   6       25.34       33.83     22.37 o 
  -5   5   6     4422.75     4195.86    126.89 o 
  -3   5   6      202.36      162.87     38.09 o 
  -1   5   6       25.51       38.82     20.64 o 
   1   5   6      447.45      453.43     40.54 o 
   3   5   6        9.19        8.85     22.91 o 
   5   5   6      265.65      255.22     40.84 o 
   7   5   6       12.71        7.95     52.48 o 
   9   5   6       32.95       43.67     42.82 o 
  11   5   6      314.30      379.51    131.64 o 
  13   5   6        0.09      -60.34     61.84 o 
 -20   6   6      209.21      257.44    107.61 o 
 -18   6   6      198.23      236.78     85.18 o 
 -16   6   6      765.92      857.57    135.02 o 
 -14   6   6      647.27      735.44    119.69 o 
 -12   6   6      305.02      290.50     53.73 o 
 -10   6   6      359.10      328.85     54.95 o 
  -8   6   6       32.11       32.90     31.51 o 
  -6   6   6      839.09      906.19     86.21 o 
  -4   6   6     1441.00     1581.34    154.38 o 
  -2   6   6      141.71      161.36     58.79 o 
   0   6   6      257.62      315.54     79.83 o 
   2   6   6      267.68      279.50     57.56 o 
   4   6   6      501.72      564.35     60.94 o 
   6   6   6      313.23      383.45     56.11 o 
   8   6   6       90.89       69.54     65.97 o 
  10   6   6       66.76       66.29     88.00 o 
  12   6   6        0.72       22.81     45.02 o 
 -17   7   6        0.00       10.17     43.33 o 
 -15   7   6      147.36      342.08     87.65 o 
 -13   7   6       24.03      -29.54     29.54 o 
 -11   7   6       30.80      -34.95     37.53 o 
  -9   7   6      188.74      240.55     55.75 o 
  -7   7   6      281.11      235.46     72.78 o 
  -5   7   6       57.81       31.15     50.07 o 
  -3   7   6      226.61      221.74     71.85 o 
  -1   7   6      266.98      296.59     85.09 o 
   1   7   6      173.99      160.97     65.39 o 
   3   7   6        0.46      -18.41     71.02 o 
   5   7   6       35.36       35.21     37.92 o 
   7   7   6       57.53       19.34     31.65 o 
 -10   8   6        1.75       -0.97     37.53 o 
  -8   8   6        0.72       24.20     32.46 o 
  -6   8   6       48.84       51.01     64.97 o 
  -4   8   6      145.93      159.21     69.48 o 
  -2   8   6      117.83      103.66     83.34 o 
   0   8   6      138.85      135.63     63.78 o 
 -29   1   7      421.15      443.27    117.44 o 
 -27   1   7        9.36      -45.21     45.21 o 
 -25   1   7       42.49       68.88     33.67 o 
 -23   1   7      128.69      110.95     38.63 o 
 -21   1   7     2307.35     2231.51    127.86 o 
 -19   1   7      411.01      402.72     50.14 o 
 -17   1   7     1114.60     1154.58     65.48 o 
 -15   1   7     1417.48     1551.09     64.88 o 
 -13   1   7      983.42      988.11     47.83 o 
 -11   1   7       34.68      116.20     24.25 o 
  -9   1   7     4223.16     4994.63    127.30 o 
  -7   1   7     3222.23     4010.00     85.20 o 
  -5   1   7      938.88     1154.87     46.26 o 
  -3   1   7      384.19      420.18     32.44 o 
  -1   1   7      491.95      526.37     40.02 o 
   1   1   7     8123.60     8142.47    139.13 o 
   3   1   7     4102.09     4088.01     93.70 o 
   5   1   7      927.94      956.52     45.63 o 
   7   1   7     1540.16     1528.56     56.06 o 
   9   1   7      209.62      206.79     33.10 o 
  11   1   7      131.51      105.85     28.98 o 
  13   1   7      356.02      423.46     65.36 o 
  15   1   7       17.25       79.61     58.20 o 
  17   1   7       77.46      155.89     72.14 o 
 -28   2   7       33.76      -60.73     60.73 o 
 -26   2   7      223.17      217.07     92.90 o 
 -24   2   7      111.24       61.12     64.32 o 
 -22   2   7       25.59      -12.60     35.85 o 
 -20   2   7      540.56      523.48     92.45 o 
 -18   2   7        4.46       -4.57     36.45 o 
 -16   2   7       37.94       21.09     17.43 o 
 -14   2   7     2151.44     1955.97     65.56 o 
 -12   2   7       94.71      107.65     26.49 o 
 -10   2   7      352.55      330.28     39.85 o 
  -8   2   7    12421.85    12439.78    299.65 o 
  -6   2   7      389.35      357.91     56.78 o 
  -4   2   7     1184.42     1178.96     91.29 o 
  -2   2   7      451.72      465.11     68.14 o 
   0   2   7     1292.55     1364.23     61.35 o 
   2   2   7      595.03      608.85     38.52 o 
   4   2   7     1962.97     2103.75     85.84 o 
   6   2   7      424.91      387.25     37.39 o 
   8   2   7      108.94      120.32     66.87 o 
  10   2   7      367.45      310.52     60.98 o 
  12   2   7        3.67      -20.77     48.78 o 
  14   2   7      314.53      426.23    105.98 o 
  16   2   7       98.23      -52.60     52.60 o 
 -27   3   7        3.46      -77.08     77.08 o 
 -25   3   7        9.58       90.86     68.59 o 
 -23   3   7        0.18      -32.61     67.32 o 
 -21   3   7        2.89       82.18     49.74 o 
 -19   3   7       97.62       76.05     34.54 o 
 -17   3   7      770.42      796.72     71.82 o 
 -15   3   7       35.72       71.13     29.32 o 
 -13   3   7      860.68      905.31     48.63 o 
 -11   3   7     2871.01     3101.52     82.06 o 
  -9   3   7      780.94      822.27     42.00 o 
  -7   3   7      606.01      618.65     51.77 o 
  -5   3   7     1610.81     1739.61     51.64 o 
  -3   3   7     1353.51     1312.33     59.12 o 
  -1   3   7      247.29      274.70     26.93 o 
   1   3   7       45.98       43.83     15.11 o 
   3   3   7       37.88       27.92     16.75 o 
   5   3   7        0.15        6.60     25.15 o 
   7   3   7      218.32      256.50     49.84 o 
   9   3   7       11.89       55.02     45.33 o 
  11   3   7        0.87      -27.53     33.01 o 
  13   3   7      111.39      102.82     69.36 o 
  15   3   7       21.49       16.83     50.50 o 
 -26   4   7      349.62      420.09    116.37 o 
 -24   4   7       17.72      -17.76     58.39 o 
 -22   4   7       12.03      196.44     74.99 o 
 -20   4   7      612.48      662.88    113.34 o 
 -18   4   7      671.37      638.55     58.84 o 
 -16   4   7        0.73        2.46     22.48 o 
 -14   4   7     1476.14     1443.04     80.13 o 
 -12   4   7     3003.96     2930.23    107.41 o 
 -10   4   7      377.17      371.47     35.27 o 
  -8   4   7    11268.21    10917.07    148.78 o 
  -6   4   7     1041.69      989.19     45.40 o 
  -4   4   7      290.32      304.85     26.97 o 
  -2   4   7     6788.25     6553.35    128.52 o 
   0   4   7        6.67       -5.85     14.43 o 
   2   4   7      287.17      340.47     31.06 o 
   4   4   7     1099.42     1103.98     70.06 o 
   6   4   7      307.36      293.82     73.74 o 
   8   4   7        0.07       19.19     48.32 o 
  10   4   7      124.00       78.08     47.60 o 
  12   4   7        0.01       84.13     60.61 o 
  14   4   7      134.43      334.57    106.00 o 
 -23   5   7      513.50      500.82    114.82 o 
 -21   5   7      270.70      378.58     96.47 o 
 -19   5   7      215.71      191.55     70.38 o 
 -17   5   7      444.95      467.08     95.40 o 
 -15   5   7      223.52      138.46     40.58 o 
 -13   5   7      669.42      707.98     76.06 o 
 -11   5   7      463.83      421.94     47.20 o 
  -9   5   7        1.51        5.16     18.94 o 
  -7   5   7      214.49      209.94     30.67 o 
  -5   5   7     3702.61     3668.51    109.75 o 
  -3   5   7        0.45      -23.47     23.47 o 
  -1   5   7      656.14      625.99     47.81 o 
   1   5   7     2797.77     2842.50     98.68 o 
   3   5   7        3.50      -11.57     24.69 o 
   5   5   7      525.44      540.08     70.42 o 
   7   5   7      505.18      489.62     70.58 o 
   9   5   7       80.66       55.09     32.54 o 
  11   5   7       45.93       14.89     39.02 o 
  13   5   7       25.13       55.25     64.07 o 
 -22   6   7       94.48      191.62     76.48 o 
 -20   6   7        1.04      -25.66     46.25 o 
 -18   6   7       91.49       66.33     64.79 o 
 -16   6   7      200.24      157.16     66.06 o 
 -14   6   7      219.06      121.83     62.23 o 
 -12   6   7       37.59        4.51     29.20 o 
 -10   6   7       43.94       31.47     28.07 o 
  -8   6   7      105.64      111.99     31.47 o 
  -6   6   7      209.88      279.52    180.30 o 
  -4   6   7        5.95       75.78     54.16 o 
  -2   6   7      117.15       45.88     44.96 o 
   0   6   7       97.08       95.10     42.83 o 
   2   6   7      182.78      201.80     71.03 o 
   4   6   7      284.59      239.58     44.96 o 
   6   6   7        0.08      -35.11     36.52 o 
   8   6   7      134.95      181.00     73.86 o 
  10   6   7       46.28      137.00     58.09 o 
 -17   7   7      230.66      472.16    105.42 o 
 -15   7   7        0.16       -5.24     39.37 o 
 -13   7   7      201.79      169.18     60.90 o 
 -11   7   7      681.38      898.14    125.07 o 
  -9   7   7       20.21       -1.41     36.27 o 
  -7   7   7       43.55       24.49     51.28 o 
  -5   7   7      239.47      364.99     90.61 o 
  -3   7   7       73.18       50.14     44.60 o 
  -1   7   7        3.20      -26.80     50.29 o 
   1   7   7      241.02      211.66     75.14 o 
   3   7   7       99.93      112.83     74.85 o 
   5   7   7       62.25       99.74     42.99 o 
 -10   8   7       41.32        8.12     48.68 o 
  -8   8   7      151.33      251.95     89.12 o 
  -6   8   7      160.56       87.97     55.72 o 
  -4   8   7        3.05      126.30     66.94 o 
  -2   8   7       47.38       39.08     45.74 o 
 -30   0   8      271.95      316.67    100.90 o 
 -28   0   8       41.95       36.74     42.25 o 
 -26   0   8        5.98      -49.11     49.11 o 
 -24   0   8     1187.56      859.71    122.98 o 
 -22   0   8      416.24      327.52     51.92 o 
 -20   0   8      194.05      182.91     41.17 o 
 -18   0   8        1.57       36.65     24.18 o 
 -16   0   8      149.38      136.39     30.41 o 
 -14   0   8     1694.34     1782.05    109.62 o 
 -12   0   8       92.57      125.78     31.22 o 
 -10   0   8     9157.69     9869.10    226.73 o 
  -8   0   8     3067.64     3561.46    130.93 o 
  -6   0   8      316.44      454.91     48.01 o 
  -4   0   8       67.86       35.31     21.06 o 
  -2   0   8      981.28      930.78     74.04 o 
   0   0   8       53.52       92.46     42.04 o 
   2   0   8    22976.78    22299.55    369.38 o 
   4   0   8      196.03      211.74     31.73 o 
   6   0   8      573.85      661.38     55.38 o 
   8   0   8     1029.69      957.87     85.90 o 
  10   0   8      129.71      105.21     31.27 o 
  12   0   8        9.25       70.33     50.98 o 
  14   0   8       28.15      101.58     71.11 o 
  16   0   8       40.98       26.73     61.17 o 
 -29   1   8        8.79       46.31     42.62 o 
 -27   1   8      308.19      232.82     80.63 o 
 -25   1   8       99.10       95.69     35.79 o 
 -23   1   8      848.46      835.76     84.86 o 
 -21   1   8       14.93       -5.00     32.12 o 
 -19   1   8       78.60       70.32     31.79 o 
 -17   1   8      817.41      756.61     53.47 o 
 -15   1   8       12.23       -3.87     17.06 o 
 -13   1   8     2139.30     2014.19    123.68 o 
 -11   1   8    15017.33    16655.75    840.90 o 
  -9   1   8      266.79      328.37     29.54 o 
  -7   1   8     3694.42     3870.39    172.35 o 
  -5   1   8      151.17      185.12     22.55 o 
  -3   1   8     1325.49     1393.56     52.63 o 
  -1   1   8     6705.14     7105.95    239.22 o 
   1   1   8     4516.35     4406.38     94.87 o 
   3   1   8     2893.91     2935.96     97.52 o 
   5   1   8     2021.23     2049.45     63.25 o 
   7   1   8        6.36       37.34     19.79 o 
   9   1   8      113.63      131.14     29.03 o 
  11   1   8      263.45      282.76     45.53 o 
  13   1   8       66.47       71.36     38.35 o 
  15   1   8       47.20      116.55     70.91 o 
  17   1   8       56.20      143.44     71.07 o 
 -28   2   8      237.27      221.35     83.57 o 
 -26   2   8       28.64       54.38     52.57 o 
 -24   2   8      270.19      390.06     97.81 o 
 -22   2   8      125.42      120.33     67.60 o 
 -20   2   8      378.01      280.38     72.72 o 
 -18   2   8       25.28       -2.62     19.64 o 
 -16   2   8      551.69      489.10     48.48 o 
 -14   2   8     3274.08     3452.29    143.01 o 
 -12   2   8     1625.64     1691.66     67.67 o 
 -10   2   8     6907.33     7384.35    154.35 o 
  -8   2   8     4350.45     4614.27    132.33 o 
  -6   2   8     2066.92     2203.71     91.10 o 
  -4   2   8      255.36      228.24     26.46 o 
  -2   2   8       54.56       54.08     23.17 o 
   0   2   8       37.60       43.40     18.36 o 
   2   2   8      422.27      531.84     46.26 o 
   4   2   8      150.53      198.96     43.78 o 
   6   2   8      763.42      726.41     51.45 o 
   8   2   8        7.99        1.90     22.68 o 
  10   2   8      154.46      228.51     53.51 o 
  12   2   8       75.44       56.05     42.55 o 
  14   2   8       11.76       20.28     59.82 o 
  16   2   8        0.67      104.40     71.77 o 
 -27   3   8       95.42      106.87     82.31 o 
 -25   3   8     1179.56     1160.01    163.71 o 
 -23   3   8      466.52      503.12    109.18 o 
 -21   3   8       33.23      -35.44     51.18 o 
 -19   3   8      644.55      608.00     67.35 o 
 -17   3   8       37.31        5.79     28.17 o 
 -15   3   8     1361.41     1366.98     72.54 o 
 -13   3   8     3158.15     3333.46     80.91 o 
 -11   3   8      101.41       95.64     16.96 o 
  -9   3   8     1370.98     1383.55     48.53 o 
  -7   3   8      616.57      702.34     34.98 o 
  -5   3   8       17.71        5.32     12.61 o 
  -3   3   8      198.03      211.70     23.94 o 
  -1   3   8     1618.19     1689.62     67.10 o 
   1   3   8      350.14      321.92     31.66 o 
   3   3   8       17.16       26.96     15.25 o 
   5   3   8     2804.01     2802.98    140.96 o 
   7   3   8      239.17      235.39     77.05 o 
   9   3   8        2.13       -1.25     32.71 o 
  11   3   8     1236.77     1529.21    124.84 o 
  13   3   8       64.85      -14.74     58.12 o 
  15   3   8      137.71      151.39     89.22 o 
 -26   4   8      241.46      206.34     79.92 o 
 -24   4   8      170.98       73.16     48.63 o 
 -22   4   8        3.39      -44.66     55.39 o 
 -20   4   8       35.84       40.09     42.31 o 
 -18   4   8      241.95      299.70     51.37 o 
 -16   4   8        0.10       -5.97     16.41 o 
 -14   4   8      196.83      185.19     33.72 o 
 -12   4   8     3162.05     3168.37    117.13 o 
 -10   4   8     1624.86     1697.56     61.76 o 
  -8   4   8      155.60      131.31     22.73 o 
  -6   4   8     2247.12     2264.96     77.50 o 
  -4   4   8      484.23      460.22     36.92 o 
  -2   4   8       22.35       25.70     15.77 o 
   0   4   8      171.87      172.87     24.44 o 
   2   4   8      855.47      937.83     67.44 o 
   4   4   8      784.02      781.03    107.39 o 
   6   4   8       71.20       75.06     34.37 o 
   8   4   8      283.44      342.40     95.96 o 
  10   4   8        0.06       40.93    110.19 o 
  12   4   8       94.21      -79.78     79.78 o 
  14   4   8       91.21      -62.85     62.85 o 
 -25   5   8      255.81      261.19     92.94 o 
 -23   5   8      100.85      147.54     69.91 o 
 -21   5   8        6.95        7.80     45.82 o 
 -19   5   8      121.31      227.65     78.36 o 
 -17   5   8        0.36       15.06     28.32 o 
 -15   5   8     1233.67     1091.16     96.24 o 
 -13   5   8       56.95       65.95     35.81 o 
 -11   5   8     2588.28     2548.31    114.08 o 
  -9   5   8      816.62      841.14     62.36 o 
  -7   5   8     1240.80     1079.69     60.59 o 
  -5   5   8        1.35       29.09     19.12 o 
  -3   5   8       30.66       26.47     18.74 o 
  -1   5   8       51.88       37.92     26.07 o 
   1   5   8      200.70      217.13     33.23 o 
   3   5   8        9.62        4.87     25.32 o 
   5   5   8       31.60       82.30     38.25 o 
   7   5   8        0.11       12.83     32.59 o 
   9   5   8        3.70       -7.11     31.68 o 
  11   5   8       88.22      208.38     79.40 o 
 -22   6   8      229.41      345.37    110.55 o 
 -20   6   8      121.43      160.21     72.91 o 
 -18   6   8      173.99      234.86     86.20 o 
 -16   6   8      550.66      576.02    111.46 o 
 -14   6   8      193.44      198.99     52.97 o 
 -12   6   8     1477.86     1656.67     97.01 o 
 -10   6   8     1020.34     1198.74     81.51 o 
  -8   6   8      394.88      408.50     61.17 o 
  -6   6   8       59.90      108.35     52.89 o 
  -4   6   8     1320.75     1298.73    140.61 o 
  -2   6   8      186.55      227.09     47.88 o 
   0   6   8      330.00      349.65     50.30 o 
   2   6   8     1813.90     1815.05    127.76 o 
   4   6   8      109.19       39.65     30.83 o 
   6   6   8      240.97      331.24     61.05 o 
   8   6   8      320.14      322.58     71.90 o 
 -17   7   8      270.92      292.40     90.02 o 
 -15   7   8       16.72        7.48     50.18 o 
 -13   7   8       77.42      103.95     38.61 o 
 -11   7   8      117.89       66.25     31.89 o 
  -9   7   8       54.57       32.44     43.50 o 
  -7   7   8       84.29       66.22     46.80 o 
  -5   7   8      257.32      199.20     63.41 o 
  -3   7   8      129.75       98.94     69.62 o 
  -1   7   8      123.82      121.98     50.56 o 
   1   7   8        0.01       -4.82     42.20 o 
   3   7   8       54.81       51.23     42.28 o 
   5   7   8       65.92      220.22     75.89 o 
  -8   8   8        3.35      194.04     78.20 o 
  -6   8   8        3.91       75.42     53.80 o 
 -29   1   9      174.18      145.52     78.94 o 
 -27   1   9       26.81        6.61     56.15 o 
 -25   1   9      140.24       78.33     29.82 o 
 -23   1   9      208.60      203.38     68.84 o 
 -21   1   9        0.51       -2.38     29.18 o 
 -19   1   9     2587.72     2666.16    129.75 o 
 -17   1   9     4252.90     4067.29    118.53 o 
 -15   1   9       35.68       72.15     30.75 o 
 -13   1   9     8458.21     8611.60    259.45 o 
 -11   1   9     2225.58     2260.12     75.66 o 
  -9   1   9        0.25        0.20     10.42 o 
  -7   1   9    11010.41    11104.55    167.51 o 
  -5   1   9       64.37       45.54     14.03 o 
  -3   1   9     1304.10     1279.53     57.57 o 
  -1   1   9     9406.38     8967.35    132.45 o 
   1   1   9     3480.12     3407.11     88.85 o 
   3   1   9       98.40       96.04     23.30 o 
   5   1   9      567.85      586.15     37.10 o 
   7   1   9      172.65      214.47     33.54 o 
   9   1   9       23.22       29.83     22.12 o 
  11   1   9       15.27      -15.72     48.50 o 
  13   1   9      254.29      235.86     78.09 o 
  15   1   9       21.92       -4.90     32.34 o 
 -30   2   9       62.97       58.25     68.48 o 
 -28   2   9      288.86      369.78     99.89 o 
 -26   2   9       33.26      -15.65     44.61 o 
 -24   2   9     1326.12     1652.40    169.50 o 
 -22   2   9     1402.97     1525.22    161.50 o 
 -20   2   9     1702.75     1553.34    152.92 o 
 -18   2   9      166.97      186.49     29.64 o 
 -16   2   9      622.03      673.56     50.80 o 
 -14   2   9     1071.20      941.63     53.89 o 
 -12   2   9     1078.36     1083.51     56.43 o 
 -10   2   9    13046.99    13734.90    270.24 o 
  -8   2   9     5805.74     5800.02    153.90 o 
  -6   2   9      398.44      455.20     30.37 o 
  -4   2   9       15.08       14.03     21.34 o 
  -2   2   9     5351.57     5217.27    120.55 o 
   0   2   9       51.69       26.24     15.46 o 
   2   2   9     4630.40     4849.45    159.42 o 
   4   2   9       54.97       97.56     33.82 o 
   6   2   9      907.97      909.35    156.63 o 
   8   2   9     1353.24     1383.32    238.46 o 
  10   2   9       57.14       17.54     35.49 o 
  12   2   9       47.14       15.29     55.94 o 
  14   2   9        5.08      -61.68     61.68 o 
 -29   3   9       31.39      -13.41     72.66 o 
 -27   3   9      326.30      276.77     95.11 o 
 -25   3   9       57.31      -23.28     72.29 o 
 -23   3   9      206.70      170.27     77.41 o 
 -21   3   9      261.66      329.17     56.32 o 
 -19   3   9      391.31      366.16     53.93 o 
 -17   3   9        2.67      -14.75     23.06 o 
 -15   3   9     1051.64     1078.13     54.93 o 
 -13   3   9      867.65      917.34     43.82 o 
 -11   3   9      227.87      259.82     24.41 o 
  -9   3   9       72.27       62.27     20.69 o 
  -7   3   9     2152.77     2141.69     68.95 o 
  -5   3   9      395.10      391.61     32.24 o 
  -3   3   9      872.06      847.90     40.82 o 
  -1   3   9      695.96      792.18     54.43 o 
   1   3   9       78.19       64.00     22.72 o 
   3   3   9      127.19      175.06     47.10 o 
   5   3   9      305.59      310.03     60.87 o 
   7   3   9       72.32       69.63     73.34 o 
   9   3   9       79.81       48.01     48.37 o 
  11   3   9        1.00       -1.26     32.54 o 
  13   3   9       36.21      -58.60     77.07 o 
 -26   4   9      142.16       17.97     59.45 o 
 -24   4   9       45.39      -45.20     53.58 o 
 -22   4   9      284.35      295.40     58.67 o 
 -20   4   9       95.78       88.88     29.68 o 
 -18   4   9      101.95       58.09     29.25 o 
 -16   4   9       89.35       66.59     46.63 o 
 -14   4   9     1479.99     1517.55    179.04 o 
 -12   4   9      184.88      201.85     30.33 o 
 -10   4   9     4311.73     4185.76     96.66 o 
  -8   4   9     6194.24     6025.48    146.24 o 
  -6   4   9      162.33      153.13     25.32 o 
  -4   4   9       88.38       48.06     19.79 o 
  -2   4   9     4014.30     4047.10    106.85 o 
   0   4   9       73.73       66.39     24.04 o 
   2   4   9       20.82       28.43     32.53 o 
   4   4   9      441.47      684.05    106.07 o 
   6   4   9        3.60      -21.95     21.95 o 
   8   4   9      141.42      214.43     55.54 o 
  10   4   9      174.60      238.81     46.28 o 
  12   4   9       31.01        9.52     38.73 o 
 -25   5   9       88.10      -36.14     57.82 o 
 -23   5   9        3.33        4.60     43.92 o 
 -21   5   9      280.18      338.07     97.48 o 
 -19   5   9        0.76       11.14     35.98 o 
 -17   5   9      167.96      193.13     43.81 o 
 -15   5   9     1988.30     2125.21    130.57 o 
 -13   5   9     1244.20     1314.09    101.86 o 
 -11   5   9     2015.36     2050.84     96.83 o 
  -9   5   9     1703.62     1727.28     76.10 o 
  -7   5   9     3645.99     3543.01    124.58 o 
  -5   5   9      616.46      637.17     69.17 o 
  -3   5   9     1450.56     1403.64    134.77 o 
  -1   5   9      254.08      220.62     36.67 o 
   1   5   9      270.30      233.39     39.23 o 
   3   5   9      754.39      848.61     89.28 o 
   5   5   9       89.82       68.28     42.12 o 
   7   5   9       64.24       48.99     49.60 o 
   9   5   9       20.39       19.31     38.90 o 
 -22   6   9      217.85      119.56     67.92 o 
 -20   6   9       65.57       81.32     49.95 o 
 -18   6   9        9.10       17.00     55.18 o 
 -16   6   9       91.98      189.45     50.55 o 
 -14   6   9       37.81      129.17     44.65 o 
 -12   6   9      567.44      491.08     60.12 o 
 -10   6   9      734.75      780.30     64.83 o 
  -8   6   9       35.86       -0.14     67.67 o 
  -6   6   9      685.74      825.95    112.86 o 
  -4   6   9       81.68      112.24     41.55 o 
  -2   6   9       46.88       55.66     25.70 o 
   0   6   9       11.13       39.12     30.65 o 
   2   6   9       18.22       63.19     63.95 o 
   4   6   9       41.28       67.02     59.47 o 
   6   6   9       28.24       -0.26     34.57 o 
   8   6   9      164.24      136.21     54.65 o 
 -17   7   9      294.98      243.30     85.00 o 
 -15   7   9      147.67       98.99     69.53 o 
 -13   7   9       52.71       62.72     54.45 o 
 -11   7   9      102.25      129.63     44.20 o 
  -9   7   9        5.46       29.04     32.28 o 
  -7   7   9       75.22       65.73     49.88 o 
  -5   7   9       59.29       53.91     51.22 o 
  -3   7   9       33.47       51.32     42.48 o 
  -1   7   9      118.45      275.21     79.39 o 
   1   7   9      139.79      163.84     50.11 o 
   3   7   9      179.82      117.72     75.50 o 
 -30   0  10       40.82      -26.92     51.23 o 
 -28   0  10        7.51       54.88     61.69 o 
 -26   0  10     2678.15     3019.98    234.92 o 
 -24   0  10     1096.96     1046.95    135.87 o 
 -22   0  10     4808.37     5529.57    287.20 o 
 -20   0  10    21086.51    20909.19    522.59 o 
 -18   0  10       89.97       69.48     25.94 o 
 -16   0  10      389.88      368.95     42.36 o 
 -14   0  10    15610.39    15572.61    331.15 o 
 -12   0  10       52.31       55.81     18.02 o 
 -10   0  10     3406.24     3425.41    126.32 o 
  -8   0  10     5511.84     4888.92    146.66 o 
  -6   0  10      717.72      687.03     49.55 o 
  -4   0  10       12.77        2.13      8.97 o 
  -2   0  10     2209.92     2236.51    125.41 o 
   0   0  10        9.51        9.91     28.17 o 
   2   0  10      673.72      576.27     59.40 o 
   4   0  10     1789.60     1850.62     91.48 o 
   6   0  10      365.13      372.46     61.06 o 
   8   0  10      300.44      270.03     53.16 o 
  10   0  10      542.20      578.47     77.57 o 
  12   0  10      395.35      349.97    100.13 o 
  14   0  10        9.64       40.35     48.32 o 
 -31   1  10       14.06      -71.05     71.05 o 
 -29   1  10      252.43      290.14     88.51 o 
 -27   1  10       23.19        4.01     11.46 o 
 -25   1  10       82.50      126.05     60.27 o 
 -23   1  10      380.88      432.44     65.27 o 
 -21   1  10       10.63       15.52     37.87 o 
 -19   1  10     3189.02     3218.11    112.93 o 
 -17   1  10     1551.12     1597.36     75.76 o 
 -15   1  10        0.51       22.95     39.14 o 
 -13   1  10     1207.78     1244.52     74.91 o 
 -11   1  10     3585.87     3444.76     95.88 o 
  -9   1  10      421.53      415.07     34.78 o 
  -7   1  10     2362.82     2311.55     76.67 o 
  -5   1  10     4553.13     4567.25     88.54 o 
  -3   1  10        9.62       36.88     19.57 o 
  -1   1  10     2590.00     2613.23     77.09 o 
   1   1  10     1490.21     1342.14     60.18 o 
   3   1  10      871.80      889.28     53.87 o 
   5   1  10      987.05      905.76     58.86 o 
   7   1  10      111.85       59.57     23.62 o 
   9   1  10       74.84      100.48     26.87 o 
  11   1  10      112.15       93.17     32.21 o 
  13   1  10       11.30        1.22     71.81 o 
 -30   2  10       21.59       80.53     60.35 o 
 -28   2  10        1.25       38.95     64.03 o 
 -26   2  10      752.76      708.30    132.24 o 
 -24   2  10      389.31      260.65     75.41 o 
 -22   2  10      151.56      166.30     67.81 o 
 -20   2  10     1503.21     1406.37     95.50 o 
 -18   2  10      263.98      234.28     44.09 o 
 -16   2  10        0.13       12.43     18.23 o 
 -14   2  10      423.41      328.24     29.44 o 
 -12   2  10       75.59      103.24     22.67 o 
 -10   2  10    11450.88    11845.25    232.44 o 
  -8   2  10        8.93       10.34     16.28 o 
  -6   2  10      334.30      325.76     34.34 o 
  -4   2  10     7606.50     7622.81    188.10 o 
  -2   2  10        5.96      -12.19     46.02 o 
   0   2  10        0.16        8.22     23.49 o 
   2   2  10       14.85       29.59     31.65 o 
   4   2  10      136.20      181.34     47.02 o 
   6   2  10       88.68       21.43     62.94 o 
   8   2  10        0.77        8.28     31.01 o 
  10   2  10      206.13      206.43     52.70 o 
  12   2  10       32.62       69.04     52.99 o 
  14   2  10       25.66      -47.01     58.93 o 
 -29   3  10      649.26     1017.21    176.16 o 
 -27   3  10        6.96       10.79     47.08 o 
 -25   3  10      369.16      234.12     74.87 o 
 -23   3  10     1447.66     1713.92    178.51 o 
 -21   3  10      317.93      191.43     80.70 o 
 -19   3  10       16.94       41.93     28.33 o 
 -17   3  10     6123.72     6095.19    193.87 o 
 -15   3  10      557.15      511.99     35.38 o 
 -13   3  10        2.43       14.37     15.10 o 
 -11   3  10     7885.32     7730.53    160.77 o 
  -9   3  10      251.10      240.30     32.68 o 
  -7   3  10     1645.43     1678.73     62.98 o 
  -5   3  10     3818.91     3909.14     95.62 o 
  -3   3  10       23.43       60.71     17.57 o 
  -1   3  10       43.58       40.76     22.12 o 
   1   3  10     3336.81     3671.24    150.52 o 
   3   3  10       66.47      131.04     39.58 o 
   5   3  10       11.39       18.75     31.91 o 
   7   3  10      633.40      651.33     85.42 o 
   9   3  10        1.45       -8.36     50.11 o 
  11   3  10       82.55       17.60     60.10 o 
  13   3  10      455.02      495.25    134.55 o 
 -26   4  10      133.36       99.54     85.27 o 
 -24   4  10       58.74       64.11     65.79 o 
 -22   4  10       79.14       23.84     28.48 o 
 -20   4  10      360.39      368.71    147.61 o 
 -18   4  10      122.57       34.98     25.92 o 
 -16   4  10      232.35      242.60     47.96 o 
 -14   4  10      743.80      771.63     73.80 o 
 -12   4  10      514.73      476.07     48.39 o 
 -10   4  10      743.18      764.61     60.23 o 
  -8   4  10      819.18      818.76     57.49 o 
  -6   4  10     1215.34     1170.66     59.39 o 
  -4   4  10      197.50      215.38     28.85 o 
  -2   4  10      672.41      654.45     55.61 o 
   0   4  10        0.88      -16.92     41.51 o 
   2   4  10       94.80      105.33     33.84 o 
   4   4  10      265.12      259.62     42.35 o 
   6   4  10       32.23       41.94     27.12 o 
   8   4  10      165.15      236.61     62.44 o 
  10   4  10       11.70      124.31     46.60 o 
 -25   5  10       73.12       54.86     65.01 o 
 -23   5  10       70.21       50.02     37.60 o 
 -21   5  10      252.21      222.12     59.39 o 
 -19   5  10      161.30      130.10     70.87 o 
 -17   5  10      152.00       84.08     69.11 o 
 -15   5  10      267.63      298.12     64.62 o 
 -13   5  10       74.85      127.07     41.54 o 
 -11   5  10     2789.23     2969.67    142.73 o 
  -9   5  10       46.84       34.96     21.19 o 
  -7   5  10     2053.54     2154.81     99.20 o 
  -5   5  10     3243.08     3300.10    124.13 o 
  -3   5  10      406.52      498.54     52.22 o 
  -1   5  10      504.56      543.66    112.65 o 
   1   5  10      590.51      770.82     68.47 o 
   3   5  10       29.10       55.80     37.63 o 
   5   5  10       43.18       -3.46     32.99 o 
   7   5  10       83.11       54.09     38.31 o 
   9   5  10        3.07      115.36     47.05 o 
 -22   6  10      136.54      275.01     93.10 o 
 -20   6  10      819.04      955.04    105.85 o 
 -18   6  10        3.35       60.37     37.00 o 
 -16   6  10       81.35       31.12     36.66 o 
 -14   6  10     2115.40     2296.01    153.10 o 
 -12   6  10       44.59       35.83     27.06 o 
 -10   6  10      128.79      152.39     47.39 o 
  -8   6  10      158.85      153.69     43.33 o 
  -6   6  10       59.90       59.79     37.54 o 
  -4   6  10      159.86      251.85     49.75 o 
  -2   6  10      361.98      372.86     50.12 o 
   0   6  10       10.75      -39.11     39.11 o 
   2   6  10       48.53       67.24     61.03 o 
   4   6  10      327.58      436.44    102.49 o 
   6   6  10        0.70       16.19     51.44 o 
 -17   7  10      287.10      461.69    101.50 o 
 -15   7  10      267.68      437.14    108.31 o 
 -13   7  10      114.51      218.79     75.49 o 
 -11   7  10      169.42      263.33     59.25 o 
  -9   7  10      113.23       78.11     42.02 o 
  -7   7  10        4.99       37.82     45.32 o 
  -5   7  10       50.85       29.03     38.27 o 
  -3   7  10        0.07       37.06     46.66 o 
  -1   7  10      245.78      159.83     71.84 o 
   1   7  10        9.83      -53.73     53.73 o 
 -31   1  11       37.96      -13.01     46.14 o 
 -29   1  11     1586.58     1597.66    193.63 o 
 -27   1  11      179.43      352.76     62.47 o 
 -25   1  11        1.85      -22.76     22.76 o 
 -23   1  11     2998.97     3053.35    156.60 o 
 -21   1  11      441.43      461.72     49.42 o 
 -19   1  11      326.47      259.42     37.15 o 
 -17   1  11     6503.07     5872.50    176.34 o 
 -15   1  11     1551.69     1584.96     89.43 o 
 -13   1  11      759.50      611.37     48.72 o 
 -11   1  11     3539.61     3119.48     95.03 o 
  -9   1  11     1336.57     1212.82     87.69 o 
  -7   1  11     1358.07     1366.41     63.18 o 
  -5   1  11      611.33      596.23     46.20 o 
  -3   1  11      657.35      544.76     43.51 o 
  -1   1  11      920.66      908.07     49.63 o 
   1   1  11     2426.98     2295.74     94.51 o 
   3   1  11     2601.63     2468.61    104.87 o 
   5   1  11       99.48      105.28     29.70 o 
   7   1  11       22.18       60.87     27.36 o 
   9   1  11      173.38      230.49     47.59 o 
  11   1  11        0.07       15.79     44.46 o 
  13   1  11       31.95       67.73     58.01 o 
 -30   2  11      458.65      486.28    116.09 o 
 -28   2  11       58.96       80.80     63.92 o 
 -26   2  11      648.61      568.87    116.43 o 
 -24   2  11      218.43      356.63     87.56 o 
 -22   2  11        1.90        9.80     35.37 o 
 -20   2  11      435.13      563.87     93.59 o 
 -18   2  11     2970.81     3045.72    181.43 o 
 -16   2  11      280.12      285.68     36.31 o 
 -14   2  11      944.79      893.49     54.93 o 
 -12   2  11     1211.14     1122.58     76.61 o 
 -10   2  11      126.79      195.87     76.28 o 
  -8   2  11     1720.77     1784.11     74.13 o 
  -6   2  11     2445.45     2389.51     86.30 o 
  -4   2  11      103.37      151.75     38.65 o 
  -2   2  11      581.46      495.93     55.96 o 
   0   2  11     1183.80     1143.44     86.90 o 
   2   2  11        0.07      -59.40     59.40 o 
   4   2  11      400.68      370.60     63.68 o 
   6   2  11      631.70      676.62     83.25 o 
   8   2  11        3.89        4.31     30.60 o 
  10   2  11        2.21      -34.52     34.52 o 
  12   2  11      425.78      510.08    112.99 o 
 -29   3  11       17.76      105.00     92.67 o 
 -27   3  11       25.79       53.70     85.15 o 
 -25   3  11       19.70        9.59     63.19 o 
 -23   3  11      146.46       83.58     53.97 o 
 -21   3  11        0.08       37.24     76.80 o 
 -19   3  11      511.41      363.77     52.86 o 
 -17   3  11       77.25      284.95     92.05 o 
 -15   3  11       64.22       65.61     19.29 o 
 -13   3  11        2.85       27.72     21.02 o 
 -11   3  11      413.54      412.85     44.47 o 
  -9   3  11        0.41      -17.49     17.49 o 
  -7   3  11       16.90       10.89     14.68 o 
  -5   3  11       79.11       44.98     22.38 o 
  -3   3  11      128.65      163.49     34.08 o 
  -1   3  11       72.61       26.27     48.66 o 
   1   3  11       32.31       94.83     56.08 o 
   3   3  11        0.15        1.21     35.47 o 
   5   3  11        7.26      170.08     61.00 o 
   7   3  11        9.75       49.91     55.84 o 
   9   3  11       21.12      -29.44     55.14 o 
  11   3  11        2.88      -28.86     28.86 o 
 -28   4  11        4.67       42.83     57.58 o 
 -26   4  11      242.69      296.71     93.71 o 
 -24   4  11     1012.01      812.51     91.94 o 
 -22   4  11        0.44      -20.97     20.97 o 
 -20   4  11      156.86      187.06     80.89 o 
 -18   4  11      789.14      942.28    122.87 o 
 -16   4  11      693.85      576.87     97.42 o 
 -14   4  11     2333.12     2427.56    129.25 o 
 -12   4  11       24.70       42.80     35.85 o 
 -10   4  11      621.72      537.29     85.87 o 
  -8   4  11     2417.56     2490.09     98.35 o 
  -6   4  11     1065.50     1072.11     66.98 o 
  -4   4  11       56.56       72.29     25.54 o 
  -2   4  11      968.19     1007.01     86.63 o 
   0   4  11      958.89      965.94     88.08 o 
   2   4  11       69.14       48.18     43.05 o 
   4   4  11      241.83      174.80     60.36 o 
   6   4  11       10.81        5.55     35.58 o 
   8   4  11       42.00      -51.30     51.30 o 
  10   4  11       55.86      166.32     52.61 o 
 -25   5  11       12.91      -50.17     50.17 o 
 -23   5  11      248.49      201.00     54.96 o 
 -21   5  11      164.38      161.64     89.57 o 
 -19   5  11       99.59      125.48     43.31 o 
 -17   5  11      687.88      704.14    119.63 o 
 -15   5  11      334.59      400.40     86.84 o 
 -13   5  11     1487.27     1536.36    159.52 o 
 -11   5  11        3.27       87.44     32.53 o 
  -9   5  11      479.98      497.42     59.91 o 
  -7   5  11      146.72      168.33     32.00 o 
  -5   5  11       22.69       43.39     30.15 o 
  -3   5  11     2181.40     2206.02    132.01 o 
  -1   5  11      366.51      360.29     62.60 o 
   1   5  11       84.10       62.86     29.33 o 
   3   5  11      761.84      675.21    100.12 o 
   5   5  11      206.43      178.11     50.97 o 
   7   5  11       10.16      -33.10     53.12 o 
 -22   6  11        5.17       -6.90     45.42 o 
 -20   6  11      206.19      229.58     87.27 o 
 -18   6  11      276.30      306.46     64.85 o 
 -16   6  11      176.31      241.99     83.29 o 
 -14   6  11       66.36       62.64     51.66 o 
 -12   6  11      246.91      249.79     54.91 o 
 -10   6  11       60.18      -15.32     30.06 o 
  -8   6  11        6.55       40.35     63.19 o 
  -6   6  11        3.05       -3.30     48.84 o 
  -4   6  11        5.45      -23.41     23.41 o 
  -2   6  11       85.02       65.71     99.04 o 
   0   6  11      175.79      123.31     44.31 o 
   2   6  11       22.98      -20.72     33.40 o 
   4   6  11        2.41       22.23     38.62 o 
 -17   7  11        8.90       82.02     41.62 o 
 -15   7  11      528.92      573.24    119.82 o 
 -13   7  11       63.44       12.16     49.97 o 
 -11   7  11        1.64      -33.01     62.15 o 
  -9   7  11      290.50      338.73     87.18 o 
  -7   7  11      195.16       86.32     56.86 o 
  -5   7  11       44.55       74.04     58.67 o 
  -3   7  11      223.54      234.35     79.96 o 
  -1   7  11      189.78      356.98     71.67 o 
 -30   0  12       67.42      162.36     67.24 o 
 -28   0  12       88.52       72.99     46.58 o 
 -26   0  12      190.15      120.31     56.34 o 
 -24   0  12      907.94      680.54    114.64 o 
 -22   0  12       12.72       16.97     48.00 o 
 -20   0  12        0.68      -48.44     48.44 o 
 -18   0  12     3200.46     3308.08    199.04 o 
 -16   0  12       68.83       72.40     42.00 o 
 -14   0  12       66.60       56.20     36.82 o 
 -12   0  12    10282.62    10277.12    207.22 o 
 -10   0  12      707.41      691.11     54.28 o 
  -8   0  12        2.38       18.14     15.04 o 
  -6   0  12     4206.81     4368.76    135.43 o 
  -4   0  12      339.99      337.63     42.03 o 
  -2   0  12        1.78       58.49     23.70 o 
   0   0  12     1560.57     1539.74     98.42 o 
   2   0  12     1674.02     1687.74    159.45 o 
   4   0  12      277.91      404.48     92.69 o 
   6   0  12      635.38      596.40    116.09 o 
   8   0  12        4.52      -15.77     47.74 o 
  10   0  12      263.29      343.01     66.22 o 
  12   0  12       95.82      118.37     73.47 o 
 -31   1  12      122.19      160.14     87.03 o 
 -29   1  12       10.77        7.61     35.58 o 
 -27   1  12      259.09      258.79     55.79 o 
 -25   1  12        1.79      -35.08     35.66 o 
 -23   1  12      321.91      223.18     47.29 o 
 -21   1  12       93.93       75.51     38.02 o 
 -19   1  12      422.07      442.61     45.05 o 
 -17   1  12      156.75      142.64     29.44 o 
 -15   1  12     3582.89     3684.56    111.81 o 
 -13   1  12     1637.73     1640.80     73.89 o 
 -11   1  12      650.34      669.70     47.61 o 
  -9   1  12     7645.45     7733.14    152.25 o 
  -7   1  12      130.03      123.92     27.28 o 
  -5   1  12      351.19      307.08     53.44 o 
  -3   1  12      841.95      825.52     57.17 o 
  -1   1  12       79.43       50.28     30.05 o 
   1   1  12      970.57      849.17     79.74 o 
   3   1  12      122.39      122.73     43.06 o 
   5   1  12       49.75      114.48     43.88 o 
   7   1  12      112.29       83.32     34.09 o 
   9   1  12      154.27      112.99     54.50 o 
  11   1  12        4.60       -1.44     24.90 o 
 -30   2  12      161.26      205.66     96.98 o 
 -28   2  12      162.02      306.36     93.95 o 
 -26   2  12       56.70       -6.82     44.33 o 
 -24   2  12      317.46      428.16    100.58 o 
 -22   2  12      258.03      331.35     78.89 o 
 -20   2  12        0.10        0.08     46.41 o 
 -18   2  12      916.54      807.61     60.72 o 
 -16   2  12      261.22      261.79     35.87 o 
 -14   2  12        0.03       18.55     16.39 o 
 -12   2  12        6.15        1.12     22.51 o 
 -10   2  12      653.09      647.69     62.49 o 
  -8   2  12      186.34      164.35     29.02 o 
  -6   2  12     1045.30     1070.04     98.71 o 
  -4   2  12      387.53      389.05     50.06 o 
  -2   2  12       69.88       70.49     37.41 o 
   0   2  12     2740.09     2824.82    209.25 o 
   2   2  12      414.25      404.87     90.69 o 
   4   2  12       17.20       96.24     56.31 o 
   6   2  12        1.04       33.04     44.93 o 
   8   2  12       25.48       20.00     62.01 o 
  10   2  12        6.11      -23.52     41.88 o 
 -29   3  12       53.43      125.07    107.81 o 
 -27   3  12     1301.62     1468.17    187.18 o 
 -25   3  12      431.47      243.38     87.06 o 
 -23   3  12       38.29       68.07     30.72 o 
 -21   3  12     2378.22     2517.41    186.36 o 
 -19   3  12       56.55       -2.25     26.56 o 
 -17   3  12       40.45       30.62     27.94 o 
 -15   3  12     2749.96     2603.02     88.19 o 
 -13   3  12      149.82      141.78     30.72 o 
 -11   3  12      203.29      213.87     51.84 o 
  -9   3  12      953.85     1004.33     63.93 o 
  -7   3  12     2853.77     2743.61    102.76 o 
  -5   3  12     1061.05     1077.55     67.86 o 
  -3   3  12     1046.95     1087.88     86.18 o 
  -1   3  12       14.40       -6.70     40.86 o 
   1   3  12       43.92      -32.19     44.90 o 
   3   3  12      442.00      497.33     99.19 o 
   5   3  12       59.95      148.08     81.24 o 
   7   3  12       60.24        4.13     16.48 o 
   9   3  12      118.36      195.82     63.05 o 
 -28   4  12        2.62      -92.91     92.91 o 
 -26   4  12       94.49        9.68     65.80 o 
 -24   4  12      387.24      482.62     61.59 o 
 -22   4  12      195.33      255.50     72.36 o 
 -20   4  12       48.29      104.94     54.67 o 
 -18   4  12      272.25      359.53     81.95 o 
 -16   4  12      156.30      110.46     65.26 o 
 -14   4  12        3.36      -15.90     27.44 o 
 -12   4  12      227.61      254.80     64.64 o 
 -10   4  12      657.93      648.14     67.65 o 
  -8   4  12      218.85      237.01     29.86 o 
  -6   4  12      938.94      969.44     67.82 o 
  -4   4  12      728.43      658.54    123.51 o 
  -2   4  12      925.62     1015.61     89.76 o 
   0   4  12      397.01      367.46     63.59 o 
   2   4  12        0.11       25.76     31.52 o 
   4   4  12       32.66       28.24     40.01 o 
   6   4  12      144.72       63.00     58.78 o 
   8   4  12        1.92      -35.85     47.84 o 
 -25   5  12        2.32       18.31     46.46 o 
 -23   5  12      154.93      141.01     48.06 o 
 -21   5  12      149.91       45.94     53.22 o 
 -19   5  12        5.82      -39.92     45.45 o 
 -17   5  12       81.51       26.15     43.57 o 
 -15   5  12       17.74      -44.29     44.29 o 
 -13   5  12      200.28      183.60     44.58 o 
 -11   5  12      349.50      420.14     62.26 o 
  -9   5  12      292.01      335.48     45.04 o 
  -7   5  12      169.18      174.15     32.13 o 
  -5   5  12      163.75      172.46     57.79 o 
  -3   5  12       13.66       58.46     32.86 o 
  -1   5  12       96.00      106.18     40.22 o 
   1   5  12       40.06       64.50     33.19 o 
   3   5  12       85.80      -33.44     38.26 o 
   5   5  12       27.25      -16.92     30.42 o 
 -22   6  12        0.99      -34.26     34.26 o 
 -20   6  12       37.65      -50.14     58.87 o 
 -18   6  12      868.12      924.53    151.47 o 
 -16   6  12       69.62       49.86     54.23 o 
 -14   6  12       98.40       40.56     55.81 o 
 -12   6  12     1488.01     1739.73    185.39 o 
 -10   6  12       26.52      -27.27     27.27 o 
  -8   6  12       74.61      103.63     70.57 o 
  -6   6  12      582.99      614.38     75.54 o 
  -4   6  12       49.27       51.28     29.62 o 
  -2   6  12       51.87       35.73    103.81 o 
   0   6  12      434.01      463.23     76.09 o 
   2   6  12      197.82      108.59     51.91 o 
 -15   7  12      130.16      104.53     71.96 o 
 -13   7  12       25.53       52.40     67.92 o 
 -11   7  12        5.22       54.47     35.11 o 
  -9   7  12       43.70      -25.43     34.87 o 
  -7   7  12        0.19      -52.82     52.82 o 
  -5   7  12        3.08       82.74     42.84 o 
  -3   7  12      234.78      212.50     79.23 o 
 -31   1  13        0.38      -25.62     48.25 o 
 -29   1  13      326.23      324.06     65.24 o 
 -27   1  13       59.44       31.34     58.80 o 
 -25   1  13      397.38      345.32     58.80 o 
 -23   1  13     1482.00     1412.37    107.59 o 
 -21   1  13       96.53       94.38     34.31 o 
 -19   1  13     2720.46     2723.89    108.10 o 
 -17   1  13     9762.98     9258.76    187.75 o 
 -15   1  13      577.67      678.02     51.62 o 
 -13   1  13       31.89      -17.58     18.13 o 
 -11   1  13     5603.50     5632.02    136.18 o 
  -9   1  13      134.97      156.64     26.06 o 
  -7   1  13       54.17        9.80     20.50 o 
  -5   1  13     1922.45     1949.81     85.61 o 
  -3   1  13      684.98      635.73     52.95 o 
  -1   1  13      817.42      794.72     77.48 o 
   1   1  13     1798.15     1752.36    117.54 o 
   3   1  13       59.48       71.49     32.83 o 
   5   1  13        0.39       45.39     62.60 o 
   7   1  13       96.90       92.44    124.98 o 
   9   1  13        7.76        2.43     22.07 o 
 -30   2  13      236.77      217.18    104.13 o 
 -28   2  13        2.69      -48.82     61.54 o 
 -26   2  13        0.77       33.62     50.75 o 
 -24   2  13      333.96      319.70     81.94 o 
 -22   2  13      355.17      340.14     87.84 o 
 -20   2  13     1649.02     1856.35     94.94 o 
 -18   2  13       86.18       90.56     27.56 o 
 -16   2  13      414.97      464.60     57.00 o 
 -14   2  13      319.08      337.18     49.20 o 
 -12   2  13      818.13      806.51     70.42 o 
 -10   2  13      197.29      229.56     42.89 o 
  -8   2  13     2420.59     2483.38    120.71 o 
  -6   2  13       21.10       64.95     29.84 o 
  -4   2  13     1186.11     1197.36     89.76 o 
  -2   2  13     2163.15     2533.90    198.96 o 
   0   2  13       12.34       28.37     53.74 o 
   2   2  13       30.45       63.16     54.84 o 
   4   2  13      220.67      215.57     82.59 o 
   6   2  13      144.22      196.64     84.40 o 
   8   2  13        9.86        2.92     48.65 o 
  10   2  13      147.93      262.15     92.66 o 
 -29   3  13      241.55      275.97    119.50 o 
 -27   3  13      158.91      156.31     75.93 o 
 -25   3  13      227.32      208.22     84.28 o 
 -23   3  13        0.85       66.39     36.32 o 
 -21   3  13      194.49      165.02     47.88 o 
 -19   3  13      461.88      354.73     56.34 o 
 -17   3  13      295.38      277.49     64.63 o 
 -15   3  13      150.31      164.09     38.38 o 
 -13   3  13      302.26      298.02     92.50 o 
 -11   3  13      267.33      212.54     66.07 o 
  -9   3  13        1.67       17.91     25.98 o 
  -7   3  13      354.33      379.85     77.93 o 
  -5   3  13       10.21      -19.28     23.61 o 
  -3   3  13       34.99      126.77     55.18 o 
  -1   3  13      434.04      430.37     95.56 o 
   1   3  13       45.89       46.56     55.54 o 
   3   3  13        0.94       -0.11     52.98 o 
   5   3  13       23.05       19.65     35.58 o 
   7   3  13       17.42      -64.83     64.83 o 
 -28   4  13        6.50      -61.94     76.75 o 
 -26   4  13      259.89      337.05    112.77 o 
 -24   4  13      120.65       54.13     46.20 o 
 -22   4  13        0.11       83.84     45.99 o 
 -20   4  13       98.27      191.12     57.74 o 
 -18   4  13       63.06      111.52     52.92 o 
 -16   4  13       23.07       -4.54     11.56 o 
 -14   4  13      313.23      382.80     77.39 o 
 -12   4  13       29.92      -28.38     28.38 o 
 -10   4  13       63.82       34.78     30.31 o 
  -8   4  13     4531.59     4780.32    149.07 o 
  -6   4  13      112.75      155.26     45.19 o 
  -4   4  13     1352.17     1215.21     98.21 o 
  -2   4  13     1772.70     1849.61    180.27 o 
   0   4  13        8.91      -49.22     49.22 o 
   2   4  13      252.82      243.09     70.96 o 
   4   4  13       32.19       92.23     59.99 o 
   6   4  13        8.41       51.13     38.67 o 
 -25   5  13       10.23      -29.74     53.51 o 
 -23   5  13        0.03      -59.49     59.49 o 
 -21   5  13      294.87      342.48     94.15 o 
 -19   5  13      266.78      308.21     93.78 o 
 -17   5  13       71.88      105.64     53.70 o 
 -15   5  13      739.07      717.19     79.82 o 
 -13   5  13      143.16      108.88     47.77 o 
 -11   5  13      719.28      763.67    148.99 o 
  -9   5  13       14.25      105.08     42.21 o 
  -7   5  13      252.28      236.85     49.22 o 
  -5   5  13     1184.26     1111.21    100.92 o 
  -3   5  13       99.40      125.58     43.75 o 
  -1   5  13       92.05      115.33     41.04 o 
   1   5  13       50.07       51.84     69.23 o 
   3   5  13       61.32      184.31     79.10 o 
 -22   6  13      148.31       57.19     62.12 o 
 -20   6  13       17.61       58.56     50.75 o 
 -18   6  13       89.02      149.51     71.55 o 
 -16   6  13      250.89      180.85     65.32 o 
 -14   6  13       13.41      -51.24     53.84 o 
 -12   6  13       19.56       62.42     32.57 o 
 -10   6  13        9.87       -4.26     25.59 o 
  -8   6  13      133.40      115.95     48.21 o 
  -6   6  13      183.21      225.05     77.92 o 
  -4   6  13       71.87      134.38     47.54 o 
  -2   6  13       21.79       15.30     21.23 o 
   0   6  13       45.57       57.07     39.82 o 
 -13   7  13       62.42       89.05     69.81 o 
 -11   7  13        3.29       96.03     47.88 o 
  -9   7  13        3.21      -35.29     36.43 o 
  -7   7  13       23.25       34.42     78.76 o 
 -32   0  14       17.90       13.55     26.55 o 
 -30   0  14      341.95      259.88     82.33 o 
 -28   0  14       83.61        7.13     32.56 o 
 -26   0  14      684.66      679.11    113.87 o 
 -24   0  14       49.20       83.17     44.26 o 
 -22   0  14     1532.77     1409.73    150.37 o 
 -20   0  14    27973.33    26890.36    428.79 o 
 -18   0  14     2945.95     2778.29    193.14 o 
 -16   0  14     7948.86     8212.59    316.19 o 
 -14   0  14    13219.81    12833.72    384.14 o 
 -12   0  14     1173.98     1126.98    114.75 o 
 -10   0  14      618.75      691.31     94.32 o 
  -8   0  14      643.15      646.13     90.68 o 
  -6   0  14     2127.17     2192.78    167.31 o 
  -4   0  14     1013.35      969.47     75.47 o 
  -2   0  14      657.96      625.89    101.85 o 
   0   0  14      445.72      531.48    103.44 o 
   2   0  14        4.56       -1.29     49.20 o 
   4   0  14      108.73      188.37     69.42 o 
   6   0  14      158.69      145.14     66.63 o 
   8   0  14        0.53       90.59     46.65 o 
 -31   1  14       70.43      112.44     59.33 o 
 -29   1  14       11.53      -28.94     28.94 o 
 -27   1  14       59.31       68.76     74.30 o 
 -25   1  14      178.00      209.23     48.67 o 
 -23   1  14      218.94      352.69     67.18 o 
 -21   1  14      848.87      870.12     82.57 o 
 -19   1  14      149.95      108.93     54.27 o 
 -17   1  14     2731.91     2842.42    107.68 o 
 -15   1  14       40.35      -21.60     21.60 o 
 -13   1  14        1.18      -14.05     18.16 o 
 -11   1  14      350.30      358.86     39.09 o 
  -9   1  14      511.41      518.65     45.55 o 
  -7   1  14      787.44      666.12     53.26 o 
  -5   1  14       64.61       62.10     23.27 o 
  -3   1  14      576.96      559.69     66.49 o 
  -1   1  14      385.28      345.58     58.72 o 
   1   1  14        1.83       -3.70     41.76 o 
   3   1  14      253.66      265.21     52.78 o 
   5   1  14      133.40       50.78     46.87 o 
   7   1  14        0.18      -28.71     33.84 o 
   9   1  14        0.20       41.00     58.26 o 
 -30   2  14      301.63      259.36    102.28 o 
 -28   2  14       55.79       54.02     57.07 o 
 -26   2  14      214.19      108.41     69.62 o 
 -24   2  14      886.33      769.99    126.38 o 
 -22   2  14        0.09       19.45     27.66 o 
 -20   2  14      403.03      419.48     82.17 o 
 -18   2  14     1754.63     1723.66    112.08 o 
 -16   2  14      148.61      188.91     46.82 o 
 -14   2  14      388.50      346.88     52.36 o 
 -12   2  14      245.77      228.20     46.27 o 
 -10   2  14        0.76      -26.25     26.25 o 
  -8   2  14     2490.73     2570.56    127.39 o 
  -6   2  14      172.91      218.12     77.79 o 
  -4   2  14        0.50       58.68     56.48 o 
  -2   2  14     1460.41     1445.72    159.96 o 
   0   2  14       57.37        2.62     44.75 o 
   2   2  14      200.45      223.60     80.68 o 
   4   2  14       48.87        8.29     52.55 o 
   6   2  14      144.85      182.89     82.31 o 
   8   2  14        8.93        5.44     48.62 o 
 -29   3  14      582.76      659.10    134.37 o 
 -27   3  14      188.94      237.42     83.61 o 
 -25   3  14        0.91       18.44     61.06 o 
 -23   3  14       89.47      156.61     40.33 o 
 -21   3  14     1834.24     1862.66    126.01 o 
 -19   3  14      207.96      323.48     57.52 o 
 -17   3  14      349.65      343.08     53.70 o 
 -15   3  14     1521.23     1529.90    101.17 o 
 -13   3  14        5.84       19.47     21.73 o 
 -11   3  14     1068.63     1099.39    124.52 o 
  -9   3  14     1261.24     1293.09    138.84 o 
  -7   3  14      347.17      343.16     70.01 o 
  -5   3  14     1775.45     1925.16    119.31 o 
  -3   3  14       43.40       53.95     46.91 o 
  -1   3  14      268.27      247.98     76.46 o 
   1   3  14      368.12      308.68    100.74 o 
   3   3  14        7.82       46.21     44.50 o 
   5   3  14       24.46       44.82     48.43 o 
   7   3  14       22.54       15.83     42.85 o 
 -28   4  14       71.05      169.79     85.09 o 
 -26   4  14        3.04      -25.91     37.45 o 
 -24   4  14        4.03       -5.58     33.81 o 
 -22   4  14      165.70      246.46     73.70 o 
 -20   4  14       53.80       53.15     36.31 o 
 -18   4  14       79.46       43.47     51.04 o 
 -16   4  14       36.92       81.69     33.73 o 
 -14   4  14       30.75       55.53     30.46 o 
 -12   4  14       55.11       33.71     28.45 o 
 -10   4  14      162.30      116.91     31.21 o 
  -8   4  14      551.52      577.07     56.12 o 
  -6   4  14      209.41      298.00     74.79 o 
  -4   4  14      682.11      706.06     81.34 o 
  -2   4  14      163.01      172.06     52.83 o 
   0   4  14        0.62       48.93     26.29 o 
   2   4  14        1.30       67.38     48.49 o 
   4   4  14       10.15      108.79     65.33 o 
 -25   5  14       28.96      -59.40     59.40 o 
 -23   5  14       62.81      124.50     59.71 o 
 -21   5  14      298.67      413.11     94.95 o 
 -19   5  14      101.37      106.01     57.99 o 
 -17   5  14       24.82      -24.41     47.31 o 
 -15   5  14      278.47      369.80     78.71 o 
 -13   5  14      128.65      167.92     64.32 o 
 -11   5  14      192.95      217.72     62.16 o 
  -9   5  14      387.47      305.39     79.63 o 
  -7   5  14      325.24      247.94     55.50 o 
  -5   5  14       27.97       12.86    103.39 o 
  -3   5  14      501.80      612.11     79.02 o 
  -1   5  14       26.57       35.14     31.99 o 
   1   5  14        0.43      -37.07     37.07 o 
 -20   6  14      601.85      689.84    132.66 o 
 -18   6  14       84.22      121.77     65.84 o 
 -16   6  14      430.71      540.29    114.68 o 
 -14   6  14      244.86      220.29     84.37 o 
 -12   6  14      658.87      582.33     80.34 o 
 -10   6  14       33.78       27.52     29.00 o 
  -8   6  14      141.06      309.21     89.39 o 
  -6   6  14      341.63      416.33     67.73 o 
  -4   6  14       42.38      137.13     63.32 o 
  -2   6  14       14.53      -12.67     37.01 o 
 -31   1  15        0.48       30.18     30.02 o 
 -29   1  15      107.11       43.79     74.68 o 
 -27   1  15     1757.43     1928.37    141.29 o 
 -25   1  15      224.48      285.53     57.66 o 
 -23   1  15      209.04      131.65     47.69 o 
 -21   1  15     1896.24     1951.23    100.59 o 
 -19   1  15      291.16      329.97     53.89 o 
 -17   1  15      655.57      675.92     70.92 o 
 -15   1  15     1984.65     1820.43     87.59 o 
 -13   1  15       49.52       26.62     19.42 o 
 -11   1  15       15.75        5.64     14.86 o 
  -9   1  15     2735.29     2646.46    112.35 o 
  -7   1  15      366.49      385.23     42.68 o 
  -5   1  15        2.13      -11.38     28.89 o 
  -3   1  15     1145.40     1249.12    103.70 o 
  -1   1  15      321.06      308.24     59.40 o 
   1   1  15        0.05       97.94     40.30 o 
   3   1  15     1308.20     1243.12    134.30 o 
   5   1  15      134.81      215.80     64.38 o 
   7   1  15       37.92       14.40     46.27 o 
 -30   2  15     1175.37     1205.57    180.13 o 
 -28   2  15        2.13      -37.44     62.11 o 
 -26   2  15       12.01      -36.40     60.96 o 
 -24   2  15     1715.14     1892.70    277.14 o 
 -22   2  15       32.31       18.46     31.73 o 
 -20   2  15       41.97       17.99     29.51 o 
 -18   2  15     3557.37     3385.70    225.33 o 
 -16   2  15      108.91      110.97     51.32 o 
 -14   2  15       47.30      101.58     56.65 o 
 -12   2  15     1028.59     1149.45     90.10 o 
 -10   2  15       87.99      115.78     66.04 o 
  -8   2  15      202.42      166.03     61.77 o 
  -6   2  15     1864.27     1661.79    164.05 o 
  -4   2  15        4.15       60.97     49.67 o 
  -2   2  15       10.86      -13.85     46.51 o 
   0   2  15      235.96      200.00     84.79 o 
   2   2  15      238.51      204.82     76.61 o 
   4   2  15        1.51       51.37     50.13 o 
   6   2  15      107.16      286.37    108.34 o 
 -29   3  15        7.06       57.33     73.40 o 
 -27   3  15       32.37       25.20     56.34 o 
 -25   3  15      288.60      374.69     55.00 o 
 -23   3  15       57.07       50.09     36.92 o 
 -21   3  15      190.80       91.83     39.11 o 
 -19   3  15        0.02        2.62     32.00 o 
 -17   3  15      481.89      318.09     49.04 o 
 -15   3  15      473.62      421.75     57.06 o 
 -13   3  15        1.36      -42.66     46.41 o 
 -11   3  15        0.64        8.60     42.27 o 
  -9   3  15      658.27      573.34    100.01 o 
  -7   3  15       25.02       72.05     68.11 o 
  -5   3  15        0.02       41.49     60.90 o 
  -3   3  15      241.58      224.82     80.89 o 
  -1   3  15        1.91       15.15     51.61 o 
   1   3  15        9.50       41.48     42.10 o 
   3   3  15       81.83       53.71     55.81 o 
   5   3  15       45.57       92.70     64.34 o 
 -28   4  15       31.65       60.80     75.23 o 
 -26   4  15       71.34      105.25     38.28 o 
 -24   4  15     1170.41     1042.96    102.23 o 
 -22   4  15      227.95      243.19     51.95 o 
 -20   4  15       70.31      132.52     47.45 o 
 -18   4  15     1837.66     1855.80    119.84 o 
 -16   4  15       49.28       77.69     67.99 o 
 -14   4  15        2.54       13.60     27.31 o 
 -12   4  15     1072.14     1174.89    131.14 o 
 -10   4  15       96.56      197.54     42.78 o 
  -8   4  15        7.19       72.51     90.77 o 
  -6   4  15     1034.15     1162.19    118.65 o 
  -4   4  15      126.61       77.75     34.83 o 
  -2   4  15       30.82      113.89     51.18 o 
   0   4  15       91.34      143.48     45.60 o 
   2   4  15      164.74      241.06     96.39 o 
 -25   5  15        4.90       70.39     55.35 o 
 -23   5  15        5.63       20.26     32.26 o 
 -21   5  15      463.13      632.64    121.71 o 
 -19   5  15      183.69      341.30     91.51 o 
 -17   5  15       31.82       16.34     28.46 o 
 -15   5  15      646.75      699.95    113.29 o 
 -13   5  15      270.61      324.30     76.03 o 
 -11   5  15      377.58      348.63     85.89 o 
  -9   5  15      225.08      314.30     61.74 o 
  -7   5  15       85.49       25.82     48.94 o 
  -5   5  15        0.82        8.19     89.99 o 
  -3   5  15      193.25      284.83     74.65 o 
  -1   5  15       36.54      -31.55     63.09 o 
 -20   6  15       29.88      -56.34     56.34 o 
 -18   6  15       13.88       58.35     62.91 o 
 -16   6  15      452.17      382.92    102.77 o 
 -14   6  15       10.77        8.14     99.35 o 
 -12   6  15       83.30      216.70     59.83 o 
 -10   6  15        2.17       14.48     28.49 o 
  -8   6  15       40.90       24.68     40.88 o 
  -6   6  15       14.54      -23.47     33.25 o 
  -4   6  15        8.16      -59.29     59.29 o 
 -32   0  16        6.85      -86.19     86.19 o 
 -30   0  16      414.44      548.51    116.87 o 
 -28   0  16      153.82      212.60     67.80 o 
 -26   0  16        6.21       67.13     66.63 o 
 -24   0  16        5.99      -33.44     33.51 o 
 -22   0  16      226.44      244.66     59.13 o 
 -20   0  16      474.53      519.57     99.94 o 
 -18   0  16      717.05      627.03    101.79 o 
 -16   0  16     6493.20     6827.16    306.44 o 
 -14   0  16      281.80      266.22     69.99 o 
 -12   0  16      102.85       71.70     52.35 o 
 -10   0  16    10757.76     9823.91    370.66 o 
  -8   0  16     1643.09     1569.70    154.16 o 
  -6   0  16      480.41      345.72     83.20 o 
  -4   0  16      729.35      728.60    120.17 o 
  -2   0  16      168.78      125.92     68.36 o 
   0   0  16      254.28      245.27     82.14 o 
   2   0  16       87.54      214.74     75.25 o 
   4   0  16      168.35      207.20     84.73 o 
 -31   1  16       10.63      -32.97     32.97 o 
 -29   1  16       27.40      167.81     43.35 o 
 -27   1  16      440.42      480.75     76.85 o 
 -25   1  16        3.86       49.21     29.32 o 
 -23   1  16      185.55      144.00     30.05 o 
 -21   1  16        2.97      -40.79     40.79 o 
 -19   1  16       12.55       17.29     32.10 o 
 -17   1  16      629.19      541.56     67.14 o 
 -15   1  16      356.08      349.59     60.25 o 
 -13   1  16      225.09      192.24     31.27 o 
 -11   1  16       48.76       25.51     24.65 o 
  -9   1  16     1163.48     1146.79     73.18 o 
  -7   1  16      788.78      751.59     76.97 o 
  -5   1  16      321.01      233.80     55.48 o 
  -3   1  16      138.35      164.79     54.75 o 
  -1   1  16        1.43       39.64     28.11 o 
   1   1  16       88.06      -11.83     82.09 o 
   3   1  16        0.53      -17.99     43.94 o 
   5   1  16       99.93      163.77     82.28 o 
 -30   2  16      163.61      109.53     64.68 o 
 -28   2  16      242.59      294.25     96.07 o 
 -26   2  16      180.26      185.26     55.18 o 
 -24   2  16       65.08      103.14     49.02 o 
 -22   2  16     1168.19     1076.31     99.00 o 
 -20   2  16      940.38      740.71    111.38 o 
 -18   2  16      279.26      231.54     73.37 o 
 -16   2  16      983.56      764.57    111.52 o 
 -14   2  16      141.35       88.33     47.18 o 
 -12   2  16        9.53       48.15     39.54 o 
 -10   2  16      233.88      264.98     72.50 o 
  -8   2  16      221.79      110.80     60.59 o 
  -6   2  16      172.19      125.83     70.03 o 
  -4   2  16      140.92      166.15     71.07 o 
  -2   2  16       22.47        7.36     59.36 o 
   0   2  16      448.65      469.90    105.96 o 
   2   2  16      191.15      222.70     83.85 o 
   4   2  16       71.32      130.16     79.71 o 
 -29   3  16        2.52      -47.86     47.86 o 
 -27   3  16      525.18      713.44     96.80 o 
 -25   3  16      662.23      659.83    124.43 o 
 -23   3  16      658.12      622.40     81.97 o 
 -21   3  16     1365.11     1476.67    115.98 o 
 -19   3  16      304.08      267.68     54.31 o 
 -17   3  16       30.48       93.80     30.96 o 
 -15   3  16     1340.49     1499.01    106.17 o 
 -13   3  16       25.28       16.03     44.15 o 
 -11   3  16      228.62      261.38     75.23 o 
  -9   3  16      456.89      483.88     98.47 o 
  -7   3  16     2089.24     2020.65    189.82 o 
  -5   3  16       49.86       15.67     37.76 o 
  -3   3  16        5.74       21.21     63.57 o 
  -1   3  16      617.81      582.45    121.53 o 
   1   3  16        0.56      179.21     76.06 o 
   3   3  16        0.02       12.11     67.33 o 
 -26   4  16        9.42      -25.86     31.33 o 
 -24   4  16      159.23      235.64     56.26 o 
 -22   4  16      244.60      296.11     81.56 o 
 -20   4  16       14.13      -14.40     25.06 o 
 -18   4  16      168.16      216.44     46.35 o 
 -16   4  16       39.27       -7.05     28.57 o 
 -14   4  16       59.23       84.91     28.33 o 
 -12   4  16        5.04       42.50     26.28 o 
 -10   4  16       50.60       30.23     87.17 o 
  -8   4  16        1.85      -42.73     50.35 o 
  -6   4  16      130.06      144.16     39.80 o 
  -4   4  16      347.80      224.37     55.75 o 
  -2   4  16       39.25       95.12     40.90 o 
   0   4  16       15.94       15.60     26.83 o 
 -23   5  16       35.26       14.25     44.75 o 
 -21   5  16       66.76       -8.78     40.75 o 
 -19   5  16       92.50       84.40     35.52 o 
 -17   5  16        3.26      -19.65     28.78 o 
 -15   5  16       32.29       55.64     52.23 o 
 -13   5  16        1.08        9.91     37.79 o 
 -11   5  16        5.29      -27.48     27.48 o 
  -9   5  16      332.00      408.17     67.73 o 
  -7   5  16        5.34      -24.00     24.00 o 
  -5   5  16       81.87      103.07     50.92 o 
  -3   5  16       16.79      158.29    189.59 o 
 -18   6  16      363.16      333.53     96.32 o 
 -16   6  16       91.41      253.99     56.83 o 
 -14   6  16      101.98      101.27     88.99 o 
 -12   6  16       75.08       75.40     50.33 o 
 -10   6  16      412.05      426.77    107.00 o 
  -8   6  16       40.14       44.03     55.90 o 
 -31   1  17        3.70      -33.38     73.59 o 
 -29   1  17       73.02      170.86     89.74 o 
 -27   1  17       89.02      130.45     82.73 o 
 -25   1  17      726.30      768.99     83.77 o 
 -23   1  17       36.06       73.44     30.23 o 
 -21   1  17      300.57      260.88     57.26 o 
 -19   1  17     4251.06     4312.72    297.81 o 
 -17   1  17       54.52       76.24     38.99 o 
 -15   1  17     1269.23     1228.61     98.78 o 
 -13   1  17     2645.59     2719.82    141.86 o 
 -11   1  17      240.09      256.11     53.89 o 
  -9   1  17     1059.44      995.74     92.28 o 
  -7   1  17     1969.72     1781.23    141.47 o 
  -5   1  17      149.61      158.74     53.70 o 
  -3   1  17       30.00      123.37     71.51 o 
  -1   1  17      161.53      152.49     93.77 o 
   1   1  17       98.78       92.99     63.97 o 
   3   1  17      176.01      429.11    126.15 o 
 -30   2  17       54.23      -36.36     63.19 o 
 -28   2  17      349.55      532.27     88.06 o 
 -26   2  17       55.11        2.44     71.25 o 
 -24   2  17        5.11        3.62     35.98 o 
 -22   2  17     1115.21     1283.93    160.75 o 
 -20   2  17        2.36        2.23     35.28 o 
 -18   2  17      128.02       93.70     55.34 o 
 -16   2  17      437.26      455.22     90.48 o 
 -14   2  17      609.50      510.00     93.43 o 
 -12   2  17       72.02      148.54     68.15 o 
 -10   2  17      734.76      694.63    119.49 o 
  -8   2  17      192.21      265.84     79.10 o 
  -6   2  17       47.30      138.89     69.72 o 
  -4   2  17      580.90      564.50    114.39 o 
  -2   2  17       20.13       54.92     73.34 o 
   0   2  17      200.64      262.18     88.04 o 
   2   2  17       13.55       18.90     29.55 o 
 -29   3  17        6.60       65.44     40.81 o 
 -27   3  17      275.27      249.99     69.76 o 
 -25   3  17      161.49      178.55     56.88 o 
 -23   3  17        1.68      -12.39     32.33 o 
 -21   3  17       68.65       50.74     44.43 o 
 -19   3  17        2.41        5.16     31.59 o 
 -17   3  17      185.01      212.71     48.60 o 
 -15   3  17      126.81      189.56     64.60 o 
 -13   3  17       11.75       34.42     42.85 o 
 -11   3  17        8.94       29.75     47.50 o 
  -9   3  17      206.86      162.46     69.53 o 
  -7   3  17       39.32       80.71     57.67 o 
  -5   3  17       44.91      -39.47     48.71 o 
  -3   3  17       13.36       64.86     61.32 o 
  -1   3  17        0.21       71.19     49.95 o 
   1   3  17       15.27       69.60     69.34 o 
 -26   4  17       87.49      134.83     49.00 o 
 -24   4  17       11.19       55.32     66.64 o 
 -22   4  17      938.37     1058.80    153.00 o 
 -20   4  17       59.41       43.48     46.78 o 
 -18   4  17       57.54       41.70     26.73 o 
 -16   4  17       42.49       31.07     28.23 o 
 -14   4  17       14.54       58.65     59.26 o 
 -12   4  17       21.20       50.84     33.37 o 
 -10   4  17      250.23      280.90     76.77 o 
  -8   4  17      176.74      280.62     85.42 o 
  -6   4  17      371.49      517.61     75.67 o 
  -4   4  17      304.79      172.08     52.71 o 
  -2   4  17        0.41       83.36     43.73 o 
 -23   5  17       59.17      108.07     65.88 o 
 -21   5  17      155.77      444.56    106.13 o 
 -19   5  17      645.93      754.00    173.88 o 
 -17   5  17       22.06      -11.12     36.71 o 
 -15   5  17       84.16      111.70     58.77 o 
 -13   5  17      340.89      456.26     98.50 o 
 -11   5  17        1.09       28.93     28.50 o 
  -9   5  17      190.40      203.04     71.68 o 
  -7   5  17      211.38      248.37     56.55 o 
  -5   5  17       37.41      -40.23     40.23 o 
 -14   6  17        1.55        4.01     55.29 o 
 -30   0  18       64.12       46.65     65.02 o 
 -28   0  18      152.44      142.80    159.07 o 
 -26   0  18      808.40      760.07    132.26 o 
 -24   0  18      322.26      387.79     88.26 o 
 -22   0  18      673.67      601.05    105.54 o 
 -20   0  18      950.89      914.66    131.37 o 
 -18   0  18     6403.32     6693.01    325.58 o 
 -16   0  18      740.29      663.33    113.80 o 
 -14   0  18      312.03      182.45     70.80 o 
 -12   0  18     2897.62     2843.76    217.19 o 
 -10   0  18       57.90        4.38     63.63 o 
  -8   0  18      178.93       91.43     61.18 o 
  -6   0  18       55.28      113.88     65.07 o 
  -4   0  18       17.35       81.47     55.56 o 
  -2   0  18       20.01      136.33     75.86 o 
   0   0  18      170.57      248.90     82.96 o 
   2   0  18       12.49      -72.95     72.95 o 
 -31   1  18       75.61       74.27     35.94 o 
 -29   1  18       54.77       51.28     35.94 o 
 -27   1  18       44.70       60.15     29.75 o 
 -25   1  18      167.03      262.28     44.79 o 
 -23   1  18      232.56      203.54     42.32 o 
 -21   1  18     1862.91     1974.44    130.28 o 
 -19   1  18      127.32       90.24     41.61 o 
 -17   1  18      102.70       47.90     37.61 o 
 -15   1  18     1253.36     1320.78    107.54 o 
 -13   1  18       97.82       40.91     39.23 o 
 -11   1  18       85.45       23.24     75.48 o 
  -9   1  18      331.70      347.07     63.38 o 
  -7   1  18      147.43       75.90     64.06 o 
  -5   1  18      126.64       89.71     60.51 o 
  -3   1  18        6.14       13.66     59.19 o 
  -1   1  18        4.44       -0.77     65.50 o 
   1   1  18       38.83      103.67     76.39 o 
 -30   2  18      652.00      767.36    132.96 o 
 -28   2  18       53.25      118.06     49.51 o 
 -26   2  18      333.31      395.98     72.97 o 
 -24   2  18      353.96      384.27     84.85 o 
 -22   2  18      139.72      137.77     49.99 o 
 -20   2  18       29.25       36.69     51.83 o 
 -18   2  18       34.74       34.90     41.99 o 
 -16   2  18      660.14      723.17    119.28 o 
 -14   2  18      102.82      -59.45     59.45 o 
 -12   2  18       58.95      113.87     69.05 o 
 -10   2  18       69.22       55.57     58.62 o 
  -8   2  18       15.27       22.67     41.88 o 
  -6   2  18      315.53      602.96    114.76 o 
  -4   2  18       13.68      -23.88     55.51 o 
  -2   2  18       11.33      -60.43     60.43 o 
   0   2  18      256.88      213.31     85.86 o 
 -27   3  18      505.39      617.62     94.17 o 
 -25   3  18       99.35      208.46    131.17 o 
 -23   3  18       61.70       17.37     19.62 o 
 -21   3  18      462.04      520.36     76.11 o 
 -19   3  18       20.04       57.13     52.91 o 
 -17   3  18      126.91      113.07     48.80 o 
 -15   3  18      354.08      449.54     96.94 o 
 -13   3  18        5.87      -31.39     60.64 o 
 -11   3  18      133.68      195.34     91.71 o 
  -9   3  18     1633.21     1730.09    187.91 o 
  -7   3  18      124.23       41.50     66.18 o 
  -5   3  18        3.50       30.96     56.10 o 
  -3   3  18      151.99      331.99    102.43 o 
  -1   3  18       12.85      -51.50     51.50 o 
 -26   4  18      174.26      228.00     58.10 o 
 -24   4  18       76.51       -7.84     49.32 o 
 -22   4  18      335.93      356.92     98.88 o 
 -20   4  18        7.26       82.09     57.39 o 
 -18   4  18        9.03      -18.51     24.40 o 
 -16   4  18       89.73       89.77     43.30 o 
 -14   4  18       68.59       71.12     40.20 o 
 -12   4  18        8.97       57.59     51.41 o 
 -10   4  18       28.42      206.41     79.51 o 
  -8   4  18      180.99      139.44     81.86 o 
  -6   4  18       26.83       19.82     35.73 o 
  -4   4  18      403.79      343.62     64.53 o 
 -21   5  18      200.37      255.21     92.63 o 
 -19   5  18       35.36       14.11     35.76 o 
 -17   5  18       18.56       52.66     57.08 o 
 -15   5  18      122.18      148.80     63.76 o 
 -13   5  18       41.93       47.46     30.14 o 
 -11   5  18        2.43      -31.02     36.70 o 
  -9   5  18       98.66      190.81     67.79 o 
  -7   5  18        2.11        8.43     56.16 o 
 -29   1  19      119.41      118.73     33.91 o 
 -27   1  19      511.71      578.02     60.29 o 
 -25   1  19      793.45      771.24     74.97 o 
 -23   1  19       26.81       52.24     34.50 o 
 -21   1  19      598.07      514.98     70.92 o 
 -19   1  19      385.63      350.04     62.34 o 
 -17   1  19        6.04      -42.23     42.23 o 
 -15   1  19        2.77      -27.93     39.87 o 
 -13   1  19     1118.15     1110.13    104.20 o 
 -11   1  19      154.97      105.90     75.34 o 
  -9   1  19        0.44      122.46     73.52 o 
  -7   1  19      593.05      507.34    105.19 o 
  -5   1  19       22.52       90.70     71.25 o 
  -3   1  19       11.29      -51.44     69.03 o 
  -1   1  19       46.28      100.84     73.00 o 
 -28   2  19      521.66      584.05    106.38 o 
 -26   2  19      769.10      929.85    107.93 o 
 -24   2  19      491.28      634.86     86.49 o 
 -22   2  19       88.49       96.39     57.71 o 
 -20   2  19       71.92       33.84     33.46 o 
 -18   2  19      911.37      756.90    124.84 o 
 -16   2  19       14.27      -55.78     60.54 o 
 -14   2  19      238.93      309.47     81.06 o 
 -12   2  19      570.96      542.86    114.84 o 
 -10   2  19       27.76      131.47     65.11 o 
  -8   2  19      179.27      164.17     87.45 o 
  -6   2  19      100.74       75.95     81.98 o 
  -4   2  19       14.52       24.07     61.39 o 
  -2   2  19       30.22      -77.90     77.90 o 
 -27   3  19        9.83      173.09     98.98 o 
 -25   3  19       77.67       95.77     50.80 o 
 -23   3  19      335.22      486.17     78.29 o 
 -21   3  19        2.94      -48.49     65.43 o 
 -19   3  19      213.65      285.12     81.08 o 
 -17   3  19       54.21      -36.92     38.25 o 
 -15   3  19       87.16      140.06     64.22 o 
 -13   3  19      336.18      353.18     96.87 o 
 -11   3  19        0.35      122.60     72.64 o 
  -9   3  19        0.35       45.42     64.63 o 
  -7   3  19      144.12      331.51     96.83 o 
  -5   3  19        4.86       54.27     67.92 o 
  -3   3  19       25.85      -14.11     56.51 o 
 -24   4  19      330.93      405.85     98.95 o 
 -22   4  19      379.39      279.40     89.96 o 
 -20   4  19       24.98       30.39     66.10 o 
 -18   4  19       37.49       92.33     42.28 o 
 -16   4  19      316.76      360.94     63.21 o 
 -14   4  19      206.09      187.71     50.58 o 
 -12   4  19      269.55      290.07     94.16 o 
 -10   4  19       45.98       45.24     51.78 o 
  -8   4  19      181.68      284.27     94.61 o 
  -6   4  19      140.04      529.90    129.42 o 
 -19   5  19        5.61       43.19     34.72 o 
 -17   5  19      173.66      271.67     79.86 o 
 -15   5  19      108.21      131.28     51.89 o 
 -13   5  19       47.76      -45.83     48.54 o 
 -30   0  20       12.27       -0.68     20.55 o 
 -28   0  20      491.48      711.57     91.35 o 
 -26   0  20       22.54       22.78     58.05 o 
 -24   0  20       52.20       56.72     59.15 o 
 -22   0  20        8.64       12.13     46.50 o 
 -20   0  20        9.23      -24.13     54.69 o 
 -18   0  20        3.21      -38.99     55.05 o 
 -16   0  20     1390.81     1405.35    163.00 o 
 -14   0  20      553.73      519.20    111.28 o 
 -12   0  20      479.30      467.58    103.21 o 
 -10   0  20     2166.46     2072.69    201.91 o 
  -8   0  20      313.50      299.09     95.25 o 
  -6   0  20      278.64      362.07    104.66 o 
  -4   0  20      204.30       61.65     68.71 o 
 -29   1  20      134.45      168.05     38.03 o 
 -27   1  20       11.76       43.67     37.93 o 
 -25   1  20      404.57      422.42     57.39 o 
 -23   1  20      453.89      305.73    113.17 o 
 -21   1  20        3.31       44.24    105.36 o 
 -19   1  20        0.47      -23.55     36.96 o 
 -17   1  20      447.23      399.87    100.50 o 
 -15   1  20       19.68      -10.03     62.08 o 
 -13   1  20        4.58      173.09     67.76 o 
 -11   1  20       77.83      178.17     71.19 o 
  -9   1  20       35.34       25.72     52.28 o 
  -7   1  20      112.82       21.77     49.86 o 
  -5   1  20        4.63      104.61     66.97 o 
  -3   1  20       23.11       18.18     48.98 o 
 -28   2  20       32.62       42.57     47.75 o 
 -26   2  20      166.76      142.78    135.22 o 
 -24   2  20       22.68      116.25     47.22 o 
 -22   2  20      105.27      -51.14     58.18 o 
 -20   2  20       67.43       96.20     63.64 o 
 -18   2  20      151.02      225.52     89.50 o 
 -16   2  20      462.00      366.39    100.74 o 
 -14   2  20       21.20      107.65     69.28 o 
 -12   2  20       62.69       60.18     53.05 o 
 -10   2  20      181.64      251.13     93.60 o 
  -8   2  20        4.03      -68.72     68.72 o 
  -6   2  20        2.63       98.49     67.96 o 
  -4   2  20       42.71      288.21    113.12 o 
 -27   3  20        0.64       49.93     31.26 o 
 -25   3  20     1061.54     1080.74    117.52 o 
 -23   3  20       33.88      142.43     56.96 o 
 -21   3  20        3.81      235.45     87.94 o 
 -19   3  20      490.71      494.68    102.72 o 
 -17   3  20       29.41      -43.79     49.71 o 
 -15   3  20        0.06      115.85     66.64 o 
 -13   3  20      369.40      490.05    110.75 o 
 -11   3  20      221.73      268.26     96.17 o 
  -9   3  20       10.76       13.17     68.00 o 
  -7   3  20      440.48      549.11    118.53 o 
 -22   4  20      218.61      250.94     79.52 o 
 -20   4  20        9.27       19.82     51.43 o 
 -18   4  20       10.47       70.53     30.03 o 
 -16   4  20       67.06       53.20     34.79 o 
 -14   4  20       89.68      119.10     46.67 o 
 -12   4  20       12.53      186.81     83.94 o 
 -10   4  20       46.80       53.26     86.28 o 
 -29   1  21      386.20      448.83     55.82 o 
 -27   1  21        0.14       13.98     30.06 o 
 -25   1  21       13.69        7.12     52.78 o 
 -23   1  21       71.82       69.71     54.80 o 
 -21   1  21        0.95      -13.69     58.42 o 
 -19   1  21       90.21       81.49     69.84 o 
 -17   1  21     1083.00     1231.25    169.00 o 
 -15   1  21      142.93      309.35    108.30 o 
 -13   1  21       70.42       58.30     68.12 o 
 -11   1  21      143.98      150.98     62.13 o 
  -9   1  21       57.86       -2.08     30.67 o 
  -7   1  21       35.74      377.08     97.42 o 
 -26   2  21      102.45      148.87     54.65 o 
 -24   2  21       22.99      -45.94     45.94 o 
 -22   2  21      144.94      127.95     74.69 o 
 -20   2  21      461.99      550.44    116.38 o 
 -18   2  21       77.76      -15.77     61.44 o 
 -16   2  21        1.38        1.94     68.25 o 
 -14   2  21      973.34      882.01    148.74 o 
 -12   2  21      116.99      125.31     66.13 o 
 -10   2  21      122.81      222.14     87.29 o 
  -8   2  21      148.92      299.48    102.21 o 
 -25   3  21      272.51      207.81     66.39 o 
 -23   3  21       30.25       93.69     79.45 o 
 -21   3  21       70.70       45.71     51.47 o 
 -19   3  21        7.16      -22.12     60.05 o 
 -17   3  21       20.91      -71.73     71.73 o 
 -15   3  21        4.75       51.57     72.23 o 
 -13   3  21       23.76       48.43     58.27 o 
 -11   3  21        9.37      -56.55     56.55 o 
  -9   3  21        6.44      390.58    111.08 o 
 -18   4  21       71.08       29.63     55.03 o 
 -16   4  21      130.64      153.30    192.70 o 
 -28   0  22        5.09       53.11    179.35 o 
 -26   0  22      342.07      479.66    109.94 o 
 -24   0  22       40.91       15.20     49.92 o 
 -22   0  22        4.07       43.45     67.74 o 
 -20   0  22      104.56       81.97     85.06 o 
 -18   0  22      511.05      802.28    147.23 o 
 -16   0  22      470.13      432.07    123.32 o 
 -14   0  22      986.36      940.47    155.81 o 
 -12   0  22       91.92      180.68     83.99 o 
 -10   0  22      100.88       33.13     50.02 o 
  -8   0  22       28.77      -28.86     73.86 o 
 -27   1  22        8.07       57.79     35.27 o 
 -25   1  22       32.67      -52.61     52.61 o 
 -23   1  22      202.54      258.59     85.49 o 
 -21   1  22       64.78       37.78     67.85 o 
 -19   1  22      419.96      340.26    116.63 o 
 -17   1  22      632.32      602.79    136.15 o 
 -15   1  22      131.75      223.21     94.63 o 
 -13   1  22       75.51       18.66     50.50 o 
 -11   1  22      253.89      446.41    100.25 o 
  -9   1  22       52.98      -20.21     51.28 o 
 -26   2  22      238.14      267.22    117.15 o 
 -24   2  22       12.55      -18.00     50.60 o 
 -22   2  22        1.11       -2.81     22.66 o 
 -20   2  22       34.21       22.78     49.76 o 
 -18   2  22        7.38      -33.79     59.15 o 
 -16   2  22       34.27       58.60     64.87 o 
 -14   2  22       20.86       73.54     70.85 o 
 -12   2  22       51.08       34.68     73.59 o 
 -10   2  22       26.00      143.50     80.83 o 
 -21   3  22       11.63      121.73     62.07 o 
 -19   3  22       29.21       56.82     60.19 o 
 -17   3  22      275.44      417.74    112.92 o 
 -15   3  22       41.26       67.11     64.88 o 
 -25   1  23       58.23       18.64     59.38 o 
 -23   1  23        1.35      -67.38     67.38 o 
 -21   1  23       64.77       70.49     76.28 o 
 -19   1  23      232.96      430.24     99.22 o 
 -17   1  23       41.18       83.95     58.51 o 
 -15   1  23        3.72       57.67     65.70 o 
 -13   1  23       94.14      102.70     73.88 o 
 -22   2  23      285.34      382.50    109.09 o 
 -20   2  23        0.59       11.21     74.25 o 
 -18   2  23       14.44       15.45     67.37 o 
 -16   2  23      186.96      187.18     87.25 o 
                                                 
