# Supplementary material for: Modularity and three-dimensional isostructurality of novel synthons in sulfonamide–lactam cocrystals
Source: IUCrJ. 2015 May 1;2(Pt 4):389–401. doi: 10.1107/S2052252515004960 (PMC4491311; doi:10.1107/S2052252515004960)
Supplement: Supplementary file 11 [file m-02-00389-4BrBSAVLMsup11.hkl]

# 
# h,k,l, Fc-squared, Fo-squared, sigma(Fo-squared) and status flag 
# 
data_4BrBSAVLM
_shelx_title ' an1537_m in C2/c' 
_shelx_refln_list_code          4 
_shelx_F_calc_maximum      544.67 
_exptl_crystal_F_000      1360.00 
_reflns_d_resolution_high  0.8006 
 
loop_ 
 _symmetry_equiv_pos_as_xyz 
 'x, y, z' 
 '-x, y, -z+1/2' 
 'x+1/2, y+1/2, z' 
 '-x+1/2, y+1/2, -z+1/2' 
 '-x, -y, -z' 
 'x, -y, z-1/2' 
 '-x+1/2, -y+1/2, -z' 
 'x+1/2, -y+1/2, z-1/2' 
 
_cell_length_a    25.9138 
_cell_length_b     6.8687 
_cell_length_c    19.2016 
_cell_angle_alpha  90.000 
_cell_angle_beta  126.873 
_cell_angle_gamma  90.000 
 
_shelx_F_squared_multiplier     1.000 
 
loop_ 
 _refln_index_h 
 _refln_index_k 
 _refln_index_l 
 _refln_F_squared_calc 
 _refln_F_squared_meas 
 _refln_F_squared_sigma 
 _refln_observed_status 
   2   0   0     3278.83     3228.90     61.85 o 
   4   0   0      338.96      335.07     14.69 o 
   6   0   0   150931.22   145594.11   2318.64 o 
   8   0   0    14186.32    14871.12    245.66 o 
  10   0   0    12979.26    12552.42    211.01 o 
  12   0   0    22457.70    22773.49    375.90 o 
  14   0   0     3169.84     3083.84     65.50 o 
  16   0   0     6689.41     6679.77    125.60 o 
  18   0   0     5169.68     5271.16    124.48 o 
  20   0   0     1430.71     1618.52     80.23 o 
  22   0   0     1442.94     1479.51     77.25 o 
  24   0   0      930.42     1042.38     71.88 o 
   1   1   0     9174.11     9849.09    114.86 o 
   3   1   0    47220.68    51867.07    586.31 o 
   5   1   0      170.35      155.78      8.12 o 
   7   1   0     3990.52     4261.67     53.88 o 
   9   1   0     2979.18     2923.21     40.70 o 
  11   1   0     1094.82     1056.78     22.10 o 
  13   1   0       81.80      120.97     14.85 o 
  15   1   0      900.51      866.10     24.59 o 
  17   1   0      330.61      332.53     26.43 o 
  19   1   0       95.51      111.41     18.75 o 
  21   1   0      254.12      300.41     32.02 o 
  23   1   0      261.99      262.90     33.63 o 
  25   1   0       89.70      120.89     32.35 o 
   0   2   0    36910.11    37222.21    597.31 o 
   2   2   0    19416.19    20933.24    239.71 o 
   4   2   0    31885.40    33550.67    381.91 o 
   6   2   0    16182.27    16351.64    189.79 o 
   8   2   0     3463.86     3106.52     42.36 o 
  10   2   0    15274.18    15233.28    180.00 o 
  12   2   0    20892.67    21098.53    247.55 o 
  14   2   0      535.89      517.06     21.98 o 
  16   2   0     4590.74     4409.07     76.95 o 
  18   2   0     3035.51     2950.66     60.23 o 
  20   2   0      291.04      351.40     25.05 o 
  22   2   0      189.02      166.84     40.25 o 
  24   2   0      183.58      215.35     50.75 o 
   1   3   0    16725.41    18826.84    218.46 o 
   3   3   0    15622.72    15977.17    186.68 o 
   5   3   0     8713.79     8719.00    105.76 o 
   7   3   0    11701.78    12371.45    147.52 o 
   9   3   0    18867.74    19625.18    229.96 o 
  11   3   0     2110.29     1997.38     40.80 o 
  13   3   0     1350.04     1312.59     34.31 o 
  15   3   0     8042.62     7742.57    146.71 o 
  17   3   0       82.73       85.13     18.19 o 
  19   3   0      742.24      741.50     35.67 o 
  21   3   0      980.43     1062.70     64.88 o 
  23   3   0       12.36       -5.80     27.06 o 
   0   4   0      885.00      924.09     28.42 o 
   2   4   0      777.19      725.25     17.97 o 
   4   4   0        5.69       29.49      8.62 o 
   6   4   0     1143.71     1059.06     22.23 o 
   8   4   0      756.02      777.25     30.55 o 
  10   4   0       24.64       16.89     11.95 o 
  12   4   0      290.82      281.30     18.98 o 
  14   4   0     2735.65     2640.27     61.18 o 
  16   4   0      729.34      709.66     42.71 o 
  18   4   0       17.11      -21.11     23.17 o 
  20   4   0      149.65       92.65     29.75 o 
  22   4   0       48.50       63.02     34.28 o 
   1   5   0     3181.62     3076.30     46.66 o 
   3   5   0     3883.77     3878.87    101.15 o 
   5   5   0     3014.16     2853.20     44.90 o 
   7   5   0     2392.43     2276.78     46.87 o 
   9   5   0     4719.49     4850.28     90.82 o 
  11   5   0      801.45      766.20     32.46 o 
  13   5   0       19.79        0.06     21.24 o 
  15   5   0     1696.05     1646.35     56.71 o 
  17   5   0      630.63      618.69     41.38 o 
  19   5   0      107.35      147.84     44.37 o 
  21   5   0      252.35      263.24     50.15 o 
   0   6   0     5060.62     4770.59    155.49 o 
   2   6   0       64.95       60.52     12.44 o 
   4   6   0       69.99       88.06     17.72 o 
   6   6   0     1518.59     1444.33     42.64 o 
   8   6   0      536.65      504.65     32.61 o 
  10   6   0       36.60       41.87     22.64 o 
  12   6   0      107.92      112.11     26.61 o 
  14   6   0       31.35       48.46     26.67 o 
  16   6   0        2.53      -23.02     27.59 o 
  18   6   0        8.32       -1.94     32.01 o 
   1   7   0      429.85      485.43     27.49 o 
   3   7   0      409.46      427.73     46.85 o 
   5   7   0      763.74      771.51     38.38 o 
   7   7   0      542.46      523.84     62.63 o 
   9   7   0       26.75       11.91     24.19 o 
  11   7   0      246.08      201.79     32.33 o 
  13   7   0      184.63      251.30     34.14 o 
   2   8   0        1.34       14.29     47.19 o 
   4   8   0      109.90      100.44     37.72 o 
   6   8   0      193.97      186.92     35.25 o 
   8   8   0        6.11      -11.33     28.26 o 
 -25   1   1      642.24      714.57     45.07 o 
 -23   1   1      354.32      381.32     37.83 o 
 -21   1   1     1743.59     1795.66     52.50 o 
 -19   1   1    10800.70    10571.23    211.95 o 
 -17   1   1     1566.58     1491.56     37.75 o 
 -15   1   1     6154.39     5833.77     98.28 o 
 -13   1   1    23977.61    23726.17    276.66 o 
 -11   1   1     3645.14     3585.38     49.11 o 
  -9   1   1    32478.76    32257.88    368.82 o 
  -7   1   1    66742.77    68665.85    776.30 o 
  -5   1   1     8720.81     8921.35    112.05 o 
  -3   1   1   108874.16   105212.91   1270.09 o 
  -1   1   1    13435.60    14543.50    165.89 o 
   1   1   1      246.03      241.93      6.13 o 
   3   1   1    95614.95    92800.58   1046.50 o 
   5   1   1     3123.98     3304.04     42.44 o 
   7   1   1     4901.29     4989.01     62.82 o 
   9   1   1    12646.67    12609.85    156.15 o 
  11   1   1    10178.83    10583.43    129.10 o 
  13   1   1     1006.39     1082.54     26.49 o 
  15   1   1     5509.23     5649.68     83.72 o 
  17   1   1      661.40      706.30     52.50 o 
  19   1   1       17.53       10.90     18.29 o 
  21   1   1      888.74      916.35     60.17 o 
  23   1   1      971.56     1161.78     52.53 o 
 -24   2   1      160.66      212.64     34.43 o 
 -22   2   1     1126.03     1143.73     38.75 o 
 -20   2   1      532.68      535.36     27.57 o 
 -18   2   1     2847.58     2829.18     57.69 o 
 -16   2   1     4244.50     3863.43     76.24 o 
 -14   2   1       69.41       74.97     13.57 o 
 -12   2   1    15247.47    15958.93    189.07 o 
 -10   2   1    23087.90    24420.94    282.23 o 
  -8   2   1     1265.55     1320.38     21.35 o 
  -6   2   1     1374.59     1272.26     28.07 o 
  -4   2   1    31793.61    33790.66    384.37 o 
  -2   2   1      415.04      330.87     12.13 o 
   0   2   1    41822.05    45483.91    550.67 o 
   2   2   1    11870.71    12247.84    142.50 o 
   4   2   1      350.10      420.91     10.44 o 
   6   2   1     2059.69     1983.39     29.11 o 
   8   2   1     4894.52     4700.25     60.95 o 
  10   2   1      114.51      101.06      9.06 o 
  12   2   1     1929.69     1802.40     31.82 o 
  14   2   1     1540.36     1535.65     40.23 o 
  16   2   1       24.33       19.34     18.04 o 
  18   2   1      478.69      462.64     25.71 o 
  20   2   1      205.93      206.64     24.15 o 
  22   2   1       42.67       42.75     30.52 o 
  24   2   1       53.06       48.41     45.97 o 
 -25   3   1      105.58      119.71     43.90 o 
 -23   3   1      196.68      191.27     30.80 o 
 -21   3   1       66.10       94.89     23.74 o 
 -19   3   1      743.58      660.12     31.42 o 
 -17   3   1      578.71      576.30     26.49 o 
 -15   3   1      101.89       70.56     16.58 o 
 -13   3   1     1852.01     1611.86     37.73 o 
 -11   3   1     1013.55      932.23     26.12 o 
  -9   3   1     1906.71     1780.33     30.75 o 
  -7   3   1     3913.15     3859.77     51.45 o 
  -5   3   1     5366.22     4953.30     63.32 o 
  -3   3   1     5000.05     5188.53     69.92 o 
  -1   3   1    14350.83    15440.06    180.43 o 
   1   3   1     1043.65     1424.63     30.88 o 
   3   3   1       57.91       97.71      7.37 o 
   5   3   1    11787.73    12225.87    145.48 o 
   7   3   1      562.20      506.18     18.54 o 
   9   3   1     4517.83     4530.09     61.13 o 
  11   3   1     2119.68     2065.94     45.14 o 
  13   3   1      406.60      370.11     20.58 o 
  15   3   1      766.82      723.23     33.33 o 
  17   3   1      450.08      433.99     32.50 o 
  19   3   1       78.70       59.49     26.32 o 
  21   3   1       98.63      130.10     30.76 o 
  23   3   1       50.00       63.14     29.37 o 
 -22   4   1      307.61      371.01     38.06 o 
 -20   4   1      298.26      346.91     34.99 o 
 -18   4   1     1931.35     1913.90     55.08 o 
 -16   4   1      942.71      995.71     33.70 o 
 -14   4   1      350.69      383.86     21.92 o 
 -12   4   1    15134.96    15439.73    218.84 o 
 -10   4   1     4049.22     4246.60     77.77 o 
  -8   4   1     2861.24     2830.40     53.52 o 
  -6   4   1     6373.41     6213.33     88.51 o 
  -4   4   1    15202.63    16938.60    200.19 o 
  -2   4   1      888.67      860.86     19.23 o 
   0   4   1     4063.36     3534.33     55.30 o 
   2   4   1     9176.33     9066.37    111.63 o 
   4   4   1       52.40       76.72      9.55 o 
   6   4   1     3549.30     3530.87     50.52 o 
   8   4   1     4474.02     4449.73     66.92 o 
  10   4   1       96.72      114.42     14.83 o 
  12   4   1     3302.29     3202.68     99.93 o 
  14   4   1      823.20      864.99     40.32 o 
  16   4   1      267.35      293.45     30.95 o 
  18   4   1      575.47      562.88     43.34 o 
  20   4   1       24.26       10.84     37.59 o 
  22   4   1       19.26      -29.31     29.31 o 
 -21   5   1        5.52      -18.14     31.09 o 
 -19   5   1      207.64      218.56     34.17 o 
 -17   5   1      485.86      455.81     36.12 o 
 -15   5   1      823.38      687.11     39.44 o 
 -13   5   1      247.73      264.63     24.18 o 
 -11   5   1       43.89       39.16     16.93 o 
  -9   5   1     3305.97     3126.32     80.31 o 
  -7   5   1      334.59      313.32     18.63 o 
  -5   5   1      732.38      732.89     20.20 o 
  -3   5   1      586.73      525.22     20.26 o 
  -1   5   1      421.91      397.09     16.34 o 
   1   5   1     2345.87     2304.81     38.02 o 
   3   5   1      394.12      402.45     16.42 o 
   5   5   1      229.49      222.44     13.22 o 
   7   5   1     1358.49     1329.75     39.68 o 
   9   5   1      358.43      307.10     27.10 o 
  11   5   1      156.22      113.30     24.71 o 
  13   5   1        9.04       19.38     23.25 o 
  15   5   1       85.18       76.88     27.69 o 
  17   5   1       20.72        5.12     31.37 o 
  19   5   1       16.22       31.18     31.02 o 
 -18   6   1       59.50       79.65     32.69 o 
 -16   6   1      237.14      236.62     33.17 o 
 -14   6   1      984.33     1018.50     69.29 o 
 -12   6   1       27.29       34.03     22.97 o 
 -10   6   1      357.72      350.53     26.74 o 
  -8   6   1      144.36      178.68     21.82 o 
  -6   6   1        9.74        9.28     15.90 o 
  -4   6   1     1242.91     1320.62     43.92 o 
  -2   6   1     1281.74     1226.71     35.20 o 
   0   6   1      100.52      123.15     13.36 o 
   2   6   1      818.63      699.53     31.41 o 
   4   6   1     1589.03     1434.01     41.74 o 
   6   6   1      683.25      688.41     40.39 o 
   8   6   1      445.67      414.59     31.41 o 
  10   6   1        6.07       36.62     23.50 o 
  12   6   1       15.84       56.55     25.57 o 
  14   6   1      183.49      169.46     32.46 o 
  16   6   1       46.07       51.92     31.87 o 
 -15   7   1       56.68       77.37     29.93 o 
 -13   7   1      632.78      600.31     41.00 o 
 -11   7   1        5.59      -13.56     24.06 o 
  -9   7   1       13.36      -20.82     22.52 o 
  -7   7   1      160.72      219.08     34.93 o 
  -5   7   1        3.81       17.39     18.51 o 
  -3   7   1      599.68      556.77     32.95 o 
  -1   7   1       49.61       41.24     22.02 o 
   1   7   1        3.68        5.28     17.71 o 
   3   7   1      697.23      627.41     36.82 o 
   5   7   1       18.19      -16.76     20.50 o 
   7   7   1       30.87       -0.03     26.41 o 
   9   7   1       31.82       13.44     25.16 o 
  11   7   1        0.46      -17.48     26.04 o 
  13   7   1      200.98      251.26     36.36 o 
 -10   8   1       12.96       11.43     37.43 o 
  -8   8   1       70.92       88.09     32.97 o 
  -6   8   1        0.33        5.45     34.00 o 
  -4   8   1       52.92       51.62     26.74 o 
  -2   8   1      271.00      206.12     59.18 o 
   2   8   1       98.25      143.62     56.89 o 
   4   8   1      216.88      285.22     36.75 o 
   6   8   1       28.58       16.31     25.81 o 
   8   8   1        3.96       21.39     26.99 o 
 -26   0   2       63.08      107.39     69.90 o 
 -24   0   2      305.44      363.72    123.21 o 
 -22   0   2     3928.74     4177.63    138.87 o 
 -20   0   2     2873.71     2977.57    108.47 o 
 -18   0   2      158.98      148.91     26.64 o 
 -16   0   2    13121.60    12708.89    247.91 o 
 -14   0   2     2015.73     1971.55     46.42 o 
 -12   0   2     4432.15     3994.09     75.91 o 
 -10   0   2    17715.99    16970.88    279.30 o 
  -8   0   2      879.71      821.59     46.37 o 
  -6   0   2     1385.66     1513.12     30.08 o 
  -4   0   2     5879.63     6424.20    148.67 o 
  -2   0   2     5781.02     6667.72    109.46 o 
   0   0   2       23.59      -22.45     22.45 o 
   2   0   2    10004.29    11477.22    187.16 o 
   4   0   2    84590.94    91291.13   1456.65 o 
   6   0   2     5271.43     5244.54     93.20 o 
   8   0   2     7193.41     7469.84    130.83 o 
  10   0   2     3368.04     3746.18     74.41 o 
  12   0   2     2245.40     1922.48     47.85 o 
  14   0   2      908.98      956.31     58.12 o 
  16   0   2     1051.81      864.66     34.99 o 
  18   0   2       36.64      -15.38     25.51 o 
  20   0   2       94.47       75.67     37.59 o 
  22   0   2      392.28      408.78     51.73 o 
  24   0   2       63.41      -49.23     49.23 o 
 -27   1   2       21.88       33.26     31.36 o 
 -25   1   2       76.03       19.04     28.16 o 
 -23   1   2       65.86       80.77     27.11 o 
 -21   1   2      331.80      345.30     26.95 o 
 -19   1   2     1795.40     1817.79     49.13 o 
 -17   1   2      635.82      574.82     23.21 o 
 -15   1   2      931.72      884.61     20.87 o 
 -13   1   2     5503.78     5331.08     69.45 o 
 -11   1   2     1880.39     2034.43     33.28 o 
  -9   1   2      275.37      306.17     11.08 o 
  -7   1   2    19397.63    20571.55    274.19 o 
  -5   1   2     5388.21     5994.72     84.49 o 
  -3   1   2     5184.15     5017.77     59.30 o 
  -1   1   2       42.47       39.03      8.58 o 
   1   1   2      269.46      299.15      6.95 o 
   3   1   2    17137.51    18068.96    207.42 o 
   5   1   2      888.43      826.04     16.56 o 
   7   1   2      141.99      172.42      8.96 o 
   9   1   2     1074.58      953.74     20.76 o 
  11   1   2     3411.97     3787.51     65.35 o 
  13   1   2      146.93      171.74     12.57 o 
  15   1   2      411.61      373.30     19.12 o 
  17   1   2        2.20      -15.08     15.08 o 
  19   1   2      243.63      239.96     22.69 o 
  21   1   2      117.51      116.70     33.58 o 
  23   1   2       10.17      -28.51     41.00 o 
 -26   2   2      215.39      158.88     34.03 o 
 -24   2   2      355.33      409.50     37.26 o 
 -22   2   2     1099.73     1077.56     37.05 o 
 -20   2   2       22.41      -10.62     16.40 o 
 -18   2   2       12.89       -7.47     14.43 o 
 -16   2   2     3171.90     2961.35     56.47 o 
 -14   2   2       65.46       70.31     13.06 o 
 -12   2   2      229.79      209.81     14.21 o 
 -10   2   2     5048.03     4652.19     65.09 o 
  -8   2   2    12610.52    13473.83    184.51 o 
  -6   2   2     1319.28     1390.44     24.35 o 
  -4   2   2     9830.99     9933.07    116.70 o 
  -2   2   2     1368.83     1396.33     22.10 o 
   0   2   2     1733.86     2013.30     27.78 o 
   2   2   2     9952.14    11014.25    129.07 o 
   4   2   2      116.54      109.86      8.75 o 
   6   2   2        3.42        8.49      5.81 o 
   8   2   2     2465.81     2466.82     36.79 o 
  10   2   2     1073.72      980.20     26.07 o 
  12   2   2       77.53       83.13     13.47 o 
  14   2   2     1089.07      994.88     30.95 o 
  16   2   2       87.01       59.36     17.53 o 
  18   2   2        5.22       16.64     22.37 o 
  20   2   2      390.80      396.59     34.46 o 
  22   2   2       21.01       31.89     31.68 o 
 -25   3   2      835.47      858.50     91.97 o 
 -23   3   2      463.89      407.09     28.69 o 
 -21   3   2      101.56       93.25     20.97 o 
 -19   3   2     2618.16     2617.78     56.99 o 
 -17   3   2     1067.88     1074.26     55.33 o 
 -15   3   2     1464.35     1315.23     34.90 o 
 -13   3   2     1473.49     1365.52     40.10 o 
 -11   3   2      301.37      334.57     16.67 o 
  -9   3   2     1204.90     1121.63     20.36 o 
  -7   3   2     9868.96    10119.93    121.65 o 
  -5   3   2     2497.48     2587.39     36.62 o 
  -3   3   2     1228.75     1290.00     22.17 o 
  -1   3   2    15502.58    16075.71    187.74 o 
   1   3   2     3372.15     3555.65     47.49 o 
   3   3   2     2457.19     2670.60     40.23 o 
   5   3   2     5943.17     6024.24     76.40 o 
   7   3   2     2966.02     2951.82     42.82 o 
   9   3   2      695.52      693.88     18.43 o 
  11   3   2     3838.25     3815.90     66.05 o 
  13   3   2        0.63      -13.50     15.46 o 
  15   3   2       66.86       97.54     23.39 o 
  17   3   2       22.70       14.38     23.98 o 
  19   3   2        6.42        7.75     35.20 o 
  21   3   2      130.50      167.74     32.05 o 
 -24   4   2        0.17      -15.70     28.30 o 
 -22   4   2      162.27      157.43     43.01 o 
 -20   4   2       11.39       31.91     21.42 o 
 -18   4   2      261.68      220.21     22.42 o 
 -16   4   2      569.93      545.24     25.68 o 
 -14   4   2     1246.09     1179.38     34.29 o 
 -12   4   2      263.15      240.65     17.45 o 
 -10   4   2       75.35       70.18     13.05 o 
  -8   4   2       10.39        5.72      7.35 o 
  -6   4   2       26.84       43.29      8.41 o 
  -4   4   2      145.99      149.71      9.96 o 
  -2   4   2       21.67       19.14      8.96 o 
   0   4   2      764.75      812.49     22.21 o 
   2   4   2      485.99      586.14     16.23 o 
   4   4   2      783.39      727.65     26.74 o 
   6   4   2        8.20       24.85      8.58 o 
   8   4   2       15.88       11.05     12.13 o 
  10   4   2      144.38      160.20     21.76 o 
  12   4   2       94.98       69.21     22.33 o 
  14   4   2      222.14      212.02     28.11 o 
  16   4   2        1.15       13.96     24.59 o 
  18   4   2      350.33      288.28     34.80 o 
  20   4   2       24.92       13.91     28.61 o 
 -21   5   2      108.33      128.46     32.33 o 
 -19   5   2       98.23      148.91     30.38 o 
 -17   5   2      484.38      529.67     36.73 o 
 -15   5   2      174.43      235.38     24.63 o 
 -13   5   2     1360.56     1406.54     50.35 o 
 -11   5   2      228.12      264.52     19.26 o 
  -9   5   2      335.91      313.47     19.01 o 
  -7   5   2     1313.89     1315.83     33.49 o 
  -5   5   2      594.47      572.52     17.96 o 
  -3   5   2        7.77       15.63      9.74 o 
  -1   5   2     1801.99     1880.17     39.07 o 
   1   5   2       29.89       47.96     10.27 o 
   3   5   2      101.13       78.36     13.78 o 
   5   5   2      324.71      311.84     16.24 o 
   7   5   2       66.44       82.74     20.13 o 
   9   5   2      269.70      194.14     25.95 o 
  11   5   2      471.07      472.11     33.99 o 
  13   5   2      144.33      170.71     29.39 o 
  15   5   2        6.23       11.05     26.57 o 
  17   5   2        1.58       22.22     28.26 o 
  19   5   2        0.28      -11.58     30.06 o 
 -20   6   2       46.36      -31.63     57.91 o 
 -18   6   2       14.98       15.17     29.40 o 
 -16   6   2     1411.00     1418.67     58.25 o 
 -14   6   2        7.37       -9.77     23.79 o 
 -12   6   2       98.47       92.63     20.89 o 
 -10   6   2      231.52      244.14     23.81 o 
  -8   6   2      274.91      234.93     19.50 o 
  -6   6   2       20.68        6.57     14.12 o 
  -4   6   2     2181.95     2143.83     81.35 o 
  -2   6   2      443.02      443.76     19.93 o 
   0   6   2        0.67      -12.33     12.33 o 
   2   6   2      721.66      661.01     23.52 o 
   4   6   2       65.94       86.88     20.29 o 
   6   6   2      284.59      294.11     28.12 o 
   8   6   2      248.91      227.48     28.46 o 
  10   6   2        9.39       29.48     23.74 o 
  12   6   2        5.74       37.23     26.77 o 
  14   6   2       29.84       19.55     33.73 o 
  16   6   2      193.14      226.52     37.91 o 
 -15   7   2       35.34       58.51     29.69 o 
 -13   7   2       17.53       15.50     25.61 o 
 -11   7   2       36.60       33.85     25.78 o 
  -9   7   2       22.70       23.91     20.95 o 
  -7   7   2       39.48       39.00     22.65 o 
  -5   7   2        2.28       33.77     20.88 o 
  -3   7   2      603.03      565.22     36.06 o 
  -1   7   2       26.69       22.24     20.97 o 
   1   7   2       19.07       33.95     20.98 o 
   3   7   2       21.24      -12.84     22.17 o 
   5   7   2        9.07        2.40     21.89 o 
   7   7   2        3.68       -2.54     22.26 o 
   9   7   2       40.07       31.55     26.47 o 
  11   7   2       12.36        9.00     28.79 o 
  13   7   2       12.96       28.24     30.30 o 
 -10   8   2       42.84       -6.84     30.39 o 
  -8   8   2        3.09       -2.31     27.08 o 
  -6   8   2        0.74       38.26     34.10 o 
  -4   8   2      105.35      103.55     29.53 o 
  -2   8   2       19.05        9.18     50.25 o 
   2   8   2        0.15        0.08     33.88 o 
   4   8   2        3.65      -27.10     27.10 o 
   6   8   2       15.52       31.09     26.21 o 
 -27   1   3       20.55      -11.01     30.07 o 
 -25   1   3       26.50       52.14     28.41 o 
 -23   1   3       74.63       63.11     28.06 o 
 -21   1   3      960.61      984.07     48.87 o 
 -19   1   3       14.04       17.41     14.15 o 
 -17   1   3      674.27      642.87     40.14 o 
 -15   1   3      560.54      510.33     15.32 o 
 -13   1   3     1498.72     1737.95     28.21 o 
 -11   1   3      922.90     1079.23     19.77 o 
  -9   1   3      154.92      133.00      5.88 o 
  -7   1   3     4761.31     5045.05     72.46 o 
  -5   1   3     4191.07     4121.45     50.41 o 
  -3   1   3    56071.57    58000.83    655.26 o 
  -1   1   3      203.99      259.92     10.45 o 
   1   1   3    22097.88    24038.18    293.21 o 
   3   1   3    25097.57    25391.13    290.35 o 
   5   1   3    11538.51    11172.71    132.36 o 
   7   1   3      878.40      906.48     19.46 o 
   9   1   3    29826.51    30678.74    354.27 o 
  11   1   3      253.21      227.86     13.13 o 
  13   1   3      802.41      725.83     29.88 o 
  15   1   3     3725.89     3777.39     69.46 o 
  17   1   3      182.81      204.14     20.52 o 
  19   1   3      564.21      537.34     66.34 o 
  21   1   3     1105.31     1167.79     73.64 o 
  23   1   3       36.70       61.62     56.63 o 
 -26   2   3       68.50       57.19     30.92 o 
 -24   2   3        2.05      -13.02     25.22 o 
 -22   2   3        5.95        3.76     18.09 o 
 -20   2   3      530.07      523.63     30.58 o 
 -18   2   3      728.25      697.17     26.65 o 
 -16   2   3      923.06      836.88     27.18 o 
 -14   2   3      193.91      153.21     16.13 o 
 -12   2   3     1439.14     1453.95     37.82 o 
 -10   2   3       42.04       34.62      9.30 o 
  -8   2   3     3218.39     3474.93     54.63 o 
  -6   2   3     1165.78     1083.30     17.78 o 
  -4   2   3     1130.80     1123.26     19.23 o 
  -2   2   3     1921.09     2077.06     28.59 o 
   0   2   3     1725.69     1499.74     22.21 o 
   2   2   3     1870.35     1941.74     27.73 o 
   4   2   3      327.44      289.53     10.77 o 
   6   2   3     1038.96      957.59     25.86 o 
   8   2   3       99.21      107.12      9.43 o 
  10   2   3     1337.34     1266.06     25.88 o 
  12   2   3     6657.56     6576.75    112.70 o 
  14   2   3       19.27       16.06     15.24 o 
  16   2   3      307.86      264.20     26.72 o 
  18   2   3     1117.78     1147.21     56.38 o 
  20   2   3      241.33      223.57     31.57 o 
  22   2   3       65.20       63.89     36.03 o 
 -25   3   3       31.55       33.09     24.49 o 
 -23   3   3       37.39       31.37     20.90 o 
 -21   3   3        4.36       -2.52     17.57 o 
 -19   3   3      383.26      368.00     23.73 o 
 -17   3   3      681.87      673.29     27.44 o 
 -15   3   3       16.84       25.04     13.13 o 
 -13   3   3      680.63      591.50     22.95 o 
 -11   3   3      841.27      766.90     23.50 o 
  -9   3   3     1565.86     1567.09     25.33 o 
  -7   3   3     3567.93     3669.04     59.38 o 
  -5   3   3      184.32      191.81      8.80 o 
  -3   3   3     2394.02     2322.18     33.70 o 
  -1   3   3     1780.30     2135.42     31.94 o 
   1   3   3       54.40       46.01      6.49 o 
   3   3   3     5304.46     6037.00     87.01 o 
   5   3   3      803.77      813.88     18.07 o 
   7   3   3      776.68      774.29     20.51 o 
   9   3   3      264.39      250.84     15.65 o 
  11   3   3      520.44      527.22     40.61 o 
  13   3   3       68.94       82.19     22.07 o 
  15   3   3        2.14      -20.07     20.07 o 
  17   3   3       22.15       13.28     25.61 o 
  19   3   3       23.13       44.34     28.41 o 
  21   3   3        5.69        0.96     29.03 o 
 -24   4   3        0.80      -28.24     28.24 o 
 -22   4   3       11.26       28.31     24.07 o 
 -20   4   3      421.77      396.74     27.00 o 
 -18   4   3      667.64      603.86     28.22 o 
 -16   4   3       22.81       69.53     16.53 o 
 -14   4   3       62.19       68.76     15.50 o 
 -12   4   3     3187.55     2831.14     53.56 o 
 -10   4   3       15.63       15.41     11.88 o 
  -8   4   3     3880.71     3846.20     58.27 o 
  -6   4   3     9464.04     9910.39    121.45 o 
  -4   4   3     1182.96     1166.15     24.70 o 
  -2   4   3      381.05      366.13     14.02 o 
   0   4   3     3733.46     3496.35     49.27 o 
   2   4   3       73.01       83.94      8.96 o 
   4   4   3     2329.05     2560.61     43.29 o 
   6   4   3     2375.30     2568.08     44.09 o 
   8   4   3      348.94      368.93     23.04 o 
  10   4   3      400.94      450.75     36.08 o 
  12   4   3     2937.40     3213.70     80.35 o 
  14   4   3      481.96      529.32     36.19 o 
  16   4   3       11.82       24.34     26.25 o 
  18   4   3      382.98      403.23     38.67 o 
  20   4   3       77.24       40.20     31.38 o 
 -23   5   3      107.53       76.55     33.81 o 
 -21   5   3        6.44       25.55     28.99 o 
 -19   5   3      546.17      637.66     35.83 o 
 -17   5   3       64.93       63.41     24.25 o 
 -15   5   3       11.33      -12.93     16.27 o 
 -13   5   3       12.92       19.20     14.76 o 
 -11   5   3        6.06       -4.66     15.72 o 
  -9   5   3      154.60      169.17     22.82 o 
  -7   5   3     2593.63     2581.31     49.87 o 
  -5   5   3     1776.55     1754.08     32.36 o 
  -3   5   3     2667.07     2703.35     46.26 o 
  -1   5   3     2946.55     3063.38     55.27 o 
   1   5   3      100.32      103.05     12.62 o 
   3   5   3      535.59      571.30     21.26 o 
   5   5   3       48.55       59.49     16.20 o 
   7   5   3       82.23       64.28     20.48 o 
   9   5   3     1229.52     1413.87     51.68 o 
  11   5   3       32.66       31.67     26.58 o 
  13   5   3       12.92      -23.39     23.39 o 
  15   5   3      228.70      230.39     33.82 o 
  17   5   3        0.64      -29.49     29.49 o 
 -20   6   3       36.36       43.61     32.68 o 
 -18   6   3       70.68       43.30     28.62 o 
 -16   6   3       52.74       12.45     27.38 o 
 -14   6   3       51.72       71.25     21.93 o 
 -12   6   3      241.53      174.07     22.80 o 
 -10   6   3       58.03       67.26     16.99 o 
  -8   6   3      142.13      108.03     17.16 o 
  -6   6   3       48.11       62.44     16.54 o 
  -4   6   3      691.47      701.71     35.35 o 
  -2   6   3     1183.40     1076.39     31.99 o 
   0   6   3      152.14      105.54     15.95 o 
   2   6   3      308.89      288.79     19.79 o 
   4   6   3     1134.45     1108.82     44.18 o 
   6   6   3       33.26        1.67     20.25 o 
   8   6   3      104.69       45.51     28.86 o 
  10   6   3      112.17      125.62     29.26 o 
  12   6   3        4.22        4.19     26.38 o 
  14   6   3      114.82      153.98     32.85 o 
 -17   7   3       87.28       89.58     36.50 o 
 -15   7   3      211.15      177.59     32.78 o 
 -13   7   3      273.16      368.65     34.33 o 
 -11   7   3      164.49      172.30     25.32 o 
  -9   7   3       23.23       29.02     23.21 o 
  -7   7   3       27.99       49.98     22.17 o 
  -5   7   3        6.70       13.43     17.69 o 
  -3   7   3      263.01      279.28     54.04 o 
  -1   7   3       36.57       47.22     18.90 o 
   1   7   3        0.16      -20.16     20.16 o 
   3   7   3      325.12      337.71     30.66 o 
   5   7   3        0.52       -8.64     23.77 o 
   7   7   3       65.86       41.05     26.21 o 
   9   7   3      134.28      141.74     32.77 o 
  11   7   3       86.60      118.25     31.68 o 
 -10   8   3       27.41       41.42     30.38 o 
  -8   8   3       64.63       87.73     36.35 o 
  -6   8   3      154.06      154.80     41.18 o 
  -4   8   3      101.67      173.78     49.05 o 
  -2   8   3      145.38      207.91     64.28 o 
   0   8   3       50.28       57.65     51.79 o 
   2   8   3       44.04       70.74     28.98 o 
   4   8   3       80.11      122.26     29.01 o 
   6   8   3      135.70      161.36     32.70 o 
 -28   0   4      194.74      240.66    122.19 o 
 -26   0   4      372.03      344.78     53.32 o 
 -24   0   4      647.04      745.14     75.00 o 
 -22   0   4     3657.10     3924.03    131.32 o 
 -20   0   4      589.37      570.33     47.23 o 
 -18   0   4     3385.68     3365.56     79.31 o 
 -16   0   4     4132.66     4100.35     80.58 o 
 -14   0   4     6745.21     6568.82    117.37 o 
 -12   0   4     5726.42     5594.28     99.70 o 
 -10   0   4    30640.57    31144.81    502.99 o 
  -8   0   4     8751.43    10266.93    170.11 o 
  -6   0   4    30221.26    32271.43    517.87 o 
  -4   0   4    35282.54    39742.22    635.35 o 
  -2   0   4     1188.17     1390.28     27.07 o 
   0   0   4   296665.78   249098.44   3976.81 o 
   2   0   4   195479.97   186858.28   2974.49 o 
   4   0   4     3864.24     4190.78     76.37 o 
   6   0   4    30207.14    30221.55    491.42 o 
   8   0   4    24963.22    25660.79    421.55 o 
  10   0   4     1080.89      959.33     32.63 o 
  12   0   4     9962.39    10015.32    178.76 o 
  14   0   4     1114.12     1062.11     83.69 o 
  16   0   4     1203.76     1152.40     42.99 o 
  18   0   4     2107.04     2024.18     89.25 o 
  20   0   4     1045.35     1127.03     96.68 o 
 -27   1   4      123.15      115.52     32.27 o 
 -25   1   4      189.88      246.28     33.43 o 
 -23   1   4      316.05      338.52     32.53 o 
 -21   1   4      306.14      321.09     21.53 o 
 -19   1   4       18.22       39.21     13.90 o 
 -17   1   4      119.79       79.76     13.54 o 
 -15   1   4     3363.42     3253.09     46.26 o 
 -13   1   4     1296.04     1373.63     23.86 o 
 -11   1   4      780.78      776.17     23.08 o 
  -9   1   4     1959.97     2035.82     28.51 o 
  -7   1   4     9863.55    10301.15    120.70 o 
  -5   1   4     2632.48     2557.68     33.47 o 
  -3   1   4     7263.51     7644.98     89.84 o 
  -1   1   4    59458.68    65565.31    853.66 o 
   1   1   4      143.66      168.58      6.40 o 
   3   1   4     1543.32     1454.23     23.16 o 
   5   1   4    14918.15    14960.75    175.62 o 
   7   1   4      278.08      304.32     12.49 o 
   9   1   4     2158.41     1965.19     33.80 o 
  11   1   4      522.79      534.87     18.88 o 
  13   1   4       27.66       25.73     11.95 o 
  15   1   4      161.76      159.12     17.80 o 
  17   1   4      196.60      236.95     25.33 o 
  19   1   4       70.39        6.83     57.26 o 
  21   1   4       73.85      133.37     44.99 o 
 -28   2   4      178.22      187.75     40.03 o 
 -26   2   4      298.48      335.65     54.38 o 
 -24   2   4      362.23      330.15     35.15 o 
 -22   2   4      565.99      549.78     27.63 o 
 -20   2   4      343.27      332.12     21.66 o 
 -18   2   4      455.00      363.78     20.85 o 
 -16   2   4    10857.61    10257.84    149.82 o 
 -14   2   4     4617.81     4836.40     77.39 o 
 -12   2   4      258.11      210.90     13.77 o 
 -10   2   4    59562.67    64180.80    843.74 o 
  -8   2   4    10617.91    11102.09    140.85 o 
  -6   2   4      111.98      139.91      7.19 o 
  -4   2   4    20924.09    21364.63    262.84 o 
  -2   2   4    18419.94    19304.60    222.39 o 
   0   2   4     9591.97     9992.99    126.90 o 
   2   2   4    10502.10    10195.34    121.01 o 
   4   2   4    16125.85    17141.70    200.32 o 
   6   2   4     8084.72     7972.19     98.92 o 
   8   2   4     4474.76     4454.33     61.08 o 
  10   2   4     1777.76     1710.32     39.54 o 
  12   2   4     5921.89     5827.37     93.48 o 
  14   2   4     1794.79     1748.16     54.22 o 
  16   2   4      162.58      146.50     26.17 o 
  18   2   4     1019.36     1091.66     80.44 o 
  20   2   4      430.07      527.54     39.63 o 
 -27   3   4       51.31       10.85     30.89 o 
 -25   3   4      315.90      340.41     30.63 o 
 -23   3   4       73.21       54.12     26.14 o 
 -21   3   4      312.90      321.78     24.46 o 
 -19   3   4     1944.40     1951.86     60.52 o 
 -17   3   4      648.47      538.05     35.92 o 
 -15   3   4     1953.44     1754.54     59.13 o 
 -13   3   4     7291.67     7498.70    112.94 o 
 -11   3   4       29.03       32.07     10.60 o 
  -9   3   4     5141.53     5081.66     65.30 o 
  -7   3   4    17829.25    19039.55    221.72 o 
  -5   3   4      231.46      239.26      9.62 o 
  -3   3   4    24802.41    25528.17    294.13 o 
  -1   3   4     3913.71     3713.56     49.44 o 
   1   3   4     7750.53     8510.34    103.73 o 
   3   3   4     6358.39     6624.23     88.67 o 
   5   3   4     9740.99     9964.00    121.84 o 
   7   3   4      955.71      791.66     21.61 o 
   9   3   4     7898.84     8093.27    131.72 o 
  11   3   4     4654.50     4717.55    100.89 o 
  13   3   4      175.34      210.11     26.07 o 
  15   3   4     1385.89     1391.98     52.31 o 
  17   3   4      424.57      475.50     37.93 o 
  19   3   4       22.53       -3.63     28.56 o 
 -24   4   4      223.15      193.94     29.21 o 
 -22   4   4       47.28       25.57     21.50 o 
 -20   4   4      810.20      788.09     33.27 o 
 -18   4   4       40.21       33.96     17.01 o 
 -16   4   4      294.81      284.22     20.49 o 
 -14   4   4     5662.65     5588.19     91.40 o 
 -12   4   4      855.09      727.97     24.77 o 
 -10   4   4     1290.71     1375.96     33.05 o 
  -8   4   4     5027.90     4863.09     65.18 o 
  -6   4   4      448.86      456.11     18.67 o 
  -4   4   4      371.11      344.61     17.74 o 
  -2   4   4     1055.47      934.02     20.64 o 
   0   4   4      210.32      213.78     14.45 o 
   2   4   4     2089.40     2090.58     37.19 o 
   4   4   4      635.06      623.18     21.77 o 
   6   4   4       31.03       40.87     12.28 o 
   8   4   4      189.43      253.47     39.36 o 
  10   4   4       74.56       80.85     22.81 o 
  12   4   4      683.76      632.67     36.64 o 
  14   4   4      339.20      427.42     35.91 o 
  16   4   4      394.48      448.74     38.37 o 
  18   4   4        1.07       10.88     32.14 o 
 -23   5   4       79.71      101.95     33.07 o 
 -21   5   4      269.22      249.96     36.78 o 
 -19   5   4      151.40      170.73     26.66 o 
 -17   5   4      219.39      222.14     29.09 o 
 -15   5   4     4311.99     4099.56     75.62 o 
 -13   5   4       18.18       46.72     15.04 o 
 -11   5   4      121.09       98.70     15.85 o 
  -9   5   4     5842.49     5648.77     90.77 o 
  -7   5   4     3712.46     3307.01     64.45 o 
  -5   5   4      546.62      484.13     20.75 o 
  -3   5   4     3171.08     3123.66     52.51 o 
  -1   5   4     3085.21     3025.71     50.57 o 
   1   5   4     1431.98     1431.16     34.63 o 
   3   5   4     1102.78     1199.82     35.38 o 
   5   5   4     2550.73     2612.76     70.21 o 
   7   5   4      721.99      783.87     51.44 o 
   9   5   4     1210.17     1370.59     50.97 o 
  11   5   4      794.50      916.03     45.74 o 
  13   5   4       53.01       69.46     28.96 o 
  15   5   4      149.14      156.03     33.32 o 
  17   5   4      320.23      354.53     41.22 o 
 -20   6   4      216.76      246.66     36.05 o 
 -18   6   4        0.08        7.30     24.06 o 
 -16   6   4       20.11        4.16     21.61 o 
 -14   6   4      393.75      439.94     29.21 o 
 -12   6   4       91.29      146.81     19.37 o 
 -10   6   4      145.85      127.36     22.87 o 
  -8   6   4      484.70      543.70     24.52 o 
  -6   6   4     1618.99     1393.67     40.75 o 
  -4   6   4      289.79      239.76     20.72 o 
  -2   6   4     1319.11     1368.30     36.20 o 
   0   6   4     1980.17     1835.30     42.38 o 
   2   6   4      704.48      637.89     26.12 o 
   4   6   4      576.24      647.74     36.19 o 
   6   6   4      322.20      369.88     32.79 o 
   8   6   4      859.13      852.49     44.34 o 
  10   6   4       23.13       46.29     27.39 o 
  12   6   4      118.62      121.89     32.06 o 
  14   6   4        0.71        0.52     31.04 o 
 -17   7   4      305.46      338.48     38.36 o 
 -15   7   4       25.75       10.16     26.15 o 
 -13   7   4       35.02       21.78     25.92 o 
 -11   7   4      386.46      423.40     39.37 o 
  -9   7   4       47.60       45.64     22.83 o 
  -7   7   4       19.26       27.13     18.86 o 
  -5   7   4     1739.92     1684.22     62.76 o 
  -3   7   4       46.87       32.44     21.30 o 
  -1   7   4       10.21       13.61     16.37 o 
   1   7   4      378.05      386.35     31.68 o 
   3   7   4       18.58       22.19     22.56 o 
   5   7   4        1.86       28.71     25.65 o 
   7   7   4      438.94      502.99     39.00 o 
   9   7   4       20.04      -27.43     27.43 o 
  11   7   4       39.05       80.14     32.25 o 
 -10   8   4        2.46       -6.62     29.01 o 
  -8   8   4        1.06       28.42     27.97 o 
  -6   8   4      159.89      160.29     32.60 o 
  -4   8   4       79.80       65.94     30.55 o 
  -2   8   4        0.76       47.47     37.18 o 
   0   8   4       68.26       78.32     55.36 o 
   2   8   4        1.18        4.78     24.93 o 
   4   8   4       13.27       34.68     27.59 o 
 -29   1   5      363.00      380.98     50.48 o 
 -27   1   5      339.81      341.31     37.16 o 
 -25   1   5     1304.13     1456.43     56.20 o 
 -23   1   5     1454.18     1541.74     56.56 o 
 -21   1   5     1561.99     1464.44     48.39 o 
 -19   1   5    17660.92    17760.29    248.43 o 
 -17   1   5    10295.78     9775.96    142.62 o 
 -15   1   5     7014.09     6720.94     85.15 o 
 -13   1   5    28947.91    29117.31    335.05 o 
 -11   1   5    33435.71    35843.76    409.02 o 
  -9   1   5     5157.58     5226.49     64.77 o 
  -7   1   5   112724.97   111231.78   1252.86 o 
  -5   1   5    28027.96    32046.80    364.88 o 
  -3   1   5    44728.50    48696.78    551.66 o 
  -1   1   5    53603.94    55386.38    669.44 o 
   1   1   5    26523.71    27365.44    312.73 o 
   3   1   5     9192.21     8435.00    102.13 o 
   5   1   5    15400.45    15384.20    181.48 o 
   7   1   5     5679.04     5614.54     73.65 o 
   9   1   5     5311.50     5179.82     70.65 o 
  11   1   5     4907.55     4911.56     74.18 o 
  13   1   5     3114.26     3312.08     57.51 o 
  15   1   5     1443.58     1470.24     57.53 o 
  17   1   5      995.85     1090.89     45.70 o 
  19   1   5      154.42      116.08     34.24 o 
  21   1   5      140.17      159.69     60.20 o 
 -28   2   5      441.41      431.34     41.57 o 
 -26   2   5       72.76       81.19     30.21 o 
 -24   2   5      211.14      186.58     30.51 o 
 -22   2   5     3472.00     3492.33     67.97 o 
 -20   2   5     1048.94     1034.80     32.81 o 
 -18   2   5     1784.60     1846.84     41.89 o 
 -16   2   5     5481.65     5140.43     82.99 o 
 -14   2   5     1843.26     1889.22     38.92 o 
 -12   2   5     4345.82     4541.05     71.40 o 
 -10   2   5    45646.50    50236.45    662.58 o 
  -8   2   5    11782.93    12816.64    160.67 o 
  -6   2   5      132.58      139.39      7.96 o 
  -4   2   5    26417.37    27368.02    313.23 o 
  -2   2   5     1840.72     1878.41     29.61 o 
   0   2   5    15847.50    17294.08    233.14 o 
   2   2   5    27275.53    27954.11    321.13 o 
   4   2   5       53.61       56.84      7.16 o 
   6   2   5     1375.92     1255.21     24.58 o 
   8   2   5    10523.60    10042.22    155.68 o 
  10   2   5       35.02       48.16     13.23 o 
  12   2   5      714.30      710.05     42.26 o 
  14   2   5     1086.69     1129.07     61.05 o 
  16   2   5      187.80      172.15     27.76 o 
  18   2   5       48.47       29.68     25.56 o 
  20   2   5      299.45      324.60     45.25 o 
 -27   3   5      617.79      595.06     65.14 o 
 -25   3   5      120.65      137.74     36.24 o 
 -23   3   5      489.26      483.88     35.50 o 
 -21   3   5      895.44      791.32     32.06 o 
 -19   3   5     1068.42      902.92     31.67 o 
 -17   3   5     2699.15     2577.09     52.53 o 
 -15   3   5     1551.32     1324.36     49.46 o 
 -13   3   5     3546.19     3202.41     57.10 o 
 -11   3   5     2431.62     2136.08     41.55 o 
  -9   3   5     3110.73     2931.61     43.63 o 
  -7   3   5     4530.51     4386.12     57.73 o 
  -5   3   5     8737.33     8425.99    102.82 o 
  -3   3   5     5361.03     5417.65     68.80 o 
  -1   3   5     5735.31     5692.68     71.92 o 
   1   3   5     6347.07     6249.53     82.99 o 
   3   3   5     1023.91     1156.68     37.41 o 
   5   3   5     2036.55     2112.11     43.20 o 
   7   3   5     5067.76     5021.98     88.04 o 
   9   3   5      380.20      386.95     23.39 o 
  11   3   5     1260.81     1424.94     52.98 o 
  13   3   5      580.41      664.50     37.74 o 
  15   3   5      249.47      296.92     31.58 o 
  17   3   5      328.13      403.53     37.55 o 
  19   3   5       10.90       14.35     29.83 o 
 -26   4   5      446.38      421.38     35.31 o 
 -24   4   5      125.46      134.05     24.98 o 
 -22   4   5      825.79      895.21     36.65 o 
 -20   4   5      970.43      906.19     38.80 o 
 -18   4   5     1644.97     1546.34     61.83 o 
 -16   4   5     2515.89     2359.45     50.70 o 
 -14   4   5     1502.43     1505.66     44.03 o 
 -12   4   5     7420.93     7136.35    119.80 o 
 -10   4   5    18368.30    18820.17    283.96 o 
  -8   4   5     4184.28     4241.15     58.37 o 
  -6   4   5     6334.88     6106.33     79.13 o 
  -4   4   5    12868.77    13485.72    161.79 o 
  -2   4   5     5311.74     5525.75     72.28 o 
   0   4   5     2382.10     2250.87     39.04 o 
   2   4   5     5789.77     5563.98     86.88 o 
   4   4   5     2873.61     2779.73     71.33 o 
   6   4   5      408.53      443.18     21.00 o 
   8   4   5     6006.54     5957.97    122.44 o 
  10   4   5      140.70      100.93     24.11 o 
  12   4   5      600.98      655.79     39.74 o 
  14   4   5     1187.37     1311.51     63.38 o 
  16   4   5      231.98      291.06     36.77 o 
  18   4   5      140.80      141.43     33.66 o 
 -23   5   5       35.09       78.17     31.49 o 
 -21   5   5      614.73      698.00     51.78 o 
 -19   5   5      444.37      486.65     28.77 o 
 -17   5   5      729.01      668.70     29.94 o 
 -15   5   5      344.80      339.61     35.83 o 
 -13   5   5     3165.69     3137.92     60.89 o 
 -11   5   5      541.18      525.11     27.78 o 
  -9   5   5       66.61       45.54     13.94 o 
  -7   5   5     9007.28     8993.27    133.43 o 
  -5   5   5     3639.49     3632.40     72.99 o 
  -3   5   5       35.28       26.15     10.83 o 
  -1   5   5     1113.49      991.87     32.98 o 
   1   5   5      477.47      516.00     22.00 o 
   3   5   5      334.51      380.47     20.70 o 
   5   5   5     1073.28     1012.79     48.27 o 
   7   5   5      233.54      247.99     28.02 o 
   9   5   5      158.86      208.77     29.11 o 
  11   5   5      133.83      115.38     29.55 o 
  13   5   5        3.68        0.19     26.34 o 
  15   5   5       40.73      -10.87     40.28 o 
 -20   6   5      266.74      223.40     33.73 o 
 -18   6   5      312.51      315.07     30.98 o 
 -16   6   5      218.15      198.14     23.18 o 
 -14   6   5     1728.05     1657.06     45.30 o 
 -12   6   5      847.02      830.88     38.65 o 
 -10   6   5       42.86       35.40     17.99 o 
  -8   6   5     1707.47     1733.94     47.20 o 
  -6   6   5      375.50      379.81     26.62 o 
  -4   6   5      382.02      398.08     27.54 o 
  -2   6   5     1068.01     1089.75     32.69 o 
   0   6   5      496.88      533.21     28.12 o 
   2   6   5      898.96      925.35     52.68 o 
   4   6   5      307.37      285.69     43.04 o 
   6   6   5     1175.62     1269.42     51.69 o 
   8   6   5      550.74      629.75     41.29 o 
  10   6   5        4.14        1.82     26.94 o 
  12   6   5        4.67       17.75     30.24 o 
 -17   7   5       11.81       24.04     40.06 o 
 -15   7   5        3.45      -24.36     24.36 o 
 -13   7   5      497.71      499.35     37.60 o 
 -11   7   5      243.21      244.04     30.07 o 
  -9   7   5       66.77       55.91     24.01 o 
  -7   7   5      611.57      679.36     37.45 o 
  -5   7   5        2.15       -5.30     20.37 o 
  -3   7   5      134.54      108.28     23.92 o 
  -1   7   5      527.94      472.29     25.67 o 
   1   7   5       22.08       19.31     25.23 o 
   3   7   5      116.46       81.31     29.68 o 
   5   7   5      524.85      499.80     38.90 o 
   7   7   5        1.00       -0.22     26.63 o 
   9   7   5       38.26       -3.17     28.49 o 
 -10   8   5        0.24       43.11     28.13 o 
  -8   8   5        9.83      -19.09     28.15 o 
  -6   8   5      117.64      145.39     43.96 o 
  -4   8   5       86.65       52.78     26.50 o 
  -2   8   5       61.49       27.33     35.88 o 
   0   8   5        1.81        7.40     51.53 o 
   2   8   5       27.87       30.29     26.73 o 
 -28   0   6      995.41     1031.81     74.42 o 
 -26   0   6     1836.58     2118.16     97.30 o 
 -24   0   6      401.66      428.94     52.55 o 
 -22   0   6    12673.01    13313.91    342.98 o 
 -20   0   6    13199.30    13126.45    332.96 o 
 -18   0   6     6584.61     6379.88    133.08 o 
 -16   0   6    15978.34    14940.93    251.23 o 
 -14   0   6    22150.93    22964.92    376.75 o 
 -12   0   6    13971.05    14811.23    245.65 o 
 -10   0   6    36415.24    36937.88    595.08 o 
  -8   0   6    36586.97    40315.52    647.42 o 
  -6   0   6      577.16      618.04     18.04 o 
  -4   0   6    33634.00    37022.49    594.40 o 
  -2   0   6     2931.43     2859.91     74.75 o 
   0   0   6     3904.18     3898.08     70.45 o 
   2   0   6     6588.69     6212.79    108.82 o 
   4   0   6    48044.45    50733.75    816.98 o 
   6   0   6     3518.34     3520.06     70.90 o 
   8   0   6     1512.12     1479.88     41.05 o 
  10   0   6     8869.43     9101.55    189.65 o 
  12   0   6      610.82      608.68     36.38 o 
  14   0   6       43.93       43.76     20.90 o 
  16   0   6      710.37      795.56     55.36 o 
 -29   1   6      120.76      181.26     35.52 o 
 -27   1   6        7.01      -26.98     26.98 o 
 -25   1   6      329.35      358.58     59.85 o 
 -23   1   6      217.25      207.31     28.32 o 
 -21   1   6      614.14      620.50     25.78 o 
 -19   1   6     5138.60     5217.62     89.64 o 
 -17   1   6     1772.54     1730.09     37.42 o 
 -15   1   6     2064.87     2246.84     34.72 o 
 -13   1   6     5723.61     6088.41     95.44 o 
 -11   1   6     8712.13     9064.67    108.90 o 
  -9   1   6    11180.73    12285.51    144.24 o 
  -7   1   6    14742.63    15859.61    183.72 o 
  -5   1   6     5874.40     6464.44     77.97 o 
  -3   1   6     5664.23     6320.91     76.32 o 
  -1   1   6      372.82      342.79     10.50 o 
   1   1   6     2660.79     2389.22     38.34 o 
   3   1   6     9006.87     9606.81    116.18 o 
   5   1   6     1584.88     1536.34     33.18 o 
   7   1   6        5.43        4.91      8.91 o 
   9   1   6      590.62      616.74     19.34 o 
  11   1   6      564.42      598.41     23.76 o 
  13   1   6      117.38      134.30     18.06 o 
  15   1   6       14.78       -4.32     17.67 o 
  17   1   6        0.50       20.57     35.79 o 
  19   1   6        1.91      -17.65     34.79 o 
 -28   2   6      189.91      186.90     34.68 o 
 -26   2   6     1349.86     1271.09     55.15 o 
 -24   2   6     1466.83     1497.76     47.94 o 
 -22   2   6     2739.59     2509.45     55.00 o 
 -20   2   6     2943.58     2642.19     61.02 o 
 -18   2   6     1010.69      896.71     28.51 o 
 -16   2   6     6063.83     5600.16     88.39 o 
 -14   2   6      823.74      642.73     21.48 o 
 -12   2   6    10157.41    10249.25    145.53 o 
 -10   2   6    16807.17    18228.94    212.44 o 
  -8   2   6     3517.36     3184.11     43.09 o 
  -6   2   6    25059.85    27524.19    315.67 o 
  -4   2   6     8098.87     7959.39     96.04 o 
  -2   2   6     3189.89     3133.72     50.50 o 
   0   2   6     4261.31     4003.39     62.48 o 
   2   2   6      982.00      934.20     24.47 o 
   4   2   6     8864.07     9350.11    114.74 o 
   6   2   6       85.84       63.91     12.50 o 
   8   2   6     2234.08     2282.36     67.48 o 
  10   2   6     1300.91     1361.32     35.25 o 
  12   2   6       84.45       77.68     19.09 o 
  14   2   6      539.12      546.52     35.09 o 
  16   2   6      347.21      429.27     34.91 o 
  18   2   6       12.09        0.55     27.51 o 
 -27   3   6      179.62      211.82     36.25 o 
 -25   3   6     1279.31     1303.71     42.83 o 
 -23   3   6     4074.94     4033.01     77.92 o 
 -21   3   6       81.57       96.24     19.09 o 
 -19   3   6     4758.68     4790.47     83.27 o 
 -17   3   6     9578.17     9857.59    160.83 o 
 -15   3   6     2729.07     2654.24     87.86 o 
 -13   3   6     3519.27     3512.53     61.02 o 
 -11   3   6    12238.37    12323.26    189.93 o 
  -9   3   6     1236.14     1306.73     23.69 o 
  -7   3   6    15594.50    15807.35    199.04 o 
  -5   3   6     9420.11     9364.78    113.75 o 
  -3   3   6     1882.09     1948.33     30.05 o 
  -1   3   6     5481.92     5285.58     73.77 o 
   1   3   6     5240.57     4923.83     77.07 o 
   3   3   6       81.20       88.10     12.65 o 
   5   3   6     8103.03     8069.06    131.13 o 
   7   3   6      459.24      436.26     21.10 o 
   9   3   6      297.63      318.20     23.57 o 
  11   3   6     2209.06     2055.98     73.05 o 
  13   3   6     1030.17     1070.74     86.01 o 
  15   3   6       61.68       47.92     26.07 o 
  17   3   6       11.32        1.18     28.66 o 
 -26   4   6       43.85       34.99     23.59 o 
 -24   4   6      519.61      474.98     30.47 o 
 -22   4   6       37.25       40.82     20.49 o 
 -20   4   6       78.98       94.95     19.47 o 
 -18   4   6      286.83      284.44     23.46 o 
 -16   4   6      361.23      375.01     22.06 o 
 -14   4   6       28.42       15.89     13.91 o 
 -12   4   6     1375.50     1235.75     38.07 o 
 -10   4   6     1024.22      947.47     27.85 o 
  -8   4   6       87.31       69.61      9.99 o 
  -6   4   6     1604.05     1532.57     27.93 o 
  -4   4   6      227.29      209.79     11.28 o 
  -2   4   6      123.11      106.93     11.15 o 
   0   4   6       23.52       10.60     11.16 o 
   2   4   6       25.48        1.76     11.66 o 
   4   4   6       56.80       75.19     14.01 o 
   6   4   6     1142.00     1177.21     35.80 o 
   8   4   6       50.58       54.71     21.76 o 
  10   4   6       55.12       63.83     24.88 o 
  12   4   6       60.23       87.93     27.37 o 
  14   4   6       31.54       63.70     29.85 o 
  16   4   6       31.10       11.99     28.83 o 
 -23   5   6      733.96      648.08     35.19 o 
 -21   5   6      657.30      645.62     33.51 o 
 -19   5   6      560.32      583.70     35.28 o 
 -17   5   6     1869.36     1832.50     48.03 o 
 -15   5   6      908.04      893.38     31.98 o 
 -13   5   6     1903.03     1894.04     44.73 o 
 -11   5   6     6670.25     6861.76    108.18 o 
  -9   5   6      456.20      441.53     21.14 o 
  -7   5   6      530.17      500.40     24.28 o 
  -5   5   6     7977.19     7947.06    124.84 o 
  -3   5   6      253.47      237.87     17.24 o 
  -1   5   6      726.31      705.70     26.89 o 
   1   5   6     1713.60     1729.92     39.98 o 
   3   5   6      307.84      259.72     23.67 o 
   5   5   6      859.71      825.97     53.80 o 
   7   5   6       59.68      104.57     26.39 o 
   9   5   6      255.04      234.98     31.24 o 
  11   5   6      561.78      481.06     52.95 o 
  13   5   6        7.83       10.25     27.08 o 
  15   5   6        3.65      -34.24     34.24 o 
 -22   6   6      506.38      519.23     40.83 o 
 -20   6   6      611.94      624.77     38.76 o 
 -18   6   6      109.03      111.40     23.54 o 
 -16   6   6      914.11      995.97     37.19 o 
 -14   6   6     1136.76     1139.15     45.82 o 
 -12   6   6       50.80       57.85     19.06 o 
 -10   6   6      675.99      683.22     34.25 o 
  -8   6   6      105.08       93.97     21.31 o 
  -6   6   6      453.36      442.19     29.22 o 
  -4   6   6     1878.79     1827.33     42.86 o 
  -2   6   6      174.87      149.64     17.97 o 
   0   6   6      129.91      189.59     21.00 o 
   2   6   6      453.78      396.03     60.64 o 
   4   6   6      395.62      423.03     34.07 o 
   6   6   6      342.70      419.48     35.33 o 
   8   6   6      203.86      208.29     33.34 o 
  10   6   6       44.11       36.98     29.75 o 
  12   6   6        2.65       -8.06     30.75 o 
 -17   7   6        8.75      -30.24     34.28 o 
 -15   7   6      413.86      451.24     37.49 o 
 -13   7   6        9.93       32.84     22.14 o 
 -11   7   6       11.16       19.20     22.06 o 
  -9   7   6      416.55      471.49     34.03 o 
  -7   7   6       55.49       45.14     22.52 o 
  -5   7   6        0.94        7.69     21.43 o 
  -3   7   6      469.51      473.49     32.70 o 
  -1   7   6      448.58      410.64     28.20 o 
   1   7   6       58.77       56.57     36.27 o 
   3   7   6       29.55       12.12     25.85 o 
   5   7   6       46.52       44.16     28.25 o 
   7   7   6        5.81        4.29     28.45 o 
 -10   8   6       27.46       30.79     30.70 o 
  -8   8   6       51.00       36.94     31.13 o 
  -6   8   6       36.20      -13.03     23.99 o 
  -4   8   6      253.45      285.23     55.20 o 
  -2   8   6      158.87      147.28     43.04 o 
   0   8   6       38.18      128.89     42.87 o 
 -29   1   7     1102.46     1275.62     58.00 o 
 -27   1   7      450.90      445.78     38.47 o 
 -25   1   7      800.05      765.05     43.28 o 
 -23   1   7     2143.33     1913.90     60.13 o 
 -21   1   7      190.71      194.38     18.08 o 
 -19   1   7     1613.40     1557.08     40.33 o 
 -17   1   7     4408.35     4276.09     70.32 o 
 -15   1   7     6791.47     7452.00     93.23 o 
 -13   1   7       79.34       72.51      7.34 o 
 -11   1   7      828.44      572.68     14.19 o 
  -9   1   7     9246.62     9961.50    118.60 o 
  -7   1   7     7857.91     9151.00    109.04 o 
  -5   1   7       47.37       74.78      5.85 o 
  -3   1   7     1944.85     1900.54     27.50 o 
  -1   1   7       70.49       60.13      7.28 o 
   1   1   7    10097.82    10640.17    127.39 o 
   3   1   7     2837.58     2810.95     41.27 o 
   5   1   7      854.01      877.47     23.29 o 
   7   1   7     1365.95     1310.78     33.31 o 
   9   1   7      552.82      525.96     25.86 o 
  11   1   7      179.82      181.51     18.30 o 
  13   1   7      271.15      247.84     21.39 o 
  15   1   7      180.68      188.78     31.46 o 
  17   1   7       65.50       95.08     35.28 o 
 -28   2   7      219.18      260.21     37.16 o 
 -26   2   7     1007.33     1116.75     52.00 o 
 -24   2   7      347.66      427.88     26.27 o 
 -22   2   7      376.51      424.79     24.44 o 
 -20   2   7     2376.27     2305.72     80.45 o 
 -18   2   7     1309.47     1331.75     34.26 o 
 -16   2   7      330.15      354.43     21.46 o 
 -14   2   7     6491.86     6164.95     94.12 o 
 -12   2   7      485.66      413.46     12.35 o 
 -10   2   7       20.03       21.88      6.60 o 
  -8   2   7    18881.61    20407.59    236.72 o 
  -6   2   7       30.68       43.76      6.26 o 
  -4   2   7     3427.29     3554.50     51.07 o 
  -2   2   7     1312.35     1147.89     25.84 o 
   0   2   7     1163.83     1210.87     27.81 o 
   2   2   7      245.02      206.38     15.32 o 
   4   2   7     2231.49     2142.69     42.62 o 
   6   2   7      176.55      160.65     15.03 o 
   8   2   7       30.23       41.93     16.96 o 
  10   2   7      101.53      111.00     19.22 o 
  12   2   7      101.72       92.25     21.64 o 
  14   2   7      255.24      251.52     30.43 o 
  16   2   7       72.59       74.27     27.67 o 
  18   2   7       89.15       83.13     34.43 o 
 -27   3   7       31.26       48.17     29.68 o 
 -25   3   7       20.16        7.58     20.80 o 
 -23   3   7       72.45       42.75     19.73 o 
 -21   3   7       11.85       31.82     17.40 o 
 -19   3   7        5.48      -14.31     14.31 o 
 -17   3   7      393.98      382.29     21.27 o 
 -15   3   7       99.66       92.65     14.71 o 
 -13   3   7     1470.93     1498.03     35.13 o 
 -11   3   7     1850.06     2038.84     38.35 o 
  -9   3   7     1143.84     1154.49     22.59 o 
  -7   3   7      296.13      304.59     15.85 o 
  -5   3   7     1321.73     1490.24     25.46 o 
  -3   3   7     1446.86     1376.06     26.98 o 
  -1   3   7      232.69      278.10     15.19 o 
   1   3   7      117.50      141.55     13.52 o 
   3   3   7       25.43       41.86     12.55 o 
   5   3   7       11.25       26.66     13.11 o 
   7   3   7      190.82      187.24     18.35 o 
   9   3   7       10.40       21.34     17.76 o 
  11   3   7        0.01       -5.35     21.54 o 
  13   3   7       41.77       77.60     26.32 o 
  15   3   7       40.22       25.47     26.99 o 
  17   3   7       27.62       24.60     29.91 o 
 -26   4   7      954.31      951.56     45.39 o 
 -24   4   7      799.26      783.57     35.87 o 
 -22   4   7      227.13      266.77     24.82 o 
 -20   4   7     2445.03     2434.83     55.28 o 
 -18   4   7       22.19       30.95     16.46 o 
 -16   4   7      597.22      604.78     25.99 o 
 -14   4   7     4045.52     4004.97     76.96 o 
 -12   4   7      482.01      438.22     20.57 o 
 -10   4   7       28.33       28.87     12.72 o 
  -8   4   7    14556.77    14156.35    257.73 o 
  -6   4   7      130.97      135.70     11.77 o 
  -4   4   7        7.49       11.75     10.85 o 
  -2   4   7     8518.41     8287.39    123.00 o 
   0   4   7       24.22       19.42     12.09 o 
   2   4   7       59.23       68.55     17.69 o 
   4   4   7     1341.65     1220.21     33.77 o 
   6   4   7      605.95      662.60     27.16 o 
   8   4   7       19.88       35.33     21.59 o 
  10   4   7       46.40       10.19     23.26 o 
  12   4   7       55.25       73.74     34.47 o 
  14   4   7      138.35      127.70     32.61 o 
 -25   5   7       55.13       75.89     26.44 o 
 -23   5   7      987.85     1021.45     40.82 o 
 -21   5   7        7.64      -19.99     19.99 o 
 -19   5   7      329.75      357.17     26.11 o 
 -17   5   7     1019.12     1141.50     37.04 o 
 -15   5   7       27.10       76.22     17.84 o 
 -13   5   7      374.80      335.36     21.73 o 
 -11   5   7      492.70      526.05     26.09 o 
  -9   5   7      178.67      205.37     19.74 o 
  -7   5   7      413.56      456.90     27.37 o 
  -5   5   7     4041.50     3842.35     67.37 o 
  -3   5   7       36.61       54.37     14.29 o 
  -1   5   7      285.17      283.06     18.83 o 
   1   5   7     3021.53     2978.29     64.72 o 
   3   5   7       76.89       75.06     16.57 o 
   5   5   7      206.99      206.83     24.29 o 
   7   5   7      478.96      452.81     35.98 o 
   9   5   7      226.18      207.76     32.02 o 
  11   5   7       36.33        4.57     28.10 o 
  13   5   7       12.74       18.93     30.21 o 
 -22   6   7        6.68       17.54     27.22 o 
 -20   6   7       11.78       39.65     23.23 o 
 -18   6   7      311.51      381.34     33.03 o 
 -16   6   7       15.61       13.26     20.35 o 
 -14   6   7      369.26      353.79     27.72 o 
 -12   6   7       25.36       56.72     21.44 o 
 -10   6   7        3.52        7.95     22.90 o 
  -8   6   7      294.69      298.21     27.83 o 
  -6   6   7       75.52      106.97     30.65 o 
  -4   6   7       25.90       43.45     15.35 o 
  -2   6   7       84.91       75.09     17.02 o 
   0   6   7        8.21       15.06     15.74 o 
   2   6   7      129.06      106.85     22.63 o 
   4   6   7      252.14      253.74     32.21 o 
   6   6   7        8.67        6.64     25.78 o 
   8   6   7      138.90      125.92     32.59 o 
  10   6   7       17.33      -28.34     28.34 o 
 -17   7   7      430.23      480.08     40.66 o 
 -15   7   7      140.46      127.31     29.63 o 
 -13   7   7       66.26       36.23     27.36 o 
 -11   7   7     1023.21     1094.75    101.77 o 
  -9   7   7       10.81       28.18     26.99 o 
  -7   7   7        1.03        4.79     21.68 o 
  -5   7   7      387.50      372.81     31.42 o 
  -3   7   7       23.84       18.52     22.22 o 
  -1   7   7        3.33       -1.99     24.40 o 
   1   7   7      251.44      305.74     32.58 o 
   3   7   7      104.32       97.54     28.65 o 
   5   7   7        7.14       31.45     28.98 o 
   7   7   7      220.60      242.00     40.92 o 
 -10   8   7       35.36       34.78     26.52 o 
  -8   8   7      149.07      161.35     30.30 o 
  -6   8   7      131.03      158.57     29.71 o 
  -4   8   7        3.66      -14.53     28.09 o 
  -2   8   7       56.14      115.32     41.54 o 
 -30   0   8       15.34       53.14     47.33 o 
 -28   0   8        3.53       -8.22     93.88 o 
 -26   0   8        1.84      -34.26     34.26 o 
 -24   0   8      399.35      330.59     42.96 o 
 -22   0   8     1005.28      887.01     56.77 o 
 -20   0   8       28.23       41.76     29.46 o 
 -18   0   8        0.89        5.13     12.18 o 
 -16   0   8      447.68      445.19     20.37 o 
 -14   0   8      811.62      886.23     27.26 o 
 -12   0   8       11.71       19.90      9.22 o 
 -10   0   8    13615.42    14785.68    244.80 o 
  -8   0   8     1108.46     1276.37     30.56 o 
  -6   0   8     2663.65     3152.40     59.46 o 
  -4   0   8     1853.39     1603.34     35.20 o 
  -2   0   8     3435.93     3398.12     64.28 o 
   0   0   8     1795.71     1711.12     39.31 o 
   2   0   8    42185.41    44246.55    715.50 o 
   4   0   8      944.53      894.17     30.18 o 
   6   0   8      146.32      121.95     16.31 o 
   8   0   8     3928.38     3811.76     80.80 o 
  10   0   8      698.06      698.47     45.04 o 
  12   0   8      406.31      481.58     43.30 o 
  14   0   8      182.23      252.49     39.40 o 
  16   0   8       19.48       42.86     48.98 o 
 -29   1   8        1.84       14.36     29.86 o 
 -27   1   8      604.79      616.23     56.22 o 
 -25   1   8       11.87       26.27     25.52 o 
 -23   1   8      469.31      414.79     38.70 o 
 -21   1   8        4.95       10.60     16.58 o 
 -19   1   8       31.20       16.30     14.26 o 
 -17   1   8     1247.68     1179.06     33.03 o 
 -15   1   8      165.40      177.27     10.04 o 
 -13   1   8     2238.73     2150.58     33.04 o 
 -11   1   8    15260.78    17185.16    200.80 o 
  -9   1   8      537.59      636.20     15.23 o 
  -7   1   8     3000.90     3341.75     54.74 o 
  -5   1   8      144.87      170.28      7.58 o 
  -3   1   8      875.17      838.89     16.20 o 
  -1   1   8     8197.18     8454.91    102.70 o 
   1   1   8     4034.94     4099.16     58.94 o 
   3   1   8     1179.50     1223.40     33.03 o 
   5   1   8     3126.38     3045.92     68.64 o 
   7   1   8        5.22       11.87     12.76 o 
   9   1   8        5.76       11.35     14.21 o 
  11   1   8      479.97      454.85     24.25 o 
  13   1   8       29.48        1.15     21.24 o 
  15   1   8        1.03       -7.69     27.59 o 
  17   1   8      104.47      134.18     60.46 o 
 -30   2   8        9.97       15.06     31.64 o 
 -28   2   8      221.04      228.59     36.25 o 
 -26   2   8        0.88       -4.95     27.23 o 
 -24   2   8      168.19      147.14     20.95 o 
 -22   2   8      428.78      411.52     24.04 o 
 -20   2   8      114.68       69.24     16.14 o 
 -18   2   8       51.84       61.94     14.66 o 
 -16   2   8      849.98      713.18     35.85 o 
 -14   2   8     4980.69     5280.71     82.82 o 
 -12   2   8      595.38      676.42     16.75 o 
 -10   2   8    12377.84    13167.49    156.52 o 
  -8   2   8     8985.97    10004.77    120.64 o 
  -6   2   8      271.45      299.69     14.18 o 
  -4   2   8     1950.48     1873.41     35.91 o 
  -2   2   8     1012.16      863.54     29.13 o 
   0   2   8      557.10      593.44     37.51 o 
   2   2   8     2352.83     2430.84     47.55 o 
   4   2   8     1248.58     1255.46     31.98 o 
   6   2   8     2385.39     2214.70     78.39 o 
   8   2   8      223.66      255.97     19.45 o 
  10   2   8      649.27      717.01     28.25 o 
  12   2   8      490.04      502.73     30.55 o 
  14   2   8      229.21      202.51     30.80 o 
  16   2   8       22.08        6.41     44.92 o 
 -29   3   8      139.57      108.96     34.04 o 
 -27   3   8      749.35      764.27     47.72 o 
 -25   3   8      484.33      438.80     28.56 o 
 -23   3   8      452.32      438.69     27.00 o 
 -21   3   8      699.19      666.73     29.05 o 
 -19   3   8      119.30      125.55     17.62 o 
 -17   3   8       30.73       25.31     13.87 o 
 -15   3   8     2473.54     2528.48     50.03 o 
 -13   3   8     1803.09     1854.53     39.60 o 
 -11   3   8      106.68       97.90      9.32 o 
  -9   3   8      926.25      938.19     20.68 o 
  -7   3   8      838.86      860.33     19.46 o 
  -5   3   8       38.62       35.89      8.95 o 
  -3   3   8      786.00      758.96     23.10 o 
  -1   3   8     2682.75     2629.91     51.07 o 
   1   3   8       44.28       34.61     12.36 o 
   3   3   8      515.43      524.77     23.43 o 
   5   3   8     3806.77     3965.44     70.17 o 
   7   3   8       44.34       19.08     15.41 o 
   9   3   8      519.56      572.45     30.87 o 
  11   3   8     1804.28     1797.04     59.20 o 
  13   3   8       68.52       46.14     28.07 o 
  15   3   8        2.11      -26.77     26.77 o 
 -26   4   8      337.25      373.28     30.79 o 
 -24   4   8      839.17      864.93     36.51 o 
 -22   4   8      145.27      131.48     22.33 o 
 -20   4   8      195.77      226.34     22.86 o 
 -18   4   8     1266.05     1297.16     38.23 o 
 -16   4   8      246.58      221.69     19.11 o 
 -14   4   8      812.51      838.09     28.28 o 
 -12   4   8     6328.24     6436.49    110.23 o 
 -10   4   8      466.57      447.01     19.43 o 
  -8   4   8      743.15      741.97     21.98 o 
  -6   4   8     4559.86     4500.83     73.89 o 
  -4   4   8       52.54       44.93     12.58 o 
  -2   4   8      384.31      367.26     19.21 o 
   0   4   8      483.75      507.51     21.74 o 
   2   4   8      285.34      260.38     22.23 o 
   4   4   8     1583.79     1642.63     41.19 o 
   6   4   8       50.26       96.88     21.19 o 
   8   4   8      113.25      105.42     25.21 o 
  10   4   8       46.82       64.54     26.66 o 
  12   4   8       65.68       78.18     29.55 o 
  14   4   8       20.29       -8.71     32.66 o 
 -25   5   8       73.66       54.41     24.60 o 
 -23   5   8       51.51       35.10     23.44 o 
 -21   5   8       11.14        7.20     29.78 o 
 -19   5   8       32.19       10.82     18.74 o 
 -17   5   8        2.14       -3.10     17.21 o 
 -15   5   8     1030.26      967.95     33.17 o 
 -13   5   8      195.50      175.67     21.62 o 
 -11   5   8     1637.70     1600.74     44.42 o 
  -9   5   8      619.89      575.31     31.90 o 
  -7   5   8     1729.19     1763.80     45.39 o 
  -5   5   8       64.03       80.75     17.04 o 
  -3   5   8      319.65      317.28     23.06 o 
  -1   5   8      393.32      427.24     22.30 o 
   1   5   8      356.51      429.71     26.66 o 
   3   5   8      206.49      254.38     22.31 o 
   5   5   8      276.77      238.77     29.60 o 
   7   5   8       69.97      109.41     41.20 o 
   9   5   8       93.84      172.13     32.99 o 
  11   5   8      197.93      297.84     37.51 o 
 -22   6   8       45.44       45.86     23.48 o 
 -20   6   8      215.79      293.17     28.37 o 
 -18   6   8      682.64      699.54     37.48 o 
 -16   6   8      111.87       81.27     23.28 o 
 -14   6   8      244.22      317.82     37.58 o 
 -12   6   8     2839.32     2935.67     77.08 o 
 -10   6   8      514.34      476.98     38.22 o 
  -8   6   8      692.89      752.61     37.67 o 
  -6   6   8      260.34      303.05     33.10 o 
  -4   6   8     1051.09     1004.36     34.74 o 
  -2   6   8      420.18      407.25     24.20 o 
   0   6   8      249.84      313.20     22.93 o 
   2   6   8     1753.15     1769.42     61.50 o 
   4   6   8      303.22      298.82     39.62 o 
   6   6   8       57.18       55.34     28.61 o 
   8   6   8      360.64      403.08     39.94 o 
 -17   7   8      388.54      371.90     42.50 o 
 -15   7   8      115.60      135.06     38.26 o 
 -13   7   8       12.33       26.35     24.76 o 
 -11   7   8      193.17      207.46     30.14 o 
  -9   7   8      183.76      154.39     27.55 o 
  -7   7   8       24.14       26.45     22.08 o 
  -5   7   8      417.90      471.44     34.68 o 
  -3   7   8      255.78      206.95     28.13 o 
  -1   7   8       58.55       49.40     22.04 o 
   1   7   8       32.03       65.07     27.43 o 
   3   7   8       53.12      106.81     31.52 o 
   5   7   8       23.18       -5.61     35.38 o 
 -10   8   8        6.60      -35.65     35.65 o 
  -8   8   8       28.69        7.69     26.83 o 
  -6   8   8        7.44      -24.58     24.58 o 
  -4   8   8       97.03      137.26     43.89 o 
 -31   1   9       70.20      185.83     37.08 o 
 -29   1   9      853.83      906.97     50.67 o 
 -27   1   9       56.87       12.32     27.57 o 
 -25   1   9      642.02      608.50     38.86 o 
 -23   1   9     1863.34     1736.83     71.10 o 
 -21   1   9      208.35      178.22     20.12 o 
 -19   1   9     6104.19     6030.71     95.23 o 
 -17   1   9    13355.92    13260.12    186.84 o 
 -15   1   9     1937.30     1709.84     30.60 o 
 -13   1   9    20519.90    21647.04    251.86 o 
 -11   1   9    12037.16    12275.54    146.20 o 
  -9   1   9     5018.60     5361.92     68.31 o 
  -7   1   9    31773.38    34448.27    394.17 o 
  -5   1   9     6238.24     5968.46     74.74 o 
  -3   1   9     9951.36    10622.74    136.66 o 
  -1   1   9    25541.35    26188.70    302.75 o 
   1   1   9    10697.83    10983.30    143.26 o 
   3   1   9     1666.28     1544.83     52.60 o 
   5   1   9     5123.35     4731.67     92.20 o 
   7   1   9     1694.99     1770.01     44.55 o 
   9   1   9     1043.61      960.12     31.16 o 
  11   1   9      614.66      629.77     30.25 o 
  13   1   9      992.33     1138.99     84.98 o 
  15   1   9      243.25      169.04     43.55 o 
 -30   2   9       88.20      101.43     35.21 o 
 -28   2   9       75.78      113.84     31.99 o 
 -26   2   9      224.95      274.98     33.59 o 
 -24   2   9     1465.80     1285.44     39.05 o 
 -22   2   9      700.86      686.66     28.55 o 
 -20   2   9     2405.54     2441.80     82.93 o 
 -18   2   9       12.60        2.85     12.63 o 
 -16   2   9      976.06      936.97     27.40 o 
 -14   2   9     2259.14     2169.80     48.32 o 
 -12   2   9      232.32      248.65     11.43 o 
 -10   2   9    16317.66    17874.51    209.83 o 
  -8   2   9    11059.72    11474.00    137.65 o 
  -6   2   9      141.16      133.67      9.08 o 
  -4   2   9     1023.12      997.52     25.62 o 
  -2   2   9     9330.79     9155.01    132.00 o 
   0   2   9      288.74      272.27     16.34 o 
   2   2   9     9087.52     8847.75    130.58 o 
   4   2   9      419.29      368.82     20.73 o 
   6   2   9       30.84       30.10     14.64 o 
   8   2   9     2897.50     2640.42     54.96 o 
  10   2   9      150.83      180.23     25.73 o 
  12   2   9        7.64       13.53     27.98 o 
  14   2   9      262.72      222.39     35.99 o 
 -29   3   9      246.85      311.58     39.03 o 
 -27   3   9     1025.82     1020.59     52.20 o 
 -25   3   9      915.79      792.64     49.26 o 
 -23   3   9       58.77       43.54     19.03 o 
 -21   3   9     1343.90     1299.56     38.53 o 
 -19   3   9     2271.20     2043.58     47.06 o 
 -17   3   9      930.56      753.06     28.10 o 
 -15   3   9     4273.28     4242.22     78.95 o 
 -13   3   9     4998.85     4758.17    114.11 o 
 -11   3   9      695.74      543.22     16.26 o 
  -9   3   9     1922.76     1898.61     34.22 o 
  -7   3   9     7568.26     7462.10    101.50 o 
  -5   3   9      330.05      343.87     17.30 o 
  -3   3   9     4305.92     4526.16     73.64 o 
  -1   3   9     3349.80     3224.22     80.05 o 
   1   3   9      455.50      501.25     38.40 o 
   3   3   9      831.79      819.29     45.52 o 
   5   3   9       12.09       42.34     15.39 o 
   7   3   9      912.00      979.34     33.23 o 
   9   3   9      475.71      544.36     31.44 o 
  11   3   9       72.22      134.10     28.27 o 
  13   3   9      189.68      254.94     36.49 o 
 -28   4   9      219.15      148.04     38.77 o 
 -26   4   9      433.01      457.65     35.67 o 
 -24   4   9        4.53      -11.53     19.61 o 
 -22   4   9      400.16      405.95     27.45 o 
 -20   4   9      514.80      607.67     29.08 o 
 -18   4   9      563.08      572.55     36.54 o 
 -16   4   9      393.17      329.06     25.10 o 
 -14   4   9     3863.11     3766.44     88.91 o 
 -12   4   9       29.79       27.37     12.82 o 
 -10   4   9     8229.99     8268.64    123.26 o 
  -8   4   9    11082.11    11261.64    166.43 o 
  -6   4   9      323.08      325.29     18.48 o 
  -4   4   9     1969.83     1941.04     58.47 o 
  -2   4   9     7345.38     7327.08    112.63 o 
   0   4   9      258.41      242.31     18.75 o 
   2   4   9      745.22      755.01     27.88 o 
   4   4   9     1314.25     1294.78     37.48 o 
   6   4   9      252.60      253.79     26.27 o 
   8   4   9      785.43      831.87     67.05 o 
  10   4   9      440.57      458.26     38.56 o 
  12   4   9       16.93       -8.65     27.58 o 
 -25   5   9       22.89       -0.53     23.99 o 
 -23   5   9       72.76      120.39     24.64 o 
 -21   5   9      910.94      926.70     37.67 o 
 -19   5   9      302.26      311.99     25.46 o 
 -17   5   9        6.29       36.90     20.11 o 
 -15   5   9     3866.90     3678.88     87.00 o 
 -13   5   9      202.25      215.61     22.35 o 
 -11   5   9      840.91      793.54     36.50 o 
  -9   5   9     2906.20     2767.31     72.50 o 
  -7   5   9     3325.01     3147.47     76.08 o 
  -5   5   9      145.03      149.14     17.06 o 
  -3   5   9     2269.91     2345.73     50.19 o 
  -1   5   9      398.26      322.72     21.59 o 
   1   5   9       24.17       14.20     17.12 o 
   3   5   9      914.68      923.45     37.64 o 
   5   5   9      186.39      135.59     27.40 o 
   7   5   9        3.34       -2.62     26.11 o 
   9   5   9       58.44       88.65     30.73 o 
  11   5   9        8.44       83.59     33.14 o 
 -22   6   9      510.25      579.99     44.02 o 
 -20   6   9      321.82      299.60     31.52 o 
 -18   6   9      310.33      341.11     47.79 o 
 -16   6   9      448.31      509.36     52.91 o 
 -14   6   9      461.87      432.12     39.03 o 
 -12   6   9     1500.74     1538.82     53.91 o 
 -10   6   9       81.53       44.50     22.00 o 
  -8   6   9      341.19      382.08     29.95 o 
  -6   6   9     1549.55     1665.75     59.10 o 
  -4   6   9       18.96       27.88     16.59 o 
  -2   6   9      373.85      388.76     24.47 o 
   0   6   9      296.86      390.06     25.45 o 
   2   6   9      223.29      242.92     27.40 o 
   4   6   9      190.89      313.38     44.00 o 
   6   6   9      194.40      288.86     35.86 o 
   8   6   9      296.46      407.20     42.17 o 
 -17   7   9      304.69      334.60     37.08 o 
 -15   7   9      122.79      176.60     32.10 o 
 -13   7   9        8.86       25.21     25.04 o 
 -11   7   9      124.10      221.26     30.16 o 
  -9   7   9       15.03       18.00     23.89 o 
  -7   7   9       77.30       56.94     26.02 o 
  -5   7   9       66.01       66.77     25.05 o 
  -3   7   9        9.42        7.10     23.67 o 
  -1   7   9      176.67      234.45     30.41 o 
   1   7   9       94.60      164.00     31.23 o 
   3   7   9       98.39       74.44     30.49 o 
 -30   0  10      586.20      574.52     68.11 o 
 -28   0  10      244.89      359.53     52.98 o 
 -26   0  10     6523.65     6379.36    190.64 o 
 -24   0  10       91.16       67.76     40.43 o 
 -22   0  10     8003.00     8023.87    245.66 o 
 -18   0  10     4494.47     4226.81    205.44 o 
 -16   0  10     7371.48     7250.34    129.84 o 
 -14   0  10    43804.46    45244.11    731.20 o 
 -12   0  10     6011.72     6380.07    114.01 o 
 -10   0  10    21068.13    22527.67    369.32 o 
  -8   0  10    25301.75    25614.08    418.21 o 
  -6   0  10    10538.50    11064.72    187.45 o 
  -4   0  10     6924.31     6868.49    121.25 o 
  -2   0  10    13247.05    12729.98    214.85 o 
   0   0  10     1627.01     1661.82     52.50 o 
   2   0  10     6998.06     6570.13    120.89 o 
   4   0  10     7550.50     7342.85    231.65 o 
   6   0  10     3138.98     3161.87     82.85 o 
   8   0  10     1779.01     1545.93     95.02 o 
  10   0  10     1741.50     1638.04    117.60 o 
  12   0  10      806.68      791.50     56.60 o 
  14   0  10       72.65      102.55     57.40 o 
 -31   1  10       27.53       48.71     33.62 o 
 -29   1  10      235.67      278.72     53.79 o 
 -27   1  10        3.91        2.63     25.64 o 
 -25   1  10       74.81      116.97     27.37 o 
 -23   1  10      527.16      561.83     34.91 o 
 -21   1  10       60.03       76.33     15.50 o 
 -19   1  10     4357.75     4132.97     70.15 o 
 -17   1  10     3705.10     3756.41     73.45 o 
 -15   1  10      528.01      582.37     16.79 o 
 -13   1  10     2750.74     2914.09     42.67 o 
 -11   1  10     7615.37     8044.37     99.45 o 
  -9   1  10       39.89       25.80      7.37 o 
  -7   1  10      636.65      663.62     16.04 o 
  -5   1  10     8468.52     8610.25    105.23 o 
  -3   1  10       35.29       34.22      8.31 o 
  -1   1  10      948.23     1017.31     23.90 o 
   1   1  10     3300.87     2835.64     54.65 o 
   3   1  10     1465.80     1313.00     37.68 o 
   5   1  10     1565.99     1456.96     42.68 o 
   7   1  10        5.19       -6.86     16.03 o 
   9   1  10      230.37      189.82     21.96 o 
  11   1  10      231.46      221.82     28.08 o 
  13   1  10       39.37       35.94     29.15 o 
  15   1  10        4.79       -9.04     39.69 o 
 -30   2  10      564.58      636.49     50.97 o 
 -28   2  10      222.30      199.89     34.15 o 
 -26   2  10     2455.71     2224.22     70.31 o 
 -24   2  10     2536.79     2415.28     54.95 o 
 -22   2  10     2169.52     1910.28     46.08 o 
 -20   2  10     6827.16     6111.81    135.11 o 
 -18   2  10     4706.20     4117.02     92.83 o 
 -16   2  10     2635.14     2502.20     48.08 o 
 -14   2  10     6079.89     5275.91     75.53 o 
 -12   2  10     2052.82     1810.51     35.47 o 
 -10   2  10    25880.25    28283.59    327.30 o 
  -8   2  10     3438.34     3182.66     45.03 o 
  -6   2  10     6570.43     6875.63     93.18 o 
  -4   2  10    18688.50    19590.75    266.97 o 
  -2   2  10     1881.66     1941.83     40.11 o 
   0   2  10     1811.99     1684.53     37.10 o 
   2   2  10     1700.25     1686.87     39.05 o 
   4   2  10     1385.25     1454.86     37.45 o 
   6   2  10      872.53      906.21     30.62 o 
   8   2  10      430.97      480.66     29.59 o 
  10   2  10      757.20      915.86     38.24 o 
  12   2  10      146.61      179.79     33.94 o 
  14   2  10      154.26      195.13     36.74 o 
 -29   3  10     1095.40     1260.22     76.78 o 
 -27   3  10      423.93      453.28     40.64 o 
 -25   3  10      521.40      573.00     34.38 o 
 -23   3  10     3134.54     3147.57     71.73 o 
 -21   3  10     2166.23     2169.21     49.86 o 
 -19   3  10      400.30      378.48     29.29 o 
 -17   3  10    11122.62    11422.41    194.86 o 
 -15   3  10     4340.59     4308.22    118.65 o 
 -13   3  10     1463.33     1468.43     36.38 o 
 -11   3  10    15231.21    15259.08    302.79 o 
  -9   3  10      776.99      748.61     21.27 o 
  -7   3  10     7055.60     6861.36    104.00 o 
  -5   3  10    10199.81     9267.18    246.55 o 
  -3   3  10      670.59      605.19     24.59 o 
  -1   3  10     1159.44     1074.09     40.71 o 
   1   3  10     7052.70     6729.13    129.37 o 
   3   3  10       82.11       64.26     16.50 o 
   5   3  10      996.10      911.37     31.59 o 
   7   3  10     1371.96     1434.07     41.43 o 
   9   3  10       22.14        5.05     21.00 o 
  11   3  10       46.37       44.59     27.25 o 
  13   3  10      802.98      789.11     70.51 o 
 -28   4  10      218.54      241.63     31.18 o 
 -26   4  10        2.73        3.41     21.96 o 
 -24   4  10      298.76      232.64     25.92 o 
 -22   4  10      803.80      645.40     34.55 o 
 -20   4  10       15.77        0.84     16.99 o 
 -18   4  10       39.12       35.31     16.83 o 
 -16   4  10      945.59      910.11     38.31 o 
 -14   4  10       14.85       19.08     14.33 o 
 -12   4  10     1480.56     1460.56     41.23 o 
 -10   4  10       23.45        8.86     14.06 o 
  -8   4  10       66.84       52.75     13.84 o 
  -6   4  10     1935.74     1953.14     42.50 o 
  -4   4  10      557.88      591.64     24.03 o 
  -2   4  10      100.57       55.12     15.18 o 
   0   4  10      198.68      224.10     24.66 o 
   2   4  10      122.02      220.41     24.09 o 
   4   4  10       38.68       -5.04     16.84 o 
   6   4  10      223.32      288.31     27.52 o 
   8   4  10      160.12      184.17     30.89 o 
  10   4  10        2.54      -25.99     25.99 o 
  12   4  10        0.72       11.29     39.77 o 
 -25   5  10      437.24      500.79     34.00 o 
 -23   5  10      527.79      526.76     36.06 o 
 -21   5  10     1197.18     1236.79     62.41 o 
 -19   5  10     1134.04     1165.03     43.97 o 
 -17   5  10     1431.85     1400.40     51.14 o 
 -15   5  10     1624.98     1594.32     56.57 o 
 -13   5  10     1256.47     1272.75     63.33 o 
 -11   5  10     6927.00     6983.97    139.04 o 
  -9   5  10      336.63      389.57     28.47 o 
  -7   5  10      200.87      209.25     18.93 o 
  -5   5  10     5948.30     6095.75     99.60 o 
  -3   5  10     1571.45     1604.19     41.68 o 
  -1   5  10       14.14       -3.42     16.22 o 
   1   5  10     1688.01     1859.83     56.32 o 
   3   5  10      281.38      277.94     27.98 o 
   5   5  10      294.87      334.37     35.01 o 
   7   5  10      264.33      311.66     35.45 o 
   9   5  10       37.88       75.52     30.18 o 
 -22   6  10        4.65       -7.30     24.25 o 
 -20   6  10      745.62      936.57     48.70 o 
 -18   6  10       11.26       -3.19     24.81 o 
 -16   6  10      179.40      258.92     30.61 o 
 -14   6  10     2089.37     2062.81     66.92 o 
 -12   6  10       80.33       85.07     27.58 o 
 -10   6  10       20.99       43.04     23.39 o 
  -8   6  10      180.54      146.49     24.93 o 
  -6   6  10       37.21       53.41     23.10 o 
  -4   6  10       32.58       75.86     18.96 o 
  -2   6  10      448.46      399.29     26.00 o 
   0   6  10        1.71       37.39     22.74 o 
   2   6  10        1.46        1.73     26.02 o 
   4   6  10      325.07      266.82     35.45 o 
   6   6  10        2.37       -4.14     28.28 o 
 -17   7  10      128.47      116.02     30.08 o 
 -15   7  10      587.93      649.90     45.47 o 
 -13   7  10      461.93      504.86     38.83 o 
 -11   7  10       20.47       -1.35     23.35 o 
  -9   7  10      422.43      419.17     35.25 o 
  -7   7  10       33.33       40.59     24.60 o 
  -5   7  10        2.44       25.17     23.84 o 
  -3   7  10       97.94      125.59     26.97 o 
  -1   7  10      408.43      480.24     45.44 o 
   1   7  10        2.02      -14.22     33.90 o 
 -31   1  11       91.68      109.78     41.12 o 
 -29   1  11     2734.96     2662.93     80.77 o 
 -27   1  11     2499.77     2485.80     74.03 o 
 -25   1  11     1192.04     1184.58     47.87 o 
 -23   1  11     8857.63     8497.84    163.95 o 
 -21   1  11     1290.84     1283.28     41.26 o 
 -19   1  11      758.42      739.75     27.27 o 
 -17   1  11    15227.33    15554.55    217.29 o 
 -15   1  11    10828.96    11385.90    138.60 o 
 -13   1  11      834.49      880.08     20.51 o 
 -11   1  11    12505.67    12761.64    153.01 o 
  -9   1  11     7617.79     7754.22     96.53 o 
  -7   1  11     7356.68     7611.15     94.74 o 
  -5   1  11     5416.60     5261.95     68.58 o 
  -3   1  11     3715.96     3551.63     54.38 o 
  -1   1  11       70.70       80.24     16.75 o 
   1   1  11     6351.21     6222.10     96.94 o 
   3   1  11     3828.57     3668.17     65.40 o 
   5   1  11      536.12      484.87     36.01 o 
   7   1  11      313.36      309.27     35.13 o 
   9   1  11      352.61      328.43     35.27 o 
  11   1  11        6.61       13.73     23.43 o 
  13   1  11      134.62       75.39     32.25 o 
 -30   2  11     1492.23     1691.42     66.48 o 
 -28   2  11       50.63       89.87     32.17 o 
 -26   2  11     1529.73     1609.64     58.74 o 
 -24   2  11     1869.99     1939.50     64.87 o 
 -22   2  11      737.64      741.50     28.74 o 
 -20   2  11     1667.52     1781.37     42.16 o 
 -18   2  11     7668.84     7575.86    147.34 o 
 -16   2  11      463.65      466.32     19.92 o 
 -14   2  11     4166.63     4098.09     57.54 o 
 -12   2  11     4963.48     4848.79     65.39 o 
 -10   2  11      280.06      259.51     13.17 o 
  -8   2  11     5451.88     5387.01     76.21 o 
  -6   2  11     6024.78     5731.92     88.72 o 
  -4   2  11      273.61      236.46     16.01 o 
  -2   2  11     2922.96     2623.05     49.94 o 
   0   2  11     1502.32     1335.55     34.86 o 
   2   2  11      186.35      128.40     16.46 o 
   4   2  11     1212.47     1083.02     47.67 o 
   6   2  11      759.79      692.23     42.17 o 
   8   2  11        5.92        3.82     19.23 o 
  10   2  11       74.58       86.33     26.53 o 
  12   2  11      216.80      238.00     38.67 o 
 -29   3  11       26.86       33.09     29.59 o 
 -27   3  11      312.11      321.11     31.64 o 
 -25   3  11      325.65      311.00     26.07 o 
 -23   3  11     1022.39      824.66     34.48 o 
 -21   3  11      647.13      504.43     36.04 o 
 -19   3  11       13.19        0.08     14.72 o 
 -17   3  11      943.83      858.90     28.55 o 
 -15   3  11      210.93      189.28     17.11 o 
 -13   3  11      460.68      510.27     24.82 o 
 -11   3  11     1957.87     1891.86     40.11 o 
  -9   3  11      271.01      270.22     16.81 o 
  -7   3  11      353.74      303.62     17.88 o 
  -5   3  11       32.60       56.06     14.66 o 
  -3   3  11      621.35      566.07     22.88 o 
  -1   3  11      467.67      492.14     24.49 o 
   1   3  11      247.15      279.21     20.40 o 
   3   3  11       88.36       94.41     18.24 o 
   5   3  11       18.43       42.29     17.71 o 
   7   3  11       24.21       50.19     19.56 o 
   9   3  11        0.93       -9.66     21.92 o 
  11   3  11       33.82       15.46     31.24 o 
 -28   4  11      140.21      142.67     27.07 o 
 -26   4  11      926.74      978.88     67.40 o 
 -24   4  11     3316.13     3055.92     67.36 o 
 -22   4  11      903.35      889.89     35.07 o 
 -20   4  11     1663.67     1709.21     59.99 o 
 -18   4  11     3787.49     3878.57     72.93 o 
 -16   4  11       95.54      112.04     22.09 o 
 -14   4  11     6636.96     6615.84    131.60 o 
 -12   4  11      709.91      714.71     49.50 o 
 -10   4  11       90.22      138.62     20.14 o 
  -8   4  11     5476.64     5490.06     89.72 o 
  -6   4  11     2900.36     2721.48     72.77 o 
  -4   4  11      273.20      232.96     19.21 o 
  -2   4  11     3007.33     2928.95     58.41 o 
   0   4  11     1599.17     1562.83     40.75 o 
   2   4  11       19.92       12.96     17.08 o 
   4   4  11      819.48      734.00     31.64 o 
   6   4  11       41.72       33.06     22.40 o 
   8   4  11        2.61       31.04     26.73 o 
  10   4  11      190.87      147.49     32.93 o 
 -25   5  11        8.69       -2.79     23.01 o 
 -23   5  11      269.43      298.81     27.59 o 
 -21   5  11      328.49      342.55     30.54 o 
 -19   5  11       44.47       11.07     21.84 o 
 -17   5  11      725.25      691.40     39.18 o 
 -15   5  11      660.32      728.99     38.54 o 
 -13   5  11      965.66      855.22     49.74 o 
 -11   5  11        4.36       -8.53     19.61 o 
  -9   5  11      498.84      514.74     32.37 o 
  -7   5  11      204.73      220.65     19.81 o 
  -5   5  11       84.19       78.43     17.57 o 
  -3   5  11     2141.34     2035.19     48.34 o 
  -1   5  11      344.26      411.59     26.52 o 
   1   5  11      232.25      187.60     22.37 o 
   3   5  11      549.97      528.07     41.07 o 
   5   5  11      240.76      284.60     34.35 o 
   7   5  11        3.28      -18.58     27.84 o 
 -22   6  11      261.15      298.07     36.63 o 
 -20   6  11       11.78       -4.74     26.28 o 
 -18   6  11      778.34      904.80     74.23 o 
 -16   6  11      671.74      667.53     40.73 o 
 -14   6  11       42.10       54.08     24.79 o 
 -12   6  11      874.15      920.83     43.81 o 
 -10   6  11       59.47       83.17     24.85 o 
  -8   6  11      216.44      238.03     29.38 o 
  -6   6  11       71.22       98.85     27.84 o 
  -4   6  11       23.37       35.90     18.85 o 
  -2   6  11      210.03      239.32     23.73 o 
   0   6  11       27.14       65.58     24.41 o 
   2   6  11       75.02       78.34     29.88 o 
   4   6  11       20.26       56.63     43.34 o 
 -17   7  11       52.15       76.82     29.79 o 
 -15   7  11      859.63      793.97     45.95 o 
 -13   7  11        3.33       22.62     29.05 o 
 -11   7  11      100.34      101.71     27.79 o 
  -9   7  11      452.05      443.39     41.68 o 
  -7   7  11       52.41       41.85     26.60 o 
  -5   7  11      122.57      111.89     27.64 o 
  -3   7  11      288.14      356.97     45.02 o 
  -1   7  11      105.30      129.23     37.22 o 
 -32   0  12      197.54      230.09     56.73 o 
 -30   0  12      774.31      927.92    116.84 o 
 -28   0  12      322.93      305.03     58.42 o 
 -26   0  12     1041.85     1053.57     67.18 o 
 -24   0  12       37.60       39.57     32.10 o 
 -22   0  12      425.12      472.68     42.30 o 
 -20   0  12       19.10       12.81     17.71 o 
 -18   0  12     6610.18     6574.96    220.85 o 
 -16   0  12     1865.72     1879.50     46.53 o 
 -14   0  12      819.53      916.11     47.56 o 
 -12   0  12    14804.25    16556.17    277.50 o 
 -10   0  12       62.33       65.14     13.40 o 
  -8   0  12      459.39      508.75     21.36 o 
  -6   0  12     6509.40     6388.50    116.21 o 
  -4   0  12      311.27      304.32     23.53 o 
  -2   0  12      195.20      132.93     19.54 o 
   0   0  12     1191.26     1104.85     43.30 o 
   2   0  12     2710.53     2542.69     90.76 o 
   4   0  12      169.31      154.49     34.10 o 
   6   0  12      612.98      499.01     46.85 o 
   8   0  12       61.24       78.79     35.49 o 
  10   0  12      180.79      222.05     53.06 o 
  12   0  12       73.77       51.66     63.14 o 
 -31   1  12        4.19      -29.03     29.03 o 
 -29   1  12       66.18      108.25     31.26 o 
 -27   1  12      683.26      802.29     44.96 o 
 -25   1  12      307.47      334.79     31.99 o 
 -23   1  12       26.00        9.73     17.35 o 
 -21   1  12        9.71       23.23     14.27 o 
 -19   1  12      658.48      605.75     29.81 o 
 -17   1  12      450.46      472.92     16.65 o 
 -15   1  12     5692.71     5784.48     76.51 o 
 -13   1  12      828.28      872.44     21.59 o 
 -11   1  12     1491.65     1552.92     35.30 o 
  -9   1  12     9835.19    10452.28    127.61 o 
  -7   1  12       39.36       65.48     10.26 o 
  -5   1  12       32.88       41.08     10.06 o 
  -3   1  12     1433.43     1324.22     40.77 o 
  -1   1  12      104.49      141.41     16.65 o 
   1   1  12      700.96      646.06     25.05 o 
   3   1  12      105.92      101.69     18.34 o 
   5   1  12        8.75      -16.17     16.17 o 
   7   1  12       61.77      100.55     24.72 o 
   9   1  12      160.41      160.24     32.81 o 
  11   1  12       31.59       47.36     25.26 o 
 -30   2  12      462.71      506.66     43.19 o 
 -28   2  12       20.49       21.78     28.21 o 
 -26   2  12        3.12       19.70     25.35 o 
 -24   2  12      935.26      890.43     32.98 o 
 -22   2  12        9.79       34.82     15.84 o 
 -20   2  12       63.85       74.91     15.83 o 
 -18   2  12     2174.33     2028.26     53.84 o 
 -16   2  12        6.72       16.55     11.79 o 
 -14   2  12      141.10      177.19     12.41 o 
 -12   2  12      306.23      314.23     16.82 o 
 -10   2  12      357.66      351.67     15.22 o 
  -8   2  12      177.69      224.25     32.25 o 
  -6   2  12     1195.59     1106.14     36.38 o 
  -4   2  12      297.41      315.62     18.47 o 
  -2   2  12      123.40      128.98     15.92 o 
   0   2  12     1803.37     1798.38     62.12 o 
   2   2  12      571.37      577.69     32.69 o 
   4   2  12        3.71       25.84     16.98 o 
   6   2  12        2.98       -7.27     18.44 o 
   8   2  12       67.09       86.66     29.39 o 
  10   2  12        6.46       28.01     32.20 o 
 -29   3  12      146.27      172.68     34.47 o 
 -27   3  12     3086.00     3116.40     75.94 o 
 -25   3  12       66.83      116.39     21.59 o 
 -23   3  12      106.27      159.47     21.52 o 
 -21   3  12     4670.05     4762.56     84.33 o 
 -19   3  12      681.65      697.11     28.01 o 
 -17   3  12      201.54      223.68     18.62 o 
 -15   3  12     5925.95     5860.68     93.44 o 
 -13   3  12      233.22      266.69     19.65 o 
 -11   3  12       53.86       60.18     13.37 o 
  -9   3  12     2137.21     1971.87     42.24 o 
  -7   3  12     3546.34     3313.14     63.78 o 
  -5   3  12      313.53      308.19     19.15 o 
  -3   3  12     1687.34     1594.02     38.97 o 
  -1   3  12        5.51        3.58     14.27 o 
   1   3  12        6.15      -15.11     15.11 o 
   3   3  12      350.52      309.64     23.64 o 
   5   3  12      112.76      132.91     21.79 o 
   7   3  12       16.93        6.95     22.20 o 
   9   3  12       81.77       36.25     42.62 o 
 -28   4  12        5.63      -13.29     22.24 o 
 -26   4  12       88.73       58.97     23.25 o 
 -24   4  12      460.19      543.19     30.64 o 
 -22   4  12      538.10      539.11     29.81 o 
 -20   4  12        4.37      -16.64     16.64 o 
 -18   4  12      374.15      466.77     30.88 o 
 -16   4  12      462.42      486.19     32.99 o 
 -14   4  12       93.69       77.07     21.55 o 
 -12   4  12      673.78      683.65     44.15 o 
 -10   4  12      780.83      708.33     30.44 o 
  -8   4  12      111.62      170.39     17.88 o 
  -6   4  12     1618.74     1594.70     40.37 o 
  -4   4  12      731.32      709.83     28.31 o 
  -2   4  12      438.92      485.17     25.61 o 
   0   4  12      509.34      515.82     29.64 o 
   2   4  12        1.75       19.65     18.66 o 
   4   4  12        0.59        0.93     19.08 o 
   6   4  12      213.09      249.39     28.91 o 
   8   4  12        5.73       30.39     27.23 o 
 -25   5  12      125.72      169.46     32.99 o 
 -23   5  12        6.16       11.01     24.26 o 
 -21   5  12      507.86      490.12     37.74 o 
 -19   5  12      136.06      162.18     28.05 o 
 -17   5  12       26.55       45.96     23.69 o 
 -15   5  12      277.25      316.71     31.07 o 
 -13   5  12       40.25       36.44     21.92 o 
 -11   5  12      734.29      724.39     38.22 o 
  -9   5  12      668.51      550.25     33.47 o 
  -7   5  12       16.79       24.35     15.86 o 
  -5   5  12       78.72       89.90     18.86 o 
  -3   5  12       71.33       54.16     18.43 o 
  -1   5  12       46.44       24.04     18.73 o 
   1   5  12        8.85       18.78     19.28 o 
   3   5  12       41.50       14.27     24.65 o 
   5   5  12        7.14       -1.90     27.37 o 
 -22   6  12      152.94      185.22     33.96 o 
 -20   6  12        4.95       -5.83     26.77 o 
 -18   6  12     1326.70     1431.69     62.91 o 
 -16   6  12       45.65       49.55     26.21 o 
 -14   6  12        5.48      -23.05     23.05 o 
 -12   6  12     1927.35     1841.46     61.51 o 
 -10   6  12      244.32      226.39     29.44 o 
  -8   6  12        2.76       -4.69     22.90 o 
  -6   6  12      980.12      984.65     44.49 o 
  -4   6  12       20.85       26.50     19.46 o 
  -2   6  12        2.29      -17.61     19.04 o 
   0   6  12      584.54      540.07     35.59 o 
   2   6  12      247.00      276.39     37.09 o 
 -17   7  12       72.80       44.53     33.91 o 
 -15   7  12       97.80      112.76     31.35 o 
 -13   7  12        4.85       -4.59     26.62 o 
 -11   7  12        0.81       12.92     27.25 o 
  -9   7  12       32.46       51.35     27.16 o 
  -7   7  12        2.58      -13.26     25.00 o 
  -5   7  12        2.87       21.74     26.35 o 
  -3   7  12      238.61      255.36     34.21 o 
 -31   1  13       80.77       95.16     33.40 o 
 -29   1  13      375.20      341.82     37.40 o 
 -27   1  13        0.22       13.29     35.53 o 
 -25   1  13      619.59      669.88     41.98 o 
 -23   1  13     1679.51     1471.90     43.75 o 
 -21   1  13        3.14        9.68     13.78 o 
 -19   1  13     3299.99     3058.91     61.98 o 
 -17   1  13    12618.02    12461.65    162.86 o 
 -15   1  13       76.03      122.22     11.89 o 
 -13   1  13       38.28       51.96     10.06 o 
 -11   1  13     8376.62     8560.38    107.33 o 
  -9   1  13      111.12       85.06     17.68 o 
  -7   1  13      488.41      527.73     20.76 o 
  -5   1  13     4436.16     4399.16     72.88 o 
  -3   1  13      110.14       81.07     14.20 o 
  -1   1  13     3163.62     3093.70     65.50 o 
   1   1  13     2876.09     2737.86     93.84 o 
   3   1  13       25.66       35.37     18.63 o 
   5   1  13      310.80      354.54     31.07 o 
   7   1  13      374.70      411.27     34.92 o 
   9   1  13        5.32       10.16     24.47 o 
  11   1  13       56.11       89.36     34.99 o 
 -30   2  13      302.23      338.44     38.33 o 
 -28   2  13      182.89      209.99     33.26 o 
 -26   2  13       46.68        6.53     24.85 o 
 -24   2  13      607.11      578.40     27.82 o 
 -22   2  13     1441.48     1565.40     41.46 o 
 -20   2  13      833.94      837.11     28.96 o 
 -18   2  13      193.76      229.55     18.72 o 
 -16   2  13      770.56      843.46     24.52 o 
 -14   2  13      138.18      168.62     12.86 o 
 -12   2  13     1111.13     1119.13     30.63 o 
 -10   2  13      232.22      272.35     17.33 o 
  -8   2  13     2744.37     2698.56     71.68 o 
  -6   2  13       20.13        7.64     12.86 o 
  -4   2  13      476.09      509.45     23.09 o 
  -2   2  13     2473.50     2405.24     61.68 o 
   0   2  13       15.41       17.23     15.32 o 
   2   2  13      229.45      216.78     21.59 o 
   4   2  13      440.15      438.66     29.15 o 
   6   2  13       85.92       48.21     21.78 o 
   8   2  13       28.25       32.24     24.91 o 
  10   2  13      202.44      220.43     39.22 o 
 -29   3  13      371.18      403.77     42.92 o 
 -27   3  13      469.61      451.43     34.16 o 
 -25   3  13      850.16      806.12     37.72 o 
 -23   3  13      238.23      255.55     23.34 o 
 -21   3  13       11.04       19.80     17.48 o 
 -19   3  13      994.82      957.66     31.86 o 
 -17   3  13     1048.18      935.26     30.19 o 
 -15   3  13      915.19      942.04     43.23 o 
 -13   3  13     1375.91     1342.59     38.23 o 
 -11   3  13     1246.76     1083.35     31.52 o 
  -9   3  13      247.25      254.84     18.71 o 
  -7   3  13     1217.65     1122.29     32.51 o 
  -5   3  13      512.06      484.58     23.16 o 
  -3   3  13       73.58       90.56     17.42 o 
  -1   3  13     1206.70     1226.52     53.88 o 
   1   3  13       23.78       63.16     18.59 o 
   3   3  13       56.34       90.85     20.63 o 
   5   3  13       97.50      133.01     23.00 o 
   7   3  13        6.38       23.98     27.13 o 
   9   3  13       70.68       82.44     56.99 o 
 -28   4  13       54.41       57.96     24.39 o 
 -26   4  13      102.78      100.78     24.79 o 
 -24   4  13      144.34      129.18     23.25 o 
 -22   4  13       70.36       41.86     22.58 o 
 -20   4  13        9.68       10.81     22.42 o 
 -18   4  13       93.26       69.33     23.62 o 
 -16   4  13        0.71       11.54     19.68 o 
 -14   4  13      296.79      310.78     27.68 o 
 -12   4  13       51.65       50.49     20.62 o 
 -10   4  13       15.09       14.27     15.76 o 
  -8   4  13     5560.73     5485.92     91.98 o 
  -6   4  13      104.10      101.27     18.39 o 
  -4   4  13      516.98      462.70     30.75 o 
  -2   4  13     2730.79     2728.24     58.88 o 
   0   4  13       11.82       27.52     18.85 o 
   2   4  13       26.22       24.25     20.47 o 
   4   4  13      189.26      255.46     29.93 o 
   6   4  13       27.02       27.05     28.32 o 
 -25   5  13      286.87      320.41     37.20 o 
 -23   5  13      157.87      156.29     31.46 o 
 -21   5  13      766.84      837.84     46.13 o 
 -19   5  13     1102.05     1140.45     81.96 o 
 -17   5  13       47.68       25.15     24.41 o 
 -15   5  13     1607.60     1605.45     80.93 o 
 -13   5  13      853.12      961.72     44.43 o 
 -11   5  13      148.38      199.78     27.46 o 
  -9   5  13      108.48      136.42     24.74 o 
  -7   5  13      336.01      292.05     23.36 o 
  -5   5  13      849.34      764.88     31.79 o 
  -3   5  13      528.59      539.24     31.45 o 
  -1   5  13       82.08       68.09     22.38 o 
   1   5  13       24.85       15.13     26.38 o 
   3   5  13      155.96      119.59     27.22 o 
   5   5  13       19.28       31.86     33.32 o 
 -22   6  13      188.07      202.46     34.87 o 
 -20   6  13       50.05       25.78     27.42 o 
 -18   6  13      160.70      232.04     40.25 o 
 -16   6  13      436.26      495.38     41.50 o 
 -14   6  13       13.90       25.97     27.85 o 
 -12   6  13      113.61      140.43     29.23 o 
 -10   6  13       97.42      103.32     26.66 o 
  -8   6  13       68.12       56.20     26.35 o 
  -6   6  13      354.76      398.11     41.14 o 
  -4   6  13      142.69      190.06     24.27 o 
  -2   6  13        1.88        2.84     20.46 o 
   0   6  13      114.20      128.39     32.40 o 
 -15   7  13       39.55       45.85     31.07 o 
 -13   7  13      144.85      110.67     30.79 o 
 -11   7  13       18.82      -24.73     24.73 o 
  -9   7  13        1.45       10.14     33.75 o 
  -7   7  13        0.64      -12.96     25.84 o 
 -32   0  14       26.35       39.82     49.46 o 
 -30   0  14      914.24      867.38     68.80 o 
 -28   0  14        9.96       49.11     37.51 o 
 -26   0  14     1357.92     1159.78     72.19 o 
 -24   0  14      695.73      657.03     51.05 o 
 -22   0  14      983.22      930.82     55.87 o 
 -20   0  14    33387.79    33981.08    559.05 o 
 -18   0  14    10685.52    10570.39    280.87 o 
 -16   0  14     1947.15     2007.10     71.24 o 
 -14   0  14    24460.38    26142.35    432.27 o 
 -12   0  14     6003.14     5635.19    106.78 o 
 -10   0  14      485.48      537.67     24.39 o 
  -8   0  14     6321.94     6069.38    132.68 o 
  -6   0  14     6192.52     6042.75    160.22 o 
  -4   0  14       48.88      107.62     30.43 o 
  -2   0  14     4035.22     3829.38    120.66 o 
   0   0  14     1452.68     1374.91     69.17 o 
   2   0  14      382.31      375.78     43.35 o 
   4   0  14     1235.64     1170.93     68.06 o 
   6   0  14      765.27      753.22     59.46 o 
   8   0  14      152.14      156.67     47.83 o 
 -31   1  14      136.25      142.05     36.06 o 
 -29   1  14        5.12        1.80     28.40 o 
 -27   1  14       71.30       86.98     27.83 o 
 -25   1  14      290.85      304.85     32.29 o 
 -23   1  14       44.14       71.64     19.46 o 
 -21   1  14      689.84      726.27     47.00 o 
 -19   1  14       72.17       57.64     14.31 o 
 -17   1  14     3526.57     3569.76     78.49 o 
 -15   1  14      225.64      234.86     14.17 o 
 -13   1  14       71.67       73.08     10.95 o 
 -11   1  14      978.52     1003.02     25.53 o 
  -9   1  14     1135.99     1031.68     28.99 o 
  -7   1  14      475.49      473.51     22.35 o 
  -5   1  14       56.04       50.96     14.53 o 
  -3   1  14      793.86      726.61     29.65 o 
  -1   1  14      269.65      191.08     21.02 o 
   1   1  14      105.04       82.78     24.16 o 
   3   1  14      484.01      434.60     32.94 o 
   5   1  14      194.47      169.59     28.98 o 
   7   1  14       26.21       27.94     26.15 o 
   9   1  14        5.95       47.12     27.68 o 
 -30   2  14     1230.46     1268.43     77.52 o 
 -28   2  14       91.61      129.70     34.57 o 
 -26   2  14      572.06      505.00     36.49 o 
 -24   2  14     2858.50     2643.21     56.93 o 
 -22   2  14      778.69      731.24     28.90 o 
 -20   2  14     1849.08     1853.58     44.78 o 
 -18   2  14     5889.21     5871.30     94.30 o 
 -16   2  14      440.32      400.05     18.18 o 
 -14   2  14     2847.19     2668.69     51.96 o 
 -12   2  14     2332.60     2110.83     44.52 o 
 -10   2  14     1152.33     1227.86     33.26 o 
  -8   2  14     6514.74     6546.06    102.55 o 
  -6   2  14     1646.93     1768.63     40.95 o 
  -4   2  14      985.97      969.05     35.13 o 
  -2   2  14     3699.01     3744.40     76.30 o 
   0   2  14      411.64      478.22     28.32 o 
   2   2  14       64.89       59.32     21.18 o 
   4   2  14      133.37      158.99     30.95 o 
   6   2  14      328.92      455.26     41.52 o 
   8   2  14       27.07       20.91     31.75 o 
 -29   3  14      326.02      412.88     53.65 o 
 -27   3  14      498.83      527.89     31.68 o 
 -25   3  14        7.61       -1.68     19.23 o 
 -23   3  14       58.58       98.19     20.63 o 
 -21   3  14     2907.50     2860.00     59.58 o 
 -19   3  14       31.33       28.33     20.01 o 
 -17   3  14      946.16      908.01     38.68 o 
 -15   3  14     2932.95     2864.54     70.65 o 
 -13   3  14      161.50      145.76     18.89 o 
 -11   3  14     2166.57     1987.71     44.48 o 
  -9   3  14     2491.19     2464.69     51.46 o 
  -7   3  14       24.94       25.41     15.86 o 
  -5   3  14     4081.24     3932.67     81.13 o 
  -3   3  14      196.54      192.41     20.54 o 
  -1   3  14        9.07       26.60     21.00 o 
   1   3  14     1340.28     1493.24     43.39 o 
   3   3  14       89.30      131.04     24.76 o 
   5   3  14       10.01       44.38     23.80 o 
   7   3  14      248.18      318.38     48.68 o 
 -28   4  14      465.04      427.18     32.17 o 
 -26   4  14      293.43      302.06     30.73 o 
 -24   4  14      164.36      150.70     27.27 o 
 -22   4  14      917.93      983.58     63.49 o 
 -20   4  14      666.98      622.47     38.02 o 
 -18   4  14      172.36      160.02     26.62 o 
 -16   4  14      545.09      648.62     46.48 o 
 -14   4  14      498.52      480.03     32.19 o 
 -12   4  14      673.26      598.62     52.28 o 
 -10   4  14       34.26       43.73     17.36 o 
  -8   4  14       48.82       42.38     16.96 o 
  -6   4  14      583.60      594.47     28.07 o 
  -4   4  14      878.08      883.57     51.91 o 
  -2   4  14       14.68       -4.78     18.93 o 
   0   4  14       83.03       83.51     21.24 o 
   2   4  14       34.96       95.55     23.90 o 
   4   4  14       16.66       49.83     33.96 o 
 -25   5  14      199.60      250.11     35.69 o 
 -23   5  14      190.26      238.24     35.97 o 
 -21   5  14      828.62      919.51     48.07 o 
 -19   5  14      428.81      476.80     46.14 o 
 -17   5  14      379.47      404.84     35.31 o 
 -15   5  14      910.61      912.41     44.82 o 
 -13   5  14      588.72      605.00     38.07 o 
 -11   5  14     1063.92     1094.03     46.54 o 
  -9   5  14     1111.08     1134.08     41.28 o 
  -7   5  14       72.30       41.60     18.57 o 
  -5   5  14      454.85      468.70     27.95 o 
  -3   5  14      974.62     1002.26     37.80 o 
  -1   5  14       13.00       29.80     21.78 o 
   1   5  14      104.47      128.79     28.70 o 
   3   5  14      152.00      211.25     37.30 o 
 -22   6  14      361.58      388.07    141.45 o 
 -20   6  14      210.75      241.33     50.67 o 
 -18   6  14       59.67       86.75     29.35 o 
 -16   6  14      689.85      704.74     44.02 o 
 -14   6  14      122.19      106.53     29.94 o 
 -12   6  14      433.63      372.07     35.33 o 
 -10   6  14       75.91      116.13     31.39 o 
  -8   6  14       69.51       88.68     28.31 o 
  -6   6  14      184.22      155.26     26.62 o 
  -4   6  14       70.89       76.55     23.08 o 
  -2   6  14        0.22      -18.92     25.99 o 
 -31   1  15      360.87      328.27     44.76 o 
 -29   1  15      542.54      539.39     40.18 o 
 -27   1  15     4026.60     4152.05     99.18 o 
 -25   1  15     2629.30     2598.81     96.98 o 
 -23   1  15     1941.39     1779.45     75.27 o 
 -21   1  15     6778.60     6435.10    102.28 o 
 -19   1  15      911.58      907.46     26.55 o 
 -17   1  15     4075.11     4305.30     62.79 o 
 -15   1  15     7579.05     7639.18     99.53 o 
 -13   1  15     2771.97     2697.13     49.95 o 
 -11   1  15     1328.53     1318.30     50.18 o 
  -9   1  15     8069.29     8094.54    122.11 o 
  -7   1  15     2333.71     2242.49     47.04 o 
  -5   1  15     1580.98     1683.69     45.80 o 
  -3   1  15     3306.92     3404.05     87.37 o 
  -1   1  15       21.84       -7.05     22.22 o 
   1   1  15      627.58      584.02     37.27 o 
   3   1  15     2359.95     2324.02     85.02 o 
   5   1  15      227.19      168.25     30.97 o 
   7   1  15       31.42       55.51     28.70 o 
 -30   2  15     1819.24     1851.00     68.49 o 
 -28   2  15      152.07      166.83     31.12 o 
 -26   2  15       22.70       26.49     22.29 o 
 -24   2  15     3050.84     3066.06     62.78 o 
 -22   2  15      181.60      192.32     20.24 o 
 -20   2  15      342.66      359.02     22.03 o 
 -18   2  15     5842.44     5852.68    104.02 o 
 -16   2  15      223.84      209.09     19.95 o 
 -14   2  15      855.47      790.13     31.72 o 
 -12   2  15     2961.13     2642.82     68.05 o 
 -10   2  15      575.71      500.94     23.28 o 
  -8   2  15       63.08       51.24     15.62 o 
  -6   2  15     4069.38     3763.42     68.80 o 
  -4   2  15      114.51       77.77     17.93 o 
  -2   2  15      214.83      224.80     35.33 o 
   0   2  15      622.83      598.13     51.32 o 
   2   2  15      327.04      345.59     29.30 o 
   4   2  15      100.98       93.25     27.30 o 
   6   2  15      279.34      268.98     34.65 o 
 -29   3  15      120.85      182.63     35.50 o 
 -27   3  15      328.82      278.95     27.39 o 
 -25   3  15     1283.34     1245.44     40.63 o 
 -23   3  15      727.22      714.30     31.19 o 
 -21   3  15     1713.59     1450.23     51.60 o 
 -19   3  15      649.46      651.24     62.82 o 
 -17   3  15       13.41       38.98     19.81 o 
 -15   3  15     1978.42     1833.92     54.86 o 
 -13   3  15      373.90      402.56     24.98 o 
 -11   3  15      505.27      547.89     25.14 o 
  -9   3  15     1689.54     1645.89     41.63 o 
  -7   3  15       92.88      132.25     19.03 o 
  -5   3  15      239.69      308.74     22.66 o 
  -3   3  15      620.85      700.69     30.44 o 
  -1   3  15       73.39      123.99     21.60 o 
   1   3  15       54.80        2.28     27.27 o 
   3   3  15      192.94      195.36     27.59 o 
   5   3  15        2.58      -10.84     23.04 o 
 -28   4  15      360.62      366.90     36.21 o 
 -26   4  15      343.84      355.75     36.05 o 
 -24   4  15     2588.82     2430.19     99.89 o 
 -22   4  15     1545.94     1439.49     65.98 o 
 -20   4  15      155.91      185.28     28.78 o 
 -18   4  15     4486.07     4358.12    100.44 o 
 -16   4  15      229.15      243.96     28.44 o 
 -14   4  15      740.42      752.16     38.10 o 
 -12   4  15     2969.56     2621.51     69.92 o 
 -10   4  15       69.16       73.99     18.28 o 
  -8   4  15      345.07      342.12     23.87 o 
  -6   4  15     2345.34     2295.74     53.58 o 
  -4   4  15      467.01      441.57     37.99 o 
  -2   4  15      432.78      414.07     30.77 o 
   0   4  15      409.14      459.96     29.95 o 
   2   4  15      312.33      332.61     29.14 o 
   4   4  15       31.52       52.00     29.58 o 
 -25   5  15        5.32       41.13     36.82 o 
 -23   5  15       16.59       53.79     28.65 o 
 -21   5  15      312.80      367.14     37.07 o 
 -19   5  15      259.02      362.80     36.29 o 
 -17   5  15        4.25      -23.07     23.07 o 
 -15   5  15      500.35      534.98     38.16 o 
 -13   5  15      349.50      390.08     40.94 o 
 -11   5  15      419.99      453.18     47.50 o 
  -9   5  15      126.76      144.49     24.41 o 
  -7   5  15       24.53      -18.59     18.59 o 
  -5   5  15        1.59       26.49     19.74 o 
  -3   5  15      176.75      145.18     24.39 o 
  -1   5  15       15.12       18.68     22.41 o 
   1   5  15        3.53       13.00     24.96 o 
 -20   6  15       49.93       44.69     30.89 o 
 -18   6  15      240.03      324.07     40.90 o 
 -16   6  15      870.53      883.64     49.26 o 
 -14   6  15      218.47      206.82     33.66 o 
 -12   6  15      455.94      433.30     36.99 o 
 -10   6  15      206.10      220.11     31.65 o 
  -8   6  15       11.98       11.29     27.12 o 
  -6   6  15      155.20      184.78     28.50 o 
  -4   6  15       45.12       50.24     23.94 o 
 -32   0  16      326.15      285.27     65.18 o 
 -30   0  16     1367.82     1453.68     80.33 o 
 -28   0  16     1643.34     1870.80     87.14 o 
 -26   0  16      959.58      912.24     90.18 o 
 -24   0  16      742.47      706.30    121.43 o 
 -22   0  16     2631.17     2717.12     97.13 o 
 -20   0  16       40.68       46.22     18.87 o 
 -18   0  16     2184.83     2278.77     58.24 o 
 -16   0  16    13892.94    14516.88    251.00 o 
 -14   0  16      279.65      301.49     27.86 o 
 -12   0  16     1688.53     1694.73     55.38 o 
 -10   0  16    15180.72    15830.83    337.04 o 
  -8   0  16      317.32      297.30     54.34 o 
  -6   0  16     2961.50     2704.91     98.75 o 
  -4   0  16     1468.62     1381.31     92.47 o 
  -2   0  16        9.20        8.15     31.19 o 
   0   0  16      812.62      736.51     58.62 o 
   2   0  16       76.88       82.65     41.30 o 
   4   0  16       87.81       88.38     40.39 o 
   6   0  16      304.92      267.43     51.49 o 
 -31   1  16       84.44      127.25     32.82 o 
 -29   1  16        4.13        2.17     26.79 o 
 -27   1  16      742.81      692.51     41.50 o 
 -25   1  16      289.85      355.48     33.91 o 
 -23   1  16        7.02       23.97     18.25 o 
 -21   1  16       54.82       55.45     16.23 o 
 -19   1  16      107.45      131.30     15.70 o 
 -17   1  16     1036.57     1004.83     31.24 o 
 -15   1  16     1025.82     1008.47     28.42 o 
 -13   1  16      616.10      631.16     42.00 o 
 -11   1  16        6.41      -11.42     14.29 o 
  -9   1  16     2485.51     2252.93     72.69 o 
  -7   1  16     1042.28      986.90     44.93 o 
  -5   1  16      100.26       63.31     20.21 o 
  -3   1  16      455.43      411.52     32.37 o 
  -1   1  16       22.40       22.72     23.70 o 
   1   1  16       57.33       26.39     25.98 o 
   3   1  16        6.96       42.02     28.00 o 
   5   1  16       75.49       78.77     30.25 o 
 -30   2  16      395.04      440.96     39.64 o 
 -28   2  16     1163.58     1163.72     51.49 o 
 -26   2  16      120.86      184.23     25.71 o 
 -24   2  16      505.95      541.20     27.69 o 
 -22   2  16     3254.67     3340.58     64.83 o 
 -20   2  16       40.01       45.45     21.09 o 
 -18   2  16     1450.93     1430.41     47.92 o 
 -16   2  16     2738.17     2624.74     74.49 o 
 -14   2  16      133.68      161.36     18.35 o 
 -12   2  16      534.54      520.31     24.29 o 
 -10   2  16      939.29      923.71     42.08 o 
  -8   2  16       20.50       12.98     15.57 o 
  -6   2  16      743.01      795.53     47.57 o 
  -4   2  16      361.87      369.07     41.26 o 
  -2   2  16       14.28        0.30     20.40 o 
   0   2  16      764.87      720.39     67.68 o 
   2   2  16      187.36      227.65     32.70 o 
   4   2  16       27.95       57.01     38.88 o 
 -29   3  16      138.39      161.74     33.66 o 
 -27   3  16     1240.40     1369.15     55.83 o 
 -25   3  16     2523.81     2591.32     74.17 o 
 -23   3  16       34.30      -22.40     22.40 o 
 -21   3  16     2900.35     2733.64     84.06 o 
 -19   3  16     1867.53     2025.72     60.75 o 
 -17   3  16      335.17      323.95     28.47 o 
 -15   3  16     3352.00     3156.67     77.45 o 
 -13   3  16      874.14      850.25     33.84 o 
 -11   3  16       28.42       13.03     16.23 o 
  -9   3  16     1581.63     1428.95     45.73 o 
  -7   3  16     2689.51     2561.22     56.06 o 
  -5   3  16       20.77       -5.27     18.26 o 
  -3   3  16      335.46      314.82     28.49 o 
  -1   3  16      781.19      781.56     37.89 o 
   1   3  16        4.24        8.83     22.18 o 
   3   3  16       74.90       62.29     26.02 o 
 -28   4  16        0.14      -11.48     48.72 o 
 -26   4  16       58.61       91.98     31.25 o 
 -24   4  16       43.08       45.54     26.87 o 
 -22   4  16      141.95      131.36     28.61 o 
 -20   4  16       19.33       11.03     24.28 o 
 -18   4  16       64.09      108.89     26.76 o 
 -16   4  16       32.22       -0.36     22.70 o 
 -14   4  16       46.29       58.47     24.15 o 
 -12   4  16        8.43       -7.83     22.72 o 
 -10   4  16       18.65        5.65     17.51 o 
  -8   4  16        5.89       10.60     18.01 o 
  -6   4  16      153.25      147.04     22.60 o 
  -4   4  16      269.25      213.70     24.98 o 
  -2   4  16       39.73       65.49     22.75 o 
   0   4  16        6.09       14.93     22.02 o 
   2   4  16       74.45       89.73     26.94 o 
 -23   5  16       83.64      118.79     30.42 o 
 -21   5  16      492.81      520.56     41.10 o 
 -19   5  16      592.59      647.20     42.75 o 
 -17   5  16      176.15      201.74     31.59 o 
 -15   5  16      455.33      521.80     38.28 o 
 -13   5  16      136.07      146.06     45.07 o 
 -11   5  16      176.53      206.51     30.02 o 
  -9   5  16      857.13      851.22     39.13 o 
  -7   5  16      134.77      129.82     23.72 o 
  -5   5  16        6.70       -7.63     21.42 o 
  -3   5  16       96.73      116.22     31.02 o 
  -1   5  16      121.65       79.46     27.31 o 
 -18   6  16      491.93      478.23     67.80 o 
 -16   6  16      261.55      290.76     36.79 o 
 -14   6  16       13.50      -10.80     27.16 o 
 -12   6  16      155.75      128.78     31.25 o 
 -10   6  16      578.79      523.80     40.19 o 
  -8   6  16        3.46      -24.94     24.94 o 
 -31   1  17      102.89      125.45     34.24 o 
 -29   1  17      516.73      524.38     39.45 o 
 -27   1  17       12.46      -23.42     23.42 o 
 -25   1  17     1255.61     1374.32     50.08 o 
 -23   1  17      146.86      170.63     21.69 o 
 -21   1  17       91.68       67.95     22.30 o 
 -19   1  17     5770.08     5688.75     93.16 o 
 -17   1  17       18.06       10.36     16.07 o 
 -15   1  17      756.47      745.15     28.18 o 
 -13   1  17     3833.64     3734.53     67.82 o 
 -11   1  17      185.45      184.18     28.09 o 
  -9   1  17      582.84      564.06     29.60 o 
  -7   1  17     1867.21     1673.83     55.26 o 
  -5   1  17      313.02      360.98     31.95 o 
  -3   1  17        0.15        2.77     24.08 o 
  -1   1  17      124.78      199.26     30.86 o 
   1   1  17      254.82      265.98     33.91 o 
   3   1  17       85.73       98.48     36.08 o 
 -30   2  17      122.72      169.94     33.41 o 
 -28   2  17      866.15     1016.10     77.76 o 
 -26   2  17      647.81      701.66     39.79 o 
 -24   2  17       70.94       68.37     19.55 o 
 -22   2  17     2432.04     2357.38     65.81 o 
 -20   2  17      360.26      410.95     30.21 o 
 -18   2  17        8.19       19.48     20.08 o 
 -16   2  17     1286.61     1291.40     40.38 o 
 -14   2  17     1229.67     1127.59     41.91 o 
 -12   2  17       13.66       22.35     16.22 o 
 -10   2  17     1213.70     1134.83     41.55 o 
  -8   2  17      138.60      205.98     30.22 o 
  -6   2  17       10.86       13.72     20.07 o 
  -4   2  17      619.67      644.99     33.48 o 
  -2   2  17       23.08       12.68     26.52 o 
   0   2  17       79.87       87.24     30.03 o 
   2   2  17       31.91       42.96     30.53 o 
 -29   3  17        4.94       62.16     53.44 o 
 -27   3  17      218.39      211.68     31.91 o 
 -25   3  17      286.59      267.08     32.74 o 
 -23   3  17        3.57       18.17     24.02 o 
 -21   3  17       45.45       31.75     23.65 o 
 -19   3  17        1.27       -2.46     22.56 o 
 -17   3  17      124.52       94.53     24.93 o 
 -15   3  17      141.67      161.17     25.84 o 
 -13   3  17       91.00       81.79     18.31 o 
 -11   3  17       31.72       19.51     25.54 o 
  -9   3  17      270.95      299.59     23.55 o 
  -7   3  17       38.09       27.44     19.48 o 
  -5   3  17        0.56      -18.42     21.08 o 
  -3   3  17       58.25       51.23     27.84 o 
  -1   3  17        3.44       41.46     32.33 o 
   1   3  17        0.26        0.40     27.95 o 
 -26   4  17       48.97       70.17     28.88 o 
 -24   4  17       19.39       -9.52     26.13 o 
 -22   4  17     1810.51     1859.44     85.35 o 
 -20   4  17       50.51       23.41     25.93 o 
 -18   4  17      411.91      425.23     35.00 o 
 -16   4  17      322.94      377.71     33.14 o 
 -14   4  17      190.30      170.83     28.33 o 
 -12   4  17       23.14       31.64     20.62 o 
 -10   4  17      583.58      493.75     28.19 o 
  -8   4  17      166.79      131.17     22.28 o 
  -6   4  17      170.33      175.16     24.27 o 
  -4   4  17      412.15      329.75     31.66 o 
  -2   4  17       15.24       23.83     25.31 o 
 -23   5  17        9.29        6.69     28.02 o 
 -21   5  17      342.40      370.36     39.01 o 
 -19   5  17     1160.06     1250.95     63.13 o 
 -17   5  17       25.31       17.47     27.22 o 
 -15   5  17      324.85      283.85     33.79 o 
 -13   5  17      800.65      784.11     62.19 o 
 -11   5  17       25.37        2.72     28.15 o 
  -9   5  17       28.77       20.12     23.34 o 
  -7   5  17      312.31      318.73     31.68 o 
  -5   5  17       33.95       27.71     23.72 o 
 -16   6  17      144.81      221.84     49.38 o 
 -14   6  17        4.00       17.20     33.40 o 
 -12   6  17       46.69       64.84     30.74 o 
 -30   0  18        9.93       -3.61     39.56 o 
 -28   0  18      191.95      122.36     41.13 o 
 -26   0  18      838.94      774.01     56.82 o 
 -24   0  18      246.82      239.98     65.18 o 
 -22   0  18      927.15      913.83     45.47 o 
 -20   0  18      815.87      808.83     43.93 o 
 -18   0  18     7783.21     7993.75    175.12 o 
 -16   0  18      209.56      221.39     28.98 o 
 -14   0  18        7.09      -29.18     29.18 o 
 -12   0  18     4278.47     4402.25    139.56 o 
 -10   0  18        5.42      -21.39     32.94 o 
  -8   0  18       48.61       43.09     36.67 o 
  -6   0  18      402.42      388.64     49.75 o 
  -4   0  18        5.26        8.11     35.54 o 
  -2   0  18       30.63      163.09     46.35 o 
   0   0  18      389.98      540.22     57.46 o 
   2   0  18       11.05      -10.10     42.38 o 
 -31   1  18      140.60      136.65     39.36 o 
 -29   1  18      261.26      226.52     32.99 o 
 -27   1  18        6.03       -2.09     22.92 o 
 -25   1  18      276.30      286.18     29.17 o 
 -23   1  18      761.23      701.85     36.95 o 
 -21   1  18     1057.54     1047.13     36.84 o 
 -19   1  18      187.43      177.42     21.60 o 
 -17   1  18       50.01       53.10     17.33 o 
 -15   1  18     1239.21     1158.76     40.26 o 
 -13   1  18      202.61      234.04     23.51 o 
 -11   1  18       24.15       21.53     18.96 o 
  -9   1  18      489.70      489.06     34.59 o 
  -7   1  18      162.93      117.17     27.99 o 
  -5   1  18       92.48       71.59     28.06 o 
  -3   1  18       28.40       23.03     27.41 o 
  -1   1  18        0.09        1.55     27.66 o 
   1   1  18       30.11       27.89     30.99 o 
 -30   2  18      703.77      705.61     45.54 o 
 -28   2  18      348.45      389.27     37.11 o 
 -26   2  18      198.97      246.60     37.72 o 
 -24   2  18      562.44      508.82     55.71 o 
 -22   2  18      521.54      482.42     35.53 o 
 -20   2  18       12.04      -20.77     20.77 o 
 -18   2  18      259.10      268.81     27.32 o 
 -16   2  18     1322.07     1300.08     47.29 o 
 -14   2  18        6.10        5.45     17.44 o 
 -12   2  18      383.47      422.14     25.24 o 
 -10   2  18      242.40      241.33     25.04 o 
  -8   2  18      272.69      295.35     26.94 o 
  -6   2  18      694.79      790.61     36.13 o 
  -4   2  18       15.47       38.07     27.32 o 
  -2   2  18      183.92      174.56     32.35 o 
   0   2  18      382.24      426.32     38.97 o 
 -29   3  18      348.40      364.84     59.15 o 
 -27   3  18      260.73      333.43     36.09 o 
 -25   3  18      130.25      135.68     29.94 o 
 -23   3  18      394.44      401.78     40.94 o 
 -21   3  18      298.45      325.86     32.44 o 
 -19   3  18       43.35       93.55     24.91 o 
 -17   3  18      211.49      231.59     37.25 o 
 -15   3  18      398.63      423.86     28.84 o 
 -13   3  18        0.53      -14.68     19.94 o 
 -11   3  18      104.39      108.04     20.32 o 
  -9   3  18     1531.50     1550.59     44.60 o 
  -7   3  18       80.44       60.41     24.74 o 
  -5   3  18       47.57       34.24     23.35 o 
  -3   3  18      183.26      236.36     28.96 o 
  -1   3  18       14.55        9.45     28.01 o 
 -26   4  18      668.42      763.05     47.79 o 
 -24   4  18       11.40       -0.36     26.78 o 
 -22   4  18      769.36      814.93     46.14 o 
 -20   4  18      248.75      276.53     41.28 o 
 -18   4  18      188.09      173.94     30.52 o 
 -16   4  18      477.36      512.06     36.85 o 
 -14   4  18      270.91      316.74     32.20 o 
 -12   4  18       73.71       93.64     23.73 o 
 -10   4  18      258.28      279.55     25.97 o 
  -8   4  18       53.31       46.26     21.94 o 
  -6   4  18        9.96        2.33     21.96 o 
  -4   4  18      445.11      467.87     45.08 o 
 -21   5  18      187.53      215.60     35.53 o 
 -19   5  18       51.96       82.62     31.13 o 
 -17   5  18        1.84        2.09     27.25 o 
 -15   5  18      190.80      187.21     54.95 o 
 -13   5  18       81.90      110.62     30.02 o 
 -11   5  18        8.62       31.27     33.43 o 
  -9   5  18      277.42      383.75     37.79 o 
  -7   5  18        1.28       -8.95     22.68 o 
 -29   1  19        8.33       10.85     25.92 o 
 -27   1  19      912.74      931.17     60.20 o 
 -25   1  19     1852.26     1809.82     67.53 o 
 -23   1  19      147.66      130.24     25.69 o 
 -21   1  19     1726.65     1614.83     53.45 o 
 -19   1  19     1550.08     1521.33     69.99 o 
 -17   1  19      380.32      393.87     27.81 o 
 -15   1  19      423.09      454.11     29.00 o 
 -13   1  19     2514.67     2447.84     83.84 o 
 -11   1  19       32.84       40.19     26.17 o 
  -9   1  19      384.79      403.29     34.25 o 
  -7   1  19     1291.65     1408.37     55.59 o 
  -5   1  19      238.02      266.29     36.19 o 
  -3   1  19      106.53      154.95     32.51 o 
  -1   1  19      186.68      284.88     37.85 o 
 -28   2  19      846.72      797.81     66.80 o 
 -26   2  19      623.97      728.57     58.08 o 
 -24   2  19      481.57      471.85     49.38 o 
 -22   2  19      217.91      279.19     30.10 o 
 -20   2  19       38.40       34.40     23.74 o 
 -18   2  19     1131.35     1110.54     44.95 o 
 -16   2  19      132.14      107.65     22.16 o 
 -14   2  19       45.78       42.86     21.58 o 
 -12   2  19     1018.97     1085.28     68.79 o 
 -10   2  19       50.98       36.64     20.99 o 
  -8   2  19       37.13       31.94     27.82 o 
  -6   2  19      369.58      354.60     36.30 o 
  -4   2  19       77.32       93.72     30.38 o 
  -2   2  19        6.57        6.42     29.66 o 
 -27   3  19      175.25      172.75     32.76 o 
 -25   3  19      365.48      334.75     35.08 o 
 -23   3  19     1099.57     1214.73     61.36 o 
 -21   3  19      406.26      407.28     35.42 o 
 -19   3  19      886.88      765.85     41.74 o 
 -17   3  19       48.80       46.23     24.92 o 
 -15   3  19       35.04       40.06     21.85 o 
 -13   3  19      948.19     1004.44     36.90 o 
 -11   3  19       76.71      125.64     23.06 o 
  -9   3  19      121.34      135.38     26.33 o 
  -7   3  19      310.03      329.29     31.13 o 
  -5   3  19       56.58       74.18     27.81 o 
  -3   3  19      112.84      143.95     34.61 o 
 -24   4  19      461.30      380.10     38.22 o 
 -22   4  19      904.21      811.31     47.23 o 
 -20   4  19       26.47       39.10     27.31 o 
 -18   4  19      236.84      264.59     33.55 o 
 -16   4  19      704.74      659.96     61.12 o 
 -14   4  19       44.04       13.98     41.13 o 
 -12   4  19      739.20      690.64     37.57 o 
 -10   4  19      124.51      124.97     24.59 o 
  -8   4  19       42.47       31.65     28.92 o 
  -6   4  19      403.11      513.50     52.17 o 
 -19   5  19       48.23       10.04     30.86 o 
 -17   5  19      338.88      384.27     60.85 o 
 -15   5  19       46.58       54.62     30.03 o 
 -13   5  19        0.30      -27.54     27.54 o 
 -11   5  19      736.41      806.59     56.58 o 
 -30   0  20      317.22      313.53     74.74 o 
 -28   0  20     1408.70     1469.17     96.68 o 
 -26   0  20      375.01      362.25     45.46 o 
 -24   0  20      923.20     1141.82     93.37 o 
 -22   0  20      584.44      636.61     51.32 o 
 -20   0  20      173.38      156.41     39.24 o 
 -18   0  20      134.13       69.25     38.48 o 
 -16   0  20     3518.71     3675.11    125.92 o 
 -14   0  20     1675.93     1733.57     85.24 o 
 -12   0  20       23.69       -3.86     35.23 o 
 -10   0  20     3705.54     3847.33    314.41 o 
  -8   0  20      705.90      834.14     64.84 o 
  -6   0  20        6.52       17.35     37.48 o 
  -4   0  20      792.57      957.82     73.25 o 
  -2   0  20       50.63        0.60     43.65 o 
 -29   1  20       23.79      101.53     34.66 o 
 -27   1  20       24.71       35.72     38.25 o 
 -25   1  20      688.91      747.40     57.71 o 
 -23   1  20      148.99      147.63     27.52 o 
 -21   1  20        2.19      -15.66     26.63 o 
 -19   1  20        4.90      -21.19     21.19 o 
 -17   1  20      540.25      517.89     31.59 o 
 -15   1  20      100.84       82.11     36.52 o 
 -13   1  20       74.87       98.32     27.96 o 
 -11   1  20      126.42      149.68     30.26 o 
  -9   1  20      149.41      174.39     31.18 o 
  -7   1  20      250.82      156.85     33.06 o 
  -5   1  20       18.50       66.88     31.24 o 
  -3   1  20        0.50      -26.60     34.91 o 
 -28   2  20      283.21      318.50     52.21 o 
 -26   2  20      913.91      989.66     55.14 o 
 -24   2  20      452.17      509.55     37.20 o 
 -22   2  20      631.61      595.51     38.11 o 
 -20   2  20      727.72      775.60     40.75 o 
 -18   2  20       54.24       58.39     25.24 o 
 -16   2  20     1235.03     1172.79     48.08 o 
 -14   2  20      331.07      383.78     33.05 o 
 -12   2  20       56.35       97.09     24.39 o 
 -10   2  20      528.81      662.08     52.43 o 
  -8   2  20       63.01       64.16     29.56 o 
  -6   2  20       41.65       64.20     31.69 o 
  -4   2  20      207.48      228.92     36.91 o 
 -27   3  20       40.36       72.92     30.73 o 
 -25   3  20     1910.92     1858.31     74.92 o 
 -23   3  20       58.51       69.18     28.49 o 
 -21   3  20       83.52       75.96     28.54 o 
 -19   3  20     1177.20     1269.52     51.34 o 
 -17   3  20      300.03      266.71     32.01 o 
 -15   3  20      155.54      119.89     25.90 o 
 -13   3  20      921.37      964.78     41.97 o 
 -11   3  20       35.10       38.97     24.29 o 
  -9   3  20      183.33      139.22     27.92 o 
  -7   3  20      625.78      558.84     36.66 o 
 -22   4  20       42.06        4.63     29.09 o 
 -20   4  20       75.33      108.85     30.78 o 
 -18   4  20       68.41       93.07     34.62 o 
 -16   4  20       12.09       -0.61     26.51 o 
 -14   4  20      153.13      190.23     32.19 o 
 -12   4  20       19.56        7.80     25.12 o 
 -10   4  20        3.67       -8.81     24.44 o 
 -29   1  21      996.71     1010.33     72.14 o 
 -27   1  21      137.75      153.28     42.66 o 
 -25   1  21      270.56      286.15     36.71 o 
 -23   1  21      516.55      550.15     43.06 o 
 -21   1  21      166.39      212.86     34.28 o 
 -19   1  21      469.02      485.48     42.23 o 
 -17   1  21     1919.29     2039.34     64.65 o 
 -15   1  21       15.92       20.89     29.12 o 
 -13   1  21      483.93      441.38     38.70 o 
 -11   1  21      356.03      337.10     36.88 o 
  -9   1  21        4.86        8.75     29.41 o 
  -7   1  21      171.59      200.31     36.04 o 
  -5   1  21       99.57       67.22     33.22 o 
 -26   2  21      515.04      471.81     52.46 o 
 -24   2  21       45.86       81.11     28.37 o 
 -22   2  21      400.60      417.00     35.35 o 
 -20   2  21      977.36      974.48     88.75 o 
 -18   2  21        6.05       -2.78     25.49 o 
 -16   2  21      152.95      144.01     29.20 o 
 -14   2  21     1426.00     1323.02     58.07 o 
 -12   2  21       15.65       26.81     37.63 o 
 -10   2  21      317.13      307.35     37.25 o 
  -8   2  21      193.12      263.16     37.96 o 
 -25   3  21      116.77      114.64     30.59 o 
 -23   3  21       41.66       53.49     29.46 o 
 -21   3  21      150.95      213.40     38.33 o 
 -19   3  21       49.61       50.72     27.52 o 
 -17   3  21        1.83       -2.84     29.72 o 
 -15   3  21       36.66       47.88     27.35 o 
 -13   3  21       10.86      -17.59     25.94 o 
 -11   3  21        0.08      -23.51     23.51 o 
  -9   3  21       14.99       31.33     31.17 o 
 -20   4  21      565.40      613.31     50.37 o 
 -18   4  21       16.51       38.58     29.07 o 
 -16   4  21      469.15      486.93     40.73 o 
 -14   4  21      232.39      245.13     40.12 o 
 -22   0  22      184.34      263.77     64.03 o 
 -20   0  22      397.57      466.79     54.52 o 
 -18   0  22      511.23      546.84    108.03 o 
 -16   0  22      268.39      323.64     51.94 o 
 -14   0  22      996.34      962.93     71.01 o 
 -12   0  22      155.55      208.14     47.43 o 
 -10   0  22       51.31       35.94     42.67 o 
  -8   0  22       32.29       91.28     47.84 o 
 -27   1  22       15.98      -39.29     53.83 o 
 -25   1  22       76.47      -16.00     50.64 o 
 -23   1  22      499.04      471.80     58.59 o 
 -21   1  22        1.66      -36.51     36.51 o 
 -19   1  22      208.74      217.56     38.74 o 
 -17   1  22      603.19      652.19     42.81 o 
 -15   1  22      162.65      137.36     32.69 o 
 -13   1  22        5.83      -20.59     28.78 o 
 -11   1  22      264.33      284.08     35.91 o 
  -9   1  22       82.67       97.22     31.78 o 
 -26   2  22      250.19      268.60     40.74 o 
 -24   2  22        6.81      -21.30     26.12 o 
 -22   2  22        0.58      -27.76     28.87 o 
 -20   2  22       43.78       38.29     38.18 o 
 -18   2  22       12.08      -14.73     25.63 o 
 -16   2  22       30.96       29.54     32.85 o 
 -14   2  22        6.61       20.11     28.58 o 
 -12   2  22       37.03       -4.98     28.73 o 
 -10   2  22       21.50        3.06     31.14 o 
 -21   3  22      154.85      155.58     33.01 o 
 -19   3  22        2.01      -16.23     44.88 o 
 -17   3  22      497.09      424.32     45.14 o 
 -15   3  22        6.25      -17.88     26.52 o 
 -13   3  22       27.36        6.00     35.58 o 
 -25   1  23      106.79       62.75     56.89 o 
 -23   1  23        1.51       15.76     60.33 o 
 -21   1  23      124.47       98.76     45.07 o 
 -19   1  23      405.73      429.37     45.12 o 
 -17   1  23        3.79       -4.42     31.81 o 
 -15   1  23       31.20       56.76     31.99 o 
 -13   1  23      165.81      233.43     36.79 o 
 -22   2  23      206.90      234.22     40.31 o 
 -20   2  23       19.62      -39.24     39.24 o 
 -18   2  23       15.82       12.63     33.15 o 
 -16   2  23      172.55       93.42     38.29 o 
                                                 
