# Supplementary material for: Modularity and three-dimensional isostructurality of novel synthons in sulfonamide–lactam cocrystals
Source: IUCrJ. 2015 May 1;2(Pt 4):389–401. doi: 10.1107/S2052252515004960 (PMC4491311; doi:10.1107/S2052252515004960)
Supplement: Supplementary file 12 [file m-02-00389-PTSAVLMsup12.hkl]

# 
# h,k,l, Fc-squared, Fo-squared, sigma(Fo-squared) and status flag 
# 
data_PTSAVLM
_shelx_title ' geetha in P-1' 
_shelx_refln_list_code          4 
_shelx_F_calc_maximum      120.49 
_exptl_crystal_F_000       288.00 
_reflns_d_resolution_high  0.8000 
 
loop_ 
 _symmetry_equiv_pos_as_xyz 
 'x, y, z' 
 '-x, -y, -z' 
 
_cell_length_a     5.2097 
_cell_length_b     8.4492 
_cell_length_c    16.1035 
_cell_angle_alpha  82.894 
_cell_angle_beta   82.798 
_cell_angle_gamma  81.772 
 
_shelx_F_squared_multiplier     1.000 
 
loop_ 
 _refln_index_h 
 _refln_index_k 
 _refln_index_l 
 _refln_F_squared_calc 
 _refln_F_squared_meas 
 _refln_F_squared_sigma 
 _refln_observed_status 
   1   0   0     1538.18     1799.85     15.53 o 
   2   0   0       18.81       20.29      0.68 o 
   3   0   0        7.32        5.18      0.63 o 
   4   0   0       93.28       91.76      1.94 o 
   5   0   0       36.56       37.30      2.37 o 
   6   0   0        6.67        4.24      1.86 o 
  -6   1   0        2.42        3.85      1.77 o 
  -5   1   0        5.21        4.46      1.46 o 
  -4   1   0        5.29        5.61      1.04 o 
  -3   1   0       42.06       39.55      1.35 o 
  -2   1   0       58.50       47.39      1.00 o 
  -1   1   0      690.73      741.71      7.81 o 
   0   1   0     1131.51     1203.85     18.02 o 
   1   1   0     2423.81     2695.43     23.09 o 
   2   1   0       91.07       90.91      1.40 o 
   3   1   0        7.15        8.79      0.63 o 
   4   1   0      238.70      240.94      6.43 o 
   5   1   0        6.30        8.25      1.48 o 
   6   1   0        0.00       -0.92      1.69 o 
  -6   2   0        0.00        1.66      1.87 o 
  -5   2   0        3.53        3.49      1.89 o 
  -4   2   0      190.42      159.73      3.24 o 
  -3   2   0      115.09      111.12      3.57 o 
  -2   2   0      120.86      121.26      2.19 o 
  -1   2   0      186.95      279.88      3.52 o 
   0   2   0      774.36      775.65      6.96 o 
   1   2   0       73.85       76.57      1.09 o 
   2   2   0      345.34      367.20      3.84 o 
   3   2   0      253.79      260.17      3.19 o 
   4   2   0        2.08        2.74      0.79 o 
   5   2   0       32.83       32.96      2.46 o 
   6   2   0        0.75        3.46      2.25 o 
  -5   3   0      141.79      125.08      5.84 o 
  -4   3   0      118.71      123.27      3.45 o 
  -3   3   0       52.84       56.13      1.77 o 
  -2   3   0      111.70      138.34      2.53 o 
  -1   3   0       47.50       79.10      3.17 o 
   0   3   0     1974.49     2074.20     18.07 o 
   1   3   0      126.93      133.12      1.72 o 
   2   3   0      183.79      202.26      2.46 o 
   3   3   0       33.36       33.59      1.04 o 
   4   3   0      229.84      228.91      4.72 o 
   5   3   0       11.98       11.07      2.35 o 
   6   3   0        8.43        7.75      1.96 o 
  -5   4   0        8.17        9.22      1.48 o 
  -4   4   0       63.20       69.97      2.35 o 
  -3   4   0       13.98       12.49      1.68 o 
  -2   4   0      119.83      124.57      2.54 o 
  -1   4   0      135.04      146.43      2.58 o 
   0   4   0      330.00      336.29      4.78 o 
   1   4   0       23.06       23.49      0.80 o 
   2   4   0      247.22      270.36      3.17 o 
   3   4   0       12.89        8.83      0.68 o 
   4   4   0        9.55       11.33      2.26 o 
   5   4   0        3.87        5.13      2.28 o 
   6   4   0        3.77        3.60      1.85 o 
  -5   5   0       10.52       15.52      1.85 o 
  -4   5   0       30.81       30.85      1.86 o 
  -3   5   0        0.41        0.61      0.78 o 
  -2   5   0       16.22       14.50      1.14 o 
  -1   5   0        2.11        0.89      0.64 o 
   0   5   0      635.32      647.53      6.54 o 
   1   5   0       22.78       26.11      0.95 o 
   2   5   0       31.85       40.00      1.12 o 
   3   5   0        0.60        0.47      0.75 o 
   4   5   0       47.66       46.59      2.82 o 
   5   5   0       12.16       11.26      1.88 o 
   6   5   0        0.03       -1.15      1.60 o 
  -4   6   0        0.49        0.67      1.19 o 
  -3   6   0      121.26      105.65      2.87 o 
  -2   6   0        5.41       10.80      1.15 o 
  -1   6   0       47.02       37.94      1.65 o 
   0   6   0      108.39      103.00      4.34 o 
   1   6   0        4.99        4.89      0.67 o 
   2   6   0       31.55       30.90      1.42 o 
   3   6   0       51.82       49.03      2.34 o 
   4   6   0       41.39       50.38      2.71 o 
   5   6   0        0.13       -0.39      1.38 o 
  -4   7   0        3.29        4.50      1.48 o 
  -3   7   0        0.43        1.10      1.72 o 
  -2   7   0        0.54        2.09      0.98 o 
  -1   7   0       10.55        9.73      2.01 o 
   0   7   0       34.22       34.94      1.65 o 
   1   7   0      318.00      304.68      6.50 o 
   2   7   0       42.30       43.43      1.77 o 
   3   7   0        2.82        4.36      1.87 o 
   4   7   0        0.67       -0.22      1.31 o 
   5   7   0        0.96        3.14      1.74 o 
  -3   8   0        1.39        1.52      1.37 o 
  -2   8   0       11.71       13.96      1.55 o 
  -1   8   0      115.73      107.33      3.79 o 
   0   8   0      130.98      123.63      3.93 o 
   1   8   0        4.77        5.37      1.24 o 
   2   8   0       15.92       18.14      1.45 o 
   3   8   0        1.22        1.39      1.43 o 
   4   8   0        9.47       11.30      2.01 o 
  -2   9   0       22.59       25.72      7.41 o 
  -1   9   0       21.42       22.14      2.32 o 
   0   9   0        4.12        4.79      1.75 o 
   1   9   0        0.99        0.04      1.55 o 
   2   9   0        0.49        1.19      1.62 o 
   3   9   0       29.06       31.01      2.66 o 
   4   9   0       10.51       15.49      2.57 o 
  -1  10   0        4.41        8.79      2.28 o 
   0  10   0        4.45        4.11      2.07 o 
   1  10   0        7.34        5.63      2.05 o 
   2  10   0        2.77        0.57      3.09 o 
  -2 -10   1        0.06       -2.80      3.04 o 
  -1 -10   1        0.09        1.48      2.00 o 
   0 -10   1        5.27        6.98      2.24 o 
  -3  -9   1        2.57        5.52      2.31 o 
  -2  -9   1       12.41        9.08      1.99 o 
  -1  -9   1       15.66       12.47      2.00 o 
   0  -9   1       53.96       61.74      4.32 o 
   1  -9   1       32.72       34.84      5.09 o 
   2  -9   1        4.67        7.33      1.96 o 
  -4  -8   1        1.38        3.16      1.71 o 
  -3  -8   1        3.46        4.39      1.60 o 
  -2  -8   1       18.19       24.83      2.13 o 
  -1  -8   1        5.78        3.65      1.12 o 
   0  -8   1        6.46        5.46      3.25 o 
   1  -8   1       38.57       40.18      2.04 o 
   2  -8   1       18.19       18.42      1.96 o 
   3  -8   1        9.74        9.52      2.06 o 
  -5  -7   1        2.46        2.87      1.89 o 
  -4  -7   1       19.66       14.02      1.95 o 
  -3  -7   1       55.02       62.52      2.83 o 
  -2  -7   1       93.13       86.33      2.39 o 
  -1  -7   1      109.41      100.70      6.50 o 
   0  -7   1        3.75        5.12      1.21 o 
   1  -7   1       39.44       45.60      1.91 o 
   2  -7   1       44.31       38.52      1.93 o 
   3  -7   1       12.83       12.41      1.49 o 
   4  -7   1        0.01        0.17      1.61 o 
  -5  -6   1       11.02       11.37      2.02 o 
  -4  -6   1        9.49        9.38      1.67 o 
  -3  -6   1        2.71        2.86      1.06 o 
  -2  -6   1       10.09       11.51      1.02 o 
  -1  -6   1      291.41      292.50      3.91 o 
   0  -6   1      390.45      393.41      9.43 o 
   1  -6   1       75.12       74.31      2.16 o 
   2  -6   1        6.56        6.15      1.01 o 
   3  -6   1       16.24       14.97      1.45 o 
   4  -6   1       10.37       12.83      1.59 o 
  -5  -5   1        1.66        2.58      1.45 o 
  -4  -5   1       50.45       48.84      2.58 o 
  -3  -5   1       36.89       40.60      2.00 o 
  -2  -5   1        8.00        8.22      0.67 o 
  -1  -5   1       10.68        8.88      0.68 o 
   0  -5   1      203.72      206.03      2.77 o 
   1  -5   1        5.12        3.56      0.60 o 
   2  -5   1        8.46        7.19      1.15 o 
   3  -5   1        0.07        1.17      1.12 o 
   4  -5   1        2.76        2.37      1.01 o 
   5  -5   1        6.16        6.11      1.85 o 
  -6  -4   1        2.24        1.28      1.69 o 
  -5  -4   1        3.80        6.00      1.68 o 
  -4  -4   1       44.08       41.05      1.71 o 
  -3  -4   1        4.53        7.19      0.81 o 
  -2  -4   1       31.08       31.63      0.95 o 
  -1  -4   1       25.41       23.54      0.83 o 
   0  -4   1      249.87      241.81      2.89 o 
   1  -4   1     1424.49     1583.05     14.30 o 
   2  -4   1       91.28       85.26      1.79 o 
   3  -4   1       13.39       15.37      1.42 o 
   4  -4   1       17.05       12.91      1.77 o 
   5  -4   1       17.42       17.58      1.81 o 
  -6  -3   1        7.91        9.52      3.06 o 
  -5  -3   1       75.41       76.06      2.47 o 
  -4  -3   1       12.73       15.04      1.21 o 
  -3  -3   1      117.09      108.89      3.84 o 
  -2  -3   1       13.98       12.98      1.15 o 
  -1  -3   1       30.26       20.46      0.70 o 
   0  -3   1       68.79       61.44      2.52 o 
   1  -3   1      651.08      680.07      6.49 o 
   2  -3   1      613.78      684.03     10.43 o 
   3  -3   1      157.67      145.64      3.93 o 
   4  -3   1       16.05       18.32      1.42 o 
   5  -3   1        8.63       12.17      1.48 o 
  -6  -2   1        0.31       -1.39      1.45 o 
  -5  -2   1       56.87       56.33      3.12 o 
  -4  -2   1      120.71      119.28      2.71 o 
  -3  -2   1        7.35        7.12      0.58 o 
  -2  -2   1      116.19      110.30      1.57 o 
  -1  -2   1      513.07      501.21      4.74 o 
   0  -2   1     1959.31     1977.17     17.07 o 
   1  -2   1     1636.36     1695.64     17.22 o 
   2  -2   1       18.21       24.79      1.03 o 
   3  -2   1        0.93        0.96      0.57 o 
   4  -2   1        6.10        7.15      0.98 o 
   5  -2   1        4.80        4.52      2.10 o 
   6  -2   1       21.05       22.41      3.53 o 
  -6  -1   1        5.26        4.80      1.74 o 
  -5  -1   1       47.74       44.89      2.58 o 
  -4  -1   1       95.48       88.74      3.15 o 
  -3  -1   1       70.07       71.83      1.44 o 
  -2  -1   1      101.09       99.59      1.46 o 
  -1  -1   1     3358.13     3593.50     35.67 o 
   0  -1   1      687.02      786.39      6.91 o 
   1  -1   1      805.37      888.36      9.22 o 
   2  -1   1        9.04       12.39      0.65 o 
   3  -1   1        2.13        1.93      0.61 o 
   4  -1   1       89.28       88.47      2.27 o 
   5  -1   1      148.56      138.16      4.11 o 
   6  -1   1        5.12        7.76      1.95 o 
  -6   0   1        1.56        1.13      2.96 o 
  -5   0   1        1.79        4.22      1.38 o 
  -4   0   1      131.91      128.96      2.78 o 
  -3   0   1      448.70      451.71      4.89 o 
  -2   0   1       70.83       69.56      1.21 o 
  -1   0   1     1597.05     1697.71     14.70 o 
   0   0   1      135.14      132.65      1.82 o 
   1   0   1     1295.29     1467.13     12.79 o 
   2   0   1        1.61        0.98      0.34 o 
   3   0   1      335.15      384.32      4.33 o 
   4   0   1       77.03       76.87      2.01 o 
   5   0   1        4.32        4.89      1.67 o 
   6   0   1        5.90        5.11      1.83 o 
  -6   1   1        3.75        1.87      1.77 o 
  -5   1   1        9.01        9.93      1.69 o 
  -4   1   1      165.87      163.09      3.18 o 
  -3   1   1       35.16       28.76      1.09 o 
  -2   1   1       37.17       40.92      0.91 o 
  -1   1   1       38.29       33.96      0.87 o 
   0   1   1      473.02      473.24      4.25 o 
   1   1   1     5977.79     5997.25    186.35 o 
   2   1   1      326.80      379.42      8.46 o 
   3   1   1      192.94      187.42      2.56 o 
   4   1   1      155.64      149.53      3.32 o 
   5   1   1       38.26       40.14      2.39 o 
   6   1   1        2.26        1.00      1.78 o 
  -6   2   1        9.20        8.23      2.18 o 
  -5   2   1      101.71       92.75      3.59 o 
  -4   2   1        4.16        3.27      1.05 o 
  -3   2   1        8.78        9.20      0.87 o 
  -2   2   1       19.55       23.75      1.01 o 
  -1   2   1      439.61      508.66      5.77 o 
   0   2   1      745.31      737.43      6.64 o 
   1   2   1      878.39      805.07     10.13 o 
   2   2   1      135.26      163.97      2.08 o 
   3   2   1      174.88      167.49      2.38 o 
   4   2   1       54.17       49.33      1.91 o 
   5   2   1       17.13       16.76      1.39 o 
   6   2   1        2.41        2.58      2.17 o 
  -5   3   1        2.35        3.17      1.48 o 
  -4   3   1       33.94       34.11      2.02 o 
  -3   3   1        2.75        1.54      0.67 o 
  -2   3   1        0.20       -0.36      0.47 o 
  -1   3   1      612.46      665.66      7.51 o 
   0   3   1      173.10      141.35      2.07 o 
   1   3   1        0.79        3.00      0.38 o 
   2   3   1       88.14       76.81      1.71 o 
   3   3   1       91.50      109.37      1.85 o 
   4   3   1       12.43       12.83      1.12 o 
   5   3   1        3.49        5.71      1.47 o 
   6   3   1        2.76        2.04      1.71 o 
  -5   4   1       27.59       22.57      4.45 o 
  -4   4   1      113.18      108.89      2.89 o 
  -3   4   1        1.09        0.32      0.67 o 
  -2   4   1        1.06        2.58      0.68 o 
  -1   4   1      630.31      709.17      8.19 o 
   0   4   1      417.63      429.64      4.47 o 
   1   4   1      133.01      104.32      1.57 o 
   2   4   1        6.38        9.27      0.76 o 
   3   4   1       95.90       98.64      1.76 o 
   4   4   1       74.19       76.19      2.86 o 
   5   4   1       16.07       15.56      1.91 o 
   6   4   1        0.55        1.91      1.62 o 
  -5   5   1        3.97        3.79      2.88 o 
  -4   5   1       34.15       31.98      1.90 o 
  -3   5   1       16.32       19.19      1.41 o 
  -2   5   1        6.04        3.65      0.82 o 
  -1   5   1       30.42       34.59      1.44 o 
   0   5   1       38.72       39.92      1.15 o 
   1   5   1       33.65       29.90      0.97 o 
   2   5   1        4.88        5.25      0.74 o 
   3   5   1        5.68        6.20      0.81 o 
   4   5   1        3.80        3.80      1.18 o 
   5   5   1        0.95        1.49      1.37 o 
   6   5   1        1.65        1.29      1.73 o 
  -4   6   1       26.47       30.29      2.00 o 
  -3   6   1        0.80        2.41      1.02 o 
  -2   6   1       22.48       21.03      1.43 o 
  -1   6   1       53.59       51.15      1.87 o 
   0   6   1      385.00      355.10      4.22 o 
   1   6   1       49.59       44.94      1.61 o 
   2   6   1        6.18        7.52      0.89 o 
   3   6   1       36.09       34.72      2.10 o 
   4   6   1        0.70        1.92      1.17 o 
   5   6   1        0.54        1.27      1.39 o 
  -4   7   1        8.37        9.93      1.69 o 
  -3   7   1        3.13        3.54      1.20 o 
  -2   7   1      104.25       96.56      2.75 o 
  -1   7   1      157.42      139.63      3.16 o 
   0   7   1       24.55       28.99      2.10 o 
   1   7   1       20.41       19.41      1.39 o 
   2   7   1        2.66        2.74      0.89 o 
   3   7   1       51.54       51.60      2.55 o 
   4   7   1       68.04       74.90      6.50 o 
   5   7   1       16.83       19.11      2.42 o 
  -3   8   1        8.14        8.00      1.76 o 
  -2   8   1       13.06       14.34      1.56 o 
  -1   8   1       10.10        8.69      1.89 o 
   0   8   1        0.59       -0.12      2.07 o 
   1   8   1       25.82       27.63      1.71 o 
   2   8   1        8.13        8.02      1.19 o 
   3   8   1       21.07       24.47      2.90 o 
   4   8   1        0.15       -0.16      1.93 o 
  -2   9   1        3.26        5.98      1.91 o 
  -1   9   1        3.98        4.20      1.83 o 
   0   9   1       40.87       41.08      2.85 o 
   1   9   1       28.69       31.01      2.48 o 
   2   9   1       20.07       21.48      1.78 o 
   3   9   1        0.44        1.82      1.64 o 
   4   9   1        8.24        7.47      2.29 o 
  -1  10   1       26.67       26.46      3.17 o 
   0  10   1       24.78       22.31      2.96 o 
   1  10   1        0.52       -0.79      1.85 o 
   2  10   1        1.63        2.41      3.09 o 
  -2 -10   2        1.71       -2.14      3.00 o 
  -1 -10   2       12.58       11.99      3.76 o 
   0 -10   2       35.48       37.85      4.18 o 
  -3  -9   2       18.08       22.90      2.57 o 
  -2  -9   2       34.51       33.08      8.47 o 
  -1  -9   2        4.55        3.94      1.80 o 
   0  -9   2        0.75       -0.62      1.68 o 
   1  -9   2       38.40       40.96      2.90 o 
   2  -9   2       18.73       17.47      3.57 o 
  -4  -8   2       10.30       13.63      2.25 o 
  -3  -8   2       10.09       11.74      2.56 o 
  -2  -8   2        4.38        4.79      1.56 o 
  -1  -8   2        1.08        1.27      1.19 o 
   0  -8   2       19.43       21.72      2.31 o 
   1  -8   2       33.30       35.71      2.44 o 
   2  -8   2       26.87       26.46      1.90 o 
   3  -8   2       15.57       13.85      2.17 o 
  -5  -7   2        7.13        8.44      2.17 o 
  -4  -7   2        4.79        4.66      1.59 o 
  -3  -7   2       10.44       11.99      1.78 o 
  -2  -7   2        0.25       -0.44      1.74 o 
  -1  -7   2        6.31        6.01      1.01 o 
   0  -7   2       40.53       43.36      1.82 o 
   1  -7   2       32.58       24.59      1.56 o 
   2  -7   2        3.90        2.87      1.01 o 
   3  -7   2        5.31        5.97      1.33 o 
   4  -7   2       28.50       30.58      2.74 o 
  -5  -6   2        5.54        7.91      2.14 o 
  -4  -6   2       46.20       48.85      2.82 o 
  -3  -6   2       27.66       29.99      2.05 o 
  -2  -6   2       37.02       41.57      2.05 o 
  -1  -6   2       29.21       30.76      1.57 o 
   0  -6   2       45.79       41.56      1.37 o 
   1  -6   2      143.98      136.29      2.91 o 
   2  -6   2       53.23       48.00      2.46 o 
   3  -6   2        6.89        7.43      1.17 o 
   4  -6   2        2.61        2.89      1.51 o 
  -5  -5   2        2.74        2.52      1.47 o 
  -4  -5   2        8.70       10.27      1.63 o 
  -3  -5   2        4.38        4.10      0.85 o 
  -2  -5   2       11.44       12.92      0.80 o 
  -1  -5   2       15.14       16.28      0.82 o 
   0  -5   2       81.93       87.49      1.69 o 
   1  -5   2      134.96      149.45      2.34 o 
   2  -5   2       19.89       18.34      1.28 o 
   3  -5   2       11.04       10.52      1.59 o 
   4  -5   2       27.58       27.25      1.91 o 
   5  -5   2       11.67       12.31      2.13 o 
  -6  -4   2        1.71        2.74      1.76 o 
  -5  -4   2        0.11        0.84      1.27 o 
  -4  -4   2        2.79        2.66      1.18 o 
  -3  -4   2       34.38       31.76      1.38 o 
  -2  -4   2       22.25       20.11      1.63 o 
  -1  -4   2        7.50        6.32      0.54 o 
   0  -4   2      336.71      360.37      3.95 o 
   1  -4   2      398.00      413.13      4.46 o 
   2  -4   2       63.94       58.58      1.71 o 
   3  -4   2       77.12       72.24      2.14 o 
   4  -4   2       14.91       12.74      1.34 o 
   5  -4   2        0.51        1.67      1.47 o 
  -6  -3   2        0.18        1.83      2.55 o 
  -5  -3   2        7.40        6.79      1.20 o 
  -4  -3   2       54.02       45.44      1.78 o 
  -3  -3   2       75.29       73.32      2.25 o 
  -2  -3   2      156.93      154.44      2.37 o 
  -1  -3   2       59.95       46.11      0.99 o 
   0  -3   2     1180.32     1220.81     10.97 o 
   1  -3   2     1169.08     1331.28     12.01 o 
   2  -3   2      163.91      145.37      2.59 o 
   3  -3   2        6.55        7.38      0.88 o 
   4  -3   2        5.20        7.46      1.26 o 
   5  -3   2       46.99       43.52      2.23 o 
  -6  -2   2        3.40        0.28      1.50 o 
  -5  -2   2       15.14       19.02      1.55 o 
  -4  -2   2       79.46       73.21      2.18 o 
  -3  -2   2        3.85        5.20      0.76 o 
  -2  -2   2      168.92      140.76      2.34 o 
  -1  -2   2     1363.91     1376.92     12.32 o 
   0  -2   2      814.89      881.98      7.94 o 
   1  -2   2       27.75       31.02      0.78 o 
   2  -2   2        0.21       -0.30      0.30 o 
   3  -2   2       13.19       12.26      0.83 o 
   4  -2   2      257.14      248.20      4.25 o 
   5  -2   2       53.05       52.71      2.21 o 
   6  -2   2        0.05        2.33      2.22 o 
  -6  -1   2        0.22       -0.18      1.70 o 
  -5  -1   2        0.09       -0.98      1.07 o 
  -4  -1   2      104.89       95.32      2.39 o 
  -3  -1   2      374.37      376.87      4.21 o 
  -2  -1   2      810.01      924.79     10.12 o 
  -1  -1   2     1729.89     1694.66     17.23 o 
   0  -1   2        4.37        7.22      0.35 o 
   1  -1   2      947.76     1057.67      9.40 o 
   2  -1   2        2.03        1.26      0.34 o 
   3  -1   2       54.24       50.21      1.26 o 
   4  -1   2       14.50       15.38      2.72 o 
   5  -1   2       89.98       79.61      2.49 o 
   6  -1   2        0.81       -1.15      2.42 o 
  -6   0   2        1.45        2.13      2.66 o 
  -5   0   2       70.85       74.24      3.15 o 
  -4   0   2      204.90      195.78      4.60 o 
  -3   0   2      108.97      116.42      1.90 o 
  -2   0   2        6.06        9.22      0.52 o 
  -1   0   2      781.64      747.55      6.75 o 
   0   0   2      871.28      905.68      9.22 o 
   1   0   2     1847.30     2077.69     20.61 o 
   2   0   2     3593.32     4154.89     35.62 o 
   3   0   2      199.64      246.42      3.63 o 
   4   0   2       29.77       32.29      1.25 o 
   5   0   2       31.86       32.02      2.16 o 
   6   0   2        7.87       11.60      1.94 o 
  -6   1   2       19.70       18.99      2.49 o 
  -5   1   2       10.01       10.46      1.77 o 
  -4   1   2       14.73       14.25      1.56 o 
  -3   1   2       80.15       81.46      1.78 o 
  -2   1   2        0.05        0.15      0.31 o 
  -1   1   2       13.86       12.60      0.48 o 
   0   1   2     1412.52     1561.08     13.49 o 
   1   1   2       81.56       83.20      1.09 o 
   2   1   2       54.36       50.24      1.10 o 
   3   1   2      336.24      330.94      3.84 o 
   4   1   2       75.07       84.20      1.85 o 
   5   1   2        3.26        2.44      0.93 o 
   6   1   2        0.17        0.58      1.42 o 
  -6   2   2        0.15       -0.22      1.89 o 
  -5   2   2       16.09       15.41      2.69 o 
  -4   2   2       10.47       12.71      1.18 o 
  -3   2   2        0.03        0.19      0.65 o 
  -2   2   2      109.54      112.02      2.10 o 
  -1   2   2       16.23       16.90      0.97 o 
   0   2   2      199.12      183.15      2.53 o 
   1   2   2        0.04        1.18      0.40 o 
   2   2   2        0.96        0.14      0.34 o 
   3   2   2        0.02       -0.13      0.39 o 
   4   2   2       58.15       55.97      1.54 o 
   5   2   2       21.83       20.35      1.51 o 
   6   2   2        0.22        2.30      2.21 o 
  -5   3   2       34.47       35.27      2.69 o 
  -4   3   2       47.89       42.54      2.09 o 
  -3   3   2      199.75      179.66      5.36 o 
  -2   3   2      271.78      255.51      3.80 o 
  -1   3   2      254.93      244.92      3.39 o 
   0   3   2      216.68      194.53      2.26 o 
   1   3   2      202.39      208.05      2.88 o 
   2   3   2      149.91      116.74      2.32 o 
   3   3   2        4.57        2.67      0.55 o 
   4   3   2      270.50      281.39      4.48 o 
   5   3   2       92.87       96.39      3.48 o 
   6   3   2       13.09       15.32      2.24 o 
  -5   4   2        0.65        2.21      1.68 o 
  -4   4   2       33.20       35.14      2.27 o 
  -3   4   2       30.96       32.41      1.56 o 
  -2   4   2      250.76      270.15      4.16 o 
  -1   4   2        7.53        4.82      0.71 o 
   0   4   2       88.35      100.65      1.71 o 
   1   4   2      187.54      166.93      2.66 o 
   2   4   2        4.60        3.34      0.68 o 
   3   4   2        3.52        2.36      0.66 o 
   4   4   2        3.80        1.41      0.96 o 
   5   4   2       23.21       21.70      2.12 o 
   6   4   2        2.45        3.31      1.74 o 
  -5   5   2       14.02       12.96      3.50 o 
  -4   5   2        1.29        0.44      1.01 o 
  -3   5   2       40.15       40.29      2.09 o 
  -2   5   2        1.90        1.28      0.69 o 
  -1   5   2       99.39      104.83      2.33 o 
   0   5   2      315.23      292.35      3.47 o 
   1   5   2       15.22       16.62      1.24 o 
   2   5   2       21.80       16.46      1.00 o 
   3   5   2       18.72       18.73      1.15 o 
   4   5   2        0.79        0.11      0.94 o 
   5   5   2       15.74       20.59      2.19 o 
   6   5   2        2.95        4.69      1.89 o 
  -4   6   2        1.44        1.99      1.26 o 
  -3   6   2        4.35        5.48      1.18 o 
  -2   6   2      129.45      117.64      3.68 o 
  -1   6   2      549.50      550.33      7.19 o 
   0   6   2      125.39      109.13      2.01 o 
   1   6   2       30.29       30.04      1.41 o 
   2   6   2        0.13        0.26      0.63 o 
   3   6   2       60.75       62.09      2.50 o 
   4   6   2       52.58       53.76      2.78 o 
   5   6   2        5.83        5.05      1.69 o 
  -4   7   2       13.75       13.69      2.57 o 
  -3   7   2       20.07       20.25      2.42 o 
  -2   7   2        0.09        2.17      1.04 o 
  -1   7   2       35.61       41.79      1.90 o 
   0   7   2      168.33      176.80      4.42 o 
   1   7   2       82.88       73.58      2.39 o 
   2   7   2       62.25       62.88      2.03 o 
   3   7   2       17.22       18.51      3.71 o 
   4   7   2        0.81        2.66      1.42 o 
   5   7   2        0.85        1.25      1.62 o 
  -3   8   2        9.84        9.45      1.62 o 
  -2   8   2        0.87        4.89      1.56 o 
  -1   8   2       13.76       15.17      1.93 o 
   0   8   2       19.90       21.09      4.84 o 
   1   8   2       65.11       65.04      2.30 o 
   2   8   2        0.02        0.74      0.95 o 
   3   8   2        6.92        3.75      1.50 o 
   4   8   2       14.38       12.66      3.53 o 
  -2   9   2       12.76       10.25      2.15 o 
  -1   9   2       52.84       57.13      5.18 o 
   0   9   2       11.71       10.15      2.54 o 
   1   9   2        1.23        2.04      1.63 o 
   2   9   2        5.28        4.38      1.28 o 
   3   9   2        4.27        3.66      1.77 o 
   4   9   2        2.33        1.45      2.02 o 
  -1  10   2        0.65        3.84      2.06 o 
   0  10   2        1.69        1.84      1.94 o 
   1  10   2        0.11       -1.77      1.77 o 
   2  10   2        0.11        1.23      3.03 o 
  -1 -10   3        6.52        1.29      3.26 o 
   0 -10   3        0.02       -2.52      2.52 o 
  -3  -9   3        0.70        2.69      1.80 o 
  -2  -9   3        0.03        1.00      1.66 o 
  -1  -9   3        0.49       -2.59      2.59 o 
   0  -9   3       12.75       16.72      2.20 o 
   1  -9   3       28.47       31.72      3.81 o 
   2  -9   3       23.83       27.60      2.83 o 
  -4  -8   3        1.61        1.63      1.77 o 
  -3  -8   3        5.08        6.29      1.73 o 
  -2  -8   3        1.53        1.10      1.31 o 
  -1  -8   3       56.66       56.42      2.91 o 
   0  -8   3       35.22       29.68      3.88 o 
   1  -8   3        1.79        0.39      1.07 o 
   2  -8   3       25.61       27.00      2.35 o 
   3  -8   3       31.73       31.63      2.78 o 
  -5  -7   3        0.00       -0.26      1.72 o 
  -4  -7   3        8.52        9.77      2.49 o 
  -3  -7   3       34.37       40.58      2.69 o 
  -2  -7   3       70.67       69.99      5.15 o 
  -1  -7   3       33.55       35.63      1.72 o 
   0  -7   3       45.28       46.94      2.00 o 
   1  -7   3       23.96       23.41      2.09 o 
   2  -7   3        0.63        1.50      0.95 o 
   3  -7   3       19.87       22.29      4.99 o 
   4  -7   3        1.91        2.05      1.76 o 
  -5  -6   3        4.07        6.65      1.92 o 
  -4  -6   3       10.63       12.17      1.97 o 
  -3  -6   3        1.50        1.19      1.04 o 
  -2  -6   3       19.09       22.21      1.31 o 
  -1  -6   3        0.29        1.80      0.66 o 
   0  -6   3       76.43       70.65      2.64 o 
   1  -6   3        7.14        5.48      0.96 o 
   2  -6   3       86.33       72.60      2.20 o 
   3  -6   3       12.80        8.26      1.55 o 
   4  -6   3       18.12       16.84      2.61 o 
  -5  -5   3        0.12       -0.08      1.40 o 
  -4  -5   3       27.06       28.22      2.21 o 
  -3  -5   3      111.62      105.72      2.54 o 
  -2  -5   3       17.99       15.26      1.08 o 
  -1  -5   3      132.42      135.76      2.15 o 
   0  -5   3      198.46      207.01      2.86 o 
   1  -5   3      221.05      197.36      2.80 o 
   2  -5   3       87.67       86.58      2.27 o 
   3  -5   3       32.65       29.24      1.64 o 
   4  -5   3        2.08        1.06      1.27 o 
   5  -5   3        3.68        2.69      1.83 o 
  -6  -4   3        0.00        0.53      1.58 o 
  -5  -4   3        0.48       -0.08      1.24 o 
  -4  -4   3       18.69       21.68      1.45 o 
  -3  -4   3        1.60        2.43      0.72 o 
  -2  -4   3        1.18        1.68      0.46 o 
  -1  -4   3        9.97       12.02      0.68 o 
   0  -4   3      790.65      811.17      7.79 o 
   1  -4   3       62.97       81.68      1.56 o 
   2  -4   3        0.04       -0.45      0.53 o 
   3  -4   3      334.33      328.15      5.08 o 
   4  -4   3        3.13        2.65      0.99 o 
   5  -4   3       13.58       18.00      2.16 o 
  -6  -3   3        1.39        3.39      2.80 o 
  -5  -3   3       16.45       18.51      1.59 o 
  -4  -3   3        9.01       11.28      1.15 o 
  -3  -3   3        8.54       10.82      0.96 o 
  -2  -3   3       40.11       26.81      1.12 o 
  -1  -3   3      141.02      160.06      2.10 o 
   0  -3   3       54.21       77.85      1.33 o 
   1  -3   3        2.87        2.94      0.49 o 
   2  -3   3        2.42        2.54      0.47 o 
   3  -3   3      102.56      107.04      5.73 o 
   4  -3   3      682.69      664.22      9.23 o 
   5  -3   3        9.59       10.32      2.62 o 
  -6  -2   3        0.98        1.41      1.69 o 
  -5  -2   3        1.75       -0.09      0.96 o 
  -4  -2   3      203.03      197.20      3.72 o 
  -3  -2   3      413.04      412.69      5.60 o 
  -2  -2   3       30.48       26.16      1.05 o 
  -1  -2   3        8.80        8.34      0.45 o 
   0  -2   3     1832.98     2002.36     17.38 o 
   1  -2   3      720.47      731.84      6.84 o 
   2  -2   3      220.21      202.07      2.53 o 
   3  -2   3      371.53      363.38      4.25 o 
   4  -2   3      123.62      118.72      2.79 o 
   5  -2   3       54.27       55.59      2.85 o 
  -6  -1   3        1.90       -0.97      1.58 o 
  -5  -1   3       35.92       32.35      2.34 o 
  -4  -1   3       39.34       42.91      1.73 o 
  -3  -1   3        2.50        3.38      0.66 o 
  -2  -1   3      334.55      436.83      5.42 o 
  -1  -1   3     2910.49     3180.08     31.79 o 
   0  -1   3     3671.38     3780.16     32.18 o 
   1  -1   3      905.71      831.56      7.52 o 
   2  -1   3      287.56      288.50      3.24 o 
   3  -1   3       55.96       51.87      1.45 o 
   4  -1   3      133.55      116.83      2.65 o 
   5  -1   3       13.96       21.44      1.84 o 
   6  -1   3       17.81       15.89      3.08 o 
  -6   0   3        4.03        3.25      3.32 o 
  -5   0   3        0.21        0.22      1.20 o 
  -4   0   3       21.90       22.53      1.39 o 
  -3   0   3       39.78       45.34      1.29 o 
  -2   0   3      575.42      556.02      5.86 o 
  -1   0   3    14517.84    15182.51    179.67 o 
   0   0   3     1048.81      999.01     10.18 o 
   1   0   3      543.65      553.21      5.12 o 
   2   0   3      346.64      378.78      4.99 o 
   3   0   3        3.46        6.38      0.63 o 
   4   0   3       38.49       33.94      1.25 o 
   5   0   3        4.10        3.74      1.16 o 
   6   0   3        4.06        5.12      1.67 o 
  -6   1   3        0.40        2.09      1.82 o 
  -5   1   3        1.01        0.00      1.23 o 
  -4   1   3       52.81       51.27      2.45 o 
  -3   1   3       59.67       55.03      1.44 o 
  -2   1   3      205.03      198.54      2.45 o 
  -1   1   3      727.90      700.91      6.46 o 
   0   1   3     7563.69     7929.82     67.05 o 
   1   1   3      211.90      159.85      2.12 o 
   2   1   3      117.69      136.34      2.02 o 
   3   1   3      604.02      693.83      6.96 o 
   4   1   3        0.10       -0.15      0.54 o 
   5   1   3       18.22       19.14      1.87 o 
   6   1   3        1.98        2.37      1.57 o 
  -5   2   3       21.09       16.79      2.83 o 
  -4   2   3       59.44       58.18      2.61 o 
  -3   2   3       33.65       27.82      1.32 o 
  -2   2   3       28.17       28.17      1.12 o 
  -1   2   3        1.89        1.66      0.38 o 
   0   2   3      941.85      912.75      8.20 o 
   1   2   3      182.61      170.99      3.06 o 
   2   2   3      203.73      239.91      3.21 o 
   3   2   3       56.61       46.50      1.43 o 
   4   2   3      219.77      203.18      3.02 o 
   5   2   3        1.28        2.00      0.95 o 
  -5   3   3        0.01       -0.67      1.46 o 
  -4   3   3       37.37       35.68      1.82 o 
  -3   3   3       91.87       99.16      2.41 o 
  -2   3   3       10.11       12.50      0.90 o 
  -1   3   3       44.52       45.24      1.30 o 
   0   3   3      940.40     1050.72      9.50 o 
   1   3   3     1455.14     1647.52     16.96 o 
   2   3   3        2.32        3.29      0.53 o 
   3   3   3       52.97       49.80      1.23 o 
   4   3   3        5.23        4.74      0.84 o 
   5   3   3        0.58        0.68      1.07 o 
   6   3   3        0.46        3.23      1.61 o 
  -5   4   3       23.09       31.27      2.76 o 
  -4   4   3       49.64       55.09      2.26 o 
  -3   4   3        0.54        0.60      0.72 o 
  -2   4   3       24.85       20.86      1.22 o 
  -1   4   3       18.73       26.48      1.90 o 
   0   4   3      110.28       95.58      1.54 o 
   1   4   3       64.28       98.07      1.95 o 
   2   4   3       11.93       11.72      0.83 o 
   3   4   3       30.29       26.67      1.24 o 
   4   4   3       93.56       94.92      3.15 o 
   5   4   3       93.99       90.09      5.65 o 
   6   4   3       12.51       16.04      2.28 o 
  -5   5   3        0.46        0.44      1.90 o 
  -4   5   3        0.10       -0.66      1.05 o 
  -3   5   3       78.47       75.53      2.38 o 
  -2   5   3       37.59       38.35      2.15 o 
  -1   5   3      117.01      111.61      2.37 o 
   0   5   3       54.14       49.98      1.24 o 
   1   5   3        2.03        1.86      0.63 o 
   2   5   3        7.49        3.11      0.67 o 
   3   5   3       57.73       66.48      1.95 o 
   4   5   3       49.92       50.15      2.44 o 
   5   5   3        9.77        7.94      1.71 o 
   6   5   3        0.13        1.93      2.17 o 
  -4   6   3       43.26       49.84      3.06 o 
  -3   6   3        6.91       11.47      1.38 o 
  -2   6   3        0.70        2.08      0.93 o 
  -1   6   3        9.34        8.96      1.11 o 
   0   6   3        0.07       -0.45      0.56 o 
   1   6   3      192.52      209.61      3.56 o 
   2   6   3       53.44       52.20      1.75 o 
   3   6   3       14.08       14.96      1.21 o 
   4   6   3        7.37        8.38      1.53 o 
   5   6   3        2.43        0.26      1.37 o 
  -4   7   3        4.16        4.48      1.93 o 
  -3   7   3        0.17        1.90      1.16 o 
  -2   7   3        1.17        0.00      1.31 o 
  -1   7   3       76.24       66.99      3.53 o 
   0   7   3      718.11      717.92     11.19 o 
   1   7   3      187.76      170.09      3.36 o 
   2   7   3        0.64        0.49      0.80 o 
   3   7   3       15.57       15.90      1.35 o 
   4   7   3       22.55       23.20      3.08 o 
   5   7   3        5.44        4.61      1.80 o 
  -3   8   3        7.87        9.54      1.66 o 
  -2   8   3       32.17       39.95      3.46 o 
  -1   8   3       23.80       21.72      2.17 o 
   0   8   3        2.70        2.11      1.55 o 
   1   8   3       84.97       83.87      2.56 o 
   2   8   3        0.07       -0.16      0.93 o 
   3   8   3        0.11        0.36      1.37 o 
   4   8   3        3.05        2.16      1.70 o 
  -2   9   3        6.26        9.19      2.11 o 
  -1   9   3        3.67        3.76      2.45 o 
   0   9   3        4.56        6.41      3.15 o 
   1   9   3        4.90        5.04      2.49 o 
   2   9   3       19.41       18.28      1.72 o 
   3   9   3        6.52        5.21      2.45 o 
   4   9   3        0.82       -0.85      1.79 o 
  -1  10   3        6.32        8.62      4.52 o 
   0  10   3       11.94       13.35      5.38 o 
   1  10   3        1.74        2.95      2.86 o 
   2  10   3        1.89        2.39      1.91 o 
  -3  -9   4        0.04        0.33      1.84 o 
  -2  -9   4       11.31       13.04      2.26 o 
  -1  -9   4       41.56       41.42      4.26 o 
   0  -9   4       10.97       10.89      2.86 o 
   1  -9   4        3.27        1.99      2.27 o 
   2  -9   4       12.52       14.68      2.30 o 
  -4  -8   4        1.20        2.88      1.90 o 
  -3  -8   4        3.95        7.55      3.15 o 
  -2  -8   4        5.93        8.67      4.38 o 
  -1  -8   4        2.09        0.27      1.45 o 
   0  -8   4       26.57       23.87      2.42 o 
   1  -8   4       17.58       22.75      3.33 o 
   2  -8   4       16.47       19.65      2.16 o 
   3  -8   4       13.08       12.27      6.07 o 
  -4  -7   4        3.46        4.79      1.74 o 
  -3  -7   4        2.22        3.45      1.39 o 
  -2  -7   4       48.72       45.76      2.40 o 
  -1  -7   4        1.22        0.46      0.74 o 
   0  -7   4        3.53        5.13      0.92 o 
   1  -7   4        0.31       -0.29      0.90 o 
   2  -7   4        5.43        5.77      1.43 o 
   3  -7   4       14.14       14.76      2.05 o 
   4  -7   4       11.57       12.85      2.55 o 
  -5  -6   4        0.20        0.94      1.62 o 
  -4  -6   4       16.00       15.98      2.00 o 
  -3  -6   4       54.68       61.71      2.74 o 
  -2  -6   4      201.22      200.94      4.70 o 
  -1  -6   4      330.13      326.10      4.10 o 
   0  -6   4       19.08       19.22      1.29 o 
   1  -6   4       99.05      107.73      3.15 o 
   2  -6   4       22.88       20.32      1.40 o 
   3  -6   4       28.79       26.26      2.28 o 
   4  -6   4        5.30        7.10      2.67 o 
  -5  -5   4        4.90        5.54      1.81 o 
  -4  -5   4        8.75        9.05      1.60 o 
  -3  -5   4        0.93        1.02      0.87 o 
  -2  -5   4        8.22        7.83      1.20 o 
  -1  -5   4      159.38      160.02      2.43 o 
   0  -5   4        0.69        0.60      0.66 o 
   1  -5   4        0.02        0.39      0.55 o 
   2  -5   4        0.85        0.49      0.96 o 
   3  -5   4       17.08       19.54      1.81 o 
   4  -5   4       10.04        9.79      1.75 o 
   5  -5   4       13.71       16.35      2.66 o 
  -5  -4   4        6.54       10.37      2.69 o 
  -4  -4   4        6.32        7.70      1.10 o 
  -3  -4   4       79.58       72.36      2.37 o 
  -2  -4   4       55.08       57.22      1.66 o 
  -1  -4   4      289.34      265.33      3.94 o 
   0  -4   4      121.27      141.30      2.10 o 
   1  -4   4       49.98       41.95      1.20 o 
   2  -4   4        4.77        4.89      0.76 o 
   3  -4   4      244.51      232.26     10.89 o 
   4  -4   4        4.44        2.99      1.27 o 
   5  -4   4        1.13       -0.46      1.46 o 
  -6  -3   4       10.57       10.50      3.18 o 
  -5  -3   4        3.27        3.52      1.16 o 
  -4  -3   4       93.40       87.50      2.44 o 
  -3  -3   4       38.43       38.64      1.51 o 
  -2  -3   4        2.06        1.85      0.59 o 
  -1  -3   4        0.30        0.82      0.51 o 
   0  -3   4     1463.58     1677.10     14.91 o 
   1  -3   4     2007.13     2218.08     19.55 o 
   2  -3   4      262.79      226.73      2.90 o 
   3  -3   4      111.86      114.10      2.57 o 
   4  -3   4        0.03        1.16      0.88 o 
   5  -3   4        0.02        1.56      2.18 o 
  -6  -2   4        7.26        3.04      1.78 o 
  -5  -2   4       31.91       36.82      1.98 o 
  -4  -2   4        0.48        0.63      0.82 o 
  -3  -2   4       33.74       32.17      1.39 o 
  -2  -2   4      593.81      597.91      7.16 o 
  -1  -2   4      232.65      197.48      2.62 o 
   0  -2   4      537.45      552.92      5.30 o 
   1  -2   4        1.42        0.18      0.34 o 
   2  -2   4       89.83       86.74      1.52 o 
   3  -2   4       39.43       35.73      1.16 o 
   4  -2   4        2.92        6.29      0.99 o 
   5  -2   4       75.41       63.77      2.97 o 
   6  -2   4       19.15       23.53      3.90 o 
  -6  -1   4        1.48        0.78      1.76 o 
  -5  -1   4        0.79        2.07      1.25 o 
  -4  -1   4       33.74       32.66      1.62 o 
  -3  -1   4       55.53       43.58      1.53 o 
  -2  -1   4      451.59      479.34      5.91 o 
  -1  -1   4     1484.84     1500.12     18.89 o 
   0  -1   4      549.17      513.93      5.63 o 
   1  -1   4     1811.45     1965.99     19.77 o 
   2  -1   4       13.10       14.07      0.65 o 
   3  -1   4      322.23      322.06      3.89 o 
   4  -1   4       56.98       54.25      1.85 o 
   5  -1   4        2.27        1.03      0.92 o 
  -6   0   4        0.22       -1.60      1.60 o 
  -5   0   4       16.26       15.58      1.94 o 
  -4   0   4      101.50       96.49      2.47 o 
  -3   0   4      110.68      110.17      2.33 o 
  -2   0   4      593.39      599.78      5.86 o 
  -1   0   4      378.15      392.67      3.89 o 
   0   0   4      236.35      256.98      2.60 o 
   1   0   4      465.96      477.62      4.54 o 
   2   0   4      370.50      403.48      4.88 o 
   3   0   4      470.96      532.02      6.51 o 
   4   0   4       18.72       17.21      1.15 o 
   5   0   4       44.46       48.05      1.99 o 
   6   0   4       15.34       18.51      3.03 o 
  -6   1   4        0.02       -0.63      1.81 o 
  -5   1   4       18.07       23.01      2.23 o 
  -4   1   4        0.07        0.19      1.13 o 
  -3   1   4        3.50        4.10      0.57 o 
  -2   1   4        0.45       -0.12      0.39 o 
  -1   1   4      645.74      623.80      5.88 o 
   0   1   4     2244.77     2437.56     20.93 o 
   1   1   4        0.24        0.14      0.23 o 
   2   1   4      460.25      474.51      4.79 o 
   3   1   4      399.64      435.35      4.78 o 
   4   1   4       30.05       34.61      1.29 o 
   5   1   4        3.78        4.29      1.22 o 
   6   1   4        0.00       -0.62      2.02 o 
  -5   2   4        0.14       -0.78      1.42 o 
  -4   2   4       76.70       70.53      2.91 o 
  -3   2   4       37.39       36.14      1.47 o 
  -2   2   4        3.66        2.86      0.45 o 
  -1   2   4       80.57       65.68      1.17 o 
   0   2   4     1287.16     1389.33     12.26 o 
   1   2   4       11.76        6.56      0.54 o 
   2   2   4       19.42       27.67      1.70 o 
   3   2   4       93.48       93.41      2.11 o 
   4   2   4       19.20       19.37      2.25 o 
   5   2   4       14.39       15.28      2.44 o 
   6   2   4        1.66        3.01      2.25 o 
  -5   3   4        8.33        6.46      1.84 o 
  -4   3   4       21.49       22.93      2.07 o 
  -3   3   4        1.41        2.97      0.79 o 
  -2   3   4      119.84      120.42      2.43 o 
  -1   3   4       13.02       14.37      0.79 o 
   0   3   4       99.59       98.45      1.49 o 
   1   3   4      376.90      363.03      4.52 o 
   2   3   4      423.26      435.63      5.42 o 
   3   3   4        0.07       -0.16      0.41 o 
   4   3   4       53.38       60.66      3.16 o 
   5   3   4       20.52       25.26      2.03 o 
   6   3   4        5.66        5.41      1.75 o 
  -5   4   4       17.19       16.89      2.48 o 
  -4   4   4       21.00       20.40      1.64 o 
  -3   4   4       45.01       45.65      1.85 o 
  -2   4   4      122.54      130.95      3.33 o 
  -1   4   4       77.80       77.40      2.30 o 
   0   4   4       36.50       35.77      1.22 o 
   1   4   4      342.98      358.61      4.68 o 
   2   4   4      355.13      417.47      5.43 o 
   3   4   4      165.66      161.72      2.97 o 
   4   4   4        0.19        0.65      0.70 o 
   5   4   4        7.34       11.38      1.72 o 
   6   4   4        0.78       -0.25      1.65 o 
  -5   5   4       17.38       15.24      2.62 o 
  -4   5   4       64.01       70.43      2.66 o 
  -3   5   4        3.39        4.28      1.12 o 
  -2   5   4        3.58        5.65      0.93 o 
  -1   5   4        4.71        4.27      0.78 o 
   0   5   4      500.23      485.77      5.13 o 
   1   5   4       95.72       89.05      4.05 o 
   2   5   4        5.04        6.82      0.82 o 
   3   5   4        0.96        0.66      1.11 o 
   4   5   4       23.41       22.08      2.28 o 
   5   5   4        0.02       -1.11      1.11 o 
   6   5   4        5.27        5.43      1.90 o 
  -4   6   4        0.50       -0.20      1.35 o 
  -3   6   4        5.50        6.91      1.61 o 
  -2   6   4       15.21       17.16      1.36 o 
  -1   6   4      186.63      177.34      3.32 o 
   0   6   4      303.73      279.14      4.25 o 
   1   6   4       17.46       17.84      1.19 o 
   2   6   4       38.26       36.81      1.52 o 
   3   6   4        1.39        2.97      0.85 o 
   4   6   4        8.83        8.83      1.57 o 
   5   6   4       18.18       22.13      2.63 o 
  -4   7   4       11.35       10.22      1.90 o 
  -3   7   4       36.91       39.80      2.71 o 
  -2   7   4       43.35       37.77      4.93 o 
  -1   7   4        5.95        4.48      1.36 o 
   0   7   4      161.29      157.17      4.22 o 
   1   7   4        2.68        3.03      1.02 o 
   2   7   4       37.25       40.11      1.75 o 
   3   7   4       63.79       57.23      2.09 o 
   4   7   4        8.72       10.12      1.78 o 
   5   7   4        1.12        1.14      1.59 o 
  -3   8   4        5.34        5.56      2.62 o 
  -2   8   4        0.52       -1.31      1.31 o 
  -1   8   4        0.08        0.01      1.35 o 
   0   8   4        5.86        6.96      1.63 o 
   1   8   4       16.26       14.11      1.77 o 
   2   8   4       35.25       38.25      1.94 o 
   3   8   4        0.10        0.68      1.02 o 
   4   8   4       24.38       20.48      2.39 o 
  -2   9   4        2.79        5.96      2.03 o 
  -1   9   4       11.79        9.53      2.78 o 
   0   9   4       23.83       20.55      2.63 o 
   1   9   4       15.37       13.58      2.05 o 
   2   9   4        0.04       -0.50      1.20 o 
   3   9   4        6.42        5.47      1.83 o 
   4   9   4        2.89        5.69      2.06 o 
  -1  10   4        3.59        3.37      2.01 o 
   0  10   4        4.06        4.67      2.05 o 
   1  10   4        1.36        0.21      1.75 o 
   2  10   4        2.64        2.39      1.90 o 
  -2  -9   5        0.01        0.70      2.09 o 
  -1  -9   5        1.61       -1.74      2.76 o 
   0  -9   5       23.72       18.23      3.11 o 
   1  -9   5        6.32        6.71      2.84 o 
  -4  -8   5        0.08       -0.23      1.79 o 
  -3  -8   5        8.19        6.47      1.82 o 
  -2  -8   5       18.14       23.13      2.27 o 
  -1  -8   5       16.55       15.33      3.84 o 
   0  -8   5       14.57       15.51      2.71 o 
   1  -8   5        2.12        1.66      1.31 o 
   2  -8   5        2.01        2.87      1.57 o 
   3  -8   5        0.56        2.88      1.77 o 
  -4  -7   5        4.98        6.26      2.14 o 
  -3  -7   5        0.69        0.92      1.70 o 
  -2  -7   5        3.85        3.36      1.29 o 
  -1  -7   5        0.40        1.73      0.93 o 
   0  -7   5        1.99        2.36      0.82 o 
   1  -7   5       21.05       24.27      1.92 o 
   2  -7   5       50.82       52.65      2.72 o 
   3  -7   5       19.92       22.34      2.34 o 
  -5  -6   5        5.73        8.01      2.11 o 
  -4  -6   5        2.31        2.41      1.39 o 
  -3  -6   5        0.56        1.31      1.06 o 
  -2  -6   5        1.78        1.32      0.79 o 
  -1  -6   5       37.81       35.41      1.51 o 
   0  -6   5       16.48       18.68      1.10 o 
   1  -6   5        3.27        2.71      0.90 o 
   2  -6   5        1.20        0.64      1.00 o 
   3  -6   5        0.53        1.36      1.20 o 
   4  -6   5       22.18       20.69      2.49 o 
  -5  -5   5        0.50       -0.28      2.57 o 
  -4  -5   5        6.35        4.22      1.13 o 
  -3  -5   5       30.45       32.30      2.38 o 
  -2  -5   5       71.91       76.13      2.05 o 
  -1  -5   5       51.05       48.64      1.36 o 
   0  -5   5       82.82       80.33      2.52 o 
   1  -5   5       63.82       65.36      1.89 o 
   2  -5   5      159.86      149.79      3.97 o 
   3  -5   5       82.42       77.48      4.07 o 
   4  -5   5       41.71       42.23      2.79 o 
   5  -5   5        1.61       -0.32      1.70 o 
  -5  -4   5        3.77        3.85      1.26 o 
  -4  -4   5       21.07       19.64      1.81 o 
  -3  -4   5        0.70        1.05      1.00 o 
  -2  -4   5       25.70       24.77      1.26 o 
  -1  -4   5       64.99       65.20      1.45 o 
   0  -4   5      128.06      119.85      1.94 o 
   1  -4   5      134.25      149.62      3.68 o 
   2  -4   5      341.14      307.28      8.23 o 
   3  -4   5       16.48       21.86      1.79 o 
   4  -4   5        0.13       -0.03      1.12 o 
   5  -4   5        6.39        9.21      1.97 o 
  -5  -3   5        2.07        1.39      1.15 o 
  -4  -3   5        0.01       -0.50      0.80 o 
  -3  -3   5        0.76        0.71      0.69 o 
  -2  -3   5        3.24        3.52      0.69 o 
  -1  -3   5      331.19      332.45      3.69 o 
   0  -3   5      827.51      876.34      8.26 o 
   1  -3   5       62.95       71.78      2.14 o 
   2  -3   5      131.75      135.29      2.14 o 
   3  -3   5        2.32        1.60      1.00 o 
   4  -3   5       57.09       51.58      2.54 o 
   5  -3   5        9.06        9.54      1.93 o 
  -6  -2   5        3.99        4.65      3.59 o 
  -5  -2   5        2.98        3.28      1.17 o 
  -4  -2   5       16.63       13.42      1.24 o 
  -3  -2   5      151.64      152.68      6.00 o 
  -2  -2   5     1341.86     1420.20     16.07 o 
  -1  -2   5      187.94      179.48      2.23 o 
   0  -2   5      316.77      331.63      3.49 o 
   1  -2   5     1022.87     1100.21     11.57 o 
   2  -2   5      624.20      632.21      6.36 o 
   3  -2   5      174.24      180.16      2.68 o 
   4  -2   5      134.58      128.78      3.76 o 
   5  -2   5       22.97       21.00      2.66 o 
   6  -2   5       16.02       23.39      3.81 o 
  -6  -1   5        0.15        0.96      2.31 o 
  -5  -1   5       18.07       19.16      2.05 o 
  -4  -1   5       61.82       58.60      2.01 o 
  -3  -1   5       68.84       86.68      4.16 o 
  -2  -1   5        3.99        4.35      0.65 o 
  -1  -1   5       29.47       28.18      1.47 o 
   0  -1   5       21.84       19.25      0.82 o 
   1  -1   5       98.93      119.40      1.99 o 
   2  -1   5      463.55      500.33      6.00 o 
   3  -1   5       35.66       30.65      1.22 o 
   4  -1   5       53.85       53.96      1.84 o 
   5  -1   5        5.15        5.98      2.63 o 
   6  -1   5        3.06        1.85      2.61 o 
  -6   0   5        7.83        7.26      2.15 o 
  -5   0   5       16.92       12.57      1.92 o 
  -4   0   5        0.00        0.13      0.76 o 
  -3   0   5       98.42       91.87      4.24 o 
  -2   0   5      180.26      175.56      3.12 o 
  -1   0   5       59.31       65.49      2.42 o 
   0   0   5       89.76      100.56      1.51 o 
   1   0   5     1444.00     1573.57     16.02 o 
   2   0   5       99.63      127.17      1.81 o 
   3   0   5       54.19       54.68      1.46 o 
   4   0   5       69.02       65.05      1.84 o 
   5   0   5        0.10       -0.63      0.81 o 
  -5   1   5       20.48       19.82      6.24 o 
  -4   1   5       77.12       74.99      2.95 o 
  -3   1   5       39.25       41.77      1.20 o 
  -2   1   5       22.08       28.83      1.08 o 
  -1   1   5        1.27        1.89      0.37 o 
   0   1   5       42.13       43.99      0.88 o 
   1   1   5      393.65      384.76      4.88 o 
   2   1   5     1931.58     2106.90     18.56 o 
   3   1   5       33.72       50.34      1.27 o 
   4   1   5        0.61       -0.16      0.58 o 
   5   1   5       36.49       34.70      1.90 o 
  -5   2   5        3.20        4.63      2.51 o 
  -4   2   5        4.85        5.07      1.35 o 
  -3   2   5        0.07       -0.16      0.59 o 
  -2   2   5      110.29      106.17      1.97 o 
  -1   2   5        1.91        0.92      0.39 o 
   0   2   5      480.06      496.88      4.84 o 
   1   2   5       13.47       15.11      0.78 o 
   2   2   5       22.17       23.65      0.79 o 
   3   2   5       26.96       27.34      1.01 o 
   4   2   5       12.40       14.78      1.31 o 
   5   2   5        0.07       -0.71      1.02 o 
   6   2   5        4.25        6.26      2.44 o 
  -5   3   5        1.03       -1.53      1.53 o 
  -4   3   5        0.89        2.00      1.29 o 
  -3   3   5        4.22        8.92      1.07 o 
  -2   3   5       82.70       79.09      1.97 o 
  -1   3   5       30.27       25.82      0.88 o 
   0   3   5       54.49       51.60      1.17 o 
   1   3   5      189.77      199.63      3.48 o 
   2   3   5      221.65      220.14      3.32 o 
   3   3   5      419.78      442.59      5.96 o 
   4   3   5       53.03       56.98      1.90 o 
   5   3   5        0.19       -0.86      1.03 o 
   6   3   5        0.00        0.42      1.50 o 
  -5   4   5       24.84       26.47      2.82 o 
  -4   4   5       10.22        8.23      1.79 o 
  -3   4   5       70.89       68.79      2.22 o 
  -2   4   5       42.10       40.67      1.58 o 
  -1   4   5      112.62      105.15      1.75 o 
   0   4   5      278.89      252.28      3.70 o 
   1   4   5      123.24      135.12      2.45 o 
   2   4   5       39.01       29.00      1.24 o 
   3   4   5       58.47       44.72      1.56 o 
   4   4   5       61.52       61.81      2.33 o 
   5   4   5       35.50       39.01      3.21 o 
   6   4   5       20.71       23.94      2.53 o 
  -4   5   5        1.34        2.87      1.59 o 
  -3   5   5        0.68        1.26      0.95 o 
  -2   5   5       31.34       30.21      1.57 o 
  -1   5   5      442.97      380.37     12.58 o 
   0   5   5        0.20        1.08      0.62 o 
   1   5   5        6.18        4.19      0.77 o 
   2   5   5       13.00       12.72      1.11 o 
   3   5   5        1.21        1.35      0.80 o 
   4   5   5        3.07        5.38      0.99 o 
   5   5   5        6.47        9.86      1.73 o 
   6   5   5        0.08       -0.71      1.58 o 
  -4   6   5       16.26       18.70      1.93 o 
  -3   6   5      110.03      105.26      3.05 o 
  -2   6   5      173.27      150.56      4.62 o 
  -1   6   5        0.27        0.94      1.64 o 
   0   6   5       65.60       59.61      1.85 o 
   1   6   5       71.47       69.76      2.17 o 
   2   6   5       89.01       88.54      2.29 o 
   3   6   5       61.82       63.78      2.06 o 
   4   6   5        0.35       -0.08      1.15 o 
   5   6   5       20.02       17.63      2.11 o 
  -3   7   5        1.88        2.31      1.29 o 
  -2   7   5        4.37        3.69      1.20 o 
  -1   7   5      130.69      126.70      4.74 o 
   0   7   5       27.23       21.27      1.97 o 
   1   7   5      148.54      147.99      3.17 o 
   2   7   5       77.32       66.22      2.18 o 
   3   7   5        2.50        2.96      1.73 o 
   4   7   5        3.73        3.71      1.48 o 
   5   7   5        0.15        1.06      1.64 o 
  -3   8   5        0.72        2.32      1.80 o 
  -2   8   5        1.24        1.80      1.56 o 
  -1   8   5        5.88        5.99      1.56 o 
   0   8   5        2.87        2.00      1.44 o 
   1   8   5        0.41        0.76      1.26 o 
   2   8   5       10.03       11.78      1.37 o 
   3   8   5       31.31       27.64      2.67 o 
   4   8   5        1.04        0.19      1.68 o 
  -2   9   5        8.25       12.70      2.90 o 
  -1   9   5        0.17        1.14      3.11 o 
   0   9   5        5.54        7.95      1.86 o 
   1   9   5       12.21       15.81      2.10 o 
   2   9   5        4.09        5.97      1.38 o 
   3   9   5        0.16       -0.18      1.26 o 
   4   9   5        0.00       -1.78      1.78 o 
   0  10   5        0.06        1.01      1.88 o 
   1  10   5        1.39        0.74      1.82 o 
   2  10   5        0.35        3.47      2.23 o 
  -2  -9   6        2.19        0.14      1.91 o 
   0  -9   6       22.33       22.68      3.57 o 
   1  -9   6        4.70        4.03      1.84 o 
  -3  -8   6        2.75        2.42      2.18 o 
  -2  -8   6        6.04        5.46      1.69 o 
  -1  -8   6       17.57       17.36      2.95 o 
   0  -8   6        2.51        1.13      1.37 o 
   1  -8   6       42.87       43.17      2.70 o 
   2  -8   6        9.10        9.28      3.28 o 
  -4  -7   6        2.05        1.21      1.66 o 
  -3  -7   6        0.43        1.08      1.36 o 
  -2  -7   6        7.63        7.51      1.51 o 
  -1  -7   6       13.89       18.12      1.43 o 
   0  -7   6        3.61        3.02      1.00 o 
   1  -7   6       12.08        7.60      1.45 o 
   2  -7   6        5.43        5.60      1.56 o 
   3  -7   6        6.13        5.37      1.96 o 
  -4  -6   6        1.06        0.89      1.47 o 
  -3  -6   6       39.57       39.56      4.42 o 
  -2  -6   6       12.64       14.35      1.26 o 
  -1  -6   6       91.61       91.78      3.18 o 
   0  -6   6        6.54        6.12      0.84 o 
   1  -6   6        8.17        2.85      1.08 o 
   2  -6   6        9.41       10.57      1.55 o 
   3  -6   6       91.48       82.74      3.39 o 
   4  -6   6        5.88        7.24      1.96 o 
  -5  -5   6        4.99        3.32      1.78 o 
  -4  -5   6       15.56       16.62      1.54 o 
  -3  -5   6        0.71        0.60      1.12 o 
  -2  -5   6        0.23       -0.57      0.67 o 
  -1  -5   6        8.08       10.97      0.84 o 
   0  -5   6      167.46      164.73      2.95 o 
   1  -5   6      157.67      157.92      3.03 o 
   2  -5   6        7.69        8.87      1.39 o 
   3  -5   6       11.79       13.37      3.49 o 
   4  -5   6       20.18       21.09      3.61 o 
  -5  -4   6        0.35        0.59      1.23 o 
  -4  -4   6        7.14        6.56      1.40 o 
  -3  -4   6       15.21       15.84      1.28 o 
  -2  -4   6       96.88      101.87      3.12 o 
  -1  -4   6      280.57      292.53      3.54 o 
   0  -4   6       23.82       25.51      0.98 o 
   1  -4   6       78.80       75.22      1.92 o 
   2  -4   6       16.28       12.28      1.34 o 
   3  -4   6       20.87       23.79      2.08 o 
   4  -4   6       59.26       63.01      2.96 o 
   5  -4   6        5.60        7.88      2.08 o 
  -5  -3   6        3.11        4.78      1.33 o 
  -4  -3   6        0.49        1.15      0.94 o 
  -3  -3   6       94.25       75.46      2.13 o 
  -2  -3   6      136.25      135.21      3.23 o 
  -1  -3   6       54.66       52.19      1.22 o 
   0  -3   6       40.21       37.43      1.04 o 
   1  -3   6       98.06       98.92      2.09 o 
   2  -3   6      233.75      241.74      3.14 o 
   3  -3   6     1807.56     1810.46     24.16 o 
   4  -3   6       14.86       13.31      2.49 o 
   5  -3   6       10.36       15.32      2.14 o 
  -5  -2   6       12.28        8.89      1.63 o 
  -4  -2   6       38.57       40.14      1.83 o 
  -3  -2   6        2.06        3.24      0.79 o 
  -2  -2   6       52.58       47.32      1.54 o 
  -1  -2   6       13.10       12.16      0.64 o 
   0  -2   6       30.68       25.22      0.80 o 
   1  -2   6       32.83       34.73      1.94 o 
   2  -2   6       65.08       55.36      1.26 o 
   3  -2   6       45.20       42.33      1.54 o 
   4  -2   6      187.31      168.10      4.41 o 
   5  -2   6        2.94        4.56      1.46 o 
  -5  -1   6        4.90        5.25      1.55 o 
  -4  -1   6        4.79        5.22      0.98 o 
  -3  -1   6       11.46        8.57      0.94 o 
  -2  -1   6        4.97        5.63      0.72 o 
  -1  -1   6      646.83      690.25      6.59 o 
   0  -1   6      290.80      284.29      3.06 o 
   1  -1   6       28.79       37.19      1.14 o 
   2  -1   6      154.31      187.29      2.96 o 
   3  -1   6      294.54      290.66      3.63 o 
   4  -1   6       48.32       54.81      1.90 o 
   5  -1   6        1.39        2.29      1.23 o 
   6  -1   6        1.03        3.14      2.72 o 
  -5   0   6        5.70        2.38      1.47 o 
  -4   0   6       35.21       38.93      2.34 o 
  -3   0   6      111.15      100.84      2.36 o 
  -2   0   6     1379.84     1478.05     15.86 o 
  -1   0   6      775.73      805.11      7.54 o 
   0   0   6      285.36      263.70      2.86 o 
   1   0   6      578.22      596.41      6.70 o 
   2   0   6       76.17       96.22      1.71 o 
   3   0   6      138.53      134.20      2.16 o 
   4   0   6       44.42       39.00      1.90 o 
   5   0   6       25.95       29.16      2.43 o 
   6   0   6        6.10        7.32      2.72 o 
  -5   1   6        0.61       -1.15      1.37 o 
  -4   1   6        0.00        0.35      1.06 o 
  -3   1   6        0.60        0.03      0.60 o 
  -2   1   6      258.05      224.02      3.99 o 
  -1   1   6      371.33      369.73      3.91 o 
   0   1   6       67.22       40.49      0.90 o 
   1   1   6      379.22      360.08      3.69 o 
   2   1   6      177.37      185.92      2.36 o 
   3   1   6       92.67      111.20      1.99 o 
   4   1   6       25.00       21.32      1.59 o 
   5   1   6        2.33        0.89      0.91 o 
  -5   2   6        0.47        0.02      1.51 o 
  -4   2   6        5.27        7.64      2.10 o 
  -3   2   6       48.44       49.71      1.68 o 
  -2   2   6      144.51      141.46      2.14 o 
  -1   2   6       17.76       18.05      1.66 o 
   0   2   6       26.31       31.64      0.89 o 
   1   2   6      409.76      387.51      3.98 o 
   2   2   6      184.61      182.81      2.63 o 
   3   2   6      313.95      324.01      3.88 o 
   4   2   6        0.05       -0.37      0.57 o 
   5   2   6        1.79        1.56      0.94 o 
  -5   3   6        3.83        0.54      1.63 o 
  -4   3   6       14.29       22.50      2.70 o 
  -3   3   6        0.75        2.14      0.78 o 
  -2   3   6       16.76       18.33      1.53 o 
  -1   3   6      172.66      186.01      2.62 o 
   0   3   6      928.15      961.57      8.96 o 
   1   3   6       34.27       45.41      0.99 o 
   2   3   6        0.54        0.18      0.46 o 
   3   3   6       47.42       40.55      1.48 o 
   4   3   6       14.22       14.39      1.18 o 
   5   3   6        3.03        5.48      1.48 o 
   6   3   6        4.27        4.77      2.62 o 
  -5   4   6        1.42        0.01      2.01 o 
  -4   4   6        0.45        0.74      1.43 o 
  -3   4   6        3.13        3.35      0.99 o 
  -2   4   6       39.65       37.43      2.02 o 
  -1   4   6        0.37       -0.34      0.44 o 
   0   4   6       50.79       84.55      1.54 o 
   1   4   6       86.00       97.64      2.09 o 
   2   4   6        0.22        0.30      0.55 o 
   3   4   6       78.83       78.24      3.26 o 
   4   4   6      313.57      307.39      4.92 o 
   5   4   6        9.10        9.23      2.21 o 
   6   4   6        0.01        0.17      2.62 o 
  -4   5   6       49.56       46.36      3.13 o 
  -3   5   6       76.59       68.32      2.35 o 
  -2   5   6      103.18      102.67      2.61 o 
  -1   5   6       14.51       11.48      1.04 o 
   0   5   6       25.88       28.07      1.04 o 
   1   5   6      148.42      133.84      2.65 o 
   2   5   6      214.52      212.41      3.60 o 
   3   5   6       57.73       55.77      3.01 o 
   4   5   6       57.01       47.54      1.94 o 
   5   5   6       40.64       38.23      2.61 o 
   6   5   6        1.77        2.78      1.78 o 
  -4   6   6        1.99        0.79      1.80 o 
  -3   6   6        0.22        0.18      1.12 o 
  -2   6   6        4.07        4.42      1.12 o 
  -1   6   6       24.39       24.46      1.46 o 
   0   6   6      136.25      130.65      2.73 o 
   1   6   6       75.06       64.02      2.57 o 
   2   6   6       41.88       37.92      1.63 o 
   3   6   6        0.27       -0.34      0.77 o 
   4   6   6        2.36        2.12      1.20 o 
   5   6   6        0.05       -0.96      1.35 o 
  -3   7   6        4.75        5.52      1.97 o 
  -2   7   6       51.49       52.94      2.74 o 
  -1   7   6      164.25      152.50      4.23 o 
   0   7   6      112.55      100.21      3.42 o 
   1   7   6       26.51       28.14      1.84 o 
   2   7   6       79.13       67.48      2.23 o 
   3   7   6       14.60       11.97      1.33 o 
   4   7   6        2.63        0.76      1.41 o 
   5   7   6        0.12        0.24      1.61 o 
  -3   8   6        8.19        6.75      2.06 o 
  -2   8   6        9.32       10.34      1.92 o 
  -1   8   6       11.38       14.42      1.87 o 
   0   8   6       95.86       95.03      3.65 o 
   1   8   6       14.91       13.59      1.81 o 
   2   8   6        0.75        0.99      1.05 o 
   3   8   6        0.20        0.18      1.11 o 
   4   8   6        0.26       -1.93      2.66 o 
  -2   9   6        0.84        3.16      1.88 o 
  -1   9   6        0.10        2.21      1.59 o 
   0   9   6        1.32        2.53      1.61 o 
   1   9   6        4.37        5.13      1.69 o 
   2   9   6        5.32        4.34      2.28 o 
   3   9   6        0.64       -0.93      1.22 o 
   4   9   6        5.37        2.69      2.00 o 
   0  10   6        1.55        4.34      2.95 o 
   1  10   6       16.64       16.73      2.41 o 
   2  10   6        8.24        8.99      4.96 o 
  -2  -9   7        3.97        4.77      2.84 o 
   1  -9   7        3.34        3.97      1.90 o 
  -3  -8   7        1.51        2.35      1.82 o 
  -2  -8   7        4.56        3.53      1.62 o 
  -1  -8   7       33.97       48.37      4.08 o 
   0  -8   7       12.24       13.68      1.56 o 
   1  -8   7        0.30       -0.53      1.44 o 
   2  -8   7        3.88        2.67      1.75 o 
  -4  -7   7        0.11       -1.64      1.64 o 
  -3  -7   7        3.59        2.58      1.48 o 
  -2  -7   7        1.24        2.05      1.09 o 
  -1  -7   7       17.66       16.24      2.10 o 
   0  -7   7        0.06       -0.91      0.91 o 
   1  -7   7        6.59        6.50      1.50 o 
   2  -7   7       25.22       27.71      2.37 o 
   3  -7   7       34.00       39.72      2.93 o 
  -4  -6   7        6.70        5.25      2.73 o 
  -3  -6   7       11.65       11.63      1.37 o 
  -2  -6   7       58.02       54.19      1.95 o 
  -1  -6   7       45.22       47.48      1.84 o 
   0  -6   7       71.75       77.96      2.22 o 
   1  -6   7        7.57        4.81      1.22 o 
   2  -6   7        0.24       -0.18      1.15 o 
   3  -6   7        6.88        9.02      2.18 o 
   4  -6   7       14.60       11.78      4.61 o 
  -5  -5   7        2.49        3.11      1.81 o 
  -4  -5   7        0.10        0.65      1.09 o 
  -3  -5   7       11.78       12.22      1.46 o 
  -2  -5   7      128.92      124.51      3.09 o 
  -1  -5   7      142.46      145.28      2.89 o 
   0  -5   7        0.01       -0.17      0.62 o 
   1  -5   7       76.09       73.32      2.37 o 
   2  -5   7       49.33       48.66      2.43 o 
   3  -5   7      130.24      121.16      6.73 o 
   4  -5   7       48.63       44.89      4.34 o 
  -5  -4   7        0.09        1.10      1.33 o 
  -4  -4   7       18.12       14.64      1.44 o 
  -3  -4   7       48.22       49.77      1.92 o 
  -2  -4   7       74.44       71.60      2.05 o 
  -1  -4   7       44.77       47.25      1.30 o 
   0  -4   7       28.31       30.25      1.16 o 
   1  -4   7        7.28        5.51      1.09 o 
   2  -4   7      225.67      218.94      3.76 o 
   3  -4   7       34.21       36.81      2.98 o 
   4  -4   7        4.84        5.30      1.78 o 
   5  -4   7       16.05       14.23      3.12 o 
  -5  -3   7       13.18       13.80      2.04 o 
  -4  -3   7        1.01        2.23      0.98 o 
  -3  -3   7       93.40       81.80      2.32 o 
  -2  -3   7       42.05       37.67      2.37 o 
  -1  -3   7      458.09      477.89      5.10 o 
   0  -3   7      368.31      401.30      4.39 o 
   1  -3   7        3.82        4.90      0.58 o 
   2  -3   7       83.99       83.58      3.41 o 
   3  -3   7       29.80       29.80      2.03 o 
   4  -3   7        3.06        4.15      2.15 o 
   5  -3   7        1.34        0.33      1.50 o 
  -5  -2   7        2.22        4.39      1.29 o 
  -4  -2   7       11.57       10.33      1.23 o 
  -3  -2   7        3.43        2.45      0.81 o 
  -2  -2   7       48.91       37.58      1.43 o 
  -1  -2   7      617.78      688.06      6.76 o 
   0  -2   7       35.63       29.69      1.00 o 
   1  -2   7       57.13       56.32      1.87 o 
   2  -2   7       94.97       92.04      2.96 o 
   3  -2   7      346.23      365.08      5.29 o 
   4  -2   7      202.47      193.10      4.84 o 
   5  -2   7        5.37        3.34      1.49 o 
  -5  -1   7        6.53        6.71      3.56 o 
  -4  -1   7        4.29        2.73      1.06 o 
  -3  -1   7       20.87       25.63      2.07 o 
  -2  -1   7      185.77      180.24      3.11 o 
  -1  -1   7        8.29        6.02      0.52 o 
   0  -1   7      404.01      409.83      4.22 o 
   1  -1   7        8.66        5.84      0.64 o 
   2  -1   7       49.90       42.38      1.37 o 
   3  -1   7       32.38       35.04      1.45 o 
   4  -1   7       14.45       12.65      1.22 o 
   5  -1   7        3.15        2.77      1.46 o 
   6  -1   7       11.44       22.29      8.60 o 
  -5   0   7        8.89       10.07      2.91 o 
  -4   0   7        0.52        1.00      1.07 o 
  -3   0   7        1.99        2.03      0.72 o 
  -2   0   7       20.14       19.62      1.10 o 
  -1   0   7        1.00       -0.34      0.34 o 
   0   0   7        2.57        2.74      0.41 o 
   1   0   7       80.17       89.79      1.76 o 
   2   0   7      300.24      382.34      4.11 o 
   3   0   7      117.79      128.76      2.83 o 
   4   0   7       29.30       28.91      2.81 o 
   5   0   7       11.11       11.09      3.03 o 
  -5   1   7        0.00        1.10      1.48 o 
  -4   1   7       15.44       15.71      1.85 o 
  -3   1   7       60.08       57.88      1.82 o 
  -2   1   7      308.27      266.71      3.29 o 
  -1   1   7     1615.48     1767.56     15.76 o 
   0   1   7      155.11      142.52      1.92 o 
   1   1   7       97.10       84.52      1.55 o 
   2   1   7      424.68      459.39      5.96 o 
   3   1   7      219.96      217.86      2.96 o 
   4   1   7        5.57        6.23      0.79 o 
   5   1   7       16.34       14.46      1.38 o 
  -5   2   7        4.09        5.47      1.80 o 
  -4   2   7        1.31        1.87      1.26 o 
  -3   2   7       10.05        9.21      1.69 o 
  -2   2   7       23.55       23.73      0.96 o 
  -1   2   7      336.08      357.64      3.97 o 
   0   2   7        1.24        0.08      0.35 o 
   1   2   7      129.12      158.01      2.08 o 
   2   2   7       25.36       25.50      0.86 o 
   3   2   7        0.66        1.47      0.51 o 
   4   2   7       25.18       25.56      1.68 o 
   5   2   7        0.40       -0.03      1.60 o 
  -5   3   7        5.80        7.72      3.94 o 
  -4   3   7        3.26        3.49      1.89 o 
  -3   3   7       11.08       10.99      2.21 o 
  -2   3   7       33.73       33.90      1.39 o 
  -1   3   7      153.42      142.63      2.15 o 
   0   3   7        6.15        8.41      0.61 o 
   1   3   7       40.55       34.19      1.57 o 
   2   3   7       25.36       30.90      1.83 o 
   3   3   7      329.26      355.23      6.65 o 
   4   3   7       29.81       35.34      1.80 o 
   5   3   7        2.54        1.32      0.97 o 
   6   3   7        1.42        2.73      3.01 o 
  -5   4   7        2.58        3.36      2.18 o 
  -4   4   7       38.34       47.49      3.03 o 
  -3   4   7       63.33       67.47      4.47 o 
  -2   4   7        2.27        1.68      0.75 o 
  -1   4   7        0.38       -0.31      0.48 o 
   0   4   7      487.21      496.92      5.25 o 
   1   4   7      680.50      754.13      8.82 o 
   2   4   7      227.20      218.77      3.56 o 
   3   4   7       17.12       16.83      1.17 o 
   4   4   7       57.33       62.86      2.10 o 
   5   4   7        0.06        1.12      1.13 o 
   6   4   7        5.62       12.78      3.22 o 
  -4   5   7        0.15       -0.42      1.54 o 
  -3   5   7       12.66       14.14      1.87 o 
  -2   5   7        1.81        1.98      0.92 o 
  -1   5   7       34.35       34.78      1.52 o 
   0   5   7       20.75       21.15      2.14 o 
   1   5   7        0.02        0.55      0.81 o 
   2   5   7        6.41        8.29      0.97 o 
   3   5   7       11.62       11.38      1.13 o 
   4   5   7        2.07        2.84      0.95 o 
   5   5   7        1.32        0.40      1.58 o 
  -4   6   7        4.63        5.01      2.18 o 
  -3   6   7       22.94       22.34      1.82 o 
  -2   6   7       63.67       61.33      2.25 o 
  -1   6   7      271.99      249.19      5.99 o 
   0   6   7       11.45       13.87      1.14 o 
   1   6   7       17.50       20.37      1.62 o 
   2   6   7       45.91       47.54      1.84 o 
   3   6   7       41.37       43.57      2.30 o 
   4   6   7        8.92        9.75      1.31 o 
   5   6   7        0.50       -0.42      1.43 o 
  -3   7   7        9.62       13.21      1.95 o 
  -2   7   7        0.84        0.85      1.26 o 
  -1   7   7       21.60       26.25      2.15 o 
   0   7   7       15.98       14.84      1.74 o 
   1   7   7       23.08       26.06      1.59 o 
   2   7   7       30.17       25.73      1.65 o 
   3   7   7       36.08       35.34      2.84 o 
   4   7   7        2.43        3.14      1.24 o 
   5   7   7        3.67        2.89      2.25 o 
  -2   8   7        0.20       -0.56      1.44 o 
  -1   8   7        0.32        1.43      1.39 o 
   0   8   7        0.79       -0.66      1.72 o 
   1   8   7        6.44        4.89      1.55 o 
   2   8   7        0.24        1.59      1.22 o 
   3   8   7       22.58       18.46      1.72 o 
   4   8   7        3.88        5.55      2.00 o 
  -1   9   7        5.08        9.95      1.95 o 
   0   9   7        3.28        2.53      1.75 o 
   1   9   7        6.32        5.86      2.49 o 
   2   9   7        6.43        3.58      1.72 o 
   3   9   7        4.21        6.37      1.63 o 
   0  10   7        0.59        3.87      2.04 o 
   1  10   7        0.46       -0.63      3.09 o 
   2  10   7        0.91       -1.06      1.83 o 
  -3  -8   8        0.63        4.15      2.72 o 
  -2  -8   8        5.20        8.14      2.86 o 
  -1  -8   8        3.05        4.65      3.20 o 
   0  -8   8        0.04        1.24      2.19 o 
   1  -8   8        0.15       -0.16      1.50 o 
   2  -8   8        3.90        2.34      1.71 o 
  -3  -7   8        0.72        1.56      2.17 o 
  -2  -7   8       14.00       11.67      1.77 o 
  -1  -7   8       19.56       19.19      2.54 o 
   0  -7   8       34.05       40.13      4.48 o 
   1  -7   8        3.37        5.49      1.52 o 
   2  -7   8        1.01        2.45      1.91 o 
   3  -7   8        2.08        1.40      1.81 o 
  -4  -6   8        0.45        1.24      1.70 o 
  -3  -6   8        0.37        0.63      1.03 o 
  -2  -6   8        0.64        1.35      0.95 o 
  -1  -6   8       12.73       11.20      1.50 o 
   0  -6   8        4.74        5.58      0.98 o 
   1  -6   8        6.17        4.96      1.92 o 
   2  -6   8       19.96       18.39      1.98 o 
   3  -6   8       30.13       32.38      5.69 o 
   4  -6   8       37.79       37.06      3.34 o 
  -4  -5   8        9.98       10.02      1.64 o 
  -3  -5   8        6.66        6.07      1.36 o 
  -2  -5   8       12.03       12.36      1.21 o 
  -1  -5   8       11.18       10.24      1.10 o 
   0  -5   8       38.68       36.86      1.62 o 
   1  -5   8       50.00       57.36      1.97 o 
   2  -5   8      145.36      138.81      4.23 o 
   3  -5   8        7.23        5.17      1.53 o 
   4  -5   8       12.77       11.43      2.08 o 
  -5  -4   8        5.74        5.34      1.59 o 
  -4  -4   8        0.48       -0.69      0.91 o 
  -3  -4   8        6.75        8.83      1.16 o 
  -2  -4   8        9.78        9.97      1.06 o 
  -1  -4   8      103.28       99.92      4.03 o 
   0  -4   8       95.91       88.21      2.15 o 
   1  -4   8       58.13       45.83      1.68 o 
   2  -4   8      201.76      214.14      3.83 o 
   3  -4   8       32.36       30.82      7.14 o 
   4  -4   8       39.97       41.81      2.74 o 
   5  -4   8        0.56        1.43      1.85 o 
  -5  -3   8        0.00        0.20      1.32 o 
  -4  -3   8        0.19        1.76      0.98 o 
  -3  -3   8        0.53        0.37      0.83 o 
  -2  -3   8      201.62      197.09      5.73 o 
  -1  -3   8      566.38      550.39      7.12 o 
   0  -3   8      170.82      187.50      2.58 o 
   1  -3   8       61.16       61.76      1.80 o 
   2  -3   8      120.15      121.02      2.90 o 
   3  -3   8       40.11       33.21      2.17 o 
   4  -3   8       29.36       29.04      2.29 o 
   5  -3   8       30.92       35.73      2.84 o 
  -5  -2   8        2.26        2.09      1.36 o 
  -4  -2   8        9.38       13.81      1.42 o 
  -3  -2   8       57.09       53.95      1.91 o 
  -2  -2   8        2.31        2.38      0.72 o 
  -1  -2   8      264.95      256.02      3.17 o 
   0  -2   8      496.28      505.85      5.19 o 
   1  -2   8       28.60       21.33      1.10 o 
   2  -2   8        9.59       10.38      0.95 o 
   3  -2   8       10.50       11.22      1.12 o 
   4  -2   8       25.15       21.98      1.95 o 
   5  -2   8       12.65       15.51      2.09 o 
  -5  -1   8       10.16       11.91      1.99 o 
  -4  -1   8        4.50        5.21      1.06 o 
  -3  -1   8       21.74       24.87      1.41 o 
  -2  -1   8      100.31       95.76      3.81 o 
  -1  -1   8       78.83       65.32      1.33 o 
   0  -1   8       28.12       33.66      0.94 o 
   1  -1   8       17.67       23.75      1.35 o 
   2  -1   8        6.07        8.94      0.82 o 
   3  -1   8       80.50       73.80      2.86 o 
   4  -1   8       32.91       31.92      2.95 o 
   5  -1   8        3.64        2.36      1.36 o 
   6  -1   8        0.68        0.03      2.39 o 
  -5   0   8        0.70        1.83      1.71 o 
  -4   0   8       21.26       21.56      2.02 o 
  -3   0   8       19.64       17.37      1.22 o 
  -2   0   8       86.89      100.29      2.25 o 
  -1   0   8       18.09       15.52      0.74 o 
   0   0   8      346.14      357.83      3.86 o 
   1   0   8      107.96      120.98      2.60 o 
   2   0   8      250.31      247.16      3.72 o 
   3   0   8       71.60       64.89      4.59 o 
   4   0   8        9.25        7.96      1.03 o 
   5   0   8        0.17       -0.79      1.69 o 
   6   0   8        3.83        7.78      2.76 o 
  -5   1   8       12.57       11.94      2.27 o 
  -4   1   8        0.18        1.23      1.25 o 
  -3   1   8       29.32       26.70      1.43 o 
  -2   1   8       35.89       34.27      1.15 o 
  -1   1   8      136.73      129.45      1.99 o 
   0   1   8       15.09       14.59      0.68 o 
   1   1   8       92.41       97.93      1.63 o 
   2   1   8        4.40        4.52      0.56 o 
   3   1   8       51.46       49.16      1.51 o 
   4   1   8       58.33       52.51      1.88 o 
   5   1   8        0.49        0.19      1.20 o 
  -5   2   8        0.41        0.68      1.61 o 
  -4   2   8        5.49        7.70      2.59 o 
  -3   2   8        5.86        9.61      1.43 o 
  -2   2   8       43.73       45.40      1.47 o 
  -1   2   8        5.92        4.19      0.56 o 
   0   2   8       63.49       56.77      1.31 o 
   1   2   8       62.90       71.96      1.61 o 
   2   2   8       79.97       82.13      1.84 o 
   3   2   8      211.36      216.36      2.97 o 
   4   2   8        1.57        3.24      1.06 o 
   5   2   8        0.10        1.25      1.24 o 
  -5   3   8        2.93        4.70      2.15 o 
  -4   3   8        2.57        4.22      1.57 o 
  -3   3   8        1.92        2.31      1.15 o 
  -2   3   8        7.92        9.96      1.29 o 
  -1   3   8       42.94       38.14      1.18 o 
   0   3   8       44.25       43.98      1.14 o 
   1   3   8      188.73      203.75      2.62 o 
   2   3   8      498.73      521.39      6.56 o 
   3   3   8        0.23        0.14      0.58 o 
   4   3   8        0.50        2.18      0.95 o 
   5   3   8        0.06        0.40      1.68 o 
   6   3   8        3.06        7.04      2.69 o 
  -4   4   8        0.15       -0.06      1.57 o 
  -3   4   8        1.43        2.43      1.01 o 
  -2   4   8        8.92        8.45      1.01 o 
  -1   4   8      177.42      164.19      3.97 o 
   0   4   8       21.57       26.37      1.00 o 
   1   4   8       22.97       24.81      1.25 o 
   2   4   8      118.65      112.21      5.80 o 
   3   4   8      204.26      220.90      5.56 o 
   4   4   8       17.89       20.66      1.66 o 
   5   4   8       15.15       20.41      1.65 o 
   6   4   8        3.54        7.36      3.57 o 
  -4   5   8        1.54        0.48      1.59 o 
  -3   5   8       28.47       34.65      1.93 o 
  -2   5   8      284.48      276.43      6.67 o 
  -1   5   8       23.81       22.57      1.33 o 
   0   5   8        1.56        2.58      1.27 o 
   1   5   8       69.19       64.77      1.94 o 
   2   5   8       50.13       54.74      2.69 o 
   3   5   8       16.44       15.79      1.30 o 
   4   5   8       11.43       15.78      1.38 o 
   5   5   8        5.14        3.45      1.52 o 
  -4   6   8       12.13       13.24      2.53 o 
  -3   6   8       16.92       14.59      1.97 o 
  -2   6   8        0.00        0.21      0.95 o 
  -1   6   8       74.32       66.62      3.73 o 
   0   6   8        1.93        3.51      1.15 o 
   1   6   8        5.42        6.53      0.95 o 
   2   6   8       51.44       47.25      1.96 o 
   3   6   8        0.38       -0.51      0.83 o 
   4   6   8        6.61        7.53      1.26 o 
   5   6   8        1.58        2.32      1.59 o 
  -3   7   8       10.70       10.65      1.72 o 
  -2   7   8       35.06       37.18      2.61 o 
  -1   7   8       10.87       12.59      1.78 o 
   0   7   8       21.19       20.71      1.96 o 
   1   7   8       11.42        9.00      2.09 o 
   2   7   8        0.95        2.06      1.80 o 
   3   7   8       21.32       20.62      1.63 o 
   4   7   8        0.16       -1.07      1.07 o 
   5   7   8        0.12       -0.20      1.80 o 
  -2   8   8        2.18        2.91      2.14 o 
  -1   8   8        0.48        2.16      1.41 o 
   0   8   8        3.68        4.74      1.67 o 
   1   8   8       18.94       18.41      2.05 o 
   2   8   8       60.97       63.09      2.45 o 
   3   8   8        4.48        2.17      1.26 o 
   4   8   8        1.45        1.47      1.39 o 
  -1   9   8        0.78        2.48      2.96 o 
   0   9   8        1.52        2.79      1.60 o 
   1   9   8        0.06        1.45      1.59 o 
   2   9   8        0.78       -1.14      1.28 o 
   3   9   8        1.47        1.34      1.94 o 
   1  10   8        2.97        5.35      2.12 o 
   2  10   8        6.03        3.59      2.05 o 
  -2  -8   9        0.90        1.89      2.41 o 
  -1  -8   9       16.32       19.26      3.17 o 
   0  -8   9       33.48       36.14      3.82 o 
   1  -8   9        4.61        4.77      1.84 o 
  -3  -7   9        3.94        5.06      2.62 o 
  -2  -7   9        1.76        2.63      1.47 o 
  -1  -7   9        2.70        2.51      1.43 o 
   0  -7   9        1.05        0.29      1.32 o 
   1  -7   9        3.50        5.46      1.62 o 
   2  -7   9        1.45        1.23      1.61 o 
   3  -7   9       27.92       29.12      4.84 o 
  -4  -6   9        7.50        9.16      2.12 o 
  -3  -6   9        0.66        1.17      1.13 o 
  -2  -6   9        0.41       -1.11      1.11 o 
  -1  -6   9        1.22        2.38      1.30 o 
   0  -6   9        0.38        0.08      0.90 o 
   1  -6   9       43.40       45.33      2.58 o 
   2  -6   9        5.19        5.35      1.53 o 
   3  -6   9        0.01       -1.20      1.53 o 
  -4  -5   9        0.01       -0.74      1.22 o 
  -3  -5   9        1.62        0.44      0.97 o 
  -2  -5   9       16.38       19.57      1.95 o 
  -1  -5   9      102.86      104.42      3.29 o 
   0  -5   9      138.46      125.66      2.83 o 
   1  -5   9        0.34        0.75      1.11 o 
   2  -5   9       23.93       29.12      2.18 o 
   3  -5   9       49.34       56.74      2.97 o 
   4  -5   9       11.94       13.68      2.19 o 
  -4  -4   9        0.56        0.37      1.17 o 
  -3  -4   9       10.69        9.48      1.27 o 
  -2  -4   9       35.21       33.68      1.86 o 
  -1  -4   9        9.11       10.41      1.06 o 
   0  -4   9        5.36        6.99      0.94 o 
   1  -4   9        0.03       -0.68      0.71 o 
   2  -4   9       61.00       58.94      2.17 o 
   3  -4   9      104.02      110.50      4.18 o 
   4  -4   9       15.79       14.58      2.03 o 
  -5  -3   9        0.48        2.11      2.45 o 
  -4  -3   9        7.01        5.41      1.25 o 
  -3  -3   9        6.74       11.90      1.84 o 
  -2  -3   9       29.65       35.24      2.73 o 
  -1  -3   9       99.67       94.55      2.20 o 
   0  -3   9       59.76       58.69      2.56 o 
   1  -3   9       89.67       87.09      2.46 o 
   2  -3   9      504.27      503.19      8.21 o 
   3  -3   9        1.63        1.06      1.05 o 
   4  -3   9       55.77       55.60      4.00 o 
   5  -3   9       26.59       27.24      2.80 o 
  -5  -2   9        6.10        6.89      2.02 o 
  -4  -2   9        0.87        1.43      1.01 o 
  -3  -2   9       11.21        7.83      1.10 o 
  -2  -2   9       24.01       28.61      1.65 o 
  -1  -2   9       55.35       53.59      1.37 o 
   0  -2   9       59.47       56.97      1.62 o 
   1  -2   9       63.98       58.44      1.71 o 
   2  -2   9      148.32      141.44      2.87 o 
   3  -2   9      303.64      315.06      5.04 o 
   4  -2   9       39.65       36.28      2.41 o 
   5  -2   9        0.33        1.40      1.56 o 
  -5  -1   9        0.41        0.54      1.58 o 
  -4  -1   9        3.02        4.09      1.08 o 
  -3  -1   9        0.23        1.51      0.77 o 
  -2  -1   9       23.14       22.53      1.68 o 
  -1  -1   9       62.55       64.02      1.55 o 
   0  -1   9       12.45       10.70      0.66 o 
   1  -1   9       53.46       66.85      2.10 o 
   2  -1   9       52.13       45.91      3.45 o 
   3  -1   9       59.10       57.67      2.74 o 
   4  -1   9        1.32        1.41      1.66 o 
   5  -1   9        2.16        2.26      1.47 o 
  -5   0   9        7.32        6.98      1.91 o 
  -4   0   9        5.91        4.39      1.38 o 
  -3   0   9       37.27       33.09      1.60 o 
  -2   0   9       19.73       28.15      1.72 o 
  -1   0   9       69.15       63.11      1.47 o 
   0   0   9       78.28       74.49      1.59 o 
   1   0   9      151.11      153.99      2.72 o 
   2   0   9       99.82      106.27      2.27 o 
   3   0   9      141.99      140.75      4.71 o 
   4   0   9       97.56       87.65      2.45 o 
   5   0   9        0.42        1.89      1.96 o 
   6   0   9        1.07        1.01      2.41 o 
  -5   1   9        0.01       -1.60      1.60 o 
  -4   1   9        2.08        3.48      1.95 o 
  -3   1   9       51.24       37.32      1.72 o 
  -2   1   9      130.16      124.42      3.15 o 
  -1   1   9       63.97       70.92      1.50 o 
   0   1   9        1.11        0.67      0.42 o 
   1   1   9      141.65      145.00      2.05 o 
   2   1   9        0.02        0.90      0.45 o 
   3   1   9       52.73       52.82      2.45 o 
   4   1   9        1.19        3.15      0.91 o 
   5   1   9        1.52        3.57      1.41 o 
  -5   2   9        2.61        4.74      2.14 o 
  -4   2   9        7.26       10.85      1.87 o 
  -3   2   9        1.31        3.75      1.18 o 
  -2   2   9       33.87       26.91      1.15 o 
  -1   2   9       22.01       25.71      1.33 o 
   0   2   9      426.90      420.41      4.95 o 
   1   2   9       77.94       82.83      2.10 o 
   2   2   9       22.46       21.74      1.06 o 
   3   2   9       23.19       22.03      1.39 o 
   4   2   9       12.77       16.87      1.67 o 
   5   2   9        3.46        5.55      2.52 o 
  -4   3   9        3.16        3.11      1.61 o 
  -3   3   9       13.03       10.26      2.52 o 
  -2   3   9      164.62      163.30      3.96 o 
  -1   3   9      191.39      191.16      3.47 o 
   0   3   9        6.20        8.98      0.67 o 
   1   3   9       72.81       69.16      1.45 o 
   2   3   9       74.92       68.85      6.06 o 
   3   3   9       38.19       39.73      2.13 o 
   4   3   9       21.45       22.49      2.68 o 
   5   3   9        2.68        4.97      1.49 o 
   6   3   9        0.18        1.80      2.24 o 
  -4   4   9        0.28       -0.03      2.33 o 
  -3   4   9       17.48       18.38      2.02 o 
  -2   4   9       36.84       39.09      1.70 o 
  -1   4   9        3.41        3.73      0.67 o 
   0   4   9       37.53       40.54      1.22 o 
   1   4   9        4.05        5.25      0.81 o 
   2   4   9      163.75      163.01      3.13 o 
   3   4   9      511.16      525.51      7.11 o 
   4   4   9       66.77       66.33      2.68 o 
   5   4   9        1.42        1.83      2.00 o 
  -4   5   9        9.82       14.01      2.39 o 
  -3   5   9        6.44        8.22      2.54 o 
  -2   5   9       45.06       39.06      1.84 o 
  -1   5   9        1.31        3.43      0.87 o 
   0   5   9       24.66       20.01      1.25 o 
   1   5   9       17.76       17.04      1.21 o 
   2   5   9        0.30       -0.01      0.71 o 
   3   5   9       86.45       65.76      3.79 o 
   4   5   9      101.08       95.48      2.77 o 
   5   5   9        0.06       -1.42      1.42 o 
  -3   6   9        6.45        5.73      1.47 o 
  -2   6   9        4.36        5.18      1.19 o 
  -1   6   9       29.39       27.91      1.99 o 
   0   6   9       46.67       41.88      2.37 o 
   1   6   9       18.77       12.59      1.19 o 
   2   6   9       36.36       39.77      1.83 o 
   3   6   9        6.09        3.83      1.07 o 
   4   6   9        1.21        2.12      1.23 o 
   5   6   9        2.17        2.77      1.72 o 
  -3   7   9        7.70        5.37      1.94 o 
  -2   7   9       34.29       38.82      5.11 o 
  -1   7   9       31.05       27.06      2.15 o 
   0   7   9        7.66       10.74      1.66 o 
   1   7   9       50.63       48.08      2.53 o 
   2   7   9       19.20       19.15      3.22 o 
   3   7   9        1.33       -0.72      1.02 o 
   4   7   9        0.04       -1.14      1.14 o 
   5   7   9        4.08        4.34      2.45 o 
  -2   8   9       11.79       12.81      2.11 o 
  -1   8   9       15.29       17.25      2.14 o 
   0   8   9        1.46        1.90      3.02 o 
   1   8   9        4.55        5.57      2.43 o 
   2   8   9       11.20       12.03      2.38 o 
   3   8   9        0.77        1.11      1.27 o 
   4   8   9        0.40        1.65      1.50 o 
  -1   9   9        0.16        0.34      1.58 o 
   0   9   9        0.01       -0.08      1.55 o 
   1   9   9        1.67        2.80      1.78 o 
   2   9   9        3.62        1.17      1.77 o 
   3   9   9        6.91        5.10      1.95 o 
  -2  -8  10        1.77        5.54      2.76 o 
  -1  -8  10        0.62        1.03      1.67 o 
   0  -8  10        0.03        1.04      2.45 o 
   1  -8  10        0.75        0.50      1.74 o 
  -3  -7  10        0.28        0.03      2.38 o 
  -2  -7  10        0.38        0.69      1.47 o 
  -1  -7  10        8.54        8.96      1.74 o 
   0  -7  10       41.88       42.09      6.41 o 
   1  -7  10       17.69       15.05      2.06 o 
   2  -7  10       21.73       24.23      2.54 o 
  -3  -6  10        6.55        4.24      1.59 o 
  -2  -6  10        6.30        3.71      1.51 o 
  -1  -6  10       48.39       57.97      2.75 o 
   0  -6  10        1.45        1.27      1.30 o 
   1  -6  10       29.62       26.65      2.21 o 
   2  -6  10        1.51        3.30      1.61 o 
   3  -6  10       30.31       31.60      2.88 o 
  -4  -5  10        1.68        1.50      1.37 o 
  -3  -5  10       19.26       20.89      1.91 o 
  -2  -5  10       21.92       23.37      2.67 o 
  -1  -5  10        1.81        1.53      1.10 o 
   0  -5  10       37.96       44.01      1.86 o 
   1  -5  10       42.48       44.53      1.99 o 
   2  -5  10       32.49       31.05      2.97 o 
   3  -5  10       28.06       22.56      2.31 o 
   4  -5  10        0.17        0.26      1.80 o 
  -4  -4  10       17.25       18.21      2.29 o 
  -3  -4  10        0.70        1.19      0.99 o 
  -2  -4  10        5.92        3.20      0.98 o 
  -1  -4  10      115.66      117.10      5.28 o 
   0  -4  10       55.70       52.83      1.90 o 
   1  -4  10       30.35       28.96      1.56 o 
   2  -4  10       16.60       18.01      1.46 o 
   3  -4  10       87.58       93.24      3.57 o 
   4  -4  10       97.64      107.73      4.11 o 
  -4  -3  10       10.81        5.44      1.34 o 
  -3  -3  10       14.78       17.80      1.51 o 
  -2  -3  10       34.64       29.30      3.36 o 
  -1  -3  10       84.27       89.05      2.86 o 
   0  -3  10        9.50       10.49      1.04 o 
   1  -3  10       39.59       36.61      1.63 o 
   2  -3  10       19.61       15.03      1.83 o 
   3  -3  10        0.07       -0.08      1.11 o 
   4  -3  10        1.74        3.60      1.88 o 
   5  -3  10        0.04       -0.77      1.72 o 
  -5  -2  10        3.09        2.27      1.78 o 
  -4  -2  10        0.01        0.31      1.03 o 
  -3  -2  10        0.63        0.82      0.84 o 
  -2  -2  10        8.44       13.17      1.84 o 
  -1  -2  10        3.25        3.38      0.82 o 
   0  -2  10       37.89       33.95      1.36 o 
   1  -2  10       38.30       37.35      1.49 o 
   2  -2  10      171.10      165.10      4.15 o 
   3  -2  10      159.52      138.71      3.16 o 
   4  -2  10        6.55        7.41      1.63 o 
   5  -2  10        0.53       -0.53      1.56 o 
  -5  -1  10        2.47        1.54      2.41 o 
  -4  -1  10        2.15        3.54      1.18 o 
  -3  -1  10        0.26       -0.59      0.99 o 
  -2  -1  10       11.72        8.51      0.99 o 
  -1  -1  10      223.23      215.37      6.44 o 
   0  -1  10       31.08       33.80      1.33 o 
   1  -1  10       26.16       25.08      1.74 o 
   2  -1  10        0.43       -0.37      0.60 o 
   3  -1  10      216.49      198.12      3.67 o 
   4  -1  10       21.59       21.39      1.72 o 
   5  -1  10        1.82        0.16      1.49 o 
  -5   0  10        0.10        0.82      1.83 o 
  -4   0  10        0.19        1.19      1.26 o 
  -3   0  10        0.92        0.37      0.81 o 
  -2   0  10        9.45       10.56      1.03 o 
  -1   0  10       29.05       33.62      1.20 o 
   0   0  10        0.04        0.50      0.46 o 
   1   0  10       36.76       44.14      1.46 o 
   2   0  10        0.82        3.20      0.83 o 
   3   0  10       49.79       44.36      1.71 o 
   4   0  10       25.33       25.96      2.00 o 
   5   0  10       18.41       14.17      2.02 o 
  -5   1  10        5.41        3.24      1.99 o 
  -4   1  10       10.03        7.61      1.68 o 
  -3   1  10       11.69        8.09      1.09 o 
  -2   1  10       71.32       75.15      2.28 o 
  -1   1  10      165.57      143.35      2.29 o 
   0   1  10      153.83      166.19      2.40 o 
   1   1  10       97.77       93.09      1.63 o 
   2   1  10       11.41        9.70      0.88 o 
   3   1  10       21.20       22.65      1.63 o 
   4   1  10       86.19       76.83      3.55 o 
   5   1  10       37.70       32.10      2.50 o 
  -4   2  10        1.65        0.43      1.36 o 
  -3   2  10       22.96       20.49      3.88 o 
  -2   2  10      122.45      124.24      2.73 o 
  -1   2  10      171.39      193.01      2.80 o 
   0   2  10       67.84       76.93      1.58 o 
   1   2  10      153.63      139.14      2.13 o 
   2   2  10        7.06        6.62      0.79 o 
   3   2  10      108.02      114.91      3.32 o 
   4   2  10       15.15       14.96      1.66 o 
   5   2  10        0.60       -0.18      1.30 o 
   6   2  10        1.43        1.03      2.67 o 
  -4   3  10        2.42        5.27      1.83 o 
  -3   3  10       20.14       31.23      2.92 o 
  -2   3  10        5.18        4.21      0.89 o 
  -1   3  10        0.24       -0.55      0.55 o 
   0   3  10        3.21        4.19      0.61 o 
   1   3  10       40.43       36.01      1.30 o 
   2   3  10      100.49       99.84      2.32 o 
   3   3  10      120.09      124.85      5.35 o 
   4   3  10       13.58       12.36      1.57 o 
   5   3  10        0.06       -0.24      1.32 o 
  -4   4  10        6.56        8.49      4.63 o 
  -3   4  10       12.82       12.05      1.88 o 
  -2   4  10       35.23       37.99      2.28 o 
  -1   4  10      177.01      174.26      3.70 o 
   0   4  10      159.02      169.36      2.57 o 
   1   4  10       27.08       22.01      1.67 o 
   2   4  10       13.65       12.41      1.14 o 
   3   4  10      153.80      170.14      3.44 o 
   4   4  10        1.09        2.08      1.15 o 
   5   4  10        0.90        3.61      1.59 o 
  -4   5  10        2.79        4.58      2.12 o 
  -3   5  10        3.55        4.09      2.37 o 
  -2   5  10        0.55        0.60      0.91 o 
  -1   5  10       58.78       61.82      3.89 o 
   0   5  10        3.67        3.31      0.87 o 
   1   5  10        8.99       10.29      1.23 o 
   2   5  10        8.79        6.97      1.29 o 
   3   5  10       20.92       16.94      1.40 o 
   4   5  10        9.63        6.34      1.19 o 
   5   5  10        4.12        5.15      1.71 o 
  -3   6  10        5.82        7.91      2.02 o 
  -2   6  10       28.89       25.66      2.10 o 
  -1   6  10        0.03       -0.26      1.84 o 
   0   6  10        8.50        8.31      1.41 o 
   1   6  10       28.23       27.41      1.58 o 
   2   6  10        0.74        0.24      0.89 o 
   3   6  10        4.39        3.23      1.43 o 
   4   6  10        0.40        2.51      1.47 o 
   5   6  10        0.31        1.37      2.28 o 
  -3   7  10        1.64        3.46      1.80 o 
  -2   7  10       10.51       13.33      2.01 o 
  -1   7  10        8.40        6.32      1.76 o 
   0   7  10        1.31        4.28      2.07 o 
   1   7  10        1.48        1.20      0.94 o 
   2   7  10        3.19        0.61      0.92 o 
   3   7  10        6.56       11.44      1.84 o 
   4   7  10        3.26        2.66      2.03 o 
  -2   8  10        0.09        1.05      1.62 o 
  -1   8  10        6.29        9.67      1.89 o 
   0   8  10        0.62        0.75      1.41 o 
   1   8  10        2.92        5.88      1.70 o 
   2   8  10       14.58       13.99      1.78 o 
   3   8  10       17.87       17.40      2.25 o 
   4   8  10        0.18       -0.27      1.52 o 
  -1   9  10        2.80        5.34      1.90 o 
   0   9  10        2.95        6.91      1.87 o 
   1   9  10        0.50        0.24      1.58 o 
   2   9  10        1.50        2.22      1.92 o 
   3   9  10        1.93        0.61      1.82 o 
   0  -8  11        9.10       11.56      3.18 o 
  -2  -7  11        6.24        8.56      1.89 o 
  -1  -7  11       10.39       13.59      2.21 o 
   0  -7  11        0.91        1.27      2.21 o 
   1  -7  11        0.03        0.44      1.58 o 
   2  -7  11        0.03        0.75      1.89 o 
  -3  -6  11        0.00       -0.80      1.51 o 
  -2  -6  11        0.00       -0.46      2.30 o 
  -1  -6  11        5.13        7.75      1.95 o 
   0  -6  11        6.26        9.75      1.70 o 
   1  -6  11        2.45        3.36      1.56 o 
   2  -6  11       20.96       19.67      2.90 o 
   3  -6  11       24.29       30.53      2.85 o 
  -4  -5  11        3.56        3.18      1.53 o 
  -3  -5  11        2.86        3.59      1.63 o 
  -2  -5  11        0.00        0.21      1.16 o 
  -1  -5  11       33.91       31.87      2.20 o 
   0  -5  11       53.22       60.06      2.71 o 
   1  -5  11       98.44      100.79      4.13 o 
   2  -5  11        0.26       -0.49      1.29 o 
   3  -5  11       33.86       34.98      2.71 o 
   4  -5  11       45.33       52.93      3.62 o 
  -4  -4  11        3.08        3.39      1.41 o 
  -3  -4  11        0.06        0.94      1.10 o 
  -2  -4  11        9.20       11.25      1.66 o 
  -1  -4  11       11.06        7.43      1.40 o 
   0  -4  11        7.90        7.99      1.14 o 
   1  -4  11       23.39       27.58      3.41 o 
   2  -4  11       28.03       27.74      1.73 o 
   3  -4  11       12.04       13.55      1.98 o 
   4  -4  11       10.97       10.18      2.09 o 
  -4  -3  11        0.67        4.22      1.39 o 
  -3  -3  11       16.72       14.00      1.48 o 
  -2  -3  11       43.92       39.93      4.26 o 
  -1  -3  11        0.00       -0.95      0.95 o 
   0  -3  11      123.40      127.70      5.35 o 
   1  -3  11       55.45       57.56      3.33 o 
   2  -3  11        8.53        8.01      1.20 o 
   3  -3  11        7.36        5.58      1.54 o 
   4  -3  11        0.74        1.22      1.46 o 
   5  -3  11        2.00        2.69      2.66 o 
  -4  -2  11        3.79        3.63      1.28 o 
  -3  -2  11        0.08        0.70      0.98 o 
  -2  -2  11       70.97       61.33      2.23 o 
  -1  -2  11      196.02      181.42      4.26 o 
   0  -2  11       33.64       33.17      1.53 o 
   1  -2  11        0.96        0.92      0.73 o 
   2  -2  11        3.23        2.66      0.93 o 
   3  -2  11       12.76       12.82      1.61 o 
   4  -2  11       15.44       19.22      3.12 o 
   5  -2  11       30.23       28.66      2.71 o 
  -4  -1  11        4.53        6.96      1.35 o 
  -3  -1  11        0.05        0.04      0.85 o 
  -2  -1  11        2.22        3.58      0.92 o 
  -1  -1  11       36.34       39.14      1.57 o 
   0  -1  11        1.97        2.76      0.82 o 
   1  -1  11       21.68       21.84      1.24 o 
   2  -1  11       21.84       18.40      1.28 o 
   3  -1  11        0.01        0.02      0.77 o 
   4  -1  11        5.08        4.85      1.19 o 
   5  -1  11        0.35       -0.90      1.58 o 
  -4   0  11        4.76        4.98      1.71 o 
  -3   0  11        1.48        0.70      1.08 o 
  -2   0  11        6.14        4.52      0.92 o 
  -1   0  11       42.20       39.53      1.26 o 
   0   0  11       22.40       20.05      1.84 o 
   1   0  11       11.32        9.95      1.02 o 
   2   0  11        2.60        3.64      0.79 o 
   3   0  11       33.85       30.96      2.75 o 
   4   0  11       36.16       37.33      3.01 o 
   5   0  11        9.65       12.84      3.06 o 
  -4   1  11        2.83        2.15      1.59 o 
  -3   1  11        4.60        4.67      1.07 o 
  -2   1  11       40.54       40.40      1.69 o 
  -1   1  11        5.97        6.14      0.74 o 
   0   1  11       25.53       26.92      1.08 o 
   1   1  11        8.09        8.82      0.86 o 
   2   1  11       13.56       12.74      1.02 o 
   3   1  11       52.81       56.08      2.56 o 
   4   1  11       11.84       11.07      1.64 o 
   5   1  11        4.97        5.15      1.68 o 
  -4   2  11        5.14       11.24      2.05 o 
  -3   2  11        0.91        0.76      1.26 o 
  -2   2  11        0.50       -0.73      0.79 o 
  -1   2  11        2.28        1.58      0.61 o 
   0   2  11       19.57       24.52      1.03 o 
   1   2  11        9.13       11.20      0.78 o 
   2   2  11      302.19      307.52      4.98 o 
   3   2  11       19.64       18.61      1.66 o 
   4   2  11        6.40        6.34      1.42 o 
   5   2  11        3.27        3.69      1.61 o 
  -4   3  11        0.02        2.62      1.78 o 
  -3   3  11        7.24        7.05      2.64 o 
  -2   3  11       26.06       21.82      1.83 o 
  -1   3  11       98.37       93.11      3.32 o 
   0   3  11      138.36      135.53      2.29 o 
   1   3  11       66.38       62.84      1.51 o 
   2   3  11       27.78       24.73      1.70 o 
   3   3  11       75.04       67.56      2.73 o 
   4   3  11        7.31        8.42      1.57 o 
   5   3  11        0.21       -0.37      1.39 o 
  -4   4  11        0.19        2.18      1.99 o 
  -3   4  11        1.19        1.68      1.51 o 
  -2   4  11       35.32       34.83      2.19 o 
  -1   4  11       23.74       24.73      1.96 o 
   0   4  11        4.84        6.16      0.74 o 
   1   4  11       26.72       30.92      1.53 o 
   2   4  11      150.49      159.13      3.25 o 
   3   4  11        8.15        6.86      1.36 o 
   4   4  11       28.65       31.17      4.99 o 
   5   4  11       12.83       12.58      1.96 o 
  -3   5  11       21.36       25.40      2.52 o 
  -2   5  11        5.10        4.98      1.11 o 
  -1   5  11       30.13       38.06      2.15 o 
   0   5  11       53.01       50.80      1.82 o 
   1   5  11        1.95        2.66      1.06 o 
   2   5  11        0.03        0.75      1.02 o 
   3   5  11        9.97       10.67      2.27 o 
   4   5  11       10.43        7.89      1.61 o 
   5   5  11        8.74        6.89      1.86 o 
  -3   6  11        2.10        2.04      1.89 o 
  -2   6  11       25.63       22.58      2.11 o 
  -1   6  11        7.05        9.75      1.58 o 
   0   6  11        0.03       -0.10      0.95 o 
   1   6  11        0.98       -0.02      0.78 o 
   2   6  11        0.03        0.68      0.89 o 
   3   6  11       15.02       13.47      1.47 o 
   4   6  11        4.49        5.31      1.58 o 
   5   6  11        0.31        2.22      1.69 o 
  -2   7  11        2.55        2.19      1.60 o 
  -1   7  11        3.25        4.60      1.49 o 
   0   7  11        5.46        4.19      1.36 o 
   1   7  11        7.93        8.59      1.27 o 
   2   7  11       14.17       15.88      1.52 o 
   3   7  11        0.01       -0.79      1.14 o 
   4   7  11        0.35        0.54      1.32 o 
  -1   8  11       12.84       16.15      2.24 o 
   0   8  11        1.45        3.65      1.54 o 
   1   8  11        4.70        7.33      1.80 o 
   2   8  11        0.00        1.18      1.20 o 
   3   8  11        2.53        2.07      1.41 o 
   4   8  11        1.26        0.68      1.45 o 
   0   9  11        0.44        2.22      2.45 o 
   1   9  11        1.20        4.42      2.34 o 
   2   9  11        5.05        4.60      4.14 o 
  -2  -7  12        0.14       -0.04      1.77 o 
  -1  -7  12        6.65        5.96      1.84 o 
   0  -7  12        4.72        9.29      2.89 o 
  -3  -6  12        0.27        2.70      1.72 o 
  -2  -6  12        0.53       -0.18      1.47 o 
  -1  -6  12        0.14       -0.04      1.69 o 
   0  -6  12       23.90       27.23      2.37 o 
   1  -6  12        7.76        6.46      1.53 o 
   2  -6  12        1.11        1.41      1.74 o 
  -3  -5  12        1.16        1.67      1.57 o 
  -2  -5  12        1.20        0.48      1.34 o 
  -1  -5  12        9.03       13.40      1.80 o 
   0  -5  12        0.70        0.87      1.25 o 
   1  -5  12       34.98       35.35      3.31 o 
   2  -5  12        3.76        5.52      1.67 o 
   3  -5  12        0.01       -0.34      1.60 o 
  -4  -4  12        2.47        4.85      1.86 o 
  -3  -4  12        9.44       13.37      2.46 o 
  -2  -4  12        0.31        2.46      1.37 o 
  -1  -4  12       12.44       11.60      1.64 o 
   0  -4  12       27.80       25.98      2.00 o 
   1  -4  12        2.31        3.42      1.06 o 
   2  -4  12       18.88       16.34      1.54 o 
   3  -4  12        2.94        3.01      1.56 o 
   4  -4  12        4.52        3.96      1.97 o 
  -4  -3  12        0.23       -1.22      1.25 o 
  -3  -3  12        3.20        2.55      2.12 o 
  -2  -3  12        9.93       10.05      3.08 o 
  -1  -3  12       10.86       10.75      1.56 o 
   0  -3  12       17.98       15.65      2.78 o 
   1  -3  12      159.67      171.16      6.15 o 
   2  -3  12        0.13        0.11      0.96 o 
   3  -3  12       22.06       20.42      1.92 o 
   4  -3  12       24.93       25.84      3.38 o 
  -4  -2  12        1.89        1.30      1.31 o 
  -3  -2  12        2.43        3.37      1.16 o 
  -2  -2  12        0.21        0.50      1.36 o 
  -1  -2  12        0.08       -0.81      1.08 o 
   0  -2  12        0.08        0.88      0.77 o 
   1  -2  12       97.12       97.73      2.79 o 
   2  -2  12       55.54       61.24      2.17 o 
   3  -2  12       11.08       10.27      3.72 o 
   4  -2  12        6.52        6.90      1.75 o 
   5  -2  12        0.81        1.49      1.81 o 
  -4  -1  12        0.98        2.93      1.32 o 
  -3  -1  12        7.11        8.72      1.28 o 
  -2  -1  12        5.15        6.57      1.06 o 
  -1  -1  12       22.95       22.79      1.85 o 
   0  -1  12       80.38       77.34      2.08 o 
   1  -1  12       64.00       54.42      1.83 o 
   2  -1  12        2.17        0.62      1.20 o 
   3  -1  12       15.73       17.41      1.42 o 
   4  -1  12       53.47       47.81      2.23 o 
   5  -1  12       18.44       20.61      3.09 o 
  -4   0  12        1.06        1.89      1.59 o 
  -3   0  12        5.09        6.02      1.34 o 
  -2   0  12        1.04        1.56      0.90 o 
  -1   0  12        0.07        0.65      0.75 o 
   0   0  12       58.75       62.04      1.87 o 
   1   0  12       11.61       11.06      1.31 o 
   2   0  12       47.86       45.95      1.71 o 
   3   0  12       39.73       36.57      2.16 o 
   4   0  12        2.65        1.62      1.07 o 
   5   0  12        0.10       -0.26      2.39 o 
  -4   1  12       12.03        7.31      2.04 o 
  -3   1  12       15.33       16.22      1.94 o 
  -2   1  12        3.02        0.91      0.88 o 
  -1   1  12        3.64        2.86      0.80 o 
   0   1  12        0.13       -0.03      0.63 o 
   1   1  12       20.15       19.99      1.19 o 
   2   1  12        0.27        0.59      0.67 o 
   3   1  12        8.42        4.36      1.03 o 
   4   1  12       17.53       17.97      2.06 o 
   5   1  12        1.79        2.61      1.64 o 
  -4   2  12        0.25       -1.54      1.98 o 
  -3   2  12        5.76        1.53      1.67 o 
  -2   2  12       39.07       46.07      1.92 o 
  -1   2  12      128.05      126.28      2.34 o 
   0   2  12       73.91       88.60      1.86 o 
   1   2  12       43.51       41.34      1.50 o 
   2   2  12      149.19      154.60      3.21 o 
   3   2  12       16.83       15.38      1.63 o 
   4   2  12       13.10       16.59      2.94 o 
   5   2  12        8.09        9.77      1.86 o 
  -4   3  12        0.92        2.75      1.86 o 
  -3   3  12        7.64        9.59      1.76 o 
  -2   3  12       13.10       16.62      1.88 o 
  -1   3  12        0.89        1.16      0.94 o 
   0   3  12       16.18       18.23      1.03 o 
   1   3  12       14.68       15.93      1.19 o 
   2   3  12       62.23       65.06      3.08 o 
   3   3  12        2.10        2.28      1.40 o 
   4   3  12        2.30        1.26      1.50 o 
   5   3  12        4.28        5.27      1.73 o 
  -4   4  12        1.66        3.47      2.12 o 
  -3   4  12        5.66        9.12      2.24 o 
  -2   4  12       20.93       20.28      1.94 o 
  -1   4  12       40.67       39.07      1.47 o 
   0   4  12       30.33       31.89      2.71 o 
   1   4  12       63.21       66.55      2.39 o 
   2   4  12      121.24      115.14      3.48 o 
   3   4  12       33.29       40.39      2.41 o 
   4   4  12       25.08       21.39      2.09 o 
   5   4  12       25.16       28.78      4.24 o 
  -3   5  12        3.71        2.30      1.78 o 
  -2   5  12        3.51        6.52      1.23 o 
  -1   5  12        1.51        2.50      1.16 o 
   0   5  12        2.31        2.18      1.01 o 
   1   5  12        4.96        3.22      0.89 o 
   2   5  12       75.17       71.77      2.38 o 
   3   5  12       89.05       84.49      3.28 o 
   4   5  12        5.24        3.40      1.53 o 
   5   5  12        0.13       -0.53      1.58 o 
  -3   6  12        0.20        4.32      2.87 o 
  -2   6  12        1.32       -0.60      1.31 o 
  -1   6  12        5.03        4.45      1.34 o 
   0   6  12       12.09        9.24      1.50 o 
   1   6  12        3.98        4.67      1.07 o 
   2   6  12        0.00        0.60      0.95 o 
   3   6  12        0.60       -0.57      1.13 o 
   4   6  12        0.16        0.35      1.32 o 
  -2   7  12        0.60        1.19      1.62 o 
  -1   7  12        6.24        6.26      3.79 o 
   0   7  12       15.11       17.06      3.55 o 
   1   7  12        3.54        4.31      1.15 o 
   2   7  12       10.45        9.58      1.41 o 
   3   7  12        7.29        9.06      1.49 o 
   4   7  12       15.04       18.14      2.25 o 
  -1   8  12        0.00       -0.43      2.11 o 
   0   8  12        0.05        2.17      2.63 o 
   1   8  12        2.13        4.50      2.16 o 
   2   8  12        0.01       -0.19      1.23 o 
   3   8  12        0.00       -0.17      1.32 o 
   1   9  12        1.59        4.70      2.14 o 
   2   9  12        0.37       -1.40      2.35 o 
  -1  -7  13        6.85        6.80      2.62 o 
   0  -7  13       12.46       12.96      2.83 o 
  -2  -6  13        4.66        4.85      1.75 o 
  -1  -6  13        0.81        2.46      1.63 o 
   0  -6  13       43.26       37.71      2.76 o 
   1  -6  13       10.38       13.39      2.17 o 
   2  -6  13       14.48       18.91      5.52 o 
  -3  -5  13        5.09        2.94      1.74 o 
  -2  -5  13        0.05       -0.33      1.68 o 
  -1  -5  13       14.73       17.43      2.03 o 
   0  -5  13        0.02        2.37      1.38 o 
   1  -5  13        6.31        9.24      1.45 o 
   2  -5  13       29.86       28.74      3.67 o 
   3  -5  13        0.06        0.52      1.90 o 
  -3  -4  13        4.41        4.60      3.11 o 
  -2  -4  13        9.77        8.36      1.72 o 
  -1  -4  13        0.67        2.16      1.63 o 
   0  -4  13        0.38        2.84      1.33 o 
   1  -4  13        0.35        1.10      1.11 o 
   2  -4  13       16.76       17.71      1.72 o 
   3  -4  13       44.13       43.95      2.99 o 
   4  -4  13        0.08        0.25      2.67 o 
  -4  -3  13        6.35        5.05      3.22 o 
  -3  -3  13        4.12        4.37      1.60 o 
  -2  -3  13        1.94        1.84      1.35 o 
  -1  -3  13        2.85        3.65      1.37 o 
   0  -3  13        0.11        0.70      1.49 o 
   1  -3  13        4.90        5.20      1.14 o 
   2  -3  13        2.28        3.41      1.20 o 
   3  -3  13        0.08        0.55      1.24 o 
   4  -3  13        8.53        9.39      4.47 o 
  -4  -2  13        0.00       -0.34      1.44 o 
  -3  -2  13        0.15       -0.96      1.31 o 
  -2  -2  13        0.53       -0.67      1.18 o 
  -1  -2  13       19.70       20.32      3.48 o 
   0  -2  13       44.30       40.97      3.41 o 
   1  -2  13       64.54       60.33      3.18 o 
   2  -2  13      189.17      184.01      4.68 o 
   3  -2  13       28.52       25.49      2.76 o 
   4  -2  13       10.36       12.41      5.50 o 
  -4  -1  13        0.39        0.84      1.33 o 
  -3  -1  13        2.24        2.37      1.17 o 
  -2  -1  13        0.86        1.08      1.15 o 
  -1  -1  13        4.04        3.11      1.25 o 
   0  -1  13       24.75       21.46      1.38 o 
   1  -1  13       21.45       21.74      2.57 o 
   2  -1  13       54.76       49.36      2.84 o 
   3  -1  13        3.24        3.52      1.08 o 
   4  -1  13        9.41        8.46      1.46 o 
   5  -1  13        2.53        5.20      2.04 o 
  -4   0  13        0.93       -0.31      1.70 o 
  -3   0  13        0.93        1.58      1.06 o 
  -2   0  13        2.16        3.52      1.07 o 
  -1   0  13       13.98       12.56      1.56 o 
   0   0  13       13.35       16.81      1.40 o 
   1   0  13       29.37       28.59      1.49 o 
   2   0  13       19.84       20.57      1.66 o 
   3   0  13        0.00       -0.66      0.82 o 
   4   0  13        0.79       -1.04      1.04 o 
   5   0  13        1.75        1.74      2.67 o 
  -4   1  13        1.12       -1.25      1.69 o 
  -3   1  13        3.38        1.87      1.52 o 
  -2   1  13        7.49        3.39      1.02 o 
  -1   1  13       67.50       71.88      2.21 o 
   0   1  13       42.11       43.87      1.70 o 
   1   1  13       73.62       63.33      2.27 o 
   2   1  13        2.78        4.04      0.91 o 
   3   1  13       85.66       86.91      3.18 o 
   4   1  13       42.60       43.25      2.75 o 
   5   1  13       11.02        8.66      2.09 o 
  -4   2  13        2.76        2.80      1.90 o 
  -3   2  13       20.67       22.06      2.23 o 
  -2   2  13       13.04       12.98      1.33 o 
  -1   2  13       22.10       17.04      1.11 o 
   0   2  13       66.50       61.06      2.53 o 
   1   2  13        0.08        0.87      0.71 o 
   2   2  13        0.89        0.52      0.90 o 
   3   2  13        2.42        3.14      1.20 o 
   4   2  13        3.83        1.69      1.35 o 
   5   2  13        9.79        9.97      2.14 o 
  -4   3  13        6.31        8.48      2.32 o 
  -3   3  13        0.09       -0.27      1.50 o 
  -2   3  13        6.74        8.16      1.57 o 
  -1   3  13       30.85       33.67      2.70 o 
   0   3  13       51.97       54.63      2.41 o 
   1   3  13       38.37       41.39      3.61 o 
   2   3  13       80.90       89.67      5.09 o 
   3   3  13       51.83       48.44      2.60 o 
   4   3  13       20.78       22.68      2.19 o 
   5   3  13        4.46        6.01      1.89 o 
  -3   4  13        9.55       11.12      2.10 o 
  -2   4  13        6.81        3.75      1.71 o 
  -1   4  13       16.18       17.62      1.25 o 
   0   4  13        4.05        3.38      0.93 o 
   1   4  13        5.42        6.54      1.23 o 
   2   4  13       16.27       16.24      1.67 o 
   3   4  13        0.12       -0.47      1.03 o 
   4   4  13        0.00        2.01      1.44 o 
   5   4  13        0.03        0.03      1.72 o 
  -3   5  13        0.28       -0.11      1.80 o 
  -2   5  13        0.07       -0.24      1.42 o 
  -1   5  13        0.01        0.83      1.12 o 
   0   5  13        3.54        6.12      1.34 o 
   1   5  13        7.09        6.69      1.09 o 
   2   5  13        1.26        1.01      1.14 o 
   3   5  13        3.92        3.05      1.37 o 
   4   5  13        0.01       -1.27      3.21 o 
   5   5  13        1.08        1.68      1.78 o 
  -2   6  13        0.28        0.40      1.43 o 
  -1   6  13        6.54        9.39      1.72 o 
   0   6  13       17.80       20.28      1.93 o 
   1   6  13        0.90        0.82      1.13 o 
   2   6  13        0.26        0.11      1.01 o 
   3   6  13       15.27       15.64      1.94 o 
   4   6  13        4.47        4.57      1.79 o 
  -2   7  13        0.19        2.19      1.92 o 
  -1   7  13        0.19        1.77      1.39 o 
   0   7  13        0.78        1.32      1.44 o 
   1   7  13        1.12        1.61      1.16 o 
   2   7  13        1.15        1.99      1.19 o 
   3   7  13        0.04       -1.18      1.29 o 
   4   7  13        0.65        0.56      1.62 o 
  -1   8  13        0.82        2.57      1.76 o 
   0   8  13        6.40        7.30      3.28 o 
   1   8  13        5.11        6.54      1.82 o 
   2   8  13        0.70        1.61      1.30 o 
   3   8  13        0.95        0.20      1.66 o 
  -1  -6  14        1.76        7.73      2.76 o 
   0  -6  14        0.10       -0.39      1.67 o 
   1  -6  14       15.03       20.18      2.49 o 
  -2  -5  14        2.93        2.16      1.66 o 
  -1  -5  14        1.62        3.42      1.63 o 
   0  -5  14        0.67        2.72      1.47 o 
   1  -5  14        2.25        6.40      1.82 o 
   2  -5  14       29.84       31.16      2.73 o 
  -3  -4  14        2.61        4.61      1.83 o 
  -2  -4  14        3.62        2.80      1.49 o 
  -1  -4  14        0.08        1.60      1.67 o 
   0  -4  14       23.03       23.75      5.74 o 
   1  -4  14       12.45       12.69      1.59 o 
   2  -4  14       18.57       18.81      1.86 o 
   3  -4  14        8.12        7.97      3.14 o 
  -3  -3  14        3.46        5.64      1.82 o 
  -2  -3  14        0.07        1.28      1.79 o 
  -1  -3  14       20.83       19.41      2.04 o 
   0  -3  14        7.20        8.56      1.62 o 
   1  -3  14        2.60        4.20      1.16 o 
   2  -3  14       12.78       14.92      2.48 o 
   3  -3  14        0.01       -0.26      1.31 o 
   4  -3  14        0.27        3.29      2.06 o 
  -3  -2  14        8.69        5.92      1.72 o 
  -2  -2  14       19.08       19.26      2.08 o 
  -1  -2  14        1.44        1.51      1.28 o 
   0  -2  14       43.92       45.54      3.65 o 
   1  -2  14        3.05        4.23      1.09 o 
   2  -2  14        5.52        4.18      1.29 o 
   3  -2  14        5.32        2.12      1.76 o 
   4  -2  14        1.00       -0.27      1.70 o 
  -4  -1  14        0.17        1.00      2.99 o 
  -3  -1  14        0.07        0.65      1.38 o 
  -2  -1  14        3.13        2.17      1.35 o 
  -1  -1  14        8.16        7.70      1.57 o 
   0  -1  14        9.70        8.95      1.17 o 
   1  -1  14       13.30       12.70      1.28 o 
   2  -1  14        5.57        6.74      1.76 o 
   3  -1  14        6.39        7.17      1.34 o 
   4  -1  14       10.72       12.31      1.69 o 
  -4   0  14        0.16        0.54      1.78 o 
  -3   0  14        0.18        0.27      1.19 o 
  -2   0  14        9.00       12.03      1.72 o 
  -1   0  14        2.35        2.25      1.32 o 
   0   0  14        6.03        4.17      0.98 o 
   1   0  14        3.79        3.77      0.97 o 
   2   0  14       22.69       21.81      1.88 o 
   3   0  14        4.48        4.56      1.60 o 
   4   0  14        1.42        0.87      1.51 o 
   5   0  14        6.81       13.71      3.45 o 
  -4   1  14        2.59        3.09      2.35 o 
  -3   1  14        3.21        1.91      1.58 o 
  -2   1  14        1.01        1.06      1.07 o 
  -1   1  14        6.88        7.81      1.52 o 
   0   1  14       15.79       14.67      2.10 o 
   1   1  14        4.14        3.30      0.93 o 
   2   1  14       39.67       40.77      1.82 o 
   3   1  14        0.72        0.26      1.17 o 
   4   1  14        0.59       -0.75      1.29 o 
   5   1  14        5.26        5.46      2.02 o 
  -3   2  14        0.00        0.33      1.56 o 
  -2   2  14        0.24       -0.34      1.01 o 
  -1   2  14       11.74       10.46      1.52 o 
   0   2  14       28.40       27.83      2.97 o 
   1   2  14      152.48      159.62      5.67 o 
   2   2  14        0.18       -0.05      0.91 o 
   3   2  14       17.23       15.57      2.83 o 
   4   2  14       37.19       44.39      5.65 o 
   5   2  14        3.08        3.57      1.90 o 
  -3   3  14        1.39        0.36      1.65 o 
  -2   3  14        6.68        8.70      1.68 o 
  -1   3  14        7.92        8.11      1.02 o 
   0   3  14        2.48        3.82      0.98 o 
   1   3  14        6.73        6.31      1.23 o 
   2   3  14       43.11       38.86      2.32 o 
   3   3  14        1.40        1.50      1.19 o 
   4   3  14        9.27        8.60      1.76 o 
   5   3  14        0.04       -0.47      1.62 o 
  -3   4  14        1.06        1.17      1.81 o 
  -2   4  14        3.66        4.71      1.67 o 
  -1   4  14        1.12        1.13      0.93 o 
   0   4  14       32.71       39.11      2.26 o 
   1   4  14       43.51       47.34      2.59 o 
   2   4  14        9.05       12.34      1.67 o 
   3   4  14        0.91        0.93      1.25 o 
   4   4  14        0.07        0.10      1.43 o 
   5   4  14        0.14       -0.33      1.76 o 
  -2   5  14        4.21        3.70      2.36 o 
  -1   5  14       21.82       24.88      2.08 o 
   0   5  14        2.08        4.31      1.15 o 
   1   5  14        1.49        1.57      1.35 o 
   2   5  14        7.05        8.81      2.21 o 
   3   5  14        8.76       12.08      2.70 o 
   4   5  14        6.28        6.17      2.10 o 
  -2   6  14        0.01        1.82      2.27 o 
  -1   6  14        4.66        4.68      1.51 o 
   0   6  14        2.62        4.42      1.49 o 
   1   6  14        3.05        2.26      1.22 o 
   2   6  14        0.09        0.23      1.13 o 
   3   6  14        1.35        2.52      1.40 o 
   4   6  14        0.26       -1.42      1.42 o 
  -1   7  14        1.54        2.68      1.61 o 
   0   7  14        0.01        2.51      1.47 o 
   1   7  14        2.62        2.29      3.13 o 
   2   7  14        0.00       -0.71      1.27 o 
   3   7  14        1.63        2.95      1.65 o 
   0   8  14        0.00        0.90      2.23 o 
   1   8  14        0.04       -1.06      1.59 o 
   2   8  14        0.01       -0.20      1.41 o 
   0  -6  15        0.00        0.16      2.47 o 
  -2  -5  15        1.29        4.04      1.82 o 
  -1  -5  15        0.00        0.20      1.71 o 
   0  -5  15        5.27        3.25      1.72 o 
   1  -5  15        6.42       12.20      2.74 o 
   2  -5  15        0.00        0.33      1.97 o 
  -2  -4  15        0.68        2.14      1.58 o 
  -1  -4  15        2.36        5.12      1.67 o 
   0  -4  15        0.05        2.48      1.54 o 
   1  -4  15        0.54        1.16      1.62 o 
   2  -4  15        0.12        1.26      1.44 o 
   3  -4  15        1.53        1.22      2.06 o 
  -3  -3  15        3.73        4.76      1.91 o 
  -2  -3  15        1.52        1.41      1.53 o 
  -1  -3  15        0.01        0.04      1.41 o 
   0  -3  15        6.48        6.40      2.98 o 
   1  -3  15       18.63       16.65      1.65 o 
   2  -3  15        3.85        3.81      1.39 o 
   3  -3  15        5.79        3.72      1.83 o 
  -3  -2  15        0.41       -0.22      1.60 o 
  -2  -2  15        0.12        1.21      1.44 o 
  -1  -2  15        0.12        0.11      1.35 o 
   0  -2  15       23.59       17.27      3.58 o 
   1  -2  15       38.64       37.42      2.47 o 
   2  -2  15        1.69        1.69      1.19 o 
   3  -2  15        0.05        0.79      1.62 o 
   4  -2  15        4.34        6.89      4.08 o 
  -3  -1  15        3.49        3.25      2.65 o 
  -2  -1  15        6.29        7.41      1.71 o 
  -1  -1  15        5.36        5.41      1.59 o 
   0  -1  15        1.71        1.31      1.32 o 
   1  -1  15       24.75       22.72      1.60 o 
   2  -1  15       10.12        9.69      1.39 o 
   3  -1  15       25.84       23.65      1.89 o 
   4  -1  15        3.59        2.46      2.42 o 
  -3   0  15        2.27        5.64      1.78 o 
  -2   0  15        1.77        1.56      1.50 o 
  -1   0  15       28.26       22.19      2.08 o 
   0   0  15        7.17        5.00      1.13 o 
   1   0  15       47.11       50.83      2.05 o 
   2   0  15       11.78       14.66      1.48 o 
   3   0  15        1.06        0.02      1.07 o 
   4   0  15        8.24        5.99      1.79 o 
  -3   1  15        0.07        0.12      2.25 o 
  -2   1  15        0.54        1.41      1.45 o 
  -1   1  15        0.09       -0.48      1.28 o 
   0   1  15        3.74        4.34      1.04 o 
   1   1  15       14.62       18.02      1.41 o 
   2   1  15       13.64       12.08      1.34 o 
   3   1  15       15.24       20.37      1.99 o 
   4   1  15        0.01       -1.61      1.74 o 
  -3   2  15        5.17        5.50      3.04 o 
  -2   2  15        6.49        9.00      1.72 o 
  -1   2  15        1.42        0.31      3.35 o 
   0   2  15        0.22        0.26      0.86 o 
   1   2  15       80.39       82.74      3.78 o 
   2   2  15        1.71        0.92      1.46 o 
   3   2  15        0.14       -1.01      1.01 o 
   4   2  15        2.27        2.41      1.57 o 
  -3   3  15        2.89        3.11      1.91 o 
  -2   3  15        0.04        0.52      1.47 o 
  -1   3  15        4.67        4.10      1.49 o 
   0   3  15       12.53       13.03      1.62 o 
   1   3  15        0.01       -0.22      1.04 o 
   2   3  15        0.25        2.24      1.23 o 
   3   3  15        2.08        0.63      1.24 o 
   4   3  15        2.67        4.67      1.82 o 
  -3   4  15        1.30       -1.93      2.52 o 
  -2   4  15        6.85        7.46      1.85 o 
  -1   4  15        3.30        4.44      1.54 o 
   0   4  15        4.52        3.21      2.55 o 
   1   4  15       34.41       40.29      2.40 o 
   2   4  15        8.46        9.35      1.64 o 
   3   4  15        4.34        4.15      1.49 o 
   4   4  15       11.91       13.98      2.21 o 
  -2   5  15        0.71       -0.39      2.13 o 
  -1   5  15        4.16        4.91      1.59 o 
   0   5  15        0.25        1.16      1.26 o 
   1   5  15       22.24       21.68      1.99 o 
   2   5  15       21.90       22.21      2.12 o 
   3   5  15        0.06       -0.88      1.34 o 
   4   5  15        3.32        2.16      1.70 o 
  -1   6  15        0.44        3.64      1.59 o 
   0   6  15        2.32        4.06      1.45 o 
   1   6  15        2.31        2.06      1.35 o 
   2   6  15        1.11       -0.35      1.36 o 
   3   6  15        0.18       -1.26      1.48 o 
  -1   7  15        0.01        0.62      1.62 o 
   0   7  15        0.29        1.57      1.64 o 
   1   7  15        2.75        0.96      2.11 o 
   2   7  15        3.20        4.15      1.74 o 
   3   7  15        2.32        2.91      1.88 o 
  -1  -5  16        0.17        5.34      2.64 o 
   0  -5  16        0.11       -0.85      1.65 o 
   1  -5  16        0.11        2.38      1.95 o 
  -2  -4  16        0.07       -1.08      1.66 o 
  -1  -4  16        0.03       -0.21      3.61 o 
   0  -4  16        2.66        4.32      1.76 o 
   1  -4  16        7.23        5.51      2.81 o 
   2  -4  16       16.86       21.65      2.43 o 
  -2  -3  16        0.03        1.55      1.67 o 
  -1  -3  16        0.85        1.93      1.66 o 
   0  -3  16        1.64        0.01      1.51 o 
   1  -3  16       11.08       12.27      2.22 o 
   2  -3  16        3.57        5.15      1.60 o 
   3  -3  16        0.89        0.60      1.63 o 
  -3  -2  16        2.88        4.50      2.70 o 
  -2  -2  16        3.86        2.78      1.75 o 
  -1  -2  16        1.53        0.04      1.60 o 
   0  -2  16        2.28        4.72      1.65 o 
   1  -2  16       14.31       12.75      1.73 o 
   2  -2  16       18.86       20.07      2.31 o 
   3  -2  16       10.02        9.99      2.23 o 
  -3  -1  16        0.01        0.12      2.55 o 
  -2  -1  16        0.63        1.55      2.11 o 
  -1  -1  16        2.40        1.10      1.54 o 
   0  -1  16        8.15       10.39      1.78 o 
   1  -1  16       26.94       25.10      1.77 o 
   2  -1  16       14.86       14.91      2.80 o 
   3  -1  16        7.45        7.39      1.54 o 
   4  -1  16        5.68        7.86      2.70 o 
  -3   0  16        0.11       -0.21      1.74 o 
  -2   0  16        0.18        0.87      1.72 o 
  -1   0  16        0.38        2.05      1.52 o 
   0   0  16       17.07       16.15      3.35 o 
   1   0  16        0.37       -0.11      1.26 o 
   2   0  16        0.14       -0.46      1.04 o 
   3   0  16        0.09       -0.67      1.19 o 
   4   0  16        0.72        2.15      1.84 o 
  -3   1  16        1.72        1.99      2.72 o 
  -2   1  16        6.29        5.65      1.83 o 
  -1   1  16        1.24        3.12      1.56 o 
   0   1  16       51.11       53.71      2.66 o 
   1   1  16       35.77       38.65      1.94 o 
   2   1  16       29.32       32.71      2.84 o 
   3   1  16        5.90        3.61      2.00 o 
   4   1  16        0.63       -1.14      1.62 o 
  -3   2  16        3.11        3.31      2.89 o 
  -2   2  16        0.12        0.80      1.67 o 
  -1   2  16        8.58        9.61      1.76 o 
   0   2  16        0.97        1.74      1.05 o 
   1   2  16        3.55        2.68      1.31 o 
   2   2  16        7.71        8.56      2.08 o 
   3   2  16        0.05       -1.30      1.30 o 
   4   2  16        5.96        4.60      3.96 o 
  -2   3  16        4.91        6.17      2.56 o 
  -1   3  16        2.24        2.50      1.55 o 
   0   3  16        1.25        0.50      1.27 o 
   1   3  16        3.93        3.16      3.07 o 
   2   3  16        9.89       10.95      1.69 o 
   3   3  16        7.66        7.26      1.79 o 
   4   3  16        2.09        3.29      1.83 o 
  -2   4  16        0.02       -0.19      2.30 o 
   0   4  16        3.51        3.94      1.39 o 
   1   4  16        8.68        5.32      2.10 o 
   2   4  16        0.56        0.17      1.32 o 
   3   4  16        0.41        0.10      1.35 o 
   4   4  16        2.65        1.71      1.81 o 
  -2   5  16        0.02        2.36      2.58 o 
   0   5  16        3.22        2.84      1.49 o 
   1   5  16        1.28        1.40      2.41 o 
   2   5  16        9.83       10.94      1.93 o 
   3   5  16        0.15       -1.03      1.69 o 
   4   5  16        2.32       -0.70      2.50 o 
  -1   6  16        0.00        0.96      1.64 o 
   0   6  16        4.04        5.62      2.45 o 
   1   6  16        5.53        9.28      2.65 o 
   2   6  16        5.50        7.50      1.89 o 
   3   6  16        0.47        0.31      1.76 o 
   0   7  16        0.07        1.03      2.00 o 
   1   7  16        0.22        0.31      2.27 o 
   2   7  16        0.25        1.75      1.74 o 
  -1  -4  17        2.84        4.62      1.98 o 
   0  -4  17        0.18        0.41      1.95 o 
   1  -4  17        1.32       -0.22      1.97 o 
  -1  -3  17        0.67        0.52      2.08 o 
   0  -3  17        2.49        4.44      1.94 o 
   1  -3  17        8.38        6.16      2.01 o 
   2  -3  17       10.88       10.69      1.93 o 
  -2  -2  17        0.30       -0.41      1.79 o 
  -1  -2  17        3.06        1.23      1.82 o 
   0  -2  17        0.10        1.81      1.65 o 
   1  -2  17        0.01       -1.02      1.68 o 
   2  -2  17        5.81        3.60      1.48 o 
   3  -2  17        1.04        2.15      2.06 o 
  -2  -1  17        2.13        0.52      2.78 o 
  -1  -1  17        3.41        6.74      1.82 o 
   0  -1  17        0.05        0.50      1.53 o 
   1  -1  17        0.01        1.72      1.26 o 
   2  -1  17        0.03        0.27      1.35 o 
   3  -1  17        5.58        6.82      1.65 o 
  -2   0  17        1.22        4.25      1.87 o 
  -1   0  17        2.50        2.46      1.72 o 
   0   0  17       21.20       21.04      7.14 o 
   1   0  17        6.73        7.55      1.40 o 
   2   0  17        6.18        7.14      1.49 o 
   3   0  17        1.23       -0.66      1.76 o 
  -2   1  17        0.53        1.26      1.73 o 
  -1   1  17        0.89       -0.28      1.86 o 
   0   1  17        6.70        5.28      1.67 o 
   1   1  17        4.94        4.98      1.27 o 
   2   1  17        4.18        7.64      3.02 o 
   3   1  17        3.09        3.82      2.38 o 
   4   1  17        1.97        4.42      2.07 o 
  -2   2  17        1.40        0.89      2.66 o 
  -1   2  17        1.58        1.31      1.63 o 
   0   2  17        7.54        9.35      1.43 o 
   1   2  17        0.79        1.87      1.38 o 
   2   2  17       23.62       19.52      2.10 o 
   3   2  17       31.10       35.84      5.79 o 
   4   2  17        0.30       -1.22      1.77 o 
  -2   3  17        1.68        4.80      2.90 o 
  -1   3  17        0.31       -0.17      1.63 o 
   0   3  17        5.40        4.84      1.61 o 
   1   3  17        8.21        7.98      1.65 o 
   2   3  17        0.33       -1.16      1.26 o 
   3   3  17        5.05        6.42      2.83 o 
   4   3  17        1.75        2.39      1.93 o 
   0   4  17        4.90        4.02      1.60 o 
   1   4  17        1.06       -1.27      1.27 o 
   2   4  17        0.65        1.12      1.38 o 
   3   4  17        0.00        0.56      2.02 o 
   0   5  17        9.30        6.79      1.78 o 
   1   5  17        7.66        7.41      1.84 o 
   2   5  17        6.83       11.72      2.07 o 
   3   5  17        0.00       -1.58      1.58 o 
   0   6  17        0.05        0.98      2.17 o 
   1   6  17        0.22        0.09      1.64 o 
   2   6  17        0.01        0.28      1.73 o 
   0  -3  18        0.76        1.01      1.96 o 
   1  -3  18        0.01        1.38      2.07 o 
  -1  -2  18        6.08        5.93      2.03 o 
   0  -2  18        2.85        4.90      2.45 o 
   1  -2  18        2.77        4.12      1.95 o 
   2  -2  18        1.78        0.98      1.94 o 
  -1  -1  18        2.50        2.39      1.91 o 
   0  -1  18        5.25        4.14      1.74 o 
   1  -1  18        5.77        1.29      1.86 o 
   2  -1  18        5.07        4.84      1.66 o 
   3  -1  18        2.30        2.37      1.63 o 
  -2   0  18        5.44        2.99      2.93 o 
  -1   0  18        0.39        2.14      1.81 o 
   0   0  18        0.32       -0.03      1.61 o 
   1   0  18        1.14        3.29      1.39 o 
   2   0  18        0.42        2.26      1.41 o 
   3   0  18        4.91        1.83      1.89 o 
  -2   1  18        0.07        1.67      1.93 o 
  -1   1  18        0.05        0.37      1.73 o 
   0   1  18        0.58       -0.31      1.52 o 
   1   1  18       17.21       18.28      2.78 o 
   2   1  18       19.67       26.79      2.94 o 
   3   1  18        1.07        1.73      2.27 o 
  -1   2  18        0.15       -0.14      1.82 o 
   0   2  18        4.93        1.92      1.73 o 
   1   2  18        0.47       -0.25      1.86 o 
   2   2  18        0.82        1.01      1.45 o 
   3   2  18        1.90        2.38      1.93 o 
  -1   3  18        0.76       -0.09      2.55 o 
   0   3  18        0.65       -1.91      2.05 o 
   1   3  18        0.01       -1.16      1.37 o 
   2   3  18        0.13        0.65      1.54 o 
   3   3  18        2.00        1.01      1.72 o 
   0   4  18        0.81       -0.76      1.61 o 
   1   4  18        0.20       -1.27      1.41 o 
   2   4  18        2.59        1.36      1.63 o 
   3   4  18        2.82        1.37      1.83 o 
   0   5  18        0.93       -0.54      2.17 o 
   1   5  18        4.37        2.29      3.84 o 
   2   5  18        0.02        1.66      1.70 o 
   0  -2  19        2.47        3.91      3.06 o 
   1  -2  19        0.49        1.29      2.94 o 
  -1  -1  19        0.14        3.26      2.94 o 
   0  -1  19        5.29        5.19      2.02 o 
   1  -1  19        0.95        0.51      1.93 o 
   2  -1  19        5.01        5.58      1.74 o 
  -1   0  19        4.99        3.25      2.51 o 
   0   0  19        0.04        0.42      1.70 o 
   1   0  19        4.64        4.72      2.85 o 
   2   0  19        3.63        3.31      2.01 o 
  -1   1  19        4.87        1.47      3.49 o 
   0   1  19        7.12        6.26      3.55 o 
   1   1  19        0.84        2.40      1.77 o 
   2   1  19        0.08       -0.03      1.75 o 
  -1   2  19        0.02        2.67      2.01 o 
   0   2  19        1.84       -0.64      2.50 o 
   1   2  19        0.69        2.19      1.93 o 
   2   2  19        0.29       -1.48      2.00 o 
   0   3  19        0.25       -2.44      2.44 o 
   1   3  19        3.14        2.98      1.74 o 
   2   3  19        1.67        2.98      1.78 o 
   0   4  19        0.03       -1.46      2.47 o 
   1   4  19        2.79        3.02      2.14 o 
   2   4  19        0.14        1.80      1.80 o 
   1   1  20        1.08       -0.92      2.90 o 
   1   2  20        2.60        2.07      2.89 o 
                                                 
