# Supplementary material for: Modularity and three-dimensional isostructurality of novel synthons in sulfonamide–lactam cocrystals
Source: IUCrJ. 2015 May 1;2(Pt 4):389–401. doi: 10.1107/S2052252515004960 (PMC4491311; doi:10.1107/S2052252515004960)
Supplement: Supplementary file 13 [file m-02-00389-2ClBSAVLMsup13.hkl]

# 
# h,k,l, Fc-squared, Fo-squared, sigma(Fo-squared) and status flag 
# 
data_2ClBSAVLM
_shelx_title ' TEST1 in P21/c #14' 
_shelx_refln_list_code          4 
_shelx_F_calc_maximum      233.85 
_exptl_crystal_F_000       608.00 
_reflns_d_resolution_high  0.8001 
 
loop_ 
 _symmetry_equiv_pos_as_xyz 
 'x, y, z' 
 '-x, y+1/2, -z+1/2' 
 '-x, -y, -z' 
 'x, -y-1/2, z-1/2' 
 
_cell_length_a    10.5210 
_cell_length_b    13.7661 
_cell_length_c    10.3407 
_cell_angle_alpha  90.000 
_cell_angle_beta  116.313 
_cell_angle_gamma  90.000 
 
_shelx_F_squared_multiplier     1.000 
 
loop_ 
 _refln_index_h 
 _refln_index_k 
 _refln_index_l 
 _refln_F_squared_calc 
 _refln_F_squared_meas 
 _refln_F_squared_sigma 
 _refln_observed_status 
   2   0   0      117.97      139.50      8.36 o 
   3   0   0      378.79      434.08     17.50 o 
   4   0   0      238.43      228.74     15.05 o 
   5   0   0      190.62      203.33     16.12 o 
   6   0   0      293.91      299.88     21.70 o 
   7   0   0      214.80      228.15     20.33 o 
   8   0   0     2065.54     2157.72     68.52 o 
   9   0   0      243.01      260.11     26.63 o 
  10   0   0        0.27       -1.21      6.29 o 
  11   0   0       61.10       58.42     15.19 o 
   2   1   0     6794.51     6472.05    199.70 o 
   3   1   0     2281.50     2331.61     42.58 o 
   4   1   0      919.79      953.49     21.47 o 
   5   1   0      888.35      914.50     23.96 o 
   6   1   0      768.02      757.06     24.22 o 
   7   1   0      536.13      533.80     22.42 o 
   8   1   0      167.19      166.95     13.88 o 
   9   1   0      164.31      176.23     15.31 o 
  10   1   0       64.77       61.46     10.14 o 
  11   1   0        5.54        6.61      6.72 o 
   0   2   0      751.34      722.70     13.66 o 
   1   2   0      705.99      629.48     13.86 o 
   2   2   0     4454.20     4236.15     45.55 o 
   3   2   0      617.48      737.88     22.91 o 
   4   2   0     1198.53     1271.20     24.85 o 
   5   2   0        0.14        1.82      2.49 o 
   6   2   0       60.57       53.53      6.95 o 
   7   2   0       52.70       49.89      7.61 o 
   8   2   0        0.29       -4.21      4.83 o 
   9   2   0       91.09       74.05     14.44 o 
  10   2   0       14.84       15.84      7.34 o 
  11   2   0       10.20        0.76      5.14 o 
   1   3   0     8116.08     8027.07     56.61 o 
   2   3   0      412.36      421.99     15.28 o 
   3   3   0      316.01      310.39     10.89 o 
   4   3   0      230.72      208.60     14.51 o 
   5   3   0       29.73       37.62      7.22 o 
   6   3   0       97.62       98.67     12.56 o 
   7   3   0       47.91       43.58      9.65 o 
   8   3   0        8.53       11.19      6.62 o 
   9   3   0       88.04       93.45     16.24 o 
  10   3   0       17.03       15.16      8.27 o 
  11   3   0        9.59       14.57      9.65 o 
   0   4   0        1.43        0.12      1.76 o 
   1   4   0      184.13      154.35      6.50 o 
   2   4   0     5229.44     5215.00    270.57 o 
   3   4   0        3.02       -0.83      2.33 o 
   4   4   0      486.09      472.65     21.92 o 
   5   4   0        6.32       16.25      3.36 o 
   6   4   0        2.47        1.98      3.66 o 
   7   4   0       33.17       27.67      7.80 o 
   8   4   0       64.91       49.90     11.38 o 
   9   4   0       15.20       24.19      9.41 o 
  10   4   0      124.71      127.81     19.81 o 
  11   4   0       10.87        5.34      7.26 o 
   1   5   0     3867.68     4188.36     36.83 o 
   2   5   0      248.30      223.11      9.24 o 
   3   5   0      384.12      423.74     19.52 o 
   4   5   0       22.82       18.08      5.05 o 
   5   5   0        1.47        1.14      4.03 o 
   6   5   0      145.60      144.79      6.49 o 
   7   5   0       56.31       68.21     11.64 o 
   8   5   0        9.54        6.89      5.86 o 
   9   5   0        2.55        2.17      5.90 o 
  10   5   0       12.80       19.09      9.84 o 
  11   5   0        5.63        7.91      7.78 o 
   0   6   0     1030.87     1132.17     29.00 o 
   1   6   0     2550.78     2454.05    245.07 o 
   2   6   0      950.35      975.73     28.86 o 
   3   6   0      142.73      154.63     12.66 o 
   4   6   0        4.33        4.76      1.06 o 
   5   6   0      300.81      191.31    105.57 o 
   6   6   0      141.23      130.53     15.13 o 
   7   6   0       15.42        9.86      5.29 o 
   8   6   0       42.37       36.70     10.26 o 
   9   6   0      199.11      206.61     23.70 o 
  10   6   0       54.24       60.90     15.21 o 
  11   6   0       25.00       21.22      9.95 o 
   1   7   0      291.95      321.90      9.01 o 
   2   7   0       19.86       10.79      4.10 o 
   3   7   0      140.45      126.08     11.91 o 
   4   7   0     5008.55     4915.95     79.17 o 
   5   7   0      505.29      570.92     20.02 o 
   6   7   0      160.69      126.87     20.01 o 
   7   7   0       88.58       90.52     13.70 o 
   8   7   0       77.39       86.61     14.90 o 
   9   7   0       72.31       71.42     14.37 o 
  10   7   0        1.49        7.91      8.47 o 
   0   8   0     1108.28     1107.55     34.75 o 
   1   8   0       11.34       21.83      2.32 o 
   2   8   0     2161.47     1966.43     46.16 o 
   3   8   0     1068.02     1084.10     35.99 o 
   4   8   0       31.81       33.93      7.80 o 
   5   8   0      411.52      412.11     25.66 o 
   6   8   0      198.86      198.80     19.10 o 
   7   8   0        0.77       -1.06      4.17 o 
   8   8   0        5.75        1.10      4.67 o 
   9   8   0        6.54       -1.25      6.73 o 
  10   8   0       35.50       46.71     13.99 o 
   1   9   0      379.07      355.34     16.33 o 
   2   9   0        5.79        0.01      2.77 o 
   3   9   0      475.06      460.82     25.09 o 
   4   9   0      794.26      769.75     33.94 o 
   5   9   0      199.49      203.89     19.08 o 
   6   9   0       11.41       13.01      6.41 o 
   7   9   0       73.16       69.79     12.88 o 
   8   9   0       19.74       23.49      8.98 o 
   9   9   0        0.82        1.50      5.75 o 
  10   9   0       15.31       13.97      8.52 o 
   0  10   0     1446.16     1482.42     45.49 o 
   1  10   0       44.73       47.60      3.54 o 
   2  10   0      389.06      378.59     17.62 o 
   3  10   0      726.36      713.85     32.65 o 
   4  10   0       41.57       39.47      8.77 o 
   5  10   0      573.45      604.71     33.59 o 
   6  10   0       84.49       79.46     13.29 o 
   7  10   0       10.14       10.51      6.42 o 
   8  10   0      182.73      212.09     24.03 o 
   9  10   0        1.58       12.51      8.50 o 
   1  11   0      508.10      495.59     11.48 o 
   2  11   0      472.73      456.92     19.74 o 
   3  11   0       29.53       28.12      7.48 o 
   4  11   0       23.27       39.50      9.14 o 
   5  11   0       48.75       47.98     10.49 o 
   6  11   0      562.13      592.45     36.32 o 
   7  11   0       74.22       94.24     15.48 o 
   8  11   0        8.18       10.98      7.59 o 
   9  11   0       40.24       43.79     12.46 o 
   0  12   0      353.25      330.88     91.97 o 
   1  12   0      116.63      107.35     10.08 o 
   2  12   0        0.00        1.28      2.88 o 
   3  12   0       32.67       37.49      6.93 o 
   4  12   0       20.21       18.44      7.00 o 
   5  12   0        6.69        1.82      4.86 o 
   6  12   0       17.93       17.40      8.36 o 
   7  12   0       64.51       73.20     14.61 o 
   8  12   0        0.56        5.37      7.21 o 
   1  13   0       54.54       59.48      8.27 o 
   2  13   0       35.37       23.17      5.48 o 
   3  13   0      165.63      143.83     13.00 o 
   4  13   0      360.08      334.83     26.61 o 
   5  13   0       97.69       96.75     15.29 o 
   6  13   0        2.04        0.66      5.02 o 
   7  13   0        6.27        4.01      5.33 o 
   0  14   0       27.76       29.90      9.36 o 
   1  14   0      105.48       93.04     11.26 o 
   2  14   0      230.52      250.40     16.42 o 
   3  14   0      230.89      238.14     16.87 o 
   4  14   0        1.42        2.14      3.90 o 
   5  14   0       92.32       79.32     14.60 o 
   6  14   0      106.60      104.21     17.33 o 
   1  15   0        7.47       10.14      4.27 o 
   2  15   0        0.81        3.76      4.07 o 
   3  15   0       58.71       67.62      9.84 o 
   4  15   0       69.33       86.63     11.21 o 
   5  15   0       53.49       63.21     10.36 o 
   0  16   0      223.61      251.67     25.64 o 
   1  16   0       59.19       74.50      9.99 o 
   2  16   0       10.72       21.35      6.22 o 
   3  16   0        4.73        3.31      4.32 o 
   4  16   0        9.94       10.02      5.20 o 
   1  17   0       67.41       72.54     10.60 o 
 -12   1   1        2.76        1.97      4.72 o 
 -11   1   1      198.40      216.78     21.36 o 
 -10   1   1       11.25       10.96      5.60 o 
  -9   1   1       65.25       75.36     10.17 o 
  -8   1   1       71.91       65.91      4.36 o 
  -7   1   1       48.28       62.40      7.77 o 
  -6   1   1       17.76       20.84      4.76 o 
  -5   1   1      528.04      540.67     10.40 o 
  -4   1   1      349.49      370.56      7.95 o 
  -3   1   1    54684.72    38134.81    158.76 o 
  -2   1   1      292.12      329.22      5.09 o 
  -1   1   1     1935.12     1990.15     57.07 o 
   1   1   1     8415.71     7346.72     31.87 o 
   2   1   1      532.82      524.24     11.53 o 
   3   1   1      237.21      222.66      8.38 o 
   4   1   1      200.28      207.63     10.65 o 
   5   1   1     2022.90     2052.48     64.18 o 
   6   1   1      123.13      123.30      5.00 o 
   7   1   1      100.97       86.42      9.51 o 
   8   1   1       46.84       44.00      9.18 o 
   9   1   1       16.36       26.66     10.56 o 
  10   1   1       13.68        9.90      6.76 o 
  11   1   1        5.41        1.09      6.83 o 
 -12   2   1        4.86        9.94      7.68 o 
 -11   2   1        0.15        5.46      6.95 o 
 -10   2   1       62.37       64.00     10.14 o 
  -9   2   1      176.66      176.54     15.21 o 
  -8   2   1       96.10       94.47     10.30 o 
  -7   2   1       60.00       63.84      8.19 o 
  -6   2   1      440.79      480.79     19.00 o 
  -5   2   1     1424.83     1479.29     29.26 o 
  -4   2   1       40.33       31.61      2.54 o 
  -3   2   1     4572.34     4604.08     96.76 o 
  -2   2   1        2.77        5.19      2.10 o 
  -1   2   1    10176.43     9389.73    229.41 o 
   0   2   1      118.47      128.97      2.90 o 
   1   2   1      935.88     1044.39     17.70 o 
   2   2   1     1338.82     1421.25     44.12 o 
   3   2   1     3320.77     3356.05    127.13 o 
   4   2   1      509.45      496.77     22.77 o 
   5   2   1     1042.59     1016.69     37.04 o 
   6   2   1       58.28       66.79     10.89 o 
   7   2   1       60.74       53.94     10.76 o 
   8   2   1       69.92       82.64     14.03 o 
   9   2   1       14.26       17.73      9.64 o 
  10   2   1        1.92       -2.20      7.92 o 
  11   2   1       39.85       51.06     14.55 o 
 -12   3   1        0.60       10.58      8.75 o 
 -11   3   1        1.35        3.57      7.05 o 
 -10   3   1       77.16       90.01     16.19 o 
  -9   3   1        2.18       -4.16      7.11 o 
  -8   3   1       94.41      103.27     14.96 o 
  -7   3   1       20.80       18.98      4.67 o 
  -6   3   1      203.36      198.09     12.08 o 
  -5   3   1      173.35      176.34      6.90 o 
  -4   3   1        3.47        2.79      2.09 o 
  -3   3   1     1058.11      994.24     33.68 o 
  -2   3   1     2225.23     1933.38     32.98 o 
  -1   3   1      357.93      353.23      8.07 o 
   0   3   1     2372.51     2541.89     17.60 o 
   1   3   1       83.57      120.64      6.22 o 
   2   3   1      710.06      723.37     20.75 o 
   3   3   1      296.11      304.71      9.39 o 
   4   3   1      376.55      369.85     19.60 o 
   5   3   1       13.24       12.23      5.26 o 
   6   3   1      758.64      783.77     35.72 o 
   7   3   1      123.05      112.50     15.33 o 
   8   3   1       62.32       61.77     12.86 o 
   9   3   1       32.46       38.29     11.50 o 
  10   3   1       21.97       18.75      9.12 o 
  11   3   1       18.66       22.01     11.00 o 
 -11   4   1        1.08       10.68      8.49 o 
 -10   4   1       17.09       28.75     10.87 o 
  -9   4   1       76.37       76.99     14.57 o 
  -8   4   1       26.03       16.19      7.18 o 
  -7   4   1      150.69      136.27     15.72 o 
  -6   4   1      623.16      628.44     13.89 o 
  -5   4   1      179.33      189.68      8.01 o 
  -4   4   1      284.09      241.72     15.76 o 
  -3   4   1      290.10      282.86     10.64 o 
  -2   4   1      329.78      306.06     11.23 o 
  -1   4   1     4191.20     4129.55     80.18 o 
   0   4   1     1684.31     1970.40     33.25 o 
   1   4   1     2657.23     2792.26     40.17 o 
   2   4   1        9.61        5.07      1.15 o 
   3   4   1       65.44       67.90      4.34 o 
   4   4   1      655.05      616.36     18.44 o 
   5   4   1        0.06        1.15      3.28 o 
   6   4   1      150.83      186.51     17.64 o 
   7   4   1      114.84      148.98     17.71 o 
   8   4   1       42.32       44.57     11.23 o 
   9   4   1      163.94      131.63     46.25 o 
  10   4   1       23.01       42.11     12.64 o 
 -11   5   1        3.29        5.18      6.41 o 
 -10   5   1       38.78       31.55     10.58 o 
  -9   5   1       45.38       50.72     12.00 o 
  -8   5   1       97.03      112.71     15.87 o 
  -7   5   1      371.85      385.26     25.93 o 
  -6   5   1      159.15      141.47      7.41 o 
  -5   5   1     2939.64     2868.11     60.27 o 
  -4   5   1     2372.77     2400.87     50.53 o 
  -3   5   1      153.21       53.89     73.24 o 
  -2   5   1        7.21        1.53      2.20 o 
  -1   5   1     3036.44     3099.74     25.85 o 
   0   5   1     2546.88     2570.04     35.73 o 
   1   5   1       40.77       43.55      3.93 o 
   2   5   1     2401.55     2456.56    117.56 o 
   3   5   1      311.23      262.50      7.56 o 
   4   5   1       31.66       21.89      2.84 o 
   5   5   1       11.17       11.97      2.88 o 
   6   5   1       78.98       68.87     13.13 o 
   7   5   1      385.82      318.67     65.59 o 
   8   5   1      357.75      294.32     68.60 o 
   9   5   1       31.51       25.83      9.31 o 
  10   5   1       72.59       91.14     17.21 o 
 -11   6   1       60.60       71.57     16.44 o 
 -10   6   1       15.98       11.22      7.96 o 
  -9   6   1        0.48       -0.26      4.96 o 
  -8   6   1       21.21       12.34      6.56 o 
  -7   6   1      991.01      974.64     42.86 o 
  -6   6   1      103.07       97.32      7.15 o 
  -5   6   1      284.63      271.41     19.75 o 
  -4   6   1     1850.73      469.66    915.43 o 
  -3   6   1      802.42      772.79     27.78 o 
  -2   6   1     2220.55     2155.10     43.38 o 
  -1   6   1     1196.24     1237.77     37.68 o 
   0   6   1       91.14       81.82      6.03 o 
   1   6   1    11148.75    10979.84    186.77 o 
   2   6   1     1593.56     1542.80     35.33 o 
   3   6   1      311.44      291.88     17.31 o 
   4   6   1       56.56       62.90      4.12 o 
   5   6   1       72.39       80.84      5.95 o 
   6   6   1       13.85       14.47      3.24 o 
   7   6   1      166.43      144.73     26.04 o 
   8   6   1       52.65       48.67     12.43 o 
   9   6   1      303.28      382.90     32.75 o 
  10   6   1      128.79      159.43     23.04 o 
 -11   7   1        9.33        2.73      6.63 o 
 -10   7   1        2.22       14.42      8.89 o 
  -9   7   1       11.30        9.85      7.74 o 
  -8   7   1       97.40       86.01     14.50 o 
  -7   7   1       15.29       16.32      7.19 o 
  -6   7   1      171.75      167.91     16.96 o 
  -5   7   1      459.91      125.96    219.99 o 
  -4   7   1        0.28        1.10      3.75 o 
  -3   7   1        2.77        7.32      3.97 o 
  -2   7   1     3278.40     3438.61     58.49 o 
  -1   7   1      819.35      864.40     15.32 o 
   0   7   1     2638.20     2857.33     36.46 o 
   1   7   1      132.88      131.72     10.66 o 
   2   7   1      536.33      480.66     21.00 o 
   3   7   1       12.80       15.39      4.97 o 
   4   7   1       15.61        7.97      4.59 o 
   5   7   1       57.13       45.91      4.42 o 
   6   7   1      386.68      379.34     13.17 o 
   7   7   1        0.60        0.51      4.40 o 
   8   7   1       65.30       81.55     14.98 o 
   9   7   1      206.79      213.07     25.44 o 
  10   7   1        0.03        3.14      7.20 o 
 -10   8   1       45.56       35.94     10.81 o 
  -9   8   1       68.05       57.85     12.69 o 
  -8   8   1        3.22        0.26      4.70 o 
  -7   8   1       38.21       33.06      8.49 o 
  -6   8   1      189.12      166.41     17.64 o 
  -5   8   1        0.04        7.43      5.45 o 
  -4   8   1      225.99      190.80     16.31 o 
  -3   8   1      110.06       99.79     11.50 o 
  -2   8   1        2.98        2.56      4.39 o 
  -1   8   1      610.00      614.29     16.66 o 
   0   8   1       27.28       24.92      3.30 o 
   1   8   1       17.50       21.23      3.95 o 
   2   8   1       15.35       12.88      4.61 o 
   3   8   1      594.26      621.11     27.32 o 
   4   8   1      224.90      233.52     18.31 o 
   5   8   1       30.53       29.21      7.53 o 
   6   8   1       47.13       55.57     11.30 o 
   7   8   1      143.15      123.96     16.95 o 
   8   8   1       52.16       42.17     11.31 o 
   9   8   1       12.41       14.72      8.08 o 
 -10   9   1        5.75        7.83      5.72 o 
  -9   9   1       17.07       17.83      8.62 o 
  -8   9   1       30.77       29.31      9.08 o 
  -7   9   1       13.82       11.68      6.06 o 
  -6   9   1        0.07       -3.32      5.10 o 
  -5   9   1       62.72       60.00     10.45 o 
  -4   9   1        0.08        0.82      3.97 o 
  -3   9   1     1259.51     1279.54     42.14 o 
  -2   9   1      284.62       93.05    125.23 o 
  -1   9   1      275.56      282.79      8.90 o 
   0   9   1      224.32      224.01     12.63 o 
   1   9   1      217.74      202.84     15.52 o 
   2   9   1      121.16      146.94     13.45 o 
   3   9   1        0.18        2.57      3.72 o 
   4   9   1       78.66       73.91     11.06 o 
   5   9   1      376.34      385.50     26.15 o 
   6   9   1       16.07       13.87      5.74 o 
   7   9   1      158.30      156.63     18.97 o 
   8   9   1        0.71       -1.51      4.92 o 
   9   9   1       15.77       17.93      8.54 o 
 -10  10   1        0.09        3.34      6.35 o 
  -9  10   1       45.40       53.47     13.31 o 
  -8  10   1       23.11       25.63      9.16 o 
  -7  10   1       54.25       45.12     10.49 o 
  -6  10   1       18.41       22.17      8.20 o 
  -5  10   1       60.27       48.09     10.02 o 
  -4  10   1        6.79        8.41      5.47 o 
  -3  10   1        1.65       -0.19      3.54 o 
  -2  10   1       15.66        6.40      9.12 o 
  -1  10   1      291.10      323.29     10.10 o 
   0  10   1      159.81      157.14      8.21 o 
   1  10   1       94.53       81.77      7.80 o 
   2  10   1      532.60      535.27     27.17 o 
   3  10   1      774.94      829.88     34.52 o 
   4  10   1        2.17        5.60      4.31 o 
   5  10   1       11.64       13.33      6.70 o 
   6  10   1       34.95       34.23      9.44 o 
   7  10   1       12.93       12.39      7.13 o 
   8  10   1        4.71       11.00      7.01 o 
   9  10   1        1.14        1.78      5.34 o 
  -9  11   1       17.10       27.58     10.09 o 
  -8  11   1       32.21       32.50     10.45 o 
  -7  11   1        0.26       -0.16      5.04 o 
  -6  11   1       70.04       63.02     12.74 o 
  -5  11   1      251.66      258.86     22.83 o 
  -4  11   1       17.10       19.46      7.36 o 
  -3  11   1      174.26      160.31     16.78 o 
  -2  11   1        2.62        0.86      0.90 o 
  -1  11   1       47.56       44.89      4.13 o 
   0  11   1       69.11       62.36      5.42 o 
   1  11   1        0.00       -0.78      1.79 o 
   2  11   1      230.75      216.36     13.76 o 
   3  11   1      216.26      199.15     17.90 o 
   4  11   1       82.87       71.88     11.98 o 
   5  11   1      287.46      325.30     25.96 o 
   6  11   1       23.94       21.89      7.71 o 
   7  11   1        1.41       -0.62      4.66 o 
   8  11   1       12.01        8.63      6.93 o 
  -8  12   1       73.49       79.72     15.39 o 
  -7  12   1       48.06       53.07     12.56 o 
  -6  12   1        1.36        0.75      4.84 o 
  -5  12   1       73.53       69.97     12.97 o 
  -4  12   1      249.69      248.27     22.21 o 
  -3  12   1       40.77       42.46      6.99 o 
  -2  12   1      189.32      189.78     13.04 o 
  -1  12   1      527.52      487.24     15.44 o 
   0  12   1       62.54       59.33      5.50 o 
   1  12   1       60.18       55.53      6.49 o 
   2  12   1       56.35       64.22      8.07 o 
   3  12   1      219.56      235.85     20.61 o 
   4  12   1      143.30      158.63     17.91 o 
   5  12   1        0.55       -2.39      4.57 o 
   6  12   1       86.75       82.77     14.49 o 
   7  12   1      106.30      117.95     17.80 o 
  -8  13   1        1.00       -5.12      7.94 o 
  -7  13   1       35.08       37.16     10.97 o 
  -6  13   1       40.42       38.25     10.67 o 
  -5  13   1        4.46        0.07      4.84 o 
  -4  13   1       51.73       45.60     10.78 o 
  -3  13   1      537.11      601.33     39.41 o 
  -2  13   1      550.29      558.23     22.96 o 
  -1  13   1       19.11       18.20      5.13 o 
   0  13   1        2.51        4.69      3.51 o 
   1  13   1        3.54        2.48      2.21 o 
   2  13   1       16.63        9.16      4.72 o 
   3  13   1        0.45        0.64      3.46 o 
   4  13   1       73.31       73.43     13.20 o 
   5  13   1       62.45       86.86     15.04 o 
   6  13   1       39.40       57.25     12.45 o 
   7  13   1       20.97       15.37      7.75 o 
  -7  14   1        9.33        0.80      5.80 o 
  -6  14   1       66.37       73.51     14.92 o 
  -5  14   1        1.51        1.50      5.38 o 
  -4  14   1      280.09      320.70     26.25 o 
  -3  14   1       79.41       82.57     10.14 o 
  -2  14   1      135.53      145.71     12.86 o 
  -1  14   1       46.50       63.90      8.72 o 
   0  14   1        4.56        5.39      3.73 o 
   1  14   1      123.73      113.03     11.41 o 
   2  14   1       19.55       21.47      4.52 o 
   3  14   1      108.48      106.73     13.05 o 
   4  14   1      209.59      244.31     17.89 o 
   5  14   1      160.03      190.19     22.02 o 
   6  14   1       32.95       36.41     10.82 o 
  -6  15   1       25.67       21.47      9.58 o 
  -5  15   1      130.15      122.67     13.49 o 
  -4  15   1       24.09       19.68      6.12 o 
  -3  15   1      237.69      253.45     17.92 o 
  -2  15   1      112.58      128.51     12.46 o 
  -1  15   1      101.72       89.12     10.68 o 
   0  15   1      415.45      414.08     21.88 o 
   1  15   1        8.22       11.76      4.79 o 
   2  15   1       51.57       51.33      8.53 o 
   3  15   1      232.98      259.59     18.22 o 
   4  15   1       25.15       13.72      4.98 o 
   5  15   1       65.78       50.30     13.58 o 
  -4  16   1      145.22      155.45     15.05 o 
  -3  16   1       46.43       51.50      9.09 o 
  -2  16   1       80.45       74.41     10.32 o 
  -1  16   1      114.83      101.37     11.81 o 
   0  16   1       66.19       86.94     10.63 o 
   1  16   1      314.99      380.21     22.08 o 
   2  16   1      234.49      249.51     18.47 o 
   3  16   1        2.82        1.60      3.89 o 
  -2  17   1       10.09        8.26      5.24 o 
  -1  17   1       85.18      113.02     12.80 o 
   0  17   1       89.47      113.33     12.79 o 
   1  17   1        2.03        1.65      3.56 o 
 -12   0   2       29.90       30.30     11.38 o 
 -11   0   2       64.44       49.53     12.95 o 
 -10   0   2       59.61       44.74     11.92 o 
  -9   0   2       25.11       30.98     10.16 o 
  -8   0   2       38.31       40.40      4.59 o 
  -7   0   2       15.60       12.40      9.35 o 
  -6   0   2    11450.60    11337.82     64.90 o 
  -5   0   2      568.24      559.24     23.78 o 
  -4   0   2      625.76      646.27     22.48 o 
  -3   0   2    12619.12    13226.76     84.93 o 
  -2   0   2    20693.65    18689.02    334.39 o 
  -1   0   2      943.68      992.77     13.83 o 
   0   0   2     4807.73     4425.88     42.67 o 
   1   0   2      120.62      164.63      5.31 o 
   2   0   2     4510.33     4419.87     28.76 o 
   3   0   2      725.86      720.76     86.12 o 
   4   0   2      236.30      192.10     15.90 o 
   5   0   2      365.50      419.96     24.97 o 
   6   0   2      156.30      148.58     17.86 o 
   7   0   2       15.82       23.42      8.45 o 
  10   0   2       65.47       32.64     17.40 o 
 -12   1   2       14.93       19.60      6.77 o 
 -11   1   2       33.24       37.01      8.37 o 
 -10   1   2        3.10        6.38      4.54 o 
  -9   1   2      391.75      381.71     20.79 o 
  -8   1   2        0.06        1.62      3.87 o 
  -7   1   2      101.17      106.77      9.21 o 
  -6   1   2     2544.03     2565.01     30.95 o 
  -5   1   2       35.81       38.45      3.40 o 
  -4   1   2     1883.27     1940.91     40.86 o 
  -3   1   2      304.97      276.85      6.15 o 
  -2   1   2      134.14      114.60      4.76 o 
  -1   1   2     1901.70     2029.08     25.75 o 
   0   1   2      138.95      154.33      6.50 o 
   1   1   2     2690.53     2416.32     30.83 o 
   2   1   2     2171.62     2189.21     38.13 o 
   3   1   2      488.90      501.00     10.46 o 
   4   1   2       42.55       43.94      3.63 o 
   5   1   2      286.22      276.61      9.28 o 
   6   1   2        0.06        0.48      4.40 o 
   7   1   2      176.19      194.11     21.22 o 
   8   1   2        0.09       -3.96      6.55 o 
   9   1   2       92.62       82.68     19.60 o 
  10   1   2       45.18       15.29     11.45 o 
 -12   2   2        1.48       -3.23      7.13 o 
 -11   2   2        1.66       -0.37      4.16 o 
 -10   2   2       70.72       71.47      9.97 o 
  -9   2   2       64.65       63.95      9.20 o 
  -8   2   2      612.77      615.02     24.60 o 
  -7   2   2      639.09      651.36     22.92 o 
  -6   2   2     1803.96     1794.03     39.36 o 
  -5   2   2       67.05       50.48      5.53 o 
  -4   2   2      144.50      162.64      5.39 o 
  -3   2   2      296.60      302.57      6.52 o 
  -2   2   2      436.54      506.19      7.14 o 
  -1   2   2        0.50       -0.03      1.04 o 
   0   2   2     4263.59     4029.01     29.78 o 
   1   2   2     1463.12     1534.01     12.75 o 
   2   2   2     1287.22     1463.29     30.58 o 
   3   2   2      189.38      174.62      5.36 o 
   4   2   2      194.85      175.71     14.11 o 
   5   2   2       57.64       69.95     14.14 o 
   6   2   2        4.84        5.18      2.68 o 
   7   2   2       23.14       14.47      5.07 o 
   8   2   2      128.67      116.07     21.07 o 
   9   2   2       35.47       22.55      6.74 o 
  10   2   2       18.88        9.89      5.81 o 
 -12   3   2        0.16       -1.45      6.53 o 
 -11   3   2        0.23       -9.96      9.96 o 
 -10   3   2       47.01       44.95     12.20 o 
  -9   3   2      156.12      164.37     14.07 o 
  -8   3   2      795.41      785.44     32.08 o 
  -7   3   2       28.18       26.02      5.41 o 
  -6   3   2      248.49      270.31     13.95 o 
  -5   3   2        1.44        0.75      2.07 o 
  -4   3   2       49.56       68.12      3.82 o 
  -3   3   2     1738.25     1861.65     27.65 o 
  -2   3   2     6704.18     6657.11     54.62 o 
  -1   3   2     7858.77     7877.75    157.69 o 
   0   3   2     6927.89     7062.64    148.00 o 
   1   3   2      678.58      685.03     28.07 o 
   2   3   2     1752.24     1989.62     54.34 o 
   3   3   2       78.56       87.11      5.86 o 
   4   3   2       30.45       23.96      2.10 o 
   5   3   2       83.55       90.63      7.85 o 
   6   3   2      747.99      761.00     34.51 o 
   7   3   2      366.40      349.34     19.09 o 
   8   3   2      181.05      160.86     17.98 o 
   9   3   2        2.29        2.36      3.93 o 
  10   3   2        4.82        2.06      4.55 o 
 -12   4   2        2.08        3.20      7.32 o 
 -11   4   2        0.67        2.81      6.75 o 
 -10   4   2       95.38      122.76     18.60 o 
  -9   4   2      123.90      117.13     16.75 o 
  -8   4   2      473.44      470.48     30.26 o 
  -7   4   2      968.46      936.05     39.73 o 
  -6   4   2      424.74      427.51     13.37 o 
  -5   4   2      270.88      259.95     10.22 o 
  -4   4   2     2048.60     1927.94     30.01 o 
  -3   4   2        6.14        1.84      1.32 o 
  -2   4   2     2182.64     2188.34     34.16 o 
  -1   4   2      662.81      756.37      9.47 o 
   0   4   2      387.46      368.50      6.93 o 
   1   4   2     3074.05     3351.37     68.28 o 
   2   4   2       40.87       43.77      2.99 o 
   3   4   2     2901.07     2881.37     35.13 o 
   4   4   2     2320.42     2352.58     32.38 o 
   5   4   2      444.43      393.24     28.73 o 
   6   4   2      539.06      498.73     19.04 o 
   7   4   2        0.00        1.96      3.28 o 
   8   4   2       24.43       18.40      5.20 o 
   9   4   2       12.94        4.76      4.19 o 
  10   4   2        0.43        1.16      7.44 o 
 -12   5   2       18.80       20.51     10.92 o 
 -11   5   2        7.59       10.95      8.47 o 
 -10   5   2       23.71       24.58      9.25 o 
  -9   5   2       11.42        7.66      5.98 o 
  -8   5   2       26.58       22.81      7.55 o 
  -7   5   2      180.10      166.67      8.76 o 
  -6   5   2        2.37        3.87      2.50 o 
  -5   5   2       50.12       51.72      8.91 o 
  -4   5   2      255.24      248.29     16.49 o 
  -3   5   2      398.90      347.36      9.79 o 
  -2   5   2     1026.50     1012.80     34.03 o 
  -1   5   2     3682.10     3654.64     63.44 o 
   0   5   2     1846.69     1952.10     27.45 o 
   1   5   2      858.58      950.71     14.28 o 
   2   5   2       18.35       17.86      2.85 o 
   3   5   2       74.81       86.39      5.36 o 
   4   5   2        0.70        4.73      1.96 o 
   5   5   2      915.61      921.44     37.46 o 
   6   5   2        2.96        4.99      2.88 o 
   7   5   2       77.39       66.42      7.81 o 
   8   5   2       95.99       85.84      9.36 o 
   9   5   2       10.55       11.33      7.84 o 
  10   5   2        0.41       -2.29      6.43 o 
 -11   6   2        0.25       -0.85      6.23 o 
 -10   6   2       26.99       27.30      9.56 o 
  -9   6   2        1.41        0.61      5.06 o 
  -8   6   2       25.41       27.54      8.62 o 
  -7   6   2      129.90      136.30     15.95 o 
  -6   6   2       12.64       18.33      6.36 o 
  -5   6   2       14.36       11.49      5.16 o 
  -4   6   2      360.33      360.57     11.05 o 
  -3   6   2       91.30       74.85      5.09 o 
  -2   6   2       56.24       48.93      3.45 o 
  -1   6   2     1260.71     1363.38     42.13 o 
   0   6   2       12.95       21.67      2.62 o 
   1   6   2      210.33      228.17      6.98 o 
   2   6   2        2.65        2.02      2.35 o 
   3   6   2       49.23       30.45     22.28 o 
   4   6   2        1.70        7.15      2.13 o 
   5   6   2       82.89       88.32      6.67 o 
   6   6   2        3.23        1.83      2.04 o 
   7   6   2       82.59       85.90     14.46 o 
   8   6   2       75.82       72.91     14.07 o 
   9   6   2       20.32       10.96      8.40 o 
 -11   7   2        2.70        1.72      5.96 o 
 -10   7   2       67.23       62.67     13.84 o 
  -9   7   2       22.55       19.71      8.39 o 
  -8   7   2       44.48       47.20     11.22 o 
  -7   7   2       47.46       51.32     10.49 o 
  -6   7   2      257.68      232.33     20.03 o 
  -5   7   2       88.90       56.83     26.03 o 
  -4   7   2      904.79      819.36     25.78 o 
  -3   7   2        0.05        0.11      1.20 o 
  -2   7   2     2396.09     2026.39    250.32 o 
  -1   7   2     1404.92     1368.87     35.65 o 
   0   7   2      168.35      165.89      9.29 o 
   1   7   2        0.11        0.81      0.99 o 
   2   7   2       74.17       96.41      9.57 o 
   3   7   2       12.62        9.49      4.39 o 
   4   7   2      110.30       51.14     48.38 o 
   5   7   2        2.08        1.25      1.74 o 
   6   7   2      432.70      453.50     29.26 o 
   7   7   2      343.78      359.45     28.33 o 
   8   7   2        2.34        1.25      6.25 o 
   9   7   2        3.72        2.78      6.82 o 
 -11   8   2        8.55        4.40      6.64 o 
 -10   8   2        8.12       16.79      8.05 o 
  -9   8   2       14.52        7.37      5.56 o 
  -8   8   2       95.82      101.43     15.45 o 
  -7   8   2       93.04       77.52     12.89 o 
  -6   8   2      102.06       98.81     13.69 o 
  -5   8   2     1334.16     1030.83    198.56 o 
  -4   8   2        1.87        3.01      4.08 o 
  -3   8   2      905.92      792.43     31.67 o 
  -2   8   2     1206.57     1155.94     51.38 o 
  -1   8   2      389.21      342.77     10.08 o 
   0   8   2        0.26        2.37      2.75 o 
   1   8   2       74.20       62.21      6.11 o 
   2   8   2       27.77       34.15      6.38 o 
   3   8   2      375.93      395.51     22.16 o 
   4   8   2       24.34       28.50      6.73 o 
   5   8   2      226.34      243.19     20.78 o 
   6   8   2      786.78      783.51     39.08 o 
   7   8   2       59.65       66.14     13.13 o 
   8   8   2       27.73       37.36     10.88 o 
   9   8   2        3.44        0.70      6.25 o 
 -10   9   2        2.04       -3.89      5.43 o 
  -9   9   2       51.02       65.00     13.98 o 
  -8   9   2       30.39       25.13      8.98 o 
  -7   9   2      115.61       98.19     14.75 o 
  -6   9   2      433.40      383.21     27.07 o 
  -5   9   2      153.71      162.29     16.89 o 
  -4   9   2      950.95      748.30     34.30 o 
  -3   9   2      397.09      369.11     22.74 o 
  -2   9   2      213.04      180.60      9.06 o 
  -1   9   2      576.81      549.67     13.50 o 
   0   9   2       88.22      107.70      6.66 o 
   1   9   2      506.22      506.47     24.74 o 
   2   9   2       83.94       82.09     10.17 o 
   3   9   2      365.13      354.66     21.83 o 
   4   9   2      301.46      304.98     21.85 o 
   5   9   2      311.62      312.27     23.62 o 
   6   9   2       17.82       15.15      7.04 o 
   7   9   2       35.98       40.22     10.44 o 
   8   9   2       10.21        9.11      6.92 o 
 -10  10   2        6.55       10.15      7.22 o 
  -9  10   2        0.56       -1.15      6.11 o 
  -8  10   2       22.33       17.73      8.08 o 
  -7  10   2       73.18       70.28     13.29 o 
  -6  10   2      431.08      403.69     28.60 o 
  -5  10   2     1226.61     1158.02     45.53 o 
  -4  10   2      527.99      518.52     29.73 o 
  -3  10   2      597.99      556.10     29.57 o 
  -2  10   2       31.46       22.17      4.08 o 
  -1  10   2      690.78      711.87     16.10 o 
   0  10   2      423.27      431.15     13.16 o 
   1  10   2       19.62        6.79      6.60 o 
   2  10   2     1674.47     1649.75     60.69 o 
   3  10   2      532.95      540.36     28.12 o 
   4  10   2      912.81      964.58     39.91 o 
   5  10   2       22.70       24.03      7.62 o 
   6  10   2       81.12       80.25     14.14 o 
   7  10   2      138.40      153.12     19.84 o 
   8  10   2       38.23       46.40     12.13 o 
  -9  11   2        0.10        0.44      4.58 o 
  -8  11   2        7.30        2.28      4.80 o 
  -7  11   2       62.96       61.85     12.88 o 
  -6  11   2      290.18      302.55     25.78 o 
  -5  11   2       22.39       26.40      8.46 o 
  -4  11   2     1474.69     1454.62     51.80 o 
  -3  11   2     1086.33     1130.98     75.89 o 
  -2  11   2        1.70        1.82      1.64 o 
  -1  11   2      238.58      245.78      9.91 o 
   0  11   2     1367.93     1387.98     43.60 o 
   1  11   2      364.73      392.52     22.02 o 
   2  11   2      157.99      173.78     10.43 o 
   3  11   2      146.82      114.76     41.60 o 
   4  11   2      502.71      493.19     30.01 o 
   5  11   2      142.21      135.40     16.69 o 
   6  11   2        1.87       -0.78      4.91 o 
   7  11   2       12.49       12.31      7.35 o 
  -9  12   2       64.42       73.18     15.62 o 
  -8  12   2       66.23       64.77     14.19 o 
  -7  12   2        0.04        5.86      6.09 o 
  -6  12   2       47.03       58.41     12.45 o 
  -5  12   2      776.43      770.36     40.23 o 
  -4  12   2      135.53      135.54     17.18 o 
  -3  12   2       71.70       73.97     10.87 o 
  -2  12   2      123.47      110.94     13.02 o 
  -1  12   2       61.66       51.08      4.95 o 
   0  12   2       24.33       26.32      4.07 o 
   1  12   2      346.35      319.64     13.27 o 
   2  12   2        0.56        0.47      2.67 o 
   3  12   2      185.64      190.15     22.64 o 
   4  12   2       62.97       59.18     26.14 o 
   5  12   2        3.84        2.36      4.30 o 
   6  12   2        0.00       -3.21      6.49 o 
   7  12   2       24.59       22.21      8.60 o 
  -8  13   2        8.18       12.58      8.56 o 
  -7  13   2       12.43       10.78      7.39 o 
  -6  13   2       89.15       98.81     16.21 o 
  -5  13   2        7.35        6.41      5.81 o 
  -4  13   2       57.82       63.27      8.88 o 
  -3  13   2      103.71      115.72     11.18 o 
  -2  13   2      178.64      160.81     12.95 o 
  -1  13   2       25.79       24.42      6.00 o 
   0  13   2       76.67       83.95      6.80 o 
   1  13   2       77.29       85.38      7.21 o 
   2  13   2      172.30      186.23     11.32 o 
   3  13   2        4.12        1.02      2.78 o 
   4  13   2        0.21        1.64      3.96 o 
   5  13   2      123.33      114.25     27.61 o 
   6  13   2        6.33        2.71      4.53 o 
  -7  14   2       40.71       40.27     12.23 o 
  -6  14   2        0.04        4.15      6.21 o 
  -5  14   2       19.94       20.29      6.37 o 
  -4  14   2        2.41        4.03      3.81 o 
  -3  14   2      209.83      224.47     22.05 o 
  -2  14   2       26.32       34.79      8.99 o 
  -1  14   2       74.26       56.86      8.09 o 
   0  14   2       79.16       82.48      9.64 o 
   1  14   2       31.57       36.11      6.92 o 
   2  14   2        2.63        0.68      2.50 o 
   3  14   2        0.31        0.62      2.47 o 
   4  14   2       14.96       13.12      4.62 o 
   5  14   2       30.50       25.75      8.24 o 
  -6  15   2        3.93        9.47      7.84 o 
  -5  15   2        0.38        2.37      6.93 o 
  -4  15   2       36.73       31.09      7.51 o 
  -3  15   2       19.51       23.91      6.27 o 
  -2  15   2       42.55       54.42     10.80 o 
  -1  15   2       60.28       59.25      8.68 o 
   0  15   2       35.09       42.78      7.53 o 
   1  15   2       21.68       18.73      5.37 o 
   2  15   2       44.46       56.24      8.59 o 
   3  15   2       14.45        9.29      4.80 o 
   4  15   2        0.01       -1.67      3.70 o 
  -4  16   2        8.93        4.64      3.82 o 
  -3  16   2       36.51       31.32      7.22 o 
  -2  16   2       34.84       40.99      7.89 o 
  -1  16   2       18.17       22.99      6.23 o 
   0  16   2       55.92       52.85      8.99 o 
   1  16   2       22.12       18.98      5.84 o 
   2  16   2        1.70        2.68      6.02 o 
   3  16   2        2.30       -0.65      5.77 o 
 -12   1   3        0.50        0.91      4.23 o 
 -11   1   3        8.93        8.20      5.15 o 
 -10   1   3       42.03       34.91      7.15 o 
  -9   1   3      784.79      760.37     18.73 o 
  -8   1   3      100.51      120.78      7.47 o 
  -7   1   3      229.87      248.24      9.78 o 
  -6   1   3     1150.77     1195.41     23.93 o 
  -5   1   3     1927.64     2181.09     37.16 o 
  -4   1   3        1.31       -0.49      1.26 o 
  -3   1   3      500.21      538.32      7.69 o 
  -2   1   3      784.01      860.75      7.91 o 
  -1   1   3     1621.44     1683.74     22.76 o 
   0   1   3      719.65      731.27     13.75 o 
   1   1   3     1236.52     1206.70     20.24 o 
   2   1   3       11.46        8.96      1.45 o 
   3   1   3       28.59       42.63      3.40 o 
   4   1   3       58.90       64.35      4.12 o 
   5   1   3      128.72      121.34      9.97 o 
   6   1   3       32.39       32.23      4.94 o 
   7   1   3       31.61       30.53      5.70 o 
   8   1   3       24.98       18.04      6.57 o 
   9   1   3       44.09       38.76      9.66 o 
  10   1   3        5.81        4.85      6.26 o 
 -12   2   3        7.06        8.18      5.52 o 
 -11   2   3       31.53       31.83      8.28 o 
 -10   2   3        7.64        9.32      5.16 o 
  -9   2   3      812.42      847.34     30.12 o 
  -8   2   3        0.62        1.34      2.92 o 
  -7   2   3      416.38      410.54     17.68 o 
  -6   2   3     2868.52     2780.01     39.97 o 
  -5   2   3     1702.24     1807.29     44.71 o 
  -4   2   3       27.01       18.73      3.18 o 
  -3   2   3     2111.00     2169.49     19.32 o 
  -2   2   3      505.11      484.12      9.33 o 
  -1   2   3     4862.73     4789.85     64.69 o 
   0   2   3       26.35       36.80      2.06 o 
   1   2   3       26.56       23.08      2.51 o 
   2   2   3     1815.93     1915.89     25.08 o 
   3   2   3     1099.69     1207.78     13.61 o 
   4   2   3       55.08       55.56      4.18 o 
   5   2   3       25.64       24.41      3.12 o 
   6   2   3      246.83      249.97     13.25 o 
   7   2   3      183.99      183.06     12.45 o 
   8   2   3      108.63       88.78      9.71 o 
   9   2   3        4.88        9.33      5.59 o 
  10   2   3        2.72        3.86      3.89 o 
 -12   3   3       60.43       52.62     14.43 o 
 -11   3   3        3.94        3.91      4.30 o 
 -10   3   3        7.16        4.79      4.54 o 
  -9   3   3       76.32       72.32      9.44 o 
  -8   3   3      207.38      202.80     14.28 o 
  -7   3   3      888.73      901.67     26.85 o 
  -6   3   3       89.64       92.38      8.67 o 
  -5   3   3        0.07       -0.64      1.92 o 
  -4   3   3      293.19      306.62      8.08 o 
  -3   3   3     2054.26     2081.30     34.64 o 
  -2   3   3       30.50       21.05      3.09 o 
  -1   3   3       14.24       20.76      2.38 o 
   0   3   3     5853.47     5760.31     95.05 o 
   1   3   3     1420.73     1440.81     22.78 o 
   2   3   3      613.09      703.32     10.50 o 
   3   3   3       99.14       82.78      5.56 o 
   4   3   3      231.83      237.85     10.03 o 
   5   3   3      275.03      289.26     12.34 o 
   6   3   3       87.83       81.87      7.52 o 
   7   3   3       47.68       36.56      5.98 o 
   8   3   3      296.47      320.03     20.56 o 
   9   3   3       17.22       15.33      5.14 o 
 -12   4   3        9.10       17.83     10.33 o 
 -11   4   3      147.37      142.82     21.39 o 
 -10   4   3       20.62       28.30      9.85 o 
  -9   4   3       14.02       16.85      8.11 o 
  -8   4   3      173.41      157.97     17.47 o 
  -7   4   3       85.72       78.44      8.28 o 
  -6   4   3      293.42      258.24     18.96 o 
  -5   4   3      443.03      434.24     22.69 o 
  -4   4   3     1388.16     1334.08     23.95 o 
  -3   4   3      385.93      379.19      9.06 o 
  -2   4   3     1619.86     1679.26     17.22 o 
  -1   4   3      214.10      293.03      5.69 o 
   0   4   3       43.72       52.08      2.27 o 
   1   4   3      114.92      120.60      4.17 o 
   2   4   3     1677.18     1710.28     16.16 o 
   3   4   3      731.23      819.46     28.75 o 
   4   4   3      570.39      626.53     18.63 o 
   5   4   3      360.56      333.82     12.98 o 
   6   4   3       26.00       27.70      8.24 o 
   7   4   3      191.03      176.61     11.50 o 
   8   4   3       43.87       45.41      6.75 o 
   9   4   3       93.45       85.78     15.62 o 
 -12   5   3        1.78        6.64      8.01 o 
 -11   5   3       44.04       42.46     12.33 o 
 -10   5   3      307.67      290.62     27.21 o 
  -9   5   3      144.21      132.13     17.17 o 
  -8   5   3       87.03       88.31     13.77 o 
  -7   5   3      223.03      222.28     19.47 o 
  -6   5   3      103.10       93.35     12.07 o 
  -5   5   3     2847.76     2753.51     58.67 o 
  -4   5   3      710.02      512.00    209.81 o 
  -3   5   3      285.26      270.96      8.06 o 
  -2   5   3     1841.88     1861.16     26.49 o 
  -1   5   3        8.29        6.04      1.24 o 
   0   5   3      717.33      877.65      9.85 o 
   1   5   3      818.68      938.33     11.93 o 
   2   5   3      861.20      898.48     20.01 o 
   3   5   3     1636.03     1610.20     25.83 o 
   4   5   3       29.00       28.62      3.85 o 
   5   5   3      434.29      444.85     16.62 o 
   6   5   3      215.83      218.28     13.07 o 
   7   5   3        1.10        0.97      2.65 o 
   8   5   3        1.28        2.42      3.96 o 
   9   5   3        2.00        4.81      5.08 o 
 -12   6   3        2.10        2.46      6.34 o 
 -11   6   3       38.27       49.93     13.37 o 
 -10   6   3       11.59       32.20     10.47 o 
  -9   6   3      149.34      161.96     19.93 o 
  -8   6   3       78.97       81.87     13.31 o 
  -7   6   3      294.52      277.08     22.13 o 
  -6   6   3      106.26      111.75     13.66 o 
  -5   6   3      756.18      358.09    317.86 o 
  -4   6   3     5187.21     4464.00     71.96 o 
  -3   6   3     1148.50     1062.48     42.70 o 
  -2   6   3       83.53       92.06      5.39 o 
  -1   6   3        0.09        1.01      1.19 o 
   0   6   3      638.87      686.77     13.20 o 
   1   6   3      354.81      353.89      9.78 o 
   2   6   3      227.20      239.93      8.30 o 
   3   6   3       99.95       98.41      6.08 o 
   4   6   3     1449.13     1513.77     60.88 o 
   5   6   3      514.39      459.49     15.63 o 
   6   6   3        0.01        2.18      2.45 o 
   7   6   3      104.53       97.49     30.29 o 
   8   6   3        0.27        2.03      4.12 o 
   9   6   3       45.38       49.70     20.02 o 
 -11   7   3        4.25        2.58      4.84 o 
 -10   7   3       44.72       45.37     11.83 o 
  -9   7   3       23.03       23.42      8.94 o 
  -8   7   3      300.60      283.14     24.59 o 
  -7   7   3       96.97       91.77     13.67 o 
  -6   7   3      155.93       54.57     67.03 o 
  -5   7   3     1124.98      881.08    119.10 o 
  -4   7   3       30.04       28.67      3.87 o 
  -3   7   3      353.92      309.58     17.58 o 
  -2   7   3      530.51      527.78     13.51 o 
  -1   7   3        9.10        9.66      1.93 o 
   0   7   3      251.89      244.56      8.67 o 
   1   7   3       14.39       17.79      2.00 o 
   2   7   3      140.25      122.49      5.96 o 
   3   7   3     1210.81     1233.45     45.76 o 
   4   7   3      396.34      418.00     28.14 o 
   5   7   3       32.59       27.09      4.05 o 
   6   7   3      259.56      214.76     43.62 o 
   7   7   3       30.55       28.32      7.36 o 
   8   7   3       20.44       23.43      7.64 o 
   9   7   3        1.52        0.68      5.55 o 
 -11   8   3        1.12       -2.61      5.03 o 
 -10   8   3        0.30        1.24      4.63 o 
  -9   8   3       80.13       61.04     12.83 o 
  -8   8   3      252.04      237.23     22.98 o 
  -7   8   3       80.77       98.76     14.64 o 
  -6   8   3      621.91      597.11     32.34 o 
  -5   8   3       54.19       56.71      4.91 o 
  -4   8   3       11.15        7.62      4.11 o 
  -3   8   3      137.01      138.50     13.67 o 
  -2   8   3      150.89      161.28      8.95 o 
  -1   8   3      579.96      644.45     14.21 o 
   0   8   3      285.54      276.40      9.81 o 
   1   8   3       68.62       65.32      9.43 o 
   2   8   3      492.26      535.80     18.57 o 
   3   8   3      580.83      594.46     21.42 o 
   4   8   3        4.02        5.09      3.63 o 
   5   8   3        0.77       -0.24      3.39 o 
   6   8   3       28.66       35.07      7.87 o 
   7   8   3       11.34       13.51      5.54 o 
   8   8   3        2.23        3.49      4.60 o 
 -11   9   3        6.08        5.67      6.70 o 
 -10   9   3        0.66       -1.81      6.89 o 
  -9   9   3       51.67       62.01     13.05 o 
  -8   9   3       56.35       55.92     12.19 o 
  -7   9   3      266.75      260.27     23.73 o 
  -6   9   3        0.22        4.69      5.01 o 
  -5   9   3       26.84       24.64      7.49 o 
  -4   9   3       96.62      108.20     13.60 o 
  -3   9   3      224.67      213.23     17.97 o 
  -2   9   3      185.99      157.30      7.36 o 
  -1   9   3     1021.34     1059.17     31.31 o 
   0   9   3      207.72      207.91      9.01 o 
   1   9   3     1757.63     1771.32     37.54 o 
   2   9   3       99.49      115.51      9.11 o 
   3   9   3       89.73       88.64      8.84 o 
   4   9   3      330.83      366.42     19.56 o 
   5   9   3        0.26        2.48      5.30 o 
   6   9   3        2.73        7.28      4.88 o 
   7   9   3      117.33      145.53     15.62 o 
   8   9   3       94.77       91.07     13.49 o 
 -10  10   3        2.80        5.33      6.91 o 
  -9  10   3        0.61       -3.22      6.24 o 
  -8  10   3       18.29       21.55      8.61 o 
  -7  10   3       52.65       49.23     11.53 o 
  -6  10   3      157.14      153.51     18.13 o 
  -5  10   3       11.57        9.20      6.46 o 
  -4  10   3      517.00      448.16     28.32 o 
  -3  10   3      402.89      395.49     41.91 o 
  -2  10   3        0.35        0.02      1.51 o 
  -1  10   3        4.86        7.15      2.30 o 
   0  10   3      515.49      484.47     14.28 o 
   1  10   3       27.19       27.88      4.03 o 
   2  10   3        1.34        4.17      2.92 o 
   3  10   3       28.79       33.14      6.04 o 
   4  10   3        3.23        0.82      4.74 o 
   5  10   3        6.20       11.89      4.96 o 
   6  10   3       92.79       99.88     12.45 o 
   7  10   3        8.29       12.61      6.82 o 
  -9  11   3       20.44       16.60      9.61 o 
  -8  11   3        0.35       -4.82      7.34 o 
  -7  11   3       34.70       40.33     10.87 o 
  -6  11   3        8.60        9.54      6.35 o 
  -5  11   3        0.07       -0.03      4.22 o 
  -4  11   3       99.10       95.38     14.11 o 
  -3  11   3       47.31       53.58     11.87 o 
  -2  11   3      358.18      306.77     17.92 o 
  -1  11   3      825.46      797.37     18.45 o 
   0  11   3       38.84       34.93      4.35 o 
   1  11   3      175.57      164.40      9.60 o 
   2  11   3       28.16       31.31      4.74 o 
   3  11   3      104.19      109.19     10.58 o 
   4  11   3        2.49        3.27      3.69 o 
   5  11   3        5.93        4.82      4.17 o 
   6  11   3       37.83       46.72     10.34 o 
   7  11   3       82.15      107.56     23.26 o 
  -9  12   3       15.20       17.74      8.17 o 
  -8  12   3        1.61        2.00      6.27 o 
  -7  12   3       78.41       87.52     15.70 o 
  -6  12   3      150.53      143.92     18.93 o 
  -5  12   3       86.26       82.28     13.78 o 
  -4  12   3        3.17        4.78      3.63 o 
  -3  12   3        5.17        2.94      3.14 o 
  -2  12   3       87.49       74.59     12.59 o 
  -1  12   3       77.89       85.02      7.54 o 
   0  12   3       91.12       85.91      6.73 o 
   1  12   3      237.23      224.76     11.26 o 
   2  12   3        9.93       12.88      3.94 o 
   3  12   3       40.17       34.94      6.56 o 
   4  12   3        6.53        2.98      3.26 o 
   5  12   3        2.44        1.54      6.17 o 
   6  12   3      123.23      149.65     25.43 o 
  -8  13   3       69.79       86.98     16.74 o 
  -7  13   3       46.27       35.41     10.51 o 
  -6  13   3       13.38       12.29      7.38 o 
  -5  13   3      114.09      115.91     16.88 o 
  -4  13   3      212.49      201.16     14.96 o 
  -3  13   3      106.25      112.78     10.66 o 
  -2  13   3       16.52        8.92      5.96 o 
  -1  13   3        9.64       11.53      4.73 o 
   0  13   3      329.75      358.01     14.09 o 
   1  13   3      120.84      128.31      8.87 o 
   2  13   3       54.02       62.45      6.77 o 
   3  13   3        0.95        0.96      2.71 o 
   4  13   3        0.14        1.19      5.58 o 
   5  13   3      106.50      134.35     22.41 o 
  -7  14   3       10.58       14.98      7.95 o 
  -6  14   3      236.87      252.94     26.42 o 
  -5  14   3        3.04       10.85      4.85 o 
  -4  14   3       17.19       17.13      5.30 o 
  -3  14   3        2.37       -2.04      3.48 o 
  -2  14   3      167.10      171.65     16.55 o 
  -1  14   3      337.43      382.26     19.89 o 
   0  14   3       15.94       12.24      4.35 o 
   1  14   3       52.41       63.65      6.74 o 
   2  14   3      204.69      208.52     15.85 o 
   3  14   3        5.82        7.79      4.28 o 
   4  14   3       59.47       66.90     13.51 o 
  -6  15   3       60.28       76.95     11.14 o 
  -5  15   3      276.57      315.53     20.80 o 
  -4  15   3       33.00       31.97      7.27 o 
  -3  15   3      313.67      342.09     20.23 o 
  -2  15   3      201.76      191.73     14.94 o 
  -1  15   3        1.40        0.65      4.88 o 
   0  15   3       50.85       68.83     14.26 o 
   1  15   3       29.03       33.45     10.33 o 
   2  15   3       16.74       23.32      9.88 o 
   3  15   3       94.08      124.31     20.04 o 
  -4  16   3      373.08      368.03     33.05 o 
  -3  16   3      225.20      235.63     25.68 o 
  -2  16   3       26.95       35.76     10.79 o 
  -1  16   3       93.32       96.91     16.97 o 
   0  16   3        0.29        6.32      8.19 o 
   1  16   3       17.41       17.94      8.17 o 
   2  16   3       29.47       34.11     11.40 o 
 -13   0   4        7.73        7.60      6.81 o 
 -12   0   4       47.71       32.41     11.07 o 
 -11   0   4       84.79       83.63     15.75 o 
 -10   0   4      384.29      386.44     30.41 o 
  -9   0   4       19.87        1.97      6.30 o 
  -8   0   4     1009.71     1053.14     50.26 o 
  -7   0   4      717.90      682.18     19.71 o 
  -6   0   4     1117.94     1200.09     24.68 o 
  -5   0   4      169.48      176.23     13.67 o 
  -4   0   4     3575.83     3897.98     42.10 o 
  -3   0   4     4853.01     4959.77     67.80 o 
  -2   0   4     3442.42     3270.08     30.46 o 
  -1   0   4     2258.18     2570.60     71.57 o 
   0   0   4       75.25       74.58      5.77 o 
   1   0   4      163.15      170.38      6.81 o 
   2   0   4      196.52      194.10      9.94 o 
   3   0   4      796.20      852.97     33.60 o 
   4   0   4      115.13      122.08     13.53 o 
   5   0   4     1291.86     1338.28     48.44 o 
   6   0   4      909.00      982.99     44.97 o 
   7   0   4       37.34       27.38      9.25 o 
   8   0   4        1.95       -2.30      5.17 o 
   9   0   4       43.67       31.21     11.48 o 
 -12   1   4       82.60       82.14     12.07 o 
 -11   1   4       18.47       17.55      6.16 o 
 -10   1   4        3.86        0.89      3.79 o 
  -9   1   4     1349.85     1426.97     21.81 o 
  -8   1   4     1347.22     1378.64     24.66 o 
  -7   1   4       32.77       41.60      4.71 o 
  -6   1   4       70.97       73.18      5.35 o 
  -5   1   4     1233.91     1304.97     19.81 o 
  -4   1   4     2987.05     3078.67     21.10 o 
  -3   1   4        5.71       27.03      6.32 o 
  -2   1   4      253.27      256.59      5.67 o 
  -1   1   4     1502.98     1467.02     13.74 o 
   0   1   4     4647.07     4936.39     72.66 o 
   1   1   4      975.88     1119.95     14.94 o 
   2   1   4      419.51      443.16     12.65 o 
   3   1   4      541.66      490.29     15.64 o 
   4   1   4     1572.71     1584.99     34.45 o 
   5   1   4      481.86      449.94     34.13 o 
   6   1   4       66.69       75.27      9.07 o 
   7   1   4       40.62       36.84      7.19 o 
   8   1   4       25.19       18.28      6.15 o 
   9   1   4        1.69        1.97      3.64 o 
 -12   2   4       69.35       60.19     10.92 o 
 -11   2   4        0.69        4.89      4.22 o 
 -10   2   4      256.14      235.65     11.72 o 
  -9   2   4      370.87      319.52     18.21 o 
  -8   2   4        3.10        3.13      3.41 o 
  -7   2   4      628.30      687.86     39.78 o 
  -6   2   4      325.60      370.36     12.75 o 
  -5   2   4      495.49      497.73     17.84 o 
  -4   2   4      483.68      553.53     10.12 o 
  -3   2   4     2462.51     2632.63     41.14 o 
  -2   2   4       44.48       40.62      2.36 o 
  -1   2   4     4688.39     5072.15    166.54 o 
   0   2   4       53.21       57.56      3.19 o 
   1   2   4     2541.60     2704.40     41.69 o 
   2   2   4        1.59       -0.35      1.30 o 
   3   2   4      369.16      330.62     10.19 o 
   4   2   4        0.06       -0.10      2.36 o 
   5   2   4      775.90      784.34     26.62 o 
   6   2   4       50.79       50.73      7.60 o 
   7   2   4        0.08       -0.77      3.63 o 
   8   2   4       66.53       57.09      8.96 o 
   9   2   4       38.27       34.05      9.33 o 
 -12   3   4       46.12       46.74      9.24 o 
 -11   3   4       69.05       51.14     10.05 o 
 -10   3   4       59.70       55.12      8.89 o 
  -9   3   4       13.48       13.32      5.10 o 
  -8   3   4        6.53        5.74      3.42 o 
  -7   3   4      409.51      407.34     24.40 o 
  -6   3   4      768.00      713.02     22.54 o 
  -5   3   4      756.23      871.99     58.70 o 
  -4   3   4       35.98       35.84      3.08 o 
  -3   3   4      268.65      320.10      9.25 o 
  -2   3   4        0.16        0.88      1.66 o 
  -1   3   4       65.47       55.01      4.89 o 
   0   3   4      282.17      329.93      7.36 o 
   1   3   4      288.35      259.55      9.53 o 
   2   3   4     1045.08     1033.59     23.93 o 
   3   3   4      140.46      129.37      5.77 o 
   4   3   4      365.78      356.42     15.05 o 
   5   3   4      152.57      153.84      9.63 o 
   6   3   4      170.43      185.44     11.39 o 
   7   3   4      122.42      123.49     10.03 o 
   8   3   4       13.30       17.59      5.90 o 
   9   3   4       69.26       89.23     18.68 o 
 -12   4   4        1.96        7.87      9.09 o 
 -11   4   4        0.02        2.28      4.60 o 
 -10   4   4       11.04        9.44      5.21 o 
  -9   4   4       44.93       32.88      7.99 o 
  -8   4   4      599.80      599.12     23.32 o 
  -7   4   4        2.34        4.16      3.21 o 
  -6   4   4        4.99        5.78      2.92 o 
  -5   4   4      632.99      558.07     25.45 o 
  -4   4   4      211.74      218.88      9.42 o 
  -3   4   4      976.12      993.55     16.73 o 
  -2   4   4     1119.53     1129.94     50.85 o 
  -1   4   4      876.68      955.59     20.58 o 
   0   4   4      433.84      375.57      6.06 o 
   1   4   4      137.71      112.16      6.33 o 
   2   4   4        9.92       10.81      1.81 o 
   3   4   4      408.02      414.02     12.82 o 
   4   4   4       12.12        6.77      2.99 o 
   5   4   4       53.29       57.81      5.88 o 
   6   4   4        6.28        7.41      3.21 o 
   7   4   4      168.44      187.17     12.23 o 
   8   4   4        0.64        2.55      3.08 o 
   9   4   4        1.60        4.14      6.59 o 
 -12   5   4        1.70       -3.47      7.02 o 
 -11   5   4        0.06        2.97      6.55 o 
 -10   5   4       14.05       12.02      7.65 o 
  -9   5   4        1.80        5.25      5.63 o 
  -8   5   4       86.13       72.04     12.38 o 
  -7   5   4      181.31      154.98     16.24 o 
  -6   5   4        8.69        2.88      3.66 o 
  -5   5   4      150.89      148.78     13.94 o 
  -4   5   4       90.62       95.25      6.66 o 
  -3   5   4        7.32        6.59      1.85 o 
  -2   5   4        6.98        8.78      1.23 o 
  -1   5   4      998.20     1122.37     33.35 o 
   0   5   4     1766.85     1834.69     20.77 o 
   1   5   4        1.99        2.32      1.13 o 
   2   5   4        0.40        0.13      1.22 o 
   3   5   4        2.29        0.28      2.01 o 
   4   5   4        0.54       -1.28      1.83 o 
   5   5   4        0.27       -1.02      2.15 o 
   6   5   4        1.02        0.59      2.50 o 
   7   5   4        9.63       11.15      3.68 o 
   8   5   4       17.67       22.22      7.15 o 
 -12   6   4       23.43       15.58      9.15 o 
 -11   6   4        0.06        1.86      5.90 o 
 -10   6   4        0.46        1.29      4.04 o 
  -9   6   4       20.31       21.56      7.98 o 
  -8   6   4       55.10       54.75     11.02 o 
  -7   6   4       54.50       60.35     10.99 o 
  -6   6   4       29.04       34.48      7.87 o 
  -5   6   4      329.70      319.09     20.85 o 
  -4   6   4      425.32      414.31     24.65 o 
  -3   6   4      246.58      234.89      9.64 o 
  -2   6   4      365.33      403.42     11.58 o 
  -1   6   4      492.14      555.50     23.59 o 
   0   6   4      549.48      590.17     12.66 o 
   1   6   4      104.96      102.73      5.02 o 
   2   6   4      107.85      118.00      8.11 o 
   3   6   4        6.27        6.85      3.25 o 
   4   6   4       56.38       56.95      5.34 o 
   5   6   4       46.08       39.94      4.86 o 
   6   6   4        0.60        2.68      3.63 o 
   7   6   4      117.17      122.78     13.37 o 
   8   6   4       53.39       60.32     10.74 o 
 -11   7   4        2.87        7.26      7.89 o 
 -10   7   4        7.94       11.09      7.45 o 
  -9   7   4       29.30       26.05      8.45 o 
  -8   7   4      106.21      101.36     14.93 o 
  -7   7   4      971.08      921.62     41.80 o 
  -6   7   4      853.48      823.05     36.66 o 
  -5   7   4      189.17      168.10     13.97 o 
  -4   7   4       69.66       58.84      9.38 o 
  -3   7   4      301.05      276.78     11.22 o 
  -2   7   4      140.36      136.48      6.11 o 
  -1   7   4      164.10      169.48      7.97 o 
   0   7   4     1222.08     1255.87     19.46 o 
   1   7   4     1571.37     1464.47     24.14 o 
   2   7   4     1078.56     1059.89     24.47 o 
   3   7   4      353.02      365.81     16.15 o 
   4   7   4       16.51       15.73      3.51 o 
   5   7   4        0.00       -1.16      3.49 o 
   6   7   4       27.63       25.26      6.27 o 
   7   7   4       21.22       24.97      7.15 o 
   8   7   4       10.83       12.34      6.08 o 
 -11   8   4        5.51        0.95      5.43 o 
 -10   8   4        4.78        2.35      5.57 o 
  -9   8   4       36.64       36.58     10.66 o 
  -8   8   4      350.39      329.18     27.23 o 
  -7   8   4      212.33      200.18     20.48 o 
  -6   8   4        6.95        5.61      4.88 o 
  -5   8   4     1456.03     1150.53    113.13 o 
  -4   8   4     1356.42     1223.46     42.93 o 
  -3   8   4      179.24      164.78     15.60 o 
  -2   8   4      362.26      386.38     12.41 o 
  -1   8   4      846.98      846.07     31.37 o 
   0   8   4     1293.83     1303.30     21.44 o 
   1   8   4     1387.33     1455.67     76.76 o 
   2   8   4      150.99      138.92     15.61 o 
   3   8   4      543.30      537.07     20.40 o 
   4   8   4      770.12      784.58     26.68 o 
   5   8   4       74.90       77.14      9.61 o 
   6   8   4        5.15        4.22      4.12 o 
   7   8   4       91.46      124.12     14.09 o 
 -11   9   4      117.70      120.87     19.88 o 
 -10   9   4        0.00        1.22      4.67 o 
  -9   9   4       55.78       53.51     12.74 o 
  -8   9   4       12.80       15.14      7.16 o 
  -7   9   4      364.85      342.94     26.97 o 
  -6   9   4      451.86      420.91     28.09 o 
  -5   9   4       59.62       50.37     10.26 o 
  -4   9   4      686.11      614.79     31.52 o 
  -3   9   4     1094.12     1104.81     56.01 o 
  -2   9   4       23.94       24.90      3.26 o 
  -1   9   4      447.09      453.86     12.72 o 
   0   9   4      310.78      305.81     10.99 o 
   1   9   4      182.22      201.00      9.62 o 
   2   9   4      222.01      234.30     18.54 o 
   3   9   4      408.25      414.42     18.40 o 
   4   9   4       37.92       40.19      6.65 o 
   5   9   4       35.98       33.89      6.78 o 
   6   9   4       66.77       85.65     11.55 o 
   7   9   4       98.60      121.33     22.10 o 
 -10  10   4      132.08      140.58     20.58 o 
  -9  10   4        0.20        5.19      5.64 o 
  -8  10   4       27.00       27.02      9.45 o 
  -7  10   4        4.15       -2.28      4.56 o 
  -6  10   4       91.45       88.33     13.94 o 
  -5  10   4      385.58      311.11     24.68 o 
  -4  10   4      235.81      204.74     19.22 o 
  -3  10   4      360.39      370.00     19.65 o 
  -2  10   4     1426.69     1399.13     29.86 o 
  -1  10   4        8.55        6.98      2.36 o 
   0  10   4      207.65      225.60     10.62 o 
   1  10   4       17.33       23.19      3.79 o 
   2  10   4       21.42       18.60      4.18 o 
   3  10   4      361.40      392.15     18.52 o 
   4  10   4       47.06       48.97      7.31 o 
   5  10   4      244.51      299.99     30.20 o 
   6  10   4      210.72      272.92     31.01 o 
   7  10   4        2.37       13.62     11.60 o 
 -10  11   4       18.23       19.14      9.61 o 
  -9  11   4      153.02      131.80     19.80 o 
  -8  11   4       38.09       29.66     10.23 o 
  -7  11   4        0.17        4.35      5.05 o 
  -6  11   4       68.08       53.36     11.38 o 
  -5  11   4        0.98        0.06      3.40 o 
  -4  11   4      225.91      256.44     38.94 o 
  -3  11   4       54.70       43.85      6.01 o 
  -2  11   4      154.71      145.01     13.24 o 
  -1  11   4       58.61       57.12      5.22 o 
   0  11   4        9.26        8.86      2.56 o 
   1  11   4      110.23      110.99      8.01 o 
   2  11   4       76.91       80.78      7.19 o 
   3  11   4      184.44      194.41     21.84 o 
   4  11   4      220.14      267.34     27.63 o 
   5  11   4      152.20      211.70     25.69 o 
   6  11   4       18.11       19.20     12.14 o 
  -9  12   4        8.27       14.64      8.21 o 
  -8  12   4       82.11       73.93     14.95 o 
  -7  12   4      216.23      194.54     22.64 o 
  -6  12   4       33.61       32.31      9.24 o 
  -5  12   4        2.78       10.16      6.67 o 
  -4  12   4      361.54      343.18     31.06 o 
  -3  12   4      172.21      173.03     23.92 o 
  -2  12   4       67.72       79.14      6.34 o 
  -1  12   4       25.53       32.98      4.24 o 
   0  12   4        0.40        1.01      1.86 o 
   1  12   4       40.05       36.11      6.61 o 
   2  12   4       43.49       49.17      7.98 o 
   3  12   4       45.21       56.99     12.29 o 
   4  12   4      106.61      110.24     17.70 o 
   5  12   4      130.39      156.75     22.66 o 
  -8  13   4        0.96        1.22      5.60 o 
  -7  13   4        4.99        1.97      4.67 o 
  -6  13   4      130.92      121.40     17.82 o 
  -5  13   4        2.20        6.16      4.06 o 
  -4  13   4       46.40       48.71      7.36 o 
  -3  13   4       17.98       18.37      5.03 o 
  -2  13   4        1.59        0.61      4.61 o 
  -1  13   4      108.41      105.96     13.70 o 
   0  13   4       12.69        8.45      3.64 o 
   1  13   4       58.02       70.73     12.92 o 
   2  13   4      198.54      224.28     16.75 o 
   3  13   4       12.66       11.73      5.15 o 
   4  13   4       19.27       18.31      9.37 o 
   5  13   4       75.47       87.68     17.85 o 
  -7  14   4        0.01        3.53      5.28 o 
  -6  14   4       16.12       21.78      8.64 o 
  -5  14   4      190.18      198.90     23.41 o 
  -4  14   4       67.22       72.51     14.55 o 
  -3  14   4       30.87       35.20     10.43 o 
  -2  14   4       32.70       40.07     10.97 o 
  -1  14   4       95.68       85.85     15.30 o 
   0  14   4      123.79      135.89     19.44 o 
   1  14   4       23.39       26.51      6.13 o 
   2  14   4        7.82       13.69      5.49 o 
   3  14   4       40.70       40.70      8.43 o 
  -6  15   4       73.29       81.64     16.08 o 
  -5  15   4       26.29       26.98     10.15 o 
  -4  15   4        1.38        4.40      5.70 o 
  -3  15   4        8.99       15.83      9.10 o 
  -2  15   4       10.21       12.60      6.42 o 
  -1  15   4       29.87       23.50      8.88 o 
   0  15   4       29.29       27.19      9.80 o 
   1  15   4       24.12       25.74     10.81 o 
   2  15   4       27.58       32.30     11.14 o 
  -4  16   4        0.03       -5.44      5.44 o 
  -3  16   4       45.36       59.40     13.63 o 
  -2  16   4       84.64      110.54     18.89 o 
  -1  16   4       51.84       63.31     14.61 o 
   0  16   4        0.24        1.40      5.49 o 
 -13   1   5        2.18        6.37      5.09 o 
 -12   1   5       26.85        7.40      4.94 o 
 -11   1   5       27.58       19.26      6.11 o 
 -10   1   5       30.73       27.56      7.56 o 
  -9   1   5       22.37       22.50      3.48 o 
  -8   1   5       11.36       10.74      3.03 o 
  -7   1   5       15.44       13.56      3.32 o 
  -6   1   5      171.70      172.51      8.12 o 
  -5   1   5      584.77      645.22     14.27 o 
  -4   1   5        9.01        9.84      1.54 o 
  -3   1   5       23.32       22.32      1.80 o 
  -2   1   5      774.43      807.82     12.43 o 
  -1   1   5       47.17       50.13      2.66 o 
   0   1   5       96.07      109.78      7.40 o 
   1   1   5        6.86        3.91      1.53 o 
   2   1   5      131.51      128.83      7.21 o 
   3   1   5      896.69      922.74     26.53 o 
   4   1   5       75.25       69.58      8.13 o 
   5   1   5       79.86       85.29      9.62 o 
   6   1   5      170.15      166.17     14.04 o 
   7   1   5        1.46       -0.25      4.10 o 
   8   1   5       26.88       24.86      6.94 o 
 -13   2   5        2.86       -4.56      5.56 o 
 -12   2   5      221.86      209.29     18.41 o 
 -11   2   5      214.38      224.17     17.42 o 
 -10   2   5       11.31       12.70      3.74 o 
  -9   2   5       24.58       21.41      5.47 o 
  -8   2   5       44.47       40.16      6.12 o 
  -7   2   5      451.32      489.33     21.46 o 
  -6   2   5      421.31      433.58     12.98 o 
  -5   2   5      109.55      113.98      5.32 o 
  -4   2   5      409.14      450.92     12.55 o 
  -3   2   5     1845.50     2033.01     52.41 o 
  -2   2   5     2137.77     2500.57    375.76 o 
  -1   2   5       74.33       98.21     11.37 o 
   0   2   5      646.68      627.55     21.54 o 
   1   2   5      340.37      309.00      8.36 o 
   2   2   5     2344.67     2295.28     29.47 o 
   3   2   5       71.26       81.02      5.97 o 
   4   2   5       50.85       59.20      7.44 o 
   5   2   5      255.21      242.30     15.49 o 
   6   2   5       47.54       40.56      7.32 o 
   7   2   5       63.34       63.28      9.42 o 
   8   2   5       68.31       90.03     11.75 o 
 -12   3   5       60.23       68.01     10.81 o 
 -11   3   5       29.79       26.18      7.06 o 
 -10   3   5      227.95      237.85     17.00 o 
  -9   3   5        0.14       -1.34      3.40 o 
  -8   3   5       59.37       65.68      7.64 o 
  -7   3   5       31.60       33.21      5.30 o 
  -6   3   5     1128.57     1200.73     51.49 o 
  -5   3   5     1107.01     1173.87     28.06 o 
  -4   3   5     2637.71     2737.40     48.22 o 
  -3   3   5      102.05      119.99      5.06 o 
  -2   3   5      492.74      588.02     16.91 o 
  -1   3   5      285.23      330.37     18.65 o 
   0   3   5       29.94       60.92      4.89 o 
   1   3   5      424.98      491.78     11.79 o 
   2   3   5      919.41      887.13     18.49 o 
   3   3   5      747.54      784.53     17.82 o 
   4   3   5      340.39      321.97     11.29 o 
   5   3   5      165.84      162.51     12.67 o 
   6   3   5       73.94       80.81      9.78 o 
   7   3   5       21.06       29.85      6.74 o 
   8   3   5       43.23       37.11      7.57 o 
 -12   4   5        0.03        0.38      6.55 o 
 -11   4   5        4.22        4.18      4.27 o 
 -10   4   5        0.02        1.39      4.05 o 
  -9   4   5      267.81      289.80     19.03 o 
  -8   4   5       47.31       48.25      7.28 o 
  -7   4   5       35.34       32.89      5.59 o 
  -6   4   5      152.44      158.78     19.09 o 
  -5   4   5       67.63       63.41      5.58 o 
  -4   4   5      358.66      395.65     11.78 o 
  -3   4   5      519.10      544.82     23.43 o 
  -2   4   5       12.67        9.77      2.84 o 
  -1   4   5     1130.61     1080.37     48.32 o 
   0   4   5     1151.80     1021.41     70.04 o 
   1   4   5      522.66      561.27     18.22 o 
   2   4   5      258.16      252.83      7.88 o 
   3   4   5       35.71       27.74      5.03 o 
   4   4   5      622.42      629.11     14.03 o 
   5   4   5        0.31        3.10      2.77 o 
   6   4   5      317.37      339.62     19.25 o 
   7   4   5      193.86      196.80     17.36 o 
   8   4   5       14.95       25.51     10.41 o 
 -12   5   5       13.50        9.15      7.34 o 
 -11   5   5      114.86      135.77     19.91 o 
 -10   5   5       68.88       71.60     13.94 o 
  -9   5   5       67.63       68.13     12.73 o 
  -8   5   5      741.61      723.20     36.26 o 
  -7   5   5      432.95      429.49     26.95 o 
  -6   5   5       91.11       86.20     11.52 o 
  -5   5   5       33.67       35.61      4.51 o 
  -4   5   5      683.13      714.75     16.35 o 
  -3   5   5      708.00      667.19     30.32 o 
  -2   5   5      226.01      188.53     10.36 o 
  -1   5   5       47.34       40.83      5.10 o 
   0   5   5      710.87      703.81     22.96 o 
   1   5   5     1533.38     1581.46     20.15 o 
   2   5   5      120.00      122.83      5.74 o 
   3   5   5      258.31      254.32     10.89 o 
   4   5   5      267.82      254.09      9.45 o 
   5   5   5      438.29      454.08     26.23 o 
   6   5   5       89.29       88.25      8.21 o 
   7   5   5        0.12       -3.66      4.61 o 
   8   5   5       12.20       33.97     12.58 o 
 -12   6   5        0.60       -3.61      6.70 o 
 -11   6   5       41.84       35.71     10.61 o 
 -10   6   5      164.58      159.69     20.57 o 
  -9   6   5      447.67      458.50     31.67 o 
  -8   6   5      135.28      127.13     16.47 o 
  -7   6   5       74.10       65.05     11.45 o 
  -6   6   5      443.08      392.49     24.61 o 
  -5   6   5       24.19       13.47      5.26 o 
  -4   6   5        0.79        0.95      1.34 o 
  -3   6   5        4.27        5.63      1.60 o 
  -2   6   5      447.46      426.77     16.03 o 
  -1   6   5     1105.69     1063.08     64.82 o 
   0   6   5     1774.78     1683.84     26.30 o 
   1   6   5        8.47        6.80      1.54 o 
   2   6   5      197.03      194.99     15.22 o 
   3   6   5       12.12       15.01      3.35 o 
   4   6   5      393.54      397.03     14.52 o 
   5   6   5       19.14       22.69      4.20 o 
   6   6   5       68.86       71.96     10.12 o 
   7   6   5       96.05      110.38     20.05 o 
 -12   7   5        2.94        2.44      7.09 o 
 -11   7   5       19.22       21.66      9.28 o 
 -10   7   5      187.86      175.09     21.59 o 
  -9   7   5        0.49        2.30      6.47 o 
  -8   7   5      337.11      304.68     25.34 o 
  -7   7   5      517.89      464.45     29.27 o 
  -6   7   5        8.41        7.55      5.09 o 
  -5   7   5      158.89      139.78     14.78 o 
  -4   7   5      103.43       87.54      6.71 o 
  -3   7   5        5.82        5.51      1.41 o 
  -2   7   5     1086.76     1067.44     20.63 o 
  -1   7   5        8.84       12.51      1.80 o 
   0   7   5      394.69      383.59     10.23 o 
   1   7   5     1060.10     1036.09     26.22 o 
   2   7   5       24.81       23.27      5.64 o 
   3   7   5      405.50      417.78     23.40 o 
   4   7   5        8.63        6.41      2.76 o 
   5   7   5       72.84       77.73      9.45 o 
   6   7   5      111.09      121.58     19.98 o 
   7   7   5        7.77       13.97      8.72 o 
 -11   8   5       40.84       47.82     13.03 o 
 -10   8   5       10.26       16.57      8.66 o 
  -9   8   5       29.73       26.41      9.27 o 
  -8   8   5       37.23       32.12      9.41 o 
  -7   8   5      396.92      384.61     27.82 o 
  -6   8   5      260.21      196.49     18.97 o 
  -5   8   5        7.23        5.86      5.01 o 
  -4   8   5      428.53      368.43     14.66 o 
  -3   8   5      786.29      773.88     25.48 o 
  -2   8   5      191.24      188.32      8.57 o 
  -1   8   5      103.55      105.96      5.64 o 
   0   8   5      348.22      331.23     10.47 o 
   1   8   5       39.73       41.63      4.33 o 
   2   8   5      445.92      472.58     17.39 o 
   3   8   5        0.26        2.13      2.68 o 
   4   8   5      148.75      149.06     19.92 o 
   5   8   5       68.60       68.26     14.40 o 
   6   8   5        0.74        8.70      8.36 o 
   7   8   5        3.60        5.91      8.45 o 
 -11   9   5        9.58       12.98      8.78 o 
 -10   9   5        5.96        9.14      6.70 o 
  -9   9   5        0.55       -1.33      5.55 o 
  -8   9   5       18.51       14.07      7.26 o 
  -7   9   5      185.82      185.50     19.98 o 
  -6   9   5      446.21      417.88     28.00 o 
  -5   9   5      751.33      753.64     36.91 o 
  -4   9   5       82.41       69.87     11.28 o 
  -3   9   5       29.15       28.89      3.62 o 
  -2   9   5      390.29      405.87     11.75 o 
  -1   9   5      435.59      449.48     19.31 o 
   0   9   5        2.11       -0.21      1.66 o 
   1   9   5      257.13      242.13     10.51 o 
   2   9   5      493.13      548.23     34.07 o 
   3   9   5      348.52      332.17     27.33 o 
   4   9   5      108.70      131.99     18.92 o 
   5   9   5        7.44       11.12      8.13 o 
   6   9   5       18.67       33.91     12.14 o 
 -10  10   5       30.92       25.16     10.33 o 
  -9  10   5        1.95        3.66      6.17 o 
  -8  10   5        0.78        7.69      7.04 o 
  -7  10   5       30.40       27.87      9.59 o 
  -6  10   5      152.12      136.13     17.30 o 
  -5  10   5       38.22       30.96      8.74 o 
  -4  10   5       23.95       28.76      4.89 o 
  -3  10   5      149.88      157.11     11.55 o 
  -2  10   5        3.62        6.38      2.20 o 
  -1  10   5       81.38       87.53      8.81 o 
   0  10   5      634.35      636.83     31.78 o 
   1  10   5       34.92       49.23      8.27 o 
   2  10   5      203.04      234.66     23.03 o 
   3  10   5        5.78        3.93      4.73 o 
   4  10   5        3.07        1.42      4.12 o 
   5  10   5        8.78       11.30      7.08 o 
   6  10   5        2.47        9.75      9.69 o 
 -10  11   5        1.03        9.11      8.43 o 
  -9  11   5        0.30       -1.89      4.64 o 
  -8  11   5       46.02       57.07     13.15 o 
  -7  11   5      142.75      116.50     17.37 o 
  -6  11   5        0.52       -3.77      6.19 o 
  -5  11   5      154.02      161.33     18.95 o 
  -4  11   5        0.72       -0.07      2.25 o 
  -3  11   5       35.58       24.30      5.74 o 
  -2  11   5        7.48        7.06      3.05 o 
  -1  11   5        6.90        3.80      2.96 o 
   0  11   5      107.25       86.92      9.26 o 
   1  11   5       99.29      103.02     10.86 o 
   2  11   5        9.66        9.51      4.45 o 
   3  11   5       41.82       33.94     10.11 o 
   4  11   5        3.39        4.78      6.11 o 
   5  11   5        8.28        5.47      6.70 o 
  -9  12   5        2.39        8.45      8.43 o 
  -8  12   5        0.07       -3.08      6.23 o 
  -7  12   5       51.11       57.24     12.62 o 
  -6  12   5        0.75        5.57      4.95 o 
  -5  12   5        1.48        6.48      6.70 o 
  -4  12   5        2.27       -0.13      5.57 o 
  -3  12   5      149.99      137.66     16.68 o 
  -2  12   5        7.60        3.55      2.86 o 
  -1  12   5        0.85        0.08      2.70 o 
   0  12   5       81.86       88.85      9.70 o 
   1  12   5      201.22      213.11     27.32 o 
   2  12   5       60.34       62.56     13.52 o 
   3  12   5        0.24       -1.11      5.21 o 
   4  12   5        9.06        9.72      7.22 o 
  -8  13   5        1.14       -4.58      4.84 o 
  -7  13   5       19.79       21.50      9.55 o 
  -6  13   5      109.22      103.40     16.50 o 
  -5  13   5      213.20      233.32     24.31 o 
  -4  13   5      201.58      194.76     21.81 o 
  -3  13   5       12.91       11.61      6.40 o 
  -2  13   5       97.35       74.47     14.12 o 
  -1  13   5        1.19        3.07      2.95 o 
   0  13   5       68.55       70.72      9.12 o 
   1  13   5       18.89       18.10      5.26 o 
   2  13   5      206.70      215.46     17.25 o 
   3  13   5      198.36      209.14     17.84 o 
  -7  14   5       14.70       13.72      8.23 o 
  -6  14   5       22.14       26.92      9.56 o 
  -5  14   5        0.34        5.67      6.92 o 
  -4  14   5      133.85      107.26     17.04 o 
  -3  14   5      107.11      102.70     16.63 o 
  -2  14   5        1.33       -6.91      6.91 o 
  -1  14   5      165.10      162.03     21.66 o 
   0  14   5       19.25       27.27     10.21 o 
   1  14   5      131.17      144.47     13.75 o 
   2  14   5      309.37      374.03     23.11 o 
  -5  15   5       65.44       87.22     16.09 o 
  -4  15   5       55.39       60.33     13.90 o 
  -3  15   5       58.97       55.83     13.27 o 
  -2  15   5      129.69      117.67     18.70 o 
  -1  15   5       43.72       52.23     13.05 o 
   0  15   5      134.77      147.89     22.06 o 
   1  15   5       95.05       92.90     18.30 o 
 -13   0   6       71.28       59.94     14.72 o 
 -12   0   6        0.24        2.34      6.78 o 
 -11   0   6       45.07       48.00     12.09 o 
 -10   0   6       73.34       74.84     10.04 o 
  -9   0   6        5.96       -3.36     10.35 o 
  -8   0   6      441.15      493.18     26.31 o 
  -7   0   6      371.12      367.17     15.53 o 
  -6   0   6       18.14       21.98      5.41 o 
  -5   0   6       37.08       30.43     22.17 o 
  -4   0   6      444.13      467.51     18.02 o 
  -3   0   6      411.24      450.76     17.44 o 
  -2   0   6      197.55      171.05      7.89 o 
  -1   0   6       81.77       79.54      7.43 o 
   0   0   6     2027.32     2008.88     72.63 o 
   1   0   6     1171.96     1165.93     26.94 o 
   2   0   6      208.60      229.25     19.42 o 
   3   0   6        0.20       -5.78      6.19 o 
   4   0   6       24.45       21.40      7.39 o 
   5   0   6      737.28      743.01     40.73 o 
   6   0   6       38.27       26.82      9.27 o 
   7   0   6        3.34        8.24      7.95 o 
 -13   1   6        0.73        4.43      5.10 o 
 -12   1   6       57.92       53.52      9.43 o 
 -11   1   6      132.70      128.79      9.89 o 
 -10   1   6        4.96        8.42      3.74 o 
  -9   1   6      277.53      318.11     11.37 o 
  -8   1   6       51.84       48.79      4.61 o 
  -7   1   6       52.51       50.49      4.33 o 
  -6   1   6      812.85      858.57     15.96 o 
  -5   1   6      204.99      210.99      7.92 o 
  -4   1   6      759.81      831.43     18.23 o 
  -3   1   6        1.48        0.62      0.78 o 
  -2   1   6       19.95       41.93      3.57 o 
  -1   1   6     1422.20     1412.25     14.81 o 
   0   1   6     1273.55     1319.79     16.49 o 
   1   1   6      107.36      102.08      7.06 o 
   2   1   6     1374.62     1326.89     24.59 o 
   3   1   6        3.19        3.30      2.86 o 
   4   1   6       66.23       58.54      8.02 o 
   5   1   6        0.01        8.18      5.39 o 
   6   1   6       65.42       68.76      9.73 o 
   7   1   6       50.99       65.80     10.04 o 
 -13   2   6       25.48       34.75      8.96 o 
 -12   2   6       20.75       16.53      6.22 o 
 -11   2   6        5.21        4.90      3.98 o 
 -10   2   6       95.15      119.25     11.38 o 
  -9   2   6       16.02       10.51      4.14 o 
  -8   2   6       20.43       31.00      7.67 o 
  -7   2   6      423.07      449.49     26.53 o 
  -6   2   6      311.61      346.38     20.96 o 
  -5   2   6     1360.70     1461.02     34.50 o 
  -4   2   6      107.78      120.68      5.02 o 
  -3   2   6       70.84       76.59      3.27 o 
  -2   2   6     1431.86     1234.00    158.04 o 
  -1   2   6      241.01      265.73      8.75 o 
   0   2   6       16.05       19.92      2.49 o 
   1   2   6      458.58      462.70     11.17 o 
   2   2   6      573.07      517.70     15.28 o 
   3   2   6     1607.10     1536.72     46.34 o 
   4   2   6        1.35        4.73      3.73 o 
   5   2   6       87.43       79.13      9.81 o 
   6   2   6      171.60      162.02     14.54 o 
   7   2   6        0.05       -2.05      3.96 o 
 -12   3   6       16.95       26.11      7.67 o 
 -11   3   6       11.85       14.40      4.12 o 
 -10   3   6       32.13       37.25      7.27 o 
  -9   3   6        0.02        0.86      3.24 o 
  -8   3   6       76.42       70.17      7.92 o 
  -7   3   6        0.91       -1.57      2.17 o 
  -6   3   6      276.01      317.92     23.11 o 
  -5   3   6      911.66      997.58     35.69 o 
  -4   3   6     1225.95     1260.77     48.04 o 
  -3   3   6     2002.68     1830.98     40.73 o 
  -2   3   6      143.19      147.11      9.24 o 
  -1   3   6      359.17      361.59     14.44 o 
   0   3   6       14.47       17.51      2.37 o 
   1   3   6       90.01       87.80      6.29 o 
   2   3   6        0.52        0.93      2.96 o 
   3   3   6      515.83      495.64     15.34 o 
   4   3   6     1474.61     1450.43     37.91 o 
   5   3   6      269.61      279.55     17.90 o 
   6   3   6        0.23        0.78      3.27 o 
   7   3   6        0.09        2.10      3.80 o 
 -12   4   6        1.98        0.08      4.82 o 
 -11   4   6       64.44       59.56      9.54 o 
 -10   4   6      122.76      120.28     14.29 o 
  -9   4   6      325.44      318.85     17.86 o 
  -8   4   6      290.89      314.94     26.24 o 
  -7   4   6      564.71      633.70     37.88 o 
  -6   4   6       77.71       76.68      6.97 o 
  -5   4   6      202.37      157.31      8.47 o 
  -4   4   6      114.23      128.62      7.16 o 
  -3   4   6      871.03      876.36     30.50 o 
  -2   4   6      275.51      262.09     12.59 o 
  -1   4   6     1549.15     1474.63     29.87 o 
   0   4   6      465.33      486.20     19.87 o 
   1   4   6      385.52      404.50     30.75 o 
   2   4   6      269.77      265.20     11.35 o 
   3   4   6      317.54      280.87     11.85 o 
   4   4   6       58.53       48.54      7.43 o 
   5   4   6        2.68        3.34      3.36 o 
   6   4   6        4.20        8.57      3.94 o 
   7   4   6        0.67        0.63      5.48 o 
 -12   5   6       19.28       10.73      8.39 o 
 -11   5   6        2.52       10.01      7.44 o 
 -10   5   6        9.15       17.55      8.24 o 
  -9   5   6        1.16        6.86      6.57 o 
  -8   5   6       44.82       28.86      8.44 o 
  -7   5   6       10.79        9.97      5.55 o 
  -6   5   6        9.44        6.78      4.82 o 
  -5   5   6      342.25      330.85     17.64 o 
  -4   5   6      168.18      157.32      9.23 o 
  -3   5   6      366.56      339.97     20.10 o 
  -2   5   6      346.27      358.83     15.31 o 
  -1   5   6      261.09      237.08     12.45 o 
   0   5   6       36.27       26.98      6.63 o 
   1   5   6       32.37       27.64      3.21 o 
   2   5   6        0.57       -0.64      4.02 o 
   3   5   6        9.07        6.07      3.17 o 
   4   5   6       78.81       78.43      9.37 o 
   5   5   6        8.72        6.35      3.76 o 
   6   5   6       16.34       12.20      7.23 o 
   7   5   6       88.33       81.28     17.27 o 
 -12   6   6       23.76       25.89     10.29 o 
 -11   6   6        3.79        0.90      5.20 o 
 -10   6   6        0.01       -3.51      5.30 o 
  -9   6   6       16.74       15.25      7.15 o 
  -8   6   6        2.34        1.18      4.13 o 
  -7   6   6        1.20        1.30      3.74 o 
  -6   6   6      104.63       93.02     12.39 o 
  -5   6   6      103.97       87.94      6.62 o 
  -4   6   6      165.78      152.28      7.11 o 
  -3   6   6        0.16        0.49      2.32 o 
  -2   6   6      148.86      142.99     10.07 o 
  -1   6   6       40.20       32.30      5.03 o 
   0   6   6       88.35       79.42      8.23 o 
   1   6   6       33.14       25.47      7.26 o 
   2   6   6      119.69      114.45     15.69 o 
   3   6   6        0.07       -2.70      3.39 o 
   4   6   6       26.48       30.37      6.22 o 
   5   6   6        2.06        5.44      7.03 o 
   6   6   6        5.56        9.64      6.17 o 
 -11   7   6       29.73       46.48     12.71 o 
 -10   7   6        4.36       13.88      8.15 o 
  -9   7   6       62.78       50.58     11.76 o 
  -8   7   6       10.28       20.58      8.06 o 
  -7   7   6        0.10        3.18      4.13 o 
  -6   7   6       38.96       32.02      7.84 o 
  -5   7   6       21.89       19.77      6.66 o 
  -4   7   6      286.72      271.65     20.17 o 
  -3   7   6      375.37      403.66     58.66 o 
  -2   7   6       42.42       40.97      6.04 o 
  -1   7   6       47.77       48.38      6.34 o 
   0   7   6       30.49       25.16      5.15 o 
   1   7   6      350.16      354.52     25.89 o 
   2   7   6        2.70       14.17      6.84 o 
   3   7   6       35.76       30.86      9.19 o 
   4   7   6      156.89      176.47     22.52 o 
   5   7   6       26.20       23.18     10.27 o 
   6   7   6       15.08       19.13      9.69 o 
 -11   8   6       69.21       58.82     14.49 o 
 -10   8   6      348.76      362.80     31.06 o 
  -9   8   6       84.53       85.81     15.09 o 
  -8   8   6       40.24       29.80      9.56 o 
  -7   8   6        1.28        0.18      5.50 o 
  -6   8   6       28.60       29.68      8.34 o 
  -5   8   6      409.64      389.50     26.22 o 
  -4   8   6        0.27        1.04      1.65 o 
  -3   8   6       32.99       36.11      6.75 o 
  -2   8   6     1534.27     1429.32     33.47 o 
  -1   8   6      456.44      436.85     24.02 o 
   0   8   6      371.31      373.03     18.53 o 
   1   8   6       42.94       33.55      6.46 o 
   2   8   6       51.14       56.50     11.82 o 
   3   8   6      301.73      340.31     29.54 o 
   4   8   6        2.58        4.41      5.15 o 
   5   8   6        3.41        2.39      5.76 o 
   6   8   6       35.77       28.34     11.49 o 
 -11   9   6       63.45       77.72     16.37 o 
 -10   9   6      124.14      126.64     19.36 o 
  -9   9   6      305.07      299.10     27.87 o 
  -8   9   6       51.60       45.81     11.34 o 
  -7   9   6      271.57      262.05     23.84 o 
  -6   9   6      644.55      650.34     35.52 o 
  -5   9   6      208.43      192.74     19.51 o 
  -4   9   6        1.01       -2.76      5.38 o 
  -3   9   6     1430.75     1560.11    190.07 o 
  -2   9   6        0.00        1.03      2.79 o 
  -1   9   6      410.52      390.79     19.74 o 
   0   9   6      121.28      111.11     10.57 o 
   1   9   6      235.17      239.45     16.33 o 
   2   9   6      346.02      367.42     29.44 o 
   3   9   6        0.52        0.43      4.73 o 
   4   9   6       34.94       37.20     11.72 o 
   5   9   6       59.35       82.39     17.18 o 
 -10  10   6        0.54        5.65      7.63 o 
  -9  10   6       88.98       94.82     16.59 o 
  -8  10   6      480.53      461.66     33.48 o 
  -7  10   6       99.99       93.82     15.13 o 
  -6  10   6        9.06        5.23      6.82 o 
  -5  10   6        2.10        2.69      4.42 o 
  -4  10   6      354.82      312.40     24.79 o 
  -3  10   6        0.50       -0.37      3.09 o 
  -2  10   6        0.04        2.12      3.13 o 
  -1  10   6      113.78      118.94     10.75 o 
   0  10   6     1128.29     1085.53     32.72 o 
   1  10   6      405.29      423.61     22.17 o 
   2  10   6       24.79       23.19      6.13 o 
   3  10   6       40.12       35.56     10.55 o 
   4  10   6        3.25       -3.62      6.52 o 
   5  10   6       29.00       39.43     12.86 o 
  -9  11   6       30.12       48.71     12.98 o 
  -8  11   6        4.12        6.41      5.76 o 
  -7  11   6       14.59       16.22      7.42 o 
  -6  11   6       55.20       46.18     11.04 o 
  -5  11   6       68.60       71.45     13.35 o 
  -4  11   6       94.93       75.54     12.71 o 
  -3  11   6      103.17      111.49     13.90 o 
  -2  11   6      194.15      203.87     13.88 o 
  -1  11   6     1057.55     1069.23     32.41 o 
   0  11   6      134.57      163.63     13.15 o 
   1  11   6      179.33      167.76     14.37 o 
   2  11   6      245.84      260.59     18.87 o 
   3  11   6       11.12        8.98      4.51 o 
   4  11   6        9.68        3.97      6.69 o 
  -9  12   6       36.74       32.07     11.36 o 
  -8  12   6       84.87      106.96     17.84 o 
  -7  12   6      117.52      127.35     18.82 o 
  -6  12   6       22.32       20.33      7.86 o 
  -5  12   6       29.15       28.14      8.94 o 
  -4  12   6       76.13       67.45     12.98 o 
  -3  12   6        0.18        0.47      2.63 o 
  -2  12   6      181.34      181.60     13.57 o 
  -1  12   6       14.73       12.93      4.46 o 
   0  12   6      402.71      440.32     22.39 o 
   1  12   6      452.38      501.42     24.97 o 
   2  12   6        0.09        2.52      4.06 o 
   3  12   6       17.54       10.95      4.97 o 
  -8  13   6        1.60        3.10      5.42 o 
  -7  13   6       38.87       34.06     10.46 o 
  -6  13   6       16.33       14.62      7.18 o 
  -5  13   6       67.73       61.88     13.68 o 
  -4  13   6       17.72       11.13      6.59 o 
  -3  13   6       26.25       21.05      8.20 o 
  -2  13   6        8.88       14.82      7.96 o 
  -1  13   6      226.92      249.86     16.45 o 
   0  13   6        7.17        5.67      3.85 o 
   1  13   6       96.01      105.94     12.15 o 
   2  13   6       34.49       33.96      7.80 o 
  -6  14   6        6.66        9.23      7.14 o 
  -5  14   6        0.28       -1.29      4.98 o 
  -4  14   6       60.52       68.54     14.13 o 
  -3  14   6        0.13        7.30      7.27 o 
  -2  14   6       40.21       30.18      9.84 o 
  -1  14   6       70.51       57.38     14.25 o 
   0  14   6       12.66       10.41      4.79 o 
   1  14   6        0.52        1.98      5.49 o 
  -4  15   6        0.19       -0.06      4.83 o 
  -3  15   6       95.76      114.64     18.96 o 
  -2  15   6       40.36       54.08     13.73 o 
  -1  15   6       25.95       44.39     12.63 o 
 -13   1   7        1.62       -1.71      4.25 o 
 -12   1   7        3.96        9.51      4.72 o 
 -11   1   7       39.84       55.28      7.46 o 
 -10   1   7       15.53       11.46      5.15 o 
  -9   1   7       47.73       50.75      7.09 o 
  -8   1   7      177.80      201.11      9.05 o 
  -7   1   7       50.59       50.20      4.57 o 
  -6   1   7       79.92       82.56      5.32 o 
  -5   1   7      126.48      130.50      5.28 o 
  -4   1   7        0.85        1.27      1.13 o 
  -3   1   7      612.95      638.82     11.55 o 
  -2   1   7      355.67      365.54      8.50 o 
  -1   1   7     1165.37     1178.52     12.94 o 
   0   1   7      565.29      519.37     11.48 o 
   1   1   7       50.13       55.08      6.01 o 
   2   1   7      385.25      374.94     14.44 o 
   3   1   7      270.64      252.91     16.23 o 
   4   1   7        6.06        4.79      3.94 o 
   5   1   7       66.11       64.03      9.33 o 
   6   1   7       37.13       36.97      8.48 o 
 -12   2   7       57.67       63.81      9.98 o 
 -11   2   7       21.23       15.70      6.10 o 
 -10   2   7        2.28        0.30      4.59 o 
  -9   2   7      398.91      439.21     22.08 o 
  -8   2   7      366.49      383.27     16.97 o 
  -7   2   7       46.62       41.07      5.54 o 
  -6   2   7      128.73      127.67     13.33 o 
  -5   2   7        0.75        0.63      1.25 o 
  -4   2   7      890.21      931.44     21.28 o 
  -3   2   7     1068.73     1066.22     13.29 o 
  -2   2   7        1.84        2.03      1.05 o 
  -1   2   7     1589.28     1542.54     16.11 o 
   0   2   7      446.48      493.65     16.57 o 
   1   2   7      639.67      657.71     18.68 o 
   2   2   7        3.52        5.86      3.04 o 
   3   2   7      120.21      128.44      8.85 o 
   4   2   7      176.64      189.09     14.76 o 
   5   2   7       10.89       14.19      5.37 o 
   6   2   7       16.81       20.26      5.98 o 
 -12   3   7        0.56       -1.13      4.26 o 
 -11   3   7       89.34       93.83      8.66 o 
 -10   3   7      322.19      337.30     18.98 o 
  -9   3   7        6.69        9.34      3.80 o 
  -8   3   7       90.38       96.78     10.19 o 
  -7   3   7      385.48      428.07     32.46 o 
  -6   3   7      331.16      345.98     18.09 o 
  -5   3   7      359.57      401.67     23.15 o 
  -4   3   7       29.37       32.83      2.66 o 
  -3   3   7      274.77      236.62     15.46 o 
  -2   3   7     1256.80     1324.42    121.22 o 
  -1   3   7      146.24      134.00      9.67 o 
   0   3   7      670.58      589.87     29.57 o 
   1   3   7       15.43       15.83      8.39 o 
   2   3   7      122.12      102.04      7.90 o 
   3   3   7      232.36      229.02     11.57 o 
   4   3   7       34.44       35.34      7.09 o 
   5   3   7      127.93      121.07     12.39 o 
   6   3   7      101.59      116.11     13.01 o 
 -12   4   7       17.19       16.70      5.36 o 
 -11   4   7       25.32       31.35      7.06 o 
 -10   4   7        0.54        1.94      3.34 o 
  -9   4   7       19.21       27.58      5.81 o 
  -8   4   7       11.37        9.11      3.52 o 
  -7   4   7       51.16       54.71      6.55 o 
  -6   4   7      190.59      206.88     15.61 o 
  -5   4   7      141.27      135.34      7.38 o 
  -4   4   7      128.18       44.11     42.26 o 
  -3   4   7      347.61      312.46     18.92 o 
  -2   4   7       22.43       19.96      4.18 o 
  -1   4   7      442.80      391.59     27.23 o 
   0   4   7        3.46        0.89      2.29 o 
   1   4   7      832.07      815.95     25.86 o 
   2   4   7      460.86      456.46     16.44 o 
   3   4   7        3.55        1.66      3.08 o 
   4   4   7      217.80      218.42     16.13 o 
   5   4   7       27.87       25.60      6.35 o 
   6   4   7        2.44        4.30      4.49 o 
 -12   5   7       48.05       56.48     13.76 o 
 -11   5   7        1.19        0.91      6.00 o 
 -10   5   7        1.28       -2.17      6.10 o 
  -9   5   7       17.50       20.19      7.30 o 
  -8   5   7       30.87       36.47      9.03 o 
  -7   5   7       98.72      112.95     14.10 o 
  -6   5   7       30.63       38.46      8.08 o 
  -5   5   7      598.64      517.51     26.93 o 
  -4   5   7      748.99      652.94     28.99 o 
  -3   5   7       89.88       75.88     10.22 o 
  -2   5   7      131.45      149.70     10.69 o 
  -1   5   7      172.30      157.69     10.77 o 
   0   5   7      974.10      957.63     28.35 o 
   1   5   7      651.85      624.30     35.58 o 
   2   5   7       27.68       12.44      4.91 o 
   3   5   7      274.67      287.17     18.46 o 
   4   5   7       17.73       14.47      6.59 o 
   5   5   7       20.80       11.27      4.93 o 
   6   5   7        0.63       -1.57      6.54 o 
 -12   6   7       25.19       16.71      8.77 o 
 -11   6   7       48.70       46.87     12.42 o 
 -10   6   7        3.26        8.76      5.92 o 
  -9   6   7        4.42       -0.19      5.42 o 
  -8   6   7        2.18       -1.08      4.97 o 
  -7   6   7      157.82      162.90     17.25 o 
  -6   6   7      833.96      736.54     34.49 o 
  -5   6   7      551.59      529.68     28.38 o 
  -4   6   7        4.71        2.20      3.43 o 
  -3   6   7      667.02      702.38    143.82 o 
  -2   6   7       50.13       48.35      6.48 o 
  -1   6   7      102.02      110.21      9.53 o 
   0   6   7       67.69       70.44      8.40 o 
   1   6   7      847.53      847.90     41.53 o 
   2   6   7      452.99      497.43     33.89 o 
   3   6   7      101.79      108.71     17.11 o 
   4   6   7       16.30       14.82      5.54 o 
   5   6   7        2.80        1.33      5.31 o 
 -11   7   7       26.44       17.76      8.37 o 
 -10   7   7       58.02       54.21     12.69 o 
  -9   7   7      132.81      136.80     18.20 o 
  -8   7   7      126.74      127.66     16.71 o 
  -7   7   7        2.12        4.19      5.31 o 
  -6   7   7       30.45       25.59      7.89 o 
  -5   7   7      422.74      364.60     24.95 o 
  -4   7   7      680.62      639.79     31.58 o 
  -3   7   7       76.11       92.63     17.97 o 
  -2   7   7      464.32      450.40     19.47 o 
  -1   7   7       41.17       32.09      5.70 o 
   0   7   7      369.30      368.01     19.07 o 
   1   7   7       76.15       77.82      9.48 o 
   2   7   7        8.44        2.25      4.20 o 
   3   7   7      152.19      152.17     20.92 o 
   4   7   7        0.70        2.41      5.24 o 
   5   7   7       18.16       17.96      8.67 o 
 -11   8   7       44.13       52.47     13.59 o 
 -10   8   7       44.95       55.88     12.60 o 
  -9   8   7      184.86      189.38     22.12 o 
  -8   8   7      129.75      135.66     17.70 o 
  -7   8   7       88.24       81.61     13.28 o 
  -6   8   7      238.31      222.79     20.56 o 
  -5   8   7        0.84       -1.41      3.39 o 
  -4   8   7      149.10      129.02     15.17 o 
  -3   8   7      235.25      230.05     23.55 o 
  -2   8   7       31.86       31.04      5.92 o 
  -1   8   7      415.14      375.96     18.60 o 
   0   8   7      161.77      148.36     12.58 o 
   1   8   7        0.01       -3.98      3.98 o 
   2   8   7       43.17       35.89     10.81 o 
   3   8   7       17.98       22.15      9.15 o 
   4   8   7       78.21       69.15     15.37 o 
   5   8   7       16.71       16.93      8.50 o 
 -10   9   7        7.75       19.76      9.54 o 
  -9   9   7        0.94        1.18      5.47 o 
  -8   9   7       14.66       22.72      8.99 o 
  -7   9   7       61.38       43.98     10.70 o 
  -6   9   7       28.95       25.01      8.20 o 
  -5   9   7      145.34      111.52     15.39 o 
  -4   9   7       61.31       58.38     11.19 o 
  -3   9   7      192.69      201.64     32.78 o 
  -2   9   7      146.30      157.08     12.50 o 
  -1   9   7       39.43       45.50      6.96 o 
   0   9   7       21.55       19.96      5.32 o 
   1   9   7        2.71        2.94      3.82 o 
   2   9   7       59.17       54.05      8.80 o 
   3   9   7        0.20        2.58      6.08 o 
   4   9   7        0.55        2.17      4.58 o 
 -10  10   7        9.18       14.71      9.09 o 
  -9  10   7       46.79       43.78     12.31 o 
  -8  10   7        0.16       -0.11      4.35 o 
  -7  10   7       97.27       90.42     15.06 o 
  -6  10   7      404.96      382.45     29.26 o 
  -5  10   7       79.05       75.36     13.46 o 
  -4  10   7      115.89      107.33     15.07 o 
  -3  10   7        1.13       -1.45      3.57 o 
  -2  10   7        3.65       -1.22      3.54 o 
  -1  10   7        8.93       13.27      4.27 o 
   0  10   7        8.21        9.94      4.02 o 
   1  10   7      115.17      113.61     12.03 o 
   2  10   7       76.07       75.81     10.51 o 
   3  10   7       62.15       74.10     15.79 o 
   4  10   7       34.79       44.54     13.39 o 
  -9  11   7        0.85        0.66      5.70 o 
  -8  11   7       10.94        7.90      5.99 o 
  -7  11   7        6.60        7.59      6.46 o 
  -6  11   7        0.00       -3.74      6.16 o 
  -5  11   7        9.64        7.22      6.12 o 
  -4  11   7        0.06       -2.72      5.20 o 
  -3  11   7        2.66       -1.93      3.30 o 
  -2  11   7        0.06        1.70      3.13 o 
  -1  11   7        1.66        4.09      3.59 o 
   0  11   7       46.25       54.44      8.66 o 
   1  11   7       12.70       11.98      4.66 o 
   2  11   7        0.52        1.57      4.58 o 
   3  11   7        4.98        2.06      3.76 o 
  -8  12   7        1.83        3.13      5.36 o 
  -7  12   7       12.03        7.16      6.62 o 
  -6  12   7        5.64        5.13      5.31 o 
  -5  12   7       50.18       47.06     11.81 o 
  -4  12   7       83.22       73.82     14.10 o 
  -3  12   7      129.16      149.79     13.38 o 
  -2  12   7        0.02        1.00      5.72 o 
  -1  12   7      193.89      193.83     22.69 o 
   0  12   7       37.52       30.96      6.79 o 
   1  12   7       18.98       11.09      5.13 o 
   2  12   7       11.47        7.39      4.44 o 
  -7  13   7       12.21        9.42      6.39 o 
  -6  13   7        1.58        3.46      6.38 o 
  -5  13   7       27.10       27.02      9.77 o 
  -4  13   7        1.75       -0.57      4.87 o 
  -3  13   7      178.63      198.14     23.33 o 
  -2  13   7      468.77      534.37     24.72 o 
  -1  13   7       72.06       81.14     10.47 o 
   0  13   7       59.35       53.31     13.05 o 
   1  13   7        7.28       -1.54      4.18 o 
  -5  14   7        5.63       -2.37      5.96 o 
  -4  14   7       93.68      118.67     18.67 o 
  -3  14   7       62.78       69.74     14.82 o 
  -2  14   7       16.51       21.56      9.47 o 
  -1  14   7      220.72      272.07     29.37 o 
 -12   0   8       87.66      107.63     18.10 o 
 -11   0   8       30.93       35.15      7.71 o 
 -10   0   8       70.09       75.01      9.34 o 
  -9   0   8        0.04       -1.67      6.39 o 
  -8   0   8      182.37      181.50     12.43 o 
  -7   0   8      101.82      102.49      8.89 o 
  -6   0   8      151.00      145.33     10.01 o 
  -5   0   8     2025.00     2182.45     35.73 o 
  -4   0   8     4419.80     4414.23     48.10 o 
  -3   0   8      208.54      176.89     20.45 o 
  -2   0   8      391.40      378.32     29.07 o 
  -1   0   8      593.03      580.05     35.18 o 
   0   0   8      420.35      464.67     14.64 o 
   1   0   8        1.25        7.72     13.25 o 
   2   0   8      355.64      327.35     26.61 o 
   3   0   8      561.79      542.57     35.08 o 
   4   0   8      306.11      299.33     27.90 o 
   5   0   8       66.75       68.45     14.71 o 
 -12   1   8      130.61      145.28     14.42 o 
 -11   1   8      121.02      135.50      8.90 o 
 -10   1   8       35.80       31.30      7.39 o 
  -9   1   8       17.96       23.40      5.05 o 
  -8   1   8       26.36       18.65      3.69 o 
  -7   1   8       23.20       21.57      5.19 o 
  -6   1   8      941.93      999.51     25.12 o 
  -5   1   8      240.37      235.32      9.91 o 
  -4   1   8     1593.28     1652.34     41.42 o 
  -3   1   8     1345.78     1394.11     23.46 o 
  -2   1   8      442.32      420.71     10.43 o 
  -1   1   8      141.06      135.38     10.51 o 
   0   1   8      150.65      157.26      8.05 o 
   1   1   8      290.83      283.84     13.55 o 
   2   1   8      162.63      164.09     10.52 o 
   3   1   8      104.72      110.73     11.89 o 
   4   1   8       63.43       65.93      9.61 o 
   5   1   8       71.94       87.10     11.28 o 
 -12   2   8        0.24        2.09      4.34 o 
 -11   2   8       65.95       80.20      7.23 o 
 -10   2   8       56.85       55.18      6.60 o 
  -9   2   8      139.55      133.56      9.31 o 
  -8   2   8       46.43       52.96      6.50 o 
  -7   2   8      113.80      112.97     11.00 o 
  -6   2   8       81.93       87.02     10.57 o 
  -5   2   8      651.28      713.20     27.87 o 
  -4   2   8      258.09      235.70     10.28 o 
  -3   2   8     1037.92      868.39     59.92 o 
  -2   2   8      207.54      196.74     13.52 o 
  -1   2   8       18.04       19.89      5.70 o 
   0   2   8      693.37      690.59     18.90 o 
   1   2   8      134.24      135.11     11.50 o 
   2   2   8       26.68       22.28      6.47 o 
   3   2   8       95.95      102.31     11.42 o 
   4   2   8       54.01       64.25      9.66 o 
   5   2   8       31.70       31.52      7.43 o 
 -12   3   8        0.68        1.49      4.62 o 
 -11   3   8        0.74       -0.23      3.75 o 
 -10   3   8        9.19       11.60      3.68 o 
  -9   3   8        5.39        6.45      3.24 o 
  -8   3   8       76.43       89.21      8.46 o 
  -7   3   8       56.00       57.12      6.35 o 
  -6   3   8       46.10       39.05      4.87 o 
  -5   3   8       79.42       76.90      5.53 o 
  -4   3   8       27.87       34.90     14.13 o 
  -3   3   8      116.08       93.92      9.45 o 
  -2   3   8     1257.09     1263.19     29.46 o 
  -1   3   8      191.25      175.36      9.50 o 
   0   3   8       72.77       68.89     12.37 o 
   1   3   8        6.66        3.33      3.39 o 
   2   3   8       21.72       22.56      4.81 o 
   3   3   8        5.39        5.48      3.74 o 
   4   3   8       31.93       27.96      6.37 o 
   5   3   8       51.10       48.06     10.83 o 
 -12   4   8        0.24        0.39      3.64 o 
 -11   4   8        0.20       -3.71      3.71 o 
 -10   4   8       19.89       12.96      5.20 o 
  -9   4   8       23.64       18.01      4.99 o 
  -8   4   8        8.99       14.90      4.50 o 
  -7   4   8       55.27       48.67      8.31 o 
  -6   4   8      237.19      212.17     17.72 o 
  -5   4   8       69.04       62.72      9.59 o 
  -4   4   8       56.71       46.78      8.05 o 
  -3   4   8      109.55      118.47     12.23 o 
  -2   4   8      323.34      313.70     20.18 o 
  -1   4   8       11.57        6.87      4.09 o 
   0   4   8       13.43       14.41      3.76 o 
   1   4   8        8.09        4.23      7.43 o 
   2   4   8      277.00      247.26     15.56 o 
   3   4   8       20.68       29.53     13.86 o 
   4   4   8       17.81       19.10      5.45 o 
   5   4   8       46.48       53.80      9.37 o 
 -12   5   8        0.22        3.26      6.42 o 
 -11   5   8        1.83        0.79      4.54 o 
 -10   5   8        1.94        5.55      5.43 o 
  -9   5   8        2.42        1.14      4.26 o 
  -8   5   8        2.10        2.16      4.99 o 
  -7   5   8       39.08       47.66      9.43 o 
  -6   5   8       67.49       65.35     10.42 o 
  -5   5   8       12.17       13.40      5.42 o 
  -4   5   8        0.02        1.39      3.11 o 
  -3   5   8       66.02       49.67      8.81 o 
  -2   5   8       19.26       21.22      4.82 o 
  -1   5   8       28.88       23.37      5.03 o 
   0   5   8       10.51        6.32      3.35 o 
   1   5   8      195.86      190.34     11.30 o 
   2   5   8        5.73        1.17      9.90 o 
   3   5   8       17.35       24.19      6.50 o 
   4   5   8        1.54       -1.92      4.66 o 
 -11   6   8        2.29        3.22      5.96 o 
 -10   6   8       47.56       68.27     13.46 o 
  -9   6   8       25.55       23.28      7.98 o 
  -8   6   8       61.86       63.57     12.29 o 
  -7   6   8        8.42        9.20      5.24 o 
  -6   6   8      124.51      119.25     14.52 o 
  -5   6   8       50.58       48.41      9.31 o 
  -4   6   8      151.82      133.11     14.39 o 
  -3   6   8       87.87       91.77     12.17 o 
  -2   6   8      244.06      226.48     14.34 o 
  -1   6   8        2.37        1.35      3.06 o 
   0   6   8       98.38       95.95     10.10 o 
   1   6   8      143.42      133.25      9.59 o 
   2   6   8       46.22       37.63     10.38 o 
   3   6   8       10.40       10.67      8.24 o 
   4   6   8       39.81       17.95      8.26 o 
 -11   7   8        2.66        3.54      6.66 o 
 -10   7   8       68.85       65.89     13.82 o 
  -9   7   8      128.75      137.87     18.61 o 
  -8   7   8      218.18      244.61     23.06 o 
  -7   7   8        4.46        1.88      4.21 o 
  -6   7   8       30.73       27.53      8.13 o 
  -5   7   8        0.32       -1.76      3.24 o 
  -4   7   8      119.81      100.23     13.39 o 
  -3   7   8       11.22       12.08      4.20 o 
  -2   7   8      315.51      311.71     19.10 o 
  -1   7   8      703.27      719.65     26.47 o 
   0   7   8      428.29      428.01     21.26 o 
   1   7   8       40.25       43.88      7.78 o 
   2   7   8        3.60        2.56      3.98 o 
   3   7   8       83.63       70.37     15.03 o 
   4   7   8        6.42        4.28      7.57 o 
 -11   8   8       11.96        7.89      7.29 o 
 -10   8   8       35.19       44.51     11.60 o 
  -9   8   8       12.72       22.11      9.22 o 
  -8   8   8      264.85      261.55     24.64 o 
  -7   8   8      386.31      340.54     26.70 o 
  -6   8   8      124.52      111.07     15.23 o 
  -5   8   8       31.16       18.87      7.16 o 
  -4   8   8       13.40       10.30      5.88 o 
  -3   8   8      184.41      187.22     21.15 o 
  -2   8   8      428.09      454.92     21.48 o 
  -1   8   8      223.24      230.92     15.61 o 
   0   8   8      400.75      363.02     20.15 o 
   1   8   8       91.16      108.32     11.81 o 
   2   8   8       15.98       12.07      4.86 o 
   3   8   8        2.69       -0.28      5.65 o 
 -10   9   8        4.23        5.97      7.51 o 
  -9   9   8      430.96      450.52     34.69 o 
  -8   9   8      147.03      144.21     19.14 o 
  -7   9   8        0.16       -2.12      5.07 o 
  -6   9   8      228.75      213.28     21.59 o 
  -5   9   8      174.90      155.37     18.22 o 
  -4   9   8       50.24       43.88      9.84 o 
  -3   9   8      276.52      278.97     54.32 o 
  -2   9   8       87.78       82.64      9.79 o 
  -1   9   8      553.82      588.53     25.63 o 
   0   9   8      174.11      163.96     13.93 o 
   1   9   8       37.49       31.73      7.09 o 
   2   9   8       63.69       63.77     10.09 o 
   3   9   8        0.43        1.69      3.65 o 
  -9  10   8       25.44       27.96     10.29 o 
  -8  10   8        2.50        0.53      5.20 o 
  -7  10   8       62.87       64.36     12.61 o 
  -6  10   8        0.16       -2.41      4.91 o 
  -5  10   8       44.17       34.39      9.33 o 
  -4  10   8      146.58      131.78     17.03 o 
  -3  10   8       10.60       11.62      4.86 o 
  -2  10   8      255.71      234.22     19.02 o 
  -1  10   8        0.81        2.72      3.76 o 
   0  10   8      122.45      115.45     12.10 o 
   1  10   8       53.27       65.55      9.87 o 
   2  10   8       58.40       56.19      9.39 o 
  -8  11   8        4.28        3.06      4.60 o 
  -7  11   8       42.29       37.52     10.91 o 
  -6  11   8       86.71       98.44     16.33 o 
  -5  11   8       34.95       44.95     11.15 o 
  -4  11   8      178.55      159.74     19.84 o 
  -3  11   8      260.65      306.92     68.71 o 
  -2  11   8      100.55       93.78     10.80 o 
  -1  11   8       41.70       37.87      7.37 o 
   0  11   8        4.32        1.67      3.53 o 
   1  11   8      201.89      211.55     17.55 o 
  -7  12   8       44.36       61.55     13.67 o 
  -6  12   8        9.79       10.30      8.06 o 
  -5  12   8      166.35      185.81     22.39 o 
  -4  12   8      161.57      139.95     19.14 o 
  -3  12   8        1.94       -3.21      4.29 o 
  -2  12   8      133.29      136.00     13.12 o 
  -1  12   8        0.14        3.47      4.64 o 
   0  12   8      174.77      190.82     16.18 o 
  -6  13   8        0.68        1.73      6.42 o 
  -5  13   8       10.23        6.22      6.29 o 
  -4  13   8        6.39        7.36      6.90 o 
  -3  13   8       31.14       45.98     12.07 o 
  -2  13   8       47.93       36.79      7.40 o 
 -12   1   9        0.52        4.00      3.87 o 
 -11   1   9       39.63       41.50      6.38 o 
 -10   1   9        0.58        2.45      4.89 o 
  -9   1   9       21.61       23.79      4.02 o 
  -8   1   9       63.72       62.24      7.55 o 
  -7   1   9      600.21      656.02     16.98 o 
  -6   1   9      417.01      442.11     12.32 o 
  -5   1   9        2.32        1.77      1.89 o 
  -4   1   9        7.94        3.90      3.07 o 
  -3   1   9      532.46      523.90     15.66 o 
  -2   1   9       26.20       21.30      4.47 o 
  -1   1   9      105.18      120.91      7.51 o 
   0   1   9      187.70      203.32     10.04 o 
   1   1   9       95.30      114.68      9.72 o 
   2   1   9      106.64      122.79     12.73 o 
   3   1   9       18.69       18.84      5.63 o 
   4   1   9        2.60        8.40      4.96 o 
 -12   2   9        1.85        2.65      6.04 o 
 -11   2   9        2.25        0.59      3.02 o 
 -10   2   9        0.03        0.12      2.69 o 
  -9   2   9      114.55      141.35      9.16 o 
  -8   2   9       59.07       76.25      6.04 o 
  -7   2   9       92.01      101.87      6.61 o 
  -6   2   9      344.65      344.59     19.70 o 
  -5   2   9     1217.10     1195.95     31.94 o 
  -4   2   9       79.24       58.00     13.77 o 
  -3   2   9       45.74       31.14     15.14 o 
  -2   2   9      121.87      108.55      8.81 o 
  -1   2   9      230.98      218.91     21.00 o 
   0   2   9      177.35      171.47     10.19 o 
   1   2   9        2.02        3.40      2.28 o 
   2   2   9       20.17       31.59      7.50 o 
   3   2   9      101.36      108.61     12.34 o 
   4   2   9        5.81        0.55      3.48 o 
 -12   3   9       44.49       33.64      7.06 o 
 -11   3   9       11.06        6.83      9.45 o 
 -10   3   9       46.87       52.35      8.28 o 
  -9   3   9        7.86        1.88      5.87 o 
  -8   3   9       23.46       28.68      5.67 o 
  -7   3   9      549.29      560.37     33.59 o 
  -6   3   9        1.40        8.66     16.00 o 
  -5   3   9       94.80       90.77      8.65 o 
  -4   3   9      154.50      141.31     10.48 o 
  -3   3   9      284.03      266.74     14.15 o 
  -2   3   9      438.17      405.35     17.68 o 
  -1   3   9      262.56      226.93     11.68 o 
   0   3   9      205.21      208.83     11.62 o 
   1   3   9      258.54      257.70     13.05 o 
   2   3   9       22.89       39.62      8.22 o 
   3   3   9        0.56        7.53      4.95 o 
   4   3   9       18.78       22.87      6.77 o 
 -12   4   9        2.01       -0.12      4.82 o 
 -11   4   9       70.52       78.19     10.47 o 
 -10   4   9        3.05       -8.14      8.99 o 
  -9   4   9        3.42       11.88      6.60 o 
  -8   4   9       99.46       97.61     13.89 o 
  -7   4   9        0.72        0.63      3.60 o 
  -6   4   9      293.98      304.71     21.45 o 
  -5   4   9        0.99       -4.27      4.27 o 
  -4   4   9      451.88      402.64     23.22 o 
  -3   4   9      376.82      351.87     17.07 o 
  -2   4   9       91.81       87.41     12.45 o 
  -1   4   9      202.24      207.50     11.52 o 
   0   4   9       19.56       25.28      4.83 o 
   1   4   9       36.44       18.26      5.29 o 
   2   4   9      114.60      111.76     17.51 o 
   3   4   9        0.62       -1.04      3.72 o 
 -11   5   9        3.36       -4.45      6.63 o 
 -10   5   9       48.75       54.04     12.34 o 
  -9   5   9      248.78      258.19     23.56 o 
  -8   5   9        5.57        7.19      6.19 o 
  -7   5   9        0.64        1.63      3.36 o 
  -6   5   9        1.71        7.65      4.73 o 
  -5   5   9      888.78      867.57     36.79 o 
  -4   5   9      299.27      283.38     20.67 o 
  -3   5   9      269.81      245.98     19.37 o 
  -2   5   9      536.91      569.14     50.24 o 
  -1   5   9      272.23      257.67     13.11 o 
   0   5   9        0.47       -0.15      2.83 o 
   1   5   9       29.01       15.71      4.06 o 
   2   5   9       37.07       39.60     11.02 o 
   3   5   9      236.00      264.35     29.44 o 
 -11   6   9       83.43       97.19     16.74 o 
 -10   6   9       14.52       10.27      6.35 o 
  -9   6   9       51.50       52.24     11.96 o 
  -8   6   9      142.39      126.07     16.53 o 
  -7   6   9       89.30       74.35     12.60 o 
  -6   6   9      288.70      265.57     21.68 o 
  -5   6   9        0.08       -3.13      4.95 o 
  -4   6   9      526.63      501.66     28.63 o 
  -3   6   9      899.22      832.97     37.65 o 
  -2   6   9       64.35       77.18      9.30 o 
  -1   6   9        7.28        4.30      3.40 o 
   0   6   9       21.51       15.56      5.86 o 
   1   6   9       26.56       19.53      6.98 o 
   2   6   9        8.19       14.42      5.17 o 
   3   6   9        1.33       11.29      8.62 o 
 -11   7   9        7.58        9.45      6.85 o 
 -10   7   9       81.71       82.57     14.81 o 
  -9   7   9       42.41       30.80      9.87 o 
  -8   7   9        8.87       11.72      7.16 o 
  -7   7   9      198.76      195.73     20.07 o 
  -6   7   9       37.62       36.55      9.30 o 
  -5   7   9      249.82      243.29     21.55 o 
  -4   7   9      434.65      375.06     25.97 o 
  -3   7   9      162.27      159.44     17.38 o 
  -2   7   9       66.59       70.93      9.09 o 
  -1   7   9        0.83        1.94      3.07 o 
   0   7   9       12.42       11.86      4.64 o 
   1   7   9        3.77        4.13      3.63 o 
   2   7   9        1.84        3.53      8.25 o 
 -10   8   9        3.62        3.27      5.51 o 
  -9   8   9       29.72       43.42     11.81 o 
  -8   8   9       98.25       92.65     15.01 o 
  -7   8   9        9.37        8.72      5.84 o 
  -6   8   9      159.33      133.21     16.90 o 
  -5   8   9      106.88      104.63     15.08 o 
  -4   8   9       20.69       25.11      7.82 o 
  -3   8   9       41.23       44.96      8.12 o 
  -2   8   9      105.21      115.69     11.78 o 
  -1   8   9      210.53      221.09     16.40 o 
   0   8   9       27.63       33.14      6.94 o 
   1   8   9        0.13       -2.09      3.27 o 
   2   8   9       30.93       21.41      6.40 o 
  -9   9   9        8.15       11.81      7.90 o 
  -8   9   9        7.01       10.14      6.68 o 
  -7   9   9       63.48       62.58     12.27 o 
  -6   9   9       68.72       84.69     14.60 o 
  -5   9   9        2.75       -0.39      4.30 o 
  -4   9   9       11.36       11.70      6.36 o 
  -3   9   9        0.00        0.58      3.96 o 
  -2   9   9        6.64        5.21      9.56 o 
  -1   9   9       95.89       80.81     10.38 o 
   0   9   9       83.14       81.90     10.69 o 
   1   9   9      110.99      122.75     13.35 o 
  -9  10   9       15.43       10.14      7.51 o 
  -8  10   9       13.99        9.15      6.33 o 
  -7  10   9        6.51       12.86      7.38 o 
  -6  10   9        1.32        5.41      5.36 o 
  -5  10   9      150.92      148.75     18.97 o 
  -4  10   9       18.25        9.71      6.24 o 
  -3  10   9       37.31       34.96      7.42 o 
  -2  10   9       66.57       79.08     10.37 o 
  -1  10   9        4.89       14.39      5.00 o 
   0  10   9        2.77       -0.08      3.74 o 
  -7  11   9        2.13        1.36      5.35 o 
  -6  11   9        0.59        7.14      7.17 o 
  -5  11   9        0.67        7.60      6.00 o 
  -4  11   9        0.48        5.46      7.82 o 
  -3  11   9        2.94        3.93      3.99 o 
  -2  11   9       12.55        9.66      4.55 o 
  -1  11   9        7.50       13.48      5.49 o 
  -6  12   9       90.67       77.59     15.57 o 
  -5  12   9       75.49       64.81     14.13 o 
  -4  12   9        6.09        6.26      5.50 o 
  -3  12   9        0.87       -2.83      5.27 o 
 -11   0  10        9.52       15.87      5.98 o 
 -10   0  10      374.81      484.58     22.89 o 
  -9   0  10      319.12      395.12     30.75 o 
  -8   0  10        0.99       -5.95      9.74 o 
  -7   0  10      334.13      352.42     28.97 o 
  -6   0  10      649.08      663.68     39.05 o 
  -5   0  10       87.75       82.48     14.78 o 
  -4   0  10       19.52       11.18      9.27 o 
  -3   0  10      347.62      361.95     28.77 o 
  -2   0  10      406.92      419.69     31.05 o 
  -1   0  10       66.27      107.00     17.50 o 
   0   0  10       49.53       60.03     14.79 o 
   1   0  10        6.02       10.28      7.27 o 
   2   0  10       26.92       30.30     10.66 o 
 -11   1  10       57.31       77.47      8.69 o 
 -10   1  10        4.10        4.12      6.58 o 
  -9   1  10       62.40       67.28      7.61 o 
  -8   1  10      399.42      401.03     16.50 o 
  -7   1  10        7.74        3.49      4.73 o 
  -6   1  10      149.35      157.87     14.22 o 
  -5   1  10      105.37      123.08     21.07 o 
  -4   1  10      441.54      439.96     22.75 o 
  -3   1  10      402.03      434.47     22.19 o 
  -2   1  10       11.86       27.28     17.57 o 
  -1   1  10       68.31       69.31     14.19 o 
   0   1  10       50.22       73.22     10.74 o 
   1   1  10        9.09        5.50      4.09 o 
   2   1  10        0.32        4.09      4.55 o 
 -11   2  10        6.48        2.75      9.63 o 
 -10   2  10        7.65       13.79      8.57 o 
  -9   2  10        7.35        9.96      4.70 o 
  -8   2  10       24.34       17.62      9.56 o 
  -7   2  10      201.90      203.47     14.73 o 
  -6   2  10       91.60       94.47     12.44 o 
  -5   2  10      719.41      705.62     26.00 o 
  -4   2  10      153.41      175.89     12.89 o 
  -3   2  10       23.16       22.38     29.58 o 
  -2   2  10      132.97      127.46     17.30 o 
  -1   2  10       26.88       23.82      7.05 o 
   0   2  10       77.41       92.18     11.42 o 
   1   2  10       35.91       54.07     10.09 o 
   2   2  10        2.82       -2.17      4.16 o 
 -11   3  10       11.81       -0.07      7.56 o 
 -10   3  10       17.77        3.81     12.28 o 
  -9   3  10        0.24        0.67      4.10 o 
  -8   3  10       85.32       76.90      9.31 o 
  -7   3  10       21.49       22.86      5.43 o 
  -6   3  10      657.24      657.25     24.68 o 
  -5   3  10      166.28      167.49     12.12 o 
  -4   3  10       13.00        6.67     12.22 o 
  -3   3  10       11.31        7.82      5.22 o 
  -2   3  10       61.25       41.87      7.08 o 
  -1   3  10       30.64       26.89      8.05 o 
   0   3  10       91.46       98.00     11.32 o 
   1   3  10       50.46       56.24      9.28 o 
   2   3  10      207.03      226.24     26.93 o 
 -11   4  10        0.55        3.64      4.59 o 
 -10   4  10       87.68       90.05     11.00 o 
  -9   4  10        0.19       -7.05      7.67 o 
  -8   4  10       65.02       70.13      8.83 o 
  -7   4  10       27.06       19.36     10.76 o 
  -6   4  10       10.73       10.43      5.62 o 
  -5   4  10      129.27      119.01     10.75 o 
  -4   4  10      661.99      640.62     23.89 o 
  -3   4  10       33.29       26.52      5.19 o 
  -2   4  10      203.81      181.92     13.01 o 
  -1   4  10      149.25      164.15     10.99 o 
   0   4  10      189.07      189.99     15.64 o 
   1   4  10       12.53       25.27      6.97 o 
   2   4  10       74.82       68.62     15.63 o 
 -11   5  10        4.20       -5.60      5.60 o 
 -10   5  10        4.48       -2.57      7.30 o 
  -9   5  10       14.63       12.22      6.86 o 
  -8   5  10        6.95        6.53      4.58 o 
  -7   5  10        0.03        1.42      3.78 o 
  -6   5  10       77.72       73.47     11.42 o 
  -5   5  10      140.48      144.68     15.60 o 
  -4   5  10       59.28       40.28     11.13 o 
  -3   5  10        0.67       -2.72      3.64 o 
  -2   5  10        8.09        7.60      4.54 o 
  -1   5  10       45.73       32.01      8.04 o 
   0   5  10       30.88       24.60      4.95 o 
   1   5  10       34.69       35.81     11.32 o 
   2   5  10       15.56       13.12      7.92 o 
 -10   6  10        1.97       -1.84      5.86 o 
  -9   6  10        2.66        2.93      4.98 o 
  -8   6  10       39.51       40.75     10.05 o 
  -7   6  10        6.68       12.33      6.64 o 
  -6   6  10       11.97       10.10      5.22 o 
  -5   6  10       62.30       53.72     10.41 o 
  -4   6  10        8.09        6.58      4.99 o 
  -3   6  10        0.11       -0.66      4.03 o 
  -2   6  10        1.48        2.86      3.07 o 
  -1   6  10       20.80       26.65      5.03 o 
   0   6  10       52.76       52.46      6.82 o 
   1   6  10       38.57       43.03      8.30 o 
 -10   7  10       37.95       33.72     10.37 o 
  -9   7  10       43.11       53.28     12.22 o 
  -8   7  10       20.66       23.57      8.50 o 
  -7   7  10       44.22       53.87     11.10 o 
  -6   7  10      199.37      226.35     21.38 o 
  -5   7  10       58.20       57.65     11.13 o 
  -4   7  10       32.44       21.44      6.89 o 
  -3   7  10        0.08       -0.48      3.83 o 
  -2   7  10        4.49       10.90      4.72 o 
  -1   7  10        0.19       -1.28      4.12 o 
   0   7  10        2.96        3.48      3.37 o 
   1   7  10       72.38       77.81     11.11 o 
  -9   8  10       50.58       41.55     11.56 o 
  -8   8  10       79.71       95.40     15.76 o 
  -7   8  10      326.29      332.12     27.59 o 
  -6   8  10       11.62        8.56      6.04 o 
  -5   8  10       73.09       71.63     12.95 o 
  -4   8  10       71.83       67.98     12.62 o 
  -3   8  10        9.14        5.79      4.81 o 
  -2   8  10        0.08       -0.20      3.22 o 
  -1   8  10        0.02        2.22      3.30 o 
   0   8  10       91.08      108.30      9.96 o 
  -8   9  10       82.91       89.31     15.74 o 
  -7   9  10        5.88        9.06      6.06 o 
  -6   9  10      171.48      164.24     20.04 o 
  -5   9  10        0.66        0.72      4.37 o 
  -4   9  10      139.37      119.67     16.71 o 
  -3   9  10       77.22       53.86     11.49 o 
  -2   9  10        0.07        0.88      4.36 o 
  -1   9  10       46.99       45.22     13.46 o 
  -7  10  10       47.24       50.73     12.18 o 
  -6  10  10        2.65        4.50      5.50 o 
  -5  10  10       79.65       76.11     14.36 o 
  -4  10  10        0.30        1.61      6.03 o 
  -3  10  10       76.63       49.97     12.22 o 
  -2  10  10      213.74      250.52     19.54 o 
 -11   1  11       13.61       26.67      9.60 o 
 -10   1  11       46.70       45.67      9.91 o 
  -9   1  11      179.94      190.32     16.78 o 
  -8   1  11       51.86       66.61     11.30 o 
  -7   1  11        0.02        1.25     11.16 o 
  -6   1  11        6.88       16.72     18.57 o 
  -5   1  11       38.76       55.59     14.36 o 
  -4   1  11       57.23       89.91     12.61 o 
  -3   1  11      119.62      129.11     14.10 o 
  -2   1  11        0.02       21.86      9.05 o 
  -1   1  11       13.29       47.43     14.28 o 
   0   1  11        0.32       11.84     16.37 o 
   1   1  11        0.00        9.51      9.11 o 
 -10   2  11       20.36       41.84     19.56 o 
  -9   2  11        6.97       14.25     17.90 o 
  -8   2  11       23.14       24.44     23.83 o 
  -7   2  11      100.41      133.68     23.43 o 
  -6   2  11      143.62      174.05     42.15 o 
  -5   2  11       44.51       65.75     30.74 o 
  -4   2  11       31.84       39.05     21.75 o 
  -3   2  11      188.21      210.87     23.62 o 
  -2   2  11       93.88      107.90     17.85 o 
  -1   2  11       79.28       86.19     16.33 o 
   0   2  11       16.83       27.75      9.81 o 
   1   2  11       68.79       84.34     18.55 o 
 -10   3  11       69.17       38.21     11.68 o 
  -9   3  11        2.30      -14.40     14.40 o 
  -8   3  11       57.00       74.54     48.09 o 
  -7   3  11       14.75       28.62     35.22 o 
  -6   3  11       13.68        0.57     11.02 o 
  -5   3  11      438.29      457.83     35.07 o 
  -4   3  11       93.58       92.93     15.87 o 
  -3   3  11        7.28       -7.10     11.10 o 
  -2   3  11       26.37       19.25      9.07 o 
  -1   3  11        5.07        6.49      5.48 o 
   0   3  11        1.74        3.37      5.15 o 
 -10   4  11        6.02       -0.80      6.84 o 
  -9   4  11      134.62      147.06     15.60 o 
  -8   4  11       95.00      105.58     11.34 o 
  -7   4  11       37.05       24.48      6.27 o 
  -6   4  11      116.99      122.72     18.74 o 
  -5   4  11        6.79       -8.64     12.61 o 
  -4   4  11      104.80       87.33     15.51 o 
  -3   4  11       44.76       32.63      9.64 o 
  -2   4  11        1.01       -9.00      9.79 o 
  -1   4  11      124.67      139.16     29.62 o 
   0   4  11      132.89      145.82     15.00 o 
 -10   5  11       69.15       85.91     11.31 o 
  -9   5  11       41.36       41.30      8.29 o 
  -8   5  11      136.56      152.15     14.00 o 
  -7   5  11      380.75      353.72     20.24 o 
  -6   5  11       20.11        8.55      4.70 o 
  -5   5  11        0.02       -0.26      7.47 o 
  -4   5  11       16.99        8.57      7.26 o 
  -3   5  11      199.90      212.35     24.27 o 
  -2   5  11      153.36      181.58     22.51 o 
  -1   5  11      123.56      158.76     33.34 o 
   0   5  11       49.43       59.42     17.34 o 
  -9   6  11      171.09      196.58     21.92 o 
  -8   6  11      207.11      229.41     22.37 o 
  -7   6  11       45.23       42.21     10.37 o 
  -6   6  11       99.49       84.17     13.01 o 
  -5   6  11        2.44       -8.07     12.63 o 
  -4   6  11        0.11       -1.68      5.16 o 
  -3   6  11        7.31       10.35      5.17 o 
  -2   6  11       46.66       33.18     11.19 o 
  -1   6  11      290.13      367.32     65.90 o 
  -8   7  11       13.89       14.10      7.65 o 
  -7   7  11       99.35       92.37     14.72 o 
  -6   7  11       23.07       18.04      7.33 o 
  -5   7  11       31.66       23.48      7.81 o 
  -4   7  11        5.04        1.43      4.14 o 
  -3   7  11        8.90        0.99      5.35 o 
  -2   7  11       47.44       50.04      8.38 o 
  -7   8  11       64.89       53.81     11.38 o 
  -6   8  11       59.38       57.62     12.08 o 
  -5   8  11       22.40       23.15      8.29 o 
  -4   8  11       30.20       27.17      8.45 o 
  -3   8  11       89.08       81.85     14.61 o 
  -5   9  11       82.36       83.25     14.99 o 
  -9   0  12       13.86       33.11     14.65 o 
  -8   0  12       96.74      141.35     22.88 o 
  -7   0  12      143.58      158.37     23.18 o 
  -6   0  12      223.95      259.60     28.15 o 
  -5   0  12        0.24       18.18     12.60 o 
  -4   0  12       96.68      157.34     22.96 o 
  -3   0  12        6.23       62.30     16.88 o 
  -2   0  12       27.34       42.24     15.51 o 
  -9   1  12       98.81      136.55     35.29 o 
  -8   1  12       61.35       88.27     29.84 o 
  -7   1  12       21.07       25.61      8.91 o 
  -6   1  12      134.43      162.10     15.97 o 
  -5   1  12      172.63      193.20     17.24 o 
  -4   1  12       59.09       85.33     12.59 o 
  -3   1  12        7.18       34.96     12.99 o 
  -2   1  12        2.92       22.70     13.41 o 
  -9   2  12        0.13       21.01     35.81 o 
  -8   2  12      134.66      188.23     28.07 o 
  -7   2  12       47.52       62.02     35.97 o 
  -6   2  12        0.05       25.61     31.29 o 
  -5   2  12       10.93       23.24     30.73 o 
  -4   2  12       30.44       50.81     13.95 o 
  -3   2  12       11.60       23.19     11.86 o 
  -2   2  12       85.30      108.40     19.44 o 
  -9   3  12       28.79       20.78     11.98 o 
  -7   3  12        5.48        5.50     12.12 o 
  -6   3  12        0.80      -14.16     14.16 o 
  -5   3  12        0.31       -9.59     12.23 o 
  -4   3  12       74.61       77.68     16.26 o 
  -3   3  12      202.99      217.39     25.40 o 
  -2   3  12       64.94       86.64     17.42 o 
  -8   4  12       23.87       18.68     10.68 o 
  -7   4  12        0.11       -8.56     11.41 o 
  -6   4  12       36.56       42.24     13.16 o 
  -5   4  12       10.17      -13.82     13.82 o 
  -4   4  12      107.84      102.25     18.04 o 
  -3   4  12        0.97       -8.12     11.70 o 
  -2   4  12       62.66       49.26     13.26 o 
  -8   5  12        7.89        1.58     10.71 o 
  -7   5  12       19.36       10.34      8.56 o 
  -6   5  12       15.73       -2.32     12.24 o 
  -5   5  12        0.28       -2.81     12.58 o 
  -4   5  12        0.00      -11.49     11.49 o 
  -3   5  12        2.63       -0.33     11.60 o 
  -6   6  12       42.06       20.28      9.48 o 
  -5   6  12       42.08       34.15     11.04 o 
  -4   6  12        9.92      -13.04     13.04 o 
                                                 
